# Supplementary material for: The contribution of tropical long-term studies to mycology
Source: IMA Fungus. 2024 Nov 11;15:35. doi: 10.1186/s43008-024-00166-5 (PMC11552369; doi:10.1186/s43008-024-00166-5)
Supplement: Supplementary file 2 — Additional file 2. Provides MycoBank data used to create Fig. 1. [file 43008_2024_166_MOESM2_ESM.csv]

Taxon_name	Authors_abbreviated	Year	Type_specimen_or_ex_type_status	MycoBank_number	Type_specimen_or_ex_type_locality_name	Type_specimen_or_ex_type_location_details	temp(M)_trop(T)_or_Unknown(U)
Fungus_erinaceus	Vaill.	1723	Type	469279	France	near_Paris	M
Ceratospermum_aquaticum	P._Micheli	1729	Holotype	815963	Italy		M
Ceratospermum_minimum	P._Micheli	1729	Holotype	812004	Italy		M
Ceratospermum_nigrum	P._Micheli	1729	Holotype	811945	Italy		M
Boletus_versicolor	L.	1753	Type	167877	Chile	Chile	M
Agaricus_campester	L.	1753	Type	185385	France	France	M
Agaricus_campestris	L.	1753	Type	356498	France	France	M
Peziza_cupularis	L.	1753	Lectotype	204410	France	Versailles	M
Hydnum_imbricatum	L.	1753	Lectotype	198239	France	Vosges,_near_Bruyeres	M
Phallus_esculentus	L.	1753	Epitype	142968	France		M
Boletus_igniarius	L.	1753	Type	218237	Germany	Bavaria	M
Clavaria_pistillaris	L.	1753	Lectotype	142079	Germany	Bavaria	M
Hydnum_repandum	L.	1753	Type	225014	Germany	Bavaria	M
Peziza_cornucopioides	L.	1753	Type	202936	Germany	Bavaria	M
Agaricus_muscarius	L.	1753	Neotype	375287	Sweden	ngermanland,_Nordingr_Parish	M
Clavaria_hypoxylon	L.	1753	Lectotype	192262	Sweden	sine_loc.	M
Mucor_erysiphe	L.	1753	Neotype	432959	Sweden	Sdermanland,_Helgona,_Sdm._Allhelgona_s:n,_Bullersta	M
Lichen_carpineus	L.	1753	Lectotype	393818	Sweden		M
Mucor_mucedo	L.	1753	Neotype	230963	The_Netherlands		M
Coralloides_flavus	Tourn._ex_Battarra	1755	Neotype	468869	Germany	Regio_of_Regensburg	M
Agaricus_speciosus	Battarra	1755	Type	255026	Italy	Italy	M
Ceriomyces_tuberaster	Battarra	1755	Type	468544	Italy	Italy	M
Lichen_pollinarius	Westr.	1755	Neotype	394368	Sweden		M
Agaricus_alliaceus	Jacq.	1762	Neotype	210123	Austria	Steiermark,_Wildalpen_[N47¡39'52",_E14¡59'11"],_Lurgho_he	M
Boletus_albus	Huds.	1762	Type	152319	UK,_England	UK,_England	M
Boletus_favus	L.	1763	Type	468269	China		M
Elvela_tubaeformis	Schaeff.	1763	Type	527968	Germany	Bavaria	M
Lichen_fascicularis	L.	1767	Lectotype	394022	Sweden	Stenbrohult	M
Tremella_mesenterica	Retz.	1769	Type	154470	Germany	Bavaria	M
Boletus_buglossum	Retz.	1769	Type	215238	Germany	Halle,_der_Heide	M
Martella_echinus	Scop.	1770	Type	170767	Czechoslovakia	Banska_Stiavnica	M
Clavaria_brachyorrhiza	Scop.	1770	Type	195665	Hungary	Windschacht	M
Boletus_mucidus	Scop.	1770	Type	198159	Sweden	Sweden	M
Helvella_atra	Oeder	1770	Epitype	451309	Sweden	Uppland,_Uppsala	M
Hydnum_coralloides	Scop.	1772	Type	201931	Austria	Krain	M
Agaricus_prunulus	Scop.	1772	Epitype	150042	Austria	VORARLBERG,_Kleinwalsertal	M
Poria_versicolor	(L.)_Scop.	1772	Type	449551	Chile	Chile	M
Elvela_cornucopioides	(L.)_Scop.	1772	Type	527961	Germany	Bavaria	M
Helvella_cornucopioides	(L.)_Scop.	1772	Type	186108	Germany	Bavaria	M
Fungus_astroites	Scop.	1772	Type	216248	Germany	Herrengrund	M
Phallus_monachella	Scop.	1772	Epitype	145323	Hungary	Szelid,_Bacs-Kiskun	M
Byssus_globosa	Scop.	1772	Type	255033	Slovakia	Slovakia	M
Agaricus_laceratus	Scop.	1772	Neotype	372162	Slovenia	Upper_Carniola_region_(Gorenjska_region)_in_NW_Slovenia,_near_the_town_of__kofja_Loka,_close_to_the_village_of_Vincarje:_at_the_end_of_a_narrow,_small,_humid_valley,_at_the_right_side_of_a_small_creek,_46.1601269N,_14.2916650E,_alt._±_410_m,_deep_highly_grown_forest_(predominantly_Picea,_Fagus,_Abies,_Acer)	M
Lichen_marmoreus	Scop.	1772	Neotype	394240	Slovenia		M
Phallus_crispus	Scop.	1772	Epitype	148236	Sweden	Blekinge_parish,_Karlskrona	M
Agaricus_flammans	Scop.	1772	Neotype	231611	Sweden	Smland,_Femsj	M
Lichen_spongiosus	Scop.	1772	Type	115373	Yugoslavia	?Yugoslavia	M
Hydnum_clathroides	Pall.	1773	Type	232579	Russia	Russia	M
Agaricus_melleus	Schaeff.	1774	Holotype	494735	Argentina	Buenos_Aires	M
Clavaria_rubella	Schaeff.	1774	Neotype	187288	Austria	Klosterberg_bei_Nabbers	M
Agaricus_ostreatus	Jacq.	1774	Epitype	189924	Austria	Wien,_Third_district,_Hortus_botanicus_vindobonensis,_map_grid_7864/1	M
Agaricus_caerulescens	Schaeff.	1774	Epitype	477036	Belgium	Brabant,_Tervuren	M
Agaricus_croceus	Schaeff.	1774	Neotype	476963	Finland		M
Hydnum_squamosum	Schaeff.	1774	Lectotype	218552	France	Vosges,_near_Bruyeres	M
Agaricus_rutilus	Schaeff.	1774	Epitype	183957	Germany	Baden-Wrttemberg,_Schwarzwald,_Seedorf	M
Agaricus_cyathiformis	Schaeff.	1774	Type	201697	Germany	Bavaria	M
Agaricus_dimidiatus	Schaeff.	1774	Type	227272	Germany	Bavaria	M
Agaricus_dubius	Schaeff.	1774	Type	230253	Germany	Bavaria	M
Agaricus_tremulus	Schaeff.	1774	Type	236034	Germany	Bavaria	M
Agaricus_tubaeformis	Schaeff.	1774	Type	457073	Germany	Bavaria	M
Boletus_albidus	Schaeff.	1774	Type	151660	Germany	Bavaria	M
Boletus_annulatus	Schaeff.	1774	Type	171459	Germany	Bavaria	M
Boletus_atrofuscus	Schaeff.	1774	Type	468244	Germany	Bavaria	M
Boletus_aurantius	Schaeff.	1774	Type	255098	Germany	Bavaria	M
Boletus_deformis	Schaeff.	1774	Type	214235	Germany	Bavaria	M
Boletus_hepaticus	Schaeff.	1774	Type	231009	Germany	Bavaria	M
Boletus_iuglandis	Schaeff.	1774	Type	490630	Germany	Bavaria	M
Boletus_juglandis	Schaeff.	1774	Type	230382	Germany	Bavaria	M
Boletus_luridus	Schaeff.	1774	Type	246945	Germany	Bavaria	M
Boletus_mesentericus	Schaeff.	1774	Type	240661	Germany	Bavaria	M
Boletus_multicolor	Schaeff.	1774	Type	198476	Germany	Bavaria	M
Boletus_olivaceus	Schaeff.	1774	Type	199673	Germany	Bavaria	M
Boletus_ovinus	Schaeff.	1774	Type	199644	Germany	Bavaria	M
Boletus_semiovatus	Schaeff.	1774	Type	227302	Germany	Bavaria	M
Boletus_terreus	Schaeff.	1774	Type	167354	Germany	Bavaria	M
Boletus_variegatus	Schaeff.	1774	Type	158089	Germany	Bavaria	M
Clavaria_acroporphyrea	Schaeff.	1774	Type	199769	Germany	Bavaria	M
Clavaria_albida	Schaeff.	1774	Type	228055	Germany	Bavaria	M
Clavaria_aurea	Schaeff.	1774	Type	231616	Germany	Bavaria	M
Clavaria_cornuta	Schaeff.	1774	Type	145794	Germany	Bavaria	M
Clavaria_digidellus	Schaeff.	1774	Type	560516	Germany	Bavaria	M
Clavaria_digitellus	Schaeff.	1774	Type	468728	Germany	Bavaria	M
Clavaria_flammea	Schaeff.	1774	Type	468735	Germany	Bavaria	M
Clavaria_laciniata	Schaeff.	1774	Type	207194	Germany	Bavaria	M
Clavaria_ligula	Schaeff.	1774	Type	214830	Germany	Bavaria	M
Clavaria_pallida	Schaeff.	1774	Type	473330	Germany	Bavaria	M
Clavaria_rufescens	Schaeff.	1774	Type	184489	Germany	Bavaria	M
Elvela_carnea	Schaeff.	1774	Type	527958	Germany	Bavaria	M
Elvela_caryophyllea	Schaeff.	1774	Type	560492	Germany	Bavaria	M
Elvela_clavus	Schaeff.	1774	Type	527959	Germany	Bavaria	M
Elvela_cornucopiae	Schaeff.	1774	Type	527960	Germany	Bavaria	M
Elvela_floriformis	Schaeff.	1774	Type	527962	Germany	Bavaria	M
Elvela_infundibuliformis	Schaeff.	1774	Type	560501	Germany	Bavaria	M
Elvela_mesenterica	Schaeff.	1774	Type	527964	Germany	Bavaria	M
Elvela_punctata	Schaeff.	1774	Type	527965	Germany	Bavaria	M
Elvela_purpurascens	Schaeff.	1774	Type	527966	Germany	Bavaria	M
Elvela_ramosa	Schaeff.	1774	Type	527967	Germany	Bavaria	M
Elvela_tubulosa	Schaeff.	1774	Type	527969	Germany	Bavaria	M
Helvella_carnea	Schaeff.	1774	Type	217774	Germany	Bavaria	M
Helvella_caryophyllea	Schaeff.	1774	Type	187539	Germany	Bavaria	M
Helvella_clavus	Schaeff.	1774	Type	222705	Germany	Bavaria	M
Helvella_cornucopiae	Schaeff.	1774	Type	469089	Germany	Bavaria	M
Helvella_floriformis	Schaeff.	1774	Type	204688	Germany	Bavaria	M
Helvella_mesenterica	Schaeff.	1774	Type	224650	Germany	Bavaria	M
Helvella_punctata	Schaeff.	1774	Type	469091	Germany	Bavaria	M
Helvella_purpurascens	Schaeff.	1774	Type	439919	Germany	Bavaria	M
Helvella_ramosa	Schaeff.	1774	Type	148410	Germany	Bavaria	M
Helvella_tubaeformis	Schaeff.	1774	Type	147920	Germany	Bavaria	M
Helvella_tubulosa	Schaeff.	1774	Type	469092	Germany	Bavaria	M
Hydnum_cyathiforme	Schaeff.	1774	Type	244395	Germany	Bavaria	M
Hydnum_flavidum	Schaeff.	1774	Type	473478	Germany	Bavaria	M
Hydnum_pullum	Schaeff.	1774	Type	222296	Germany	Bavaria	M
Hydnum_striatum	Schaeff.	1774	Type	228784	Germany	Bavaria	M
Agaricus_spadiceogriseus	Schaeff.	1774	Epitype	234724	Germany	Bavaria,_Weyam,_Gotzing	M
Agaricus_arvensis	Schaeff.	1774	Lectotype	325880	Germany	Bavarian_region	M
Agaricus_olivaceus	Schaeff.	1774	Iconotype	185216	Germany	Bayern	M
Clavaria_flava	Schaeff.	1774	Neotype	241472	Germany	Regio_of_Regensburg	M
Helvella_pallescens	Schaeff.	1774	Epitype	241453	Norway	M¿re_og_Romsdal,_Norddal,_Stiggjelet	M
Agaricus_glaucopus	Schaeff.	1774	Neotype	224905	Sweden	Medelpad,_Aln,_s_brygga	M
Agaricus_rutilans	Schaeff.	1774	Epitype	186863	Sweden	Sdermanland,_Turinge,_Bjrkviksmossen_naturreservat	M
Helvella_hypocrateriformis	Schaeff.	1774	Epitype	220133	Sweden	Uppland,_Uppsala	M
Clavaria_spathula	O.F._Mll.	1775	Type	528931	Denmark	Denmark	M
Hydnum_laciniatum	Leers	1775	Type	469519	Germany		M
Clavaria_spathulata	O.F._Mll.	1777	Type	173855	Denmark	Denmark	M
Boletus_spongiosus	Lightf.	1777	Type	457338	Scotland	UK,_Scotland	M
Boletus_squamosus	Huds.	1778	Type	228536	Germany	Bavaria	M
Boletus_villosus	Huds.	1778	Type	473709	UK,_England	UK,_England	M
Byssus_caerulea	Schrad._ex_Lam.	1779	Type	439708	France	France	M
Byssus_coerulea	Schrad._ex_Lam.	1779	Type	490696	France	France	M
Lichen_convolutus	Lam.	1779	Neotype	477433	France	Paris,_Bois_de_Boulogne	M
Hydnum_erinaceus	Bull.	1781	Type	147083	France	France	M
Clavaria_crispa	Wulfen	1781	Neotype	240303	Germany	Etterzhausen	M
Agaricus_ceraceus	Wulfen	1781	Neotype	149143	The_Netherlands	Gelderland,_Wilp	M
Agaricus_flavens	Batsch	1783	Holotype	495363	Argentina	Buenos_Aires	M
Hydnum_coralloideum	Batsch	1783	Type	469515	Austria	Krain	M
Agaricus_versicolor	(L.)_Lam.	1783	Type	449550	Chile	Chile	M
Helvella_levis	Bergeret	1783	Epitype	820352	Denmark	M_Zealand,_Hejede_Overdrev	M
Agaricus_lignosus	Lam.	1783	Type	468048	France	France	M
Amanita_edulis	(Bull.)_Lam.	1783	Type	494901	France	France	M
Boletus_polymorphus	Bull.	1783	Type	473761	France	France	M
Hydnum_carnosum	Batsch	1783	Lectotype	473479	France	Vosges,_near_Bruyeres	M
Hydnum_subsquamosum	Batsch	1783	Lectotype	209150	France	Vosges,_near_Bruyeres	M
Agaricus_aurora	Batsch	1783	Type	372053	Germany	Bavaria	M
Agaricus_cyprinus	Batsch	1783	Type	495339	Germany	Bavaria	M
Agaricus_mesentericus	Batsch	1783	Type	495393	Germany	Bavaria	M
Agaricus_serpentiformis	Batsch	1783	Type	495427	Germany	Bavaria	M
Amanita_crispa	Lam.	1783	Type	494899	Germany	Bavaria	M
Boletus_crispus	Batsch	1783	Type	473280	Germany	Bavaria	M
Boletus_floribundus	Batsch	1783	Type	468272	Germany	Bavaria	M
Clavaria_cornu-alces	Batsch	1783	Type	468718	Germany	Bavaria	M
Clavaria_cornu-cervi	Batsch	1783	Type	468719	Germany	Bavaria	M
Phallus_gigas	Batsch	1783	Lectotype	536586	Italy		M
Phallus_undosus	Batsch	1783	Lectotype	218852	Italy		M
Helvella_sulcata	Afzel.	1783	Epitype	139981	Norway	Oslo,_Malm¿ykalven	M
Agaricus_ruderatis	Batsch	1783	Type	495422	Sweden	[?Sweden]	M
Agaricus_imperialis	Batsch	1783	Neotype	495382	Sweden	ngermanland,_Nordingr_Parish	M
Agaricus_pseudoaurantiacus	Bull.	1783	Neotype	494787	Sweden	ngermanland,_Nordingr_Parish	M
Amanita_muscaria	(L.)_Lam.	1783	Neotype	161267	Sweden	ngermanland,_Nordingr_Parish	M
Helvella_lacunosa	Afzel.	1783	Epitype	147441	Sweden	Femsj_parish,_Femsj	M
Helvella_pezizoides	Afzel.	1783	Epitype	241578	Sweden	Halland,_Halmstad	M
Helvella_nigra	Bergeret	1783	Epitype	820351	Sweden	Halland,_Halmstad,_Almeberget	M
Peziza_leporina	Batsch	1783	Epitype	246469	Sweden	Jmtland,_Andersn_naturreservat	M
Agaricus_radicosus	Bull.	1784	Lectotype	236012	France		M
Boletus_agaricoides	Thunb.	1784	Type	172992	Japan	Japan	M
Boletus_dimidiatus	Thunb.	1784	Lectotype	468264	Japan		M
Helvella_rubiginosa	Dicks.	1785	Lectotype	439920	Sweden	Smland:_Femsj	M
Lycoperdon_fragile	Dicks.	1785	Type	265251	UK,_England	UK,_England	M
Lichen_vitellinus	Ehrh.	1785	Type	394621	Ukraine		M
Sphaeria_entomorrhiza	Dicks.	1785	Type	187035	United_Kingdom	Bullstrode_Comitat._Buckingh.	M
Lichen_cochleatus	Dicks.	1785	Lectotype	393871	United_Kingdom	England	M
Lycoperdon_phalloides	Dicks.	1785	Holotype	227927	United_Kingdom	near_Norwich	M
Clavaria_corticalis	Batsch	1786	Type	461754	France	Jura	M
Hericium_stalactitium	Schrank	1786	Type	469443	Germany	Bayern	M
Agaricus_amanitae	Batsch	1786	Type	114679	Germany	Germany	M
Agaricus_multifidus	Batsch	1786	Type	172157	Germany	Germany	M
Stemonitis_ferruginosa	Batsch	1786	Epitype	140623	Germany	Mecklenburg-Vorpommern,_in_the_vicinity_of_Greifswald,_Weitenhagen	M
Helvella_elastica	Bull.	1786	Epitype	208124	Sweden	Uppland,_lvkarleby_parish,_Billudden	M
Boletus_cyanescens	Bull.	1788	Lectotype	207153	France		M
Octospora_cornucopioides	(L.)_Timm	1788	Type	497349	Germany	Bavaria	M
Boletus_velutinus	J.J._Planer	1788	Type	473772	Germany	Germany	M
Lichen_subuliformis	Ehrh.	1788	Neotype	394531	Germany	Harz	M
Tremella_encephaliformis	Willd.	1788	Lectotype	587175	Germany		M
Boletus_carolinianus	Walter	1788	Type	468251	United_States	USA	M
Boletus_cyathiformis	Vill.	1789	Type	468263	France	France	M
Boletus_inversus	Vill.	1789	Type	468287	France	France	M
Boletus_sulphureus	Bull.	1789	Type	159365	France	France	M
Hydnum_ramosum	Bull.	1789	Type	218309	France	France	M
Agaricus_cryptarum	P._Beauv.	1789	Type	123861	France		M
Agaricus_laterinus	Batsch	1789	Type	326713	Germany		M
Agaricus_subtestaceus	Batsch	1789	Lectotype	372272	Germany		M
Agaricus_perforans	Hoffm.	1789	Neotype	243226	Medelpad	Medelpad	M
Helvella_gelatinosa	Bull.	1790	Type	247857	Denmark	Saelland	M
Agaricus_cernuus	Vahl	1790	Epitype	374901	Denmark	Sjaelland,_Riso	M
Myrothecium_inundatum	Tode	1790	Epitype	234957	England		M
Agaricus_arcuatus	Bull.	1790	Lectotype	462648	Europe,_France		M
Tuber_parasiticum	Bull.	1790	Type	244444	France	France	M
Hydnum_barba-jobi	Bull.	1790	Neotype	265751	France	SW._of_Paris,_Fort_d'Ecouves	M
Hydnum_barba-jovis	Bull.	1790	Neotype	176998	France	SW._of_Paris,_Fort_d'Ecouves	M
Auricularia_phylacteris	Bull.	1790	Lectotype	156483	France		M
Fistulina_buglossoides	Bull.	1790	Type	193750	Germany	Bavaria	M
Tubercularia_sulcata	Tode	1790	Type	180917	Germany	Herrengrund	M
Sphaeria_spermoides	Hoffm.	1790	Lectotype	150819	Germany	Ô_Hannoverae_leit_?_Õ	M
Sclerotium_complanatum	Tode	1790	Lectotype	240234	Germany		M
Myrothecium_roridum	Tode	1790	Epitype	142164	Italy	Bologna	M
Agaricus_dryophilus	Bull.	1790	Type	230550	Russia	Primorye	M
Hydnum_hybridum	Bull.	1790	Neotype	198455	Sweden	Smland,_Femsj	M
Sclerotium_villosum	Tode	1790	Type	473049	Sweden	Sweden	M
Psora_saxicola	Hoffm.	1790	Neotype	452931	Sweden		M
Boletus_rangiferinus	Bolton	1790	Type	468324	UK,_England	UK,_England	M
Sphaeria_inquinans	Tode	1791	Epitype	153377	Austria	Niedersterreich,_St._Willibald,_Gr._Salletwald	M
Lichen_tauricus	Wulfen	1791	Epitype	394543	Austria	Wolkerskogel	M
Sphaeria_gnomon	Tode	1791	Epitype	189056	Finland	Helsinki_Univ._Botanical_Garden	M
Pezicula_cornucopioides	(L.)_Paulet	1791	Type	431909	Germany	Bavaria	M
Sphaeria_artocreas	Tode	1791	Epitype	180404	Germany	Greifswald,_Elisenhain	M
Hypoxylon_nummularium	Bull.	1791	Epitype	170248	Germany	Rhenania-Palatinate,_vicinity_of_Wachenheim_an_der_Weinstrasse,_Poppental,_Schlangenweiher	M
Sphaeria_mobilis	Tode	1791	Type	204122	Germany		M
Clavaria_truncata	Lumn.	1791	Type	160623	Hungary	Hungary	M
Sphaeria_insitiva	Tode	1791	Neotype	169956	Italy		M
Sphaeria_macrostoma	Tode	1791	Lectotype	214262	Sweden	Femsjo_	M
Sphaeria_subulata	Tode	1791	Lectotype	174378	Sweden		M
Agaricus_argenteus	With.	1792	Holotype	829691	England	Edgbaston_Park	M
Boletus_bulliardii	J.F._Gmel.	1792	Type	468248	France	France	M
Agaricus_flammeus	J.F._Gmel.	1792	Type	490200	Germany	Bavaria	M
Boletus_fragilis	J.F._Gmel.	1792	Type	468277	Germany	Bavaria	M
Boletus_lapidum	J.F._Gmel.	1792	Type	497156	Germany	Bavaria	M
Boletus_subvescus	J.F._Gmel.	1792	Type	490653	Germany	Bavaria	M
Fistulina_hepatica	(Schaeff.)_With.	1792	Type	193923	Germany	Bavaria	M
Merulius_labyrinthiformis	J.F._Gmel.	1792	Type	497332	Germany	Bavaria	M
Boletus_decipiens	J.F._Gmel.	1792	Type	255301	Germany	Germany	M
Boletus_exasperatus	Schrad._ex_J.F._Gmel.	1792	Type	223389	Germany	Germany	M
Boletus_venosus	Humb.	1792	Type	490660	Germany	near_Freiburg	M
Aecidium_candidum	Pers._ex_J.F._Gmel.	1792	Holotype	154474	Romania	Distr._Prahova,_Tinosu	M
Agaricus_cereus	J.F._Gmel.	1792	Neotype	497044	The_Netherlands	Gelderland,_Wilp	M
Boletus_substrictus	Bolton	1792	Type	231484	UK,_England	UK,_England	M
Merulius_cornucopioides	(Bolton)_J.F._Gmel.	1792	Type	440115	Yorkshire,_Halifax	Yorkshire,_Halifax	M
Agarico-suber_versicolor	(L.)_Paulet	1793	Type	467971	Chile	Chile	M
Agarico-carnis_flammula	Paulet	1793	Type	467952	France	France	M
Agarico-carnis_lingua-bovis	Paulet	1793	Type	467953	France	France	M
Agarico-carnis_malum	Paulet	1793	Type	467954	France	France	M
Agarico-igniarium_album	Paulet	1793	Type	467955	France	France	M
Agarico-igniarium_foliaceum	Paulet	1793	Type	467956	France	France	M
Agarico-igniarium_lignosotomentosum	Paulet	1793	Type	467957	France	France	M
Agarico-igniarium_suberosotomentosum	Paulet	1793	Type	467958	France	France	M
Agarico-igniarium_tegularium	Paulet	1793	Type	467959	France	France	M
Agarico-igniarium_trulla	Paulet	1793	Type	467960	France	France	M
Agarico-pulpa_juglandis	Paulet	1793	Type	467961	France	France	M
Agarico-pulpa_officinalis	Paulet	1793	Type	467962	France	France	M
Agarico-pulpa_pseudoagaricon	Paulet	1793	Type	467963	France	France	M
Agarico-pulpa_styptica	Paulet	1793	Type	467964	France	France	M
Agarico-pulpa_ulmi	Paulet	1793	Type	467966	France	France	M
Agarico-suber_applicatum	Paulet	1793	Type	467967	France	France	M
Agarico-suber_rupiforme	Paulet	1793	Type	467969	France	France	M
Agarico-suber_scalptum	Paulet	1793	Type	467970	France	France	M
Clavaria_erinaceus	(Bull.)_Paulet	1793	Type	468732	France	France	M
Dendrosarcus_ilicis	Paulet	1793	Type	318211	France	France	M
Fungus_sapatella	Paulet	1793	Type	469283	France	France	M
Fungus_squamatin-incumbens	Paulet	1793	Type	469285	France	France	M
Fungus_tuber	Paulet	1793	Type	469287	France	France	M
Agaricus_cochleatus	Pers.	1793	Neotype	148333	France	Meudon	M
Fungus_imbricatus	(L.)_Paulet	1793	Lectotype	469280	France	Vosges,_near_Bruyeres	M
Fungus_subsquamosus	Paulet	1793	Lectotype	469286	France	Vosges,_near_Bruyeres	M
Aphotistus_fuscus	Humb.	1793	Type	431384	Germany	Freiburg	M
Boletus_botryioides	Humb.	1793	Type	494933	Germany	Freiburg	M
Boletus_brownei	Humb.	1793	Type	444407	Germany	Freiburg	M
Boletus_browni	Humb.	1793	Type	537581	Germany	Freiburg	M
Boletus_brownii	Humb.	1793	Type	537580	Germany	Freiburg	M
Boletus_paradoxus	Humb.	1793	Type	494938	Germany	Freiburg	M
Boletus_striatus	Humb.	1793	Type	218946	Germany	Freiburg	M
Clavaria_nivea	Humb.	1793	Type	144602	Germany	Freiburg	M
Gymnoderma_sinuatum	Humb.	1793	Type	431684	Germany	Freiburg	M
Octospora_nemorosa	Humb.	1793	Type	231092	Germany	Hilbersdorf	M
Agaricus_batschii	Humb.	1793	Type	444471	Germany	near_Feiburg	M
Agaricus_goettingensis	Humb.	1793	Type	494670	Germany	near_Feiburg	M
Ceratophora_fribergensis	Humb.	1793	Type	223516	Germany	near_Freiburg	M
Agaricus_acheruntius	Humb.	1793	Holotype	474803	Germany	near_Freiburg,_Anner_Tagesschlacht	M
Boletus_patella	Humb.	1793	Type	490639	Germany	near_Freiburg,_Beschert_Glck	M
Boletus_corallinus	Humb.	1793	Type	494934	Germany	near_Freiburg,_Eselsstollen	M
Boletus_fodinalis	Humb.	1793	Type	468273	Germany	near_Freiburg,_Petersthor	M
Boletus_filamentosus	Humb.	1793	Type	494935	Germany	near_Freiburg,_Silberbergmann_Steh._near_alten_Radsstube	M
Fungus_porcinus	Paulet	1793	Type	469281	Italy	Italy	M
Fungus_tuberaster	Paulet	1793	Type	469288	Italy	Italy	M
Dendrosarcus_carpini	Paulet	1793	Type	499360	Sweden	Sweden?	M
Boletus_discoideus	Dicks.	1793	Type	372469	UK,_England	UK,_England	M
Clavaria_epiphylla	Dicks.	1793	Type	247443	UK,_England	UK,_England	M
Mucor_aquosus	Dicks.	1793	Type	432947	UK,_England	UK,_England	M
Peziza_cuticulosa	Dicks.	1793	Type	204470	Walthamstow	Walthamstow	M
Patellaria_nebulosa	Hoffm.	1794	Neotype	398991	Austria	ad_terram_schistosam_viarum_silvaticarum_circum_villam_ÒThalhofÓ_prope_Reichenau	M
Hericium_coralloides	(Scop.)_Pers.	1794	Type	120231	Austria	Krain	M
Sphaeria_cohaerens	Pers.	1794	Epitype	231373	Austria	Lower_Austria_Prov.,_Mauerbach,_Nature_reserve_Kartause	M
Lichen_albellus	Pers.	1794	Neotype	393703	Austria	TYROL:_'prope_ruinam_arcis_Thaur'	M
Sphaeria_rufa	Pers.	1794	Epitype	184227	Czech_Republic	South_Bohemia,_Frymburk,_3.4_km_north_from_Lipno	M
Odontia_nivea	Pers.	1794	Epitype	440236	Denmark	Sjaelland,_Rorvig,_Dybeso	M
Umbilicaria_torrefacta	(Lightf.)_Schrad.	1794	Lectotype	408170	Europe	Europe	M
Sphaeria_fusca	Pers.	1794	Holotype	239940	Europe		M
Sphaeria_pulvis	Pers.	1794	Epitype	496497	France	Arige,_Rimont,_Saurine	M
Thelephora_caerulea	Schrad.	1794	Type	473446	France	France	M
Clavaria_abietina	Pers.	1794	Lectotype	199713	Germany	"prope_Gttingen"	M
Boletus_platyporus	Pers.	1794	Type	468316	Germany	Bavaria	M
Craterella_nigrescens	Pers.	1794	Type	468954	Germany	Bavaria	M
Boletus_cyaneus	Pers.	1794	Type	468262	Germany	Germany	M
Boletus_pusillus	Schrad._ex_J.F._Gmel.	1794	Type	228347	Germany	Germany	M
Hydnum_decipiens	(Gmelin)_Schrad.	1794	Type	439948	Germany	Germany	M
Fistulina_buglossum	(Retz.)_Pers.	1794	Type	469185	Germany	Halle,_der_Heide	M
Boletus_ceratophorus	Hoffm.	1794	Type	203713	Germany	near_Freiburg	M
Boletus_caesius	Schrad.	1794	Neotype	168035	Germany	Niedersachsen,_Go_ttingen,_Staufenberg	M
Agaricus_mucidus	Schrad.	1794	Neotype	171889	Germany	Thuringia,_Unstrut-Hainich_Co.,_vic._Craula,_Hainich_Nat._Park	M
Hydnum_abietinum	Schrad.	1794	Type	439938	Germany		M
Aspergillus_digitatus	Pers.	1794	Epitype	495491	Italy		M
Physarum_aureum	Pers.	1794	Type	170662	Romania	Romania	M
Thelephora_lactea	Schrad.	1794	Type	473963	Sweden	Femsj	M
Sphaeria_corylea	Pers.	1794	Type	496419	The_Netherlands		M
Sphaeria_punctiformis	Pers.	1794	Lectotype	142239	The_Netherlands		M
Patellaria_vitellina	(Ehrh.)_Hoffm.	1794	Type	399221	Ukraine		M
Trichoderma_viride	Pers.	1794	Isotype	181950	United_Kingdom		M
Sphaeria_setacea	Pers.	1794	Epitype	207228	United_States		M
Boletus_mollis	Pers.	1795	Type	197120	Australia	Central_Australia	M
Agaricus_confluens	Pers.	1795	Neotype	194844	Belgium	Namur_Prov.,_Grande_Tinmont_near_Han-sur-Lesse	M
Sphaeria_turgida	Pers.	1795	Lectotype	153172	Europe		M
Hysterium_conigenum	Pers.	1795	Epitype	249174	Finland		M
Peziza_grandis	Pers.	1795	Type	232034	France	Picardie,_Frires	M
Merulius_clavatus	Pers.	1795	Type	140068	Germany	Bavaria	M
Boletus_erythropus	Pers.	1795	Neotype	234336	Italy	Abruzzo,_Pietracamela_(Teramo),_loc._Intermesoli	M
Clavaria_stricta	Pers.	1795	Lectotype	123386	Italy	Piemonte	M
Peziza_macropus	Pers.	1795	Epitype	207389	Sweden	Uppland,_Skogstibble_parish	M
Sphaeria_citrina	Pers.	1796	Neotype	154698	Belgium	Hestreux_near_Eupen	M
Geoglossum_glutinosum	Pers.	1796	Neotype	174416	Europe		M
Odontia_fimbriata	Pers.	1796	Neotype	536419	France	near_Paris	M
Odontia_fimbriatum	Pers.	1796	Neotype	120464	France	near_Paris	M
Merulius_caryophylleus	(Schaeff.)_With.	1796	Type	440107	Germany	Bavaria	M
Russula_rosea	Pers.	1796	Type	465253	Germany	Germany	M
Agaricus_decolorans	Pers.	1796	Neotype	227497	Sweden	Gotland,_Tjaukle_nge	M
Corticium_lividum	Pers.	1796	Lectotype	141404	Sweden	Smland,_Femsj	M
Sphaeria_lata	Pers.	1796	Neotype	166773	Switzerland	Vaud,_Chnaies/Villeneuve	M
Sphaeria_anethi	Pers.	1796	Type	170667	The_Netherlands		M
Boletus_nigripes	With.	1796	Type	468306	UK,_England	UK,_England	M
Diderma_vernicosum	Pers.	1796	Type	200346	UK,_England	UK,_England	M
Verrucaria_vitellina	(Ehrh.)_Hoffm.	1796	Type	409954	Ukraine		M
Hericium_echinus	(Scop.)_Pers.	1797	Type	202489	Czechoslovakia	Banska_Stiavnica	M
Hericium_erinaceus	(Bull.)_Pers.	1797	Type	356812	France	France	M
Phallus_crassipes	Vent.	1797	Lectotype	147931	France	Yvelines,_Pontchartrain	M
Craterella_cornucopioides	(L.)_Pers.	1797	Type	495675	Germany	Bavaria	M
Merulius_carneus	(Schaeff.)_Pers.	1797	Type	150050	Germany	Bavaria	M
Merulius_purpurascens	(Schaeff.)_Pers.	1797	Type	473593	Germany	Bavaria	M
Lichen_squamulosus	Schrad.	1797	Lectotype	394512	Germany	Niedersachsen,_Harz	M
Uredo_violacea	Pers.	1797	Neotype	163779	Germany	Saxony-Anhalt,_Gniest	M
Merulius_foetidus	Sowerby	1797	Type	440133	Great_Britain	Great_Britain	M
Hericium_clathroides	(Pall.)_Pers.	1797	Type	438438	Russia	Russia	M
Amanita_umbrina	Pers.	1797	Type	480033	Sweden	[?Sweden]	M
Auricularia_tabacina	Sowerby	1797	Lectotype	159278	Sweden	Skne	M
Clavaria_obtusa	Pers.	1797	Type	240327	Sweden	Sweden	M
Sphaeria_podagrariae	Roth	1797	Type	243386	Sweden		M
Isaria_stemonitis	Pers.	1797	Neotype	234025	The_Netherlands	Wageningen	M
Agaricus_firmus	Pers.	1798	Lectotype	221829	Europe		M
Agaricus_picreus	Pers.	1798	Lectotype	457243	Sweden	Sdermanland_par.,_Hl_sn.,_Tullgarnsomrdet,_N_om_Vsmossen	M
Peziza_catinus	Holmsk.	1799	Lectotype	155412	Denmark	Aarhus_region	M
Peziza_foliacea	Holmsk.	1799	Type	226178	Denmark	Denmark	M
Helvella_sublicia	Holmsk.	1799	Epitype	250302	Denmark	Zealand,_Sor¿_S¿nderskov	M
Peziza_umbrina	Pers.	1799	Lectotype	241509	Europe		M
Boletus_pulvinus	Pers.	1799	Type	463742	Germany	Solingen	M
Helvella_pannosa	Sowerby	1799	Type	243399	New_Zealand	Colenso	M
Ramaria_ceratoides	Holmsk.	1799	Epitype	517160	Russia	Leningrad_region,_Gatchina_District,_Siversky_village	M
Lichen_monocarpus	Ach.	1799	Holotype	367880	South_Africa	Cape_of_Good_Hope	M
Lichen_cyathoides	Ach.	1799	Lectotype	393929	Sweden		M
Lichen_erythrellus	Ach.	1799	Lectotype	394006	Sweden		M
Lichen_parallelus	Ach.	1799	Lectotype	165153	Sweden		M
Auricularia_pulverulenta	Sowerby	1799	Type	156198	UK,_England	UK,_England	M
Lichen_coarctatus	Turner_ex_Sm.	1799	Holotype	393867	United_Kingdom	Englan,_Isle_of_Wight,_Yarmouth	M
Lycoperdon_molle	Pers.	1800	Type	271483	Czech_Republic	Bohemia	M
Agaricus_laetus	Pers.	1800	Type	217134	France		M
Agaricus_inconstans	Pers.	1800	Type	468037	Germany	Bavaria	M
Boletus_atrorufus	Pers.	1800	Type	468245	Germany	Bavaria	M
Boletus_christatus	Pers.	1800	Type	490620	Germany	Bavaria	M
Boletus_ellipticus	Pers.	1800	Type	468267	Germany	Bavaria	M
Peziza_sclerotium	Pers.	1800	Type	461640	Germany	Gttingen	M
Sphaeria_pilosa	Pers.	1800	Neotype	244975	Germany	Oestricher_Wald	M
Peziza_pallescens	Pers.	1800	Neotype	222988	Germany		M
Tremella_fimbriata	Pers.	1800	Epitype	220708	Norway._Oppland	Lunner,_Rinilhaugen	M
Aecidium_ranunculi-acris	Pers.	1800	Holotype	151264	Romania	Distr._Dolj,_Lunca_Mofleni	M
Agaricus_infractus	Pers.	1800	Neotype	197648	Sweden	Bohusln,_Tossene,_Annerd	M
Poria_radula	Pers.	1800	Lectotype	449622	Sweden	Femsj	M
Asero_rubra	Labill.	1800	Type	212925	Tasmania	Australia,_Van_Diemensland	M
Peziza_aurantia	Pers.	1800	Holotype	250337	The_Netherlands	Begraafplaats_"Zuilen",_Breda	M
Sphaeria_himantia	Pers.	1800	Type	150782	The_Netherlands		M
Sphaeria_nebulosa	Pers.	1800	Type	154015	The_Netherlands		M
Tremella_lutescens	Pers.	1800	Type	270003	United_States	USA	M
Boletus_carinthiacus	Pers.	1801	Type	468249	Austria	Krnten	M
Stilbospora_macrosperma	Pers.	1801	Epitype	224408	Austria	Niedersterreich,_Rekawinkel	M
Hydnum_niveum	(Pers.)_Pers.	1801	Epitype	229272	Denmark	Sjaelland,_Rorvig,_Dybeso	M
Peziza_rubella	Pers.	1801	Holotype	182295	Europe	unlocalized	M
Sphaeria_pulvis-pyrius	Pers.	1801	Epitype	239535	France	Arige,_Rimont,_Saurine	M
Sclerotium_crocorum	Pers.	1801	Type	223137	France	France	M
Sistotrema_fimbriatum	(Pers.)_Pers.	1801	Neotype	212414	France	near_Paris	M
Morchella_esculenta	(L.)_Pers.	1801	Epitype	247978	France	Oise,_Bhricourt	M
Sphaeria_dematium	Pers.	1801	Epitype	200665	France		M
Stilbospora_angustata	Pers.	1801	Neotype	194690	France		M
Agaricus_dryinus	Pers.	1801	Type	230225	Germany	Bavaria	M
Boletus_calopus	Pers.	1801	Type	162779	Germany	Bavaria	M
Thelephora_caryophyllea	(Schaeff.)_Pers.	1801	Type	180679	Germany	Bavaria	M
Dematium_ollare	Pers.	1801	Neotype	219479	Germany	Berlin	M
Uredo_caricis	Pers.	1801	Neotype	248887	Germany	Brandenburg	M
Agaricus_trabeus	Pers.	1801	Type	146934	Germany	Frankfurt	M
Boletus_umbellatus	Pers.	1801	Type	449627	Germany	Germany	M
Sistotrema_cellare	Pers.	1801	Type	210746	Germany	Germany	M
Sistotrema_violaceum	Pers.	1801	Type	211644	Germany	Germany	M
Thelephora_abietina	Pers.	1801	Type	247015	Germany	Harz	M
Hydnum_macrodon	Pers.	1801	Type	201854	Germany	Misnia	M
Sphaeria_rubiginosa	Pers.	1801	Epitype	189554	Germany	Rhenania-Palatinate,_vicinity_of_Wachenheim_an_der_Weinstrasse,_Poppental	M
Sphaeria_seminuda	Pers.	1801	Epitype	214939	Greece	Crete,_Rethymno,_Armeni	M
Monilia_digitata	(Pers.)_Pers.	1801	Epitype	140373	Italy		M
Thelephora_spadicea	Pers.	1801	Type	473909	Misnia	Misnia	M
Uredo_tussilaginis	Pers.	1801	Holotype	171391	New_Zealand	North_Island	M
Uredo_candida	(Pers._ex_J.F._Gmel.)_Pers.	1801	Holotype	143625	Romania	Distr._Prahova,_Tinosu	M
Scleroderma_polyrhizum	(J.F._Gmel.)_Pers.	1801	Neotype	414483	Spain		M
Geaster_coliformis	(Dicks.)_Pers.	1801	Type	528029	Suffolk,_Mettingham	Suffolk,_Mettingham	M
Geastrum_coliforme	(Dicks.)_Pers.	1801	Type	535109	Suffolk,_Mettingham	Suffolk,_Mettingham	M
Geastrum_coliformis	(Dicks.)_Pers.	1801	Type	239019	Suffolk,_Mettingham	Suffolk,_Mettingham	M
Boletus_radula	(Pers.)_Pers.	1801	Lectotype	439699	Sweden	Femsj	M
Agaricus_variicolor	Pers.	1801	Neotype	247091	Sweden	Gotland,_Viklau,_Tjaukle	M
Agaricus_alboviolaceus	Pers.	1801	Neotype	206627	Sweden	Ha_rjedalen,_Storsj_sn,_Flatruet_	M
Agaricus_bolaris	Pers.	1801	Neotype	210478	Sweden	Hlsingland,_Jttendal,_Ble	M
Agaricus_subtortus	Pers.	1801	Neotype	149728	Sweden	Inre_Smland,_Femsj,_Prstskogen	M
Agaricus_hemitrichus	Pers.	1801	Neotype	151210	Sweden	Ska_ne,_Maglehem_sn,_ÓPiraten_rastenÓ	M
Peziza_onotica	Pers.	1801	Epitype	217889	Sweden	Sweden,_Gotland,_Ollajvs_naturreservat,_close_to_Ljugarn	M
Thelephora_incarnata	Pers.	1801	Neotype	174273	Sweden	Uppsala	M
Hydnum_farinaceum	Pers.	1801	Epitype	375293	Sweden	Vstergtland,_Flo_parish:_Hunneberg,_Jongstorpsmossen_Nature_Reserve	M
Monilia_herbarum	Pers.	1801	Neotype	452966	The_Netherlands	Wageningen	M
Sphaeria_trifolii	Pers.	1801	Type	170777	The_Netherlands		M
Clavaria_ceranoides	Pers.	1801	Type	237005	UK,_England	UK,_England	M
Daedalea_suaveolens	Pers.	1801	Type	240689	UK,_England	UK,_England	M
Leotia_dicksonii	Pers.	1801	Type	497304	UK,_England	UK,_England	M
Battarrea_phalloides	(Dicks.)_Pers.	1801	Holotype	159853	United_Kingdom	near_Norwich	M
Agaricus_atropunctus	Pers.	1801	Neotype	211406	United_Kingdom	Wales,_Pembrokeshire,_Orielton_field_study_centre	M
Lichen_menziesii	Sm.	1803	Neotype	394253	Argentina	Staten_Island,_near_Cape_Horn	M
Sphaeria_corni	Sowerby	1803	Neotype	171094	Austria	Vienna,_3rd_district,_Botanical_Garden	M
Tremella_cerasi	Schumach.	1803	Neotype	219118	Czech_Republic	South_Bohemia:_Tbor,_Ch_nov	M
Auricularia_aurantiaca	Schumach.	1803	Type	174258	Denmark	Saelland	M
Auricularia_crispata	Schumach.	1803	Type	439690	Denmark	Saelland	M
Boletus_angulatus	Schumach.	1803	Type	468242	Denmark	Saelland	M
Boletus_coeruleus	Schumach.	1803	Type	468257	Denmark	Saelland	M
Boletus_concentricus	Schumach.	1803	Type	206666	Denmark	Saelland	M
Boletus_maximus	Schumach.	1803	Type	473604	Denmark	Saelland	M
Boletus_nigricans	Schumach.	1803	Type	473605	Denmark	Saelland	M
Boletus_plicatus	Schumach.	1803	Type	468317	Denmark	Saelland	M
Boletus_tunicatus	Schumach.	1803	Type	468339	Denmark	Saelland	M
Clavaria_muscigena	Schumach.	1803	Type	210443	Denmark	Saelland	M
Clavaria_pilifera	Schumach.	1803	Type	468756	Denmark	Saelland	M
Hydnum_muscoides	Schumach.	1803	Type	253476	Denmark	Saelland	M
Merulius_lubricus	Schumach.	1803	Type	160445	Denmark	Saelland	M
Merulius_tortilis	Schumach.	1803	Type	440202	Denmark	Saelland	M
Sclerotium_album	Schumach.	1803	Type	473813	Denmark	Saelland	M
Sclerotium_circaeae	Schumach.	1803	Type	246868	Denmark	Saelland	M
Sclerotium_circeae	Schumach.	1803	Type	496367	Denmark	Saelland	M
Sclerotium_fagi	Schumach.	1803	Type	473036	Denmark	Saelland	M
Sclerotium_fasciculatum	Schumach.	1803	Type	473037	Denmark	Saelland	M
Sclerotium_flavum	Schumach.	1803	Type	205253	Denmark	Saelland	M
Sclerotium_granulatum	Schumach.	1803	Type	211892	Denmark	Saelland	M
Sclerotium_hypnorum	Schumach.	1803	Type	196390	Denmark	Saelland	M
Sclerotium_ovatum	Schumach.	1803	Type	202040	Denmark	Saelland	M
Sclerotium_pezizaeforme	Schumach.	1803	Type	281090	Denmark	Saelland	M
Sclerotium_peziziforme	Schumach.	1803	Type	222044	Denmark	Saelland	M
Thelephora_ciliata	Schumach.	1803	Type	473606	Denmark	Saelland	M
Tremella_fimetaria	Schumach.	1803	Type	173211	Denmark	Saelland	M
Auricularia_purpurea	Schumach.	1803	Type	439695	Denmark	Saelland,_Bagsvaerd	M
Clavaria_villosa	Schumach.	1803	Type	175004	Denmark	Saelland,_Bagsvaerd	M
Clavaria_strigosa	Schumach.	1803	Type	473608	Denmark	Saelland,_Bagsvaerd,_Gaelskov	M
Clavaria_cochleariformis	Schumach.	1803	Type	144509	Denmark	Saelland,_Birkerd	M
Clavaria_bulbosa	Schumach.	1803	Type	225360	Denmark	Saelland,_Birkerd,_Rudergaard	M
Merulius_aeruginosus	Schumach.	1803	Type	440083	Denmark	Saelland,_Charlottenlund	M
Boletus_placenta	Schumach.	1803	Type	468315	Denmark	Saelland,_Ermelundskoven	M
Clavaria_mucerdae	Schumach.	1803	Type	205272	Denmark	Saelland,_Langemoose,_Dronninggaard	M
Auricularia_lilacina	Schumach.	1803	Type	439693	Denmark	Saelland_Bagsvaerd	M
Parmelia_elacista	Ach.	1803	Epitype	397498	England	Westmorland_(V.C._69),_north-east_of_Ambleside,_Troutbeck_Park,_Trout_Beck	M
Boletus_horizontalis	Thore	1803	Type	468282	France	France	M
Hericius_strigiliformis	Dubois	1803	Type	469445	France	France	M
Hydnum_paleaceum	Thore	1803	Type	199524	France	France	M
Lichen_arietinus	Dubois	1803	Type	115363	France	France	M
Lichen_aurelianensis	Dubois	1803	Type	115364	France	France	M
Lichen_cancellatus	Dubois	1803	Type	115365	France	France	M
Lichen_capillaceus	Dubois	1803	Type	115366	France	France	M
Lichen_coralloides	Dubois	1803	Type	115367	France	France	M
Lichen_fruticulosus	Dubois	1803	Type	115368	France	France	M
Lichen_imbricatus	Dubois	1803	Type	115369	France	France	M
Lichen_polydactylon	Dubois	1803	Type	115370	France	France	M
Lichen_scopulas-referens	Dubois	1803	Type	115371	France	France	M
Lichen_soloniensis	Dubois	1803	Type	115372	France	France	M
Lichen_vesicarius	Dubois	1803	Type	115374	France	France	M
Agaricus_soloniensis	Dubois	1803	Type	468114	France	Sologne	M
Spiloma_fallax	Ach.	1803	Lectotype	405518	Germany		M
Agaricus_vulpinus	Sowerby	1803	Type	455999	Islington	Islington	M
Agaricus_medius	Schumach.	1803	Epitype	455844	Italy	Sardinia,_Olbia-Tempio_P.,_Olbia,_Pittulongu	M
Verrucaria_aractina	Wahlenb.	1803	Lectotype	408714	Norway	[Norway,_Finnmark,_Alta],_Finmarkia_Norvegi¾_ad_Pa__sekop_[Bossekop]	M
Verrucaria_maura	Wahlenb.	1803	Type	120862	Norway	Finmark	M
Verrucaria_mucosa	Wahlenb.	1803	Lectotype	409426	Norway	Finnmark,_Alten	M
Verrucaria_striatula	Wahlenb.	1803	Lectotype	409763	Norway	Finnmark,_Finmarkiae_Norvegicae,_peninsula_juxta_Psekop	M
Verrucaria_aethiobola	Wahlenb.	1803	Epitype	408650	Norway	Troms:_Nordreisa_kommune,_west_of_Storslett	M
Baeomyces_monocarpus	(Ach.)_Ach.	1803	Holotype	364585	South_Africa	Cape_of_Good_Hope	M
Parmelia_glaucocarpa	Ach.	1803	Neotype	397627	Sweden	Oelandia	M
Lecidea_caesiorufa	(Wibel)_Ach.	1803	Lectotype	390020	Sweden		M
Lecidea_cyrtella	Ach.	1803	Type	390370	Sweden		M
Lecidea_rivulosa	Ach.	1803	Lectotype	392140	Sweden		M
Parmelia_microthelia	Ach.	1803	Lectotype	397890	Sweden		M
Sphaeria_obducens	Schumach.	1803	Lectotype	233598	Sweden		M
Sphaeria_lauri	Sowerby	1803	Epitype	496454	The_Netherlands	Baarn,_Cantonspark	M
Physarum_vernicosum	(Pers.)_Schumach.	1803	Type	140070	UK,_England	UK,_England	M
Parmelia_vitellina	(Ehrh.)_Ach.	1803	Type	398489	Ukraine		M
Sphaeria_hederae	Sowerby	1803	Type	187647	United_Kingdom		M
Sistotrema_versicolor	(L.)_Tratt.	1804	Type	440450	Chile	Chile	M
Sistotrema_sulphureum	(Bull.)_Rebent.	1804	Type	355918	France	France	M
Parmelia_intumescens	Rebent.	1804	Neotype	397736	Germany	BADEN-WUERTTEMBURG:_Heidelberg	M
Boletus_verniceus	Brot.	1804	Type	468341	Portugal	Portugal	M
Clavaria_lauri	Brot.	1804	Type	468747	Portugal	Portugal	M
Sphaeria_phaeocomes	Rebent.	1804	Neotype	240935	Sweden		M
Reticularia_fragilis	(Dicks.)_Poir.	1804	Type	234600	UK,_England	UK,_England	M
Agaricus_vindobonensis	Tratt.	1805	Syntype	805371	Austria	Vienna	M
Physarum_compressum	Alb._&_Schwein.	1805	Type	261574	China	China,_Manchuria	M
Peziza_fascicularis	Alb._&_Schwein.	1805	Neotype	235838	Estonia	Saaremaa,_Lmanda_Comm.,Viidume_Nature_Reserve	M
Hypoderma_conigenum	(Pers.)_DC.	1805	Epitype	373027	Finland		M
Clavaria_thermalis	Lam._&_DC.	1805	Type	228670	France	Courmayeur,_Val_d'Aost	M
Sclerotium_stercorarium	Lam._&_DC.	1805	Type	221251	France	France	M
Thelephora_coerulea	(Schrad._ex_Lam.)_DC.	1805	Type	493433	France	France	M
Verrucaria_dufourii	DC.	1805	Type	409003	France	Meudon	M
Morchella_semilibera	DC.	1805	Neotype	163198	France	Oise,_Saint-Maximin	M
Umbilicaria_leiocarpa	DC.	1805	Lectotype	408127	France	Pyrenees._Port_Madamette	M
Gymnosporangium_clavariiforme	(Wulfen)_DC.	1805	Neotype	219656	Germany	Bayer	M
Xyloma_nervale	Alb._&_Schwein.	1805	Type	244954	Germany	Moholzer_Heide	M
Uredo_dentariae	Alb._&_Schwein.	1805	Type	227769	Germany	Neovedum_on_the_Rhine	M
Hydnum_calvum	Alb._&_Schwein.	1805	Type	201095	Germany	Ober_Lausitz	M
Hydnum_fasciculare	Alb._&_Schwein.	1805	Type	155910	Germany	Ober_Lausitz	M
Peziza_alboviolascens	Alb._&_Schwein.	1805	Lectotype	141748	Germany	Oberlausitz	M
Sphaeria_exilis	Alb._&_Schwein.	1805	Holotype	189496	Germany		M
Helvella_grandis	Cumino	1805	Epitype	247652	Italy	Cuneo,_Valdieri,_San_Giovanni	M
Boletus_scobinaceus	A._Cumino	1805	Type	535538	Italy	Italy	M
Boletus_scrobinaceus	A._Cumino	1805	Type	227021	Italy	Italy	M
Clavaria_muscorum	Cumino	1805	Type	245349	Italy	Piemonte,_Valle_diPesio	M
Helvella_fistulosa	Alb._&_Schwein.	1805	Neotype	204780	Norway	Hordaland,_Ulvik	M
Sphaeria_euphorbiaecola	Schwein.	1805	Type	281986	Pennsylvania	Philadelphia,_Bethlehem	M
Agaricus_porphyropus	Alb._&_Schwein.	1805	Neotype	477001	Sweden	Jmtland,_Ragunda,_Ragunda	M
Thelephora_concentrica	Alb._&_Schwein.	1805	Type	212192	Sweden	Sweden	M
Erysiphe_salicis	DC.	1805	Lectotype	486731	Switzerland	Schleicher	M
Lichen_lightfootii	Sm.	1805	Lectotype	394213	United_Kingdom	North_Ireland	M
Baeomyces_retiporus	Labill.	1806	Lectotype	458001	Australia	Tasmania_(ÒCap_van_Diemen,_nouv._HollandeÓ)	M
Naemaspora_inquinans	(Tode)_Spreng.	1806	Epitype	497339	Austria	Niedersterreich,_St._Willibald,_Gr._Salletwald	M
Thelephora_lutea	Spreng.	1806	Type	471829	Germany	Erdeborn	M
Thelephora_bucreas	Spreng.	1806	Type	471794	Germany	Halle,_der_Heide	M
Licea_psammitica	Spreng.	1806	Type	497308	Germany	Nietleben	M
Merulius_gregarius	Spreng.	1806	Type	454378	Germany	regio_Halle	M
Thelephora_dispersa	Spreng.	1806	Type	471811	Germany	regio_Halle	M
Thelephora_schwieana	Spreng.	1806	Type	471857	Germany	regio_Halle	M
Sistotrema_schulzmorlini	Spreng.	1806	Type	454386	Germany	regio_Halle,_Dlav.	M
Ustilago_violacea	(Pers.)_Roussel	1806	Neotype	232343	Germany	Saxony-Anhalt,_Gniest	M
Colonnaria_truncata	Raf.	1806	Holotype	151127	Pennsylvania		M
Merulius_albus	Raddi	1807	Type	230420	Italy	Trespiano	M
Variolaria_gaditana	Clemente	1807	Neotype	408599	Spain	Andaluci_a,_Cdiz,_Calle_Honduras_	M
Helvella_bicolor	Raddi	1807	Epitype	180086	Sweden	Gstrikland,_Hofors	M
Lecidea_atroflava	Turner	1808	Holotype	389878	Great_Britain	flints_on_the_Sussex_Downs	M
Aedycia_rubra	Raf.	1808	Holotype	431411	Pennsylvania		M
Parmelia_velata	Turner	1808	Type	398466	Sussex	Sussex	M
Parmelia_carneolutea	Turner	1808	Holotype	397269	United_Kingdom	Sussex	M
Exosporium_tiliae	Link	1809	Epitype	199564	Austria	Obersterreich,_Raab,_Wetzlbach	M
Helminthosporium_velutinum	Link	1809	Epitype	250075	Austria	Wien,_Dbling,_Kahlenberg	M
Pulmonaria_canariensis	Bory	1809	Lectotype	531805	Canary_Islands	Tenerife,_foret_de_Laguna	M
Lycoperdon_ericetorum	Pers.	1809	Type	264140	Czech_Republic	Bohemia	M
Geotrichum_candidum	Link	1809	Neotype	182997	France		M
Chloridium_viride	Link	1809	Type	174523	Germany	Germany	M
Acremonium_alternatum	Link	1809	Type	143790	Germany	Rostock	M
Verrucaria_clopima	Wahlenb.	1809	Lectotype	408874	Norway	Finmarkia,_Konsamfja_llet_ad_Altenfjord	M
Haplaria_grisea	Link	1809	Type	239550	Slovakia	Slovakia	M
Stachylidium_bicolor	Link	1809	Epitype	166350	Spain	Asturias,_Picos_de_Europa_National_park	M
Lichen_velatus	(Turner)_Sm._&_Sowerby	1809	Type	394592	Sussex	Sussex	M
Boletus_irregularis	Sowerby	1809	Type	230438	UK,_England	UK,_England	M
Leocarpus_vernicosus	(Pers.)_Link	1809	Type	203347	UK,_England	UK,_England	M
Lichen_glebulosus	Sm.	1809	Lectotype	394092	United_Kingdom	England,_Knitsley,_Durham	M
Conferva_ebenea	Dillwyn	1809	Lectotype	383573	United_Kingdom	Morayshire,_MacbethÕs_Wood_[Brodie]_nr_Forres	M
Penicillium_expansum	Link	1809	Neotype	159382	United_States		M
Eurotium_herbariorum	(F.H._Wigg.)_Link	1809	Neotype	230686	Washington	Washington	M
Lecanora_teicholyta	Ach.	1810	Lectotype	389442	France		M
Lecidea_turneriana	Ach.	1810	Lectotype	392765	Great_Britain		M
Uredo_citrina	Raf.	1810	Holotype	197745	Italy	Sicily	M
Lichen_daedaleus	Sm.	1810	Holotype	393935	Scotland		M
Cenomyce_monocarpa	(Ach.)_Ach.	1810	Holotype	365490	South_Africa	Cape_of_Good_Hope	M
Variolaria_velata	(Turner)_Ach.	1810	Type	408626	Sussex	Sussex	M
Lichen_cyrtellus	(Ach.)_Sm.	1810	Type	393932	Sweden		M
Lecanora_inalpina	Ach.	1810	Lectotype	388465	Switzerland	Helvetia	M
Lecanora_ocrinaeta	Ach.	1810	Type	388838	Switzerland	Helvetia	M
Lecidea_lutosa	Ach.	1810	Holotype	391345	Switzerland		M
Lecidea_viridirufa	Ach.	1810	Holotype	392846	Switzerland		M
Lecanora_vitellina	(Ehrh.)_Ach.	1810	Type	389580	Ukraine		M
Sagedia_rufescens	Ach.	1810	Lectotype	404756	United_Kingdom	England	M
Poria_echinata	Hoffm.	1811	Type	472970	Germany	Germany	M
Poria_encephalum	Hoffm.	1811	Type	472971	Germany	Germany	M
Calicium_citrinum	Persoon	1811	Holotype	802416	Switzerland		M
Agaricus_phaiopodius	Bull.	1812	Lectotype	494771	Europe,_France		M
Agaricum_conchatum	Paulet	1812	Type	467972	France	France	M
Agaricus_ovoideus	Bull.	1812	Type	480029	France	France	M
Agaricus_tectulum	Paulet	1812	Type	468125	France	France	M
Pyreium_lignosum	Paulet	1812	Type	473018	France	France	M
Scutiger_subsquamosus	(Batsch)_Paulet	1812	Lectotype	473053	France	Vosges,_near_Bruyeres	M
Agaricus_capniocephalus	Bull.	1812	Lectotype	145339	France		M
Hypothele_repanda	(L.)_Paulet	1812	Type	431724	Germany	Bavaria	M
Lichen_balaninus	Wahlenb.	1812	Lectotype	393778	Norway	Finmark	M
Lichen_turfaceus	Wahlenb.	1812	Lectotype	394573	Norway	Finnmark,_Hammerfest	M
Hericium_grande	Raf.	1813	Type	469437	New_Jersey	USA,_New_Jersey	M
Agaricus_aterrimus	Raf.	1813	Holotype	490101	Pennsylvania	Delaware	M
Agaricus_azureus	Raf.	1813	Holotype	490109	Pennsylvania	Delaware	M
Lecanora_cyrtella	(Ach.)_Rhl.	1813	Type	388042	Sweden		M
Myrothecium_verrucaria	(Alb._&_Schwein.)_Ditmar	1813	Neotype	245274	Washington_DC	Washington_DC	M
Actigea_sicula	Raf.	1814	Holotype	247594	Italy	Sicily	M
Actigena_sicula	Raf.	1814	Holotype	562047	Italy	Sicily	M
Actigea_multifida	Raf.	1814	Holotype	237633	New_Jersey		M
Actigena_multifida	Raf.	1814	Holotype	562046	New_Jersey		M
Acinophora_aurantiaca	Raf.	1814	Holotype	191998	Pennsylvania	Delaware	M
Amanita_aterrima	(Raf.)_Raf.	1814	Holotype	562016	Pennsylvania	Delaware	M
Amanita_azurea	(Raf.)_Raf.	1814	Holotype	562017	Pennsylvania	Delaware	M
Lecanora_mniaraea	Ach.	1814	Lectotype	388749	Switzerland		M
Lecanora_mniaroea	Ach.	1814	Lectotype	624433	Switzerland		M
Endocarpon_parasiticum	Ach.	1814	Lectotype	226369	United_Kingdom	Wales	M
Parmelia_rudecta	Ach.	1814	Epitype	373951	United_States	North_Carolina,_Swain_County,_Great_Smoky_Mountains_National_Park,_Beauregard_Ridge	M
Monilia_hyalina	Fr.	1815	Lectotype	375212	Europe		M
Agaricus_galochrous	Fr.	1815	Type	465245	France	France	M
Merulius_alveolaris	DC.	1815	Type	229977	France	France	M
Rhizoctonia_crocorum	(Pers.)_DC.	1815	Type	198858	France	France	M
Rhizoctonia_mali	DC.	1815	Type	471160	France	France	M
Sclerotium_bullatum	DC.	1815	Type	145506	France	France	M
Sclerotium_globulare	Lam._&_DC.	1815	Type	211835	France	France	M
Clavaria_sclerotioides	DC.	1815	Type	189199	France	Jura	M
Hydnum_pseudoboletus	DC.	1815	Type	221876	France	Jura	M
Rhizomorpha_muralis	DC.	1815	Type	471183	France	Jura	M
Thelephora_velutina	DC.	1815	Lectotype	149663	France	Jura	M
Coniophora_membranacea	DC.	1815	Type	210149	France	Mans	M
Agaricus_dunalii	DC.	1815	Type	223814	France	Maurin_near_Montpellier	M
Rhizoctonia_medicaginis	DC.	1815	Type	198524	France	Montpellier	M
Hydnum_fimbriatum	(Pers.)_DC.	1815	Neotype	491679	France	near_Paris	M
Boletus_soloniensis	(Dubois)_DC.	1815	Type	227943	France	Sologne	M
Xyloma_onobrychidis	DC.	1815	Type	374889	France	Vosges	M
Xyloma_onobrychis	DC.	1815	Type	499350	France	Vosges	M
Boletus_vaillantii	DC.	1815	Type	449595	France		M
Sphaeria_pinastri	DC.	1815	Type	245416	France		M
Xyloma_juglandis	DC.	1815	Type	186559	France		M
Peziza_xanthostigma	Fr.	1815	Neotype	480790	Germany	Baden-Wrttemberg,_Tbingen,_Pfrondorf	M
Agaricus_lepideus	Fr.	1815	Type	218434	Germany	Bavaria	M
Boletus_pachypus	Fr.	1815	Type	231186	Germany	Bavaria	M
Erysiphe_graminis	DC.	1815	Neotype	237067	Germany	Bonn,_Botanical_Garden_Poppelsdorf	M
Lecanora_lobulata	Flrke	1815	Lectotype	388633	Germany	near_Berlin	M
Sphaeria_multiformis	Fr.	1815	Epitype	155094	Germany	North_Rhine_Westphalia:_Haan-Gruiten,	M
Uredo_antherarum	DC.	1815	Neotype	154395	Germany	Saxony-Anhalt,_Gniest	M
Parmelia_revoluta	Flrke	1815	Lectotype	123201	Germany		M
Agaricus_pachyphyllus	Fr.	1815	Neotype	457344	Italy	Trentino_Alto_Adige,_Malga_di_Susa_,_Pergine_Valsugana,_Trento	M
Thelephora_corrugata	Fr.	1815	Neotype	213419	Norway	Hordaland:_B¿mlo	M
Sphaeria_myriadea	DC.	1815	Type	174724	Pennsylvania	Philadelphia	M
Aecidium_ranunculacearum	DC.	1815	Holotype	217026	Romania	Distr._Dolj,_Lunca_Mofleni	M
Agaricus_agathosmus	Fr.	1815	Neotype	167173	Sweden	land,_Bda,_Trollskogen_NR,_herb-rich,_mixed_coniferous_forest	M
Thelephora_gigantea	Fr.	1815	Type	246287	Sweden	Femsj	M
Thelephora_odorata	Fr.	1815	Lectotype	197296	Sweden	Femsj	M
Hydnum_scrobiculatum	Fr.	1815	Neotype	216398	Sweden	Femsj_parish	M
Asteroma_polygonati	DC.	1815	Type	199297	Sweden	Smland,_Femsj	M
Agaricus_scorodonius	Fr.	1815	Neotype	455923	Sweden	Stockholm	M
Agaricus_spodoleucus	Fr.	1815	Type	468117	Sweden	Sweden	M
Polyporus_xanthus	Fr.	1815	Type	449602	Sweden	Sweden	M
Sclerotium_cornutum	Fr.	1815	Type	452901	Sweden	Sweden	M
Sclerotium_linnaeae	Fr.	1815	Type	232090	Sweden	Sweden	M
Sclerotium_rugulosum	Fr.	1815	Type	219602	Sweden	Sweden	M
Sclerotium_tectum	Fr.	1815	Type	150691	Sweden	Sweden	M
Sclerotium_vulgatum	Fr.	1815	Type	172095	Sweden	Sweden	M
Clavaria_suecica	Fr.	1815	Neotype	200775	Sweden	Upland,_Hosten	M
Thelephora_ochracea	Fr.	1815	Type	200855	Sweden	Uppsala,_Vrdstra	M
Agaricus_lachnopus	Fr.	1815	Type	482911	Sweden		M
Lecidea_resinae	Fr.	1815	Lectotype	228082	Sweden		M
Sclerotium_dipsaceum	Fr.	1815	Type	496368	Sweden		M
Sclerotium_dipsacum	Fr.	1815	Type	473031	Sweden		M
Sphaeria_alnea	Fr.	1815	Lectotype	153224	Sweden		M
Sphaeria_ostruthii	Fr.	1815	Type	219234	Sweden		M
Sphaeria_resinae	Fr.	1815	Lectotype	235592	Sweden		M
Xyloma_solidaginis	Fr.	1815	Type	139946	Sweden		M
Erysiphe_lonicerae	DC.	1815	Epitype	438331	Switzerland	Genve,_Jardin_botanique	M
Phyllerium_juglandinum	Schleich._ex_Fr.	1815	Type	495044	Switzerland	Switzerland	M
Cladosporium_atrum	Link	1816	Type	159915	Germany	Berlin	M
Isaria_calva	(Alb._&_Schwein.)_Link	1816	Type	214741	Germany	Ober_Lausitz	M
Sporotrichum_polysporum	Link	1816	Epitype	206307	Germany		M
Agaricus_pholideus	Lilj.	1816	Neotype	238005	Sweden	A_ngermanland,_Sbr_sn,_Nsld,	M
Seiridium_marginatum	Nees	1817	Epitype	165487	France	Burgundy,_Cte-d'Or,_Til-Chatel	M
Thanatophytum_crocorum	(Pers.)_Nees	1817	Type	234097	France	France	M
Uredo_sparsa	J.C._Schmidt_&_Kunze	1817	Syntype	151685	Germany	'ad_Salinas_Thuringiae_Arterenses_et_ad_lacum_salsum_Mansfeldiae	M
Arthrinium_caricicola	Kunze	1817	Lectotype	148402	Germany	Berlin	M
Ulva_nitens	C._Agardh	1817	Neotype	179020	Germany	former_West-Germany	M
Sclerotium_strobilinum	J.C._Schmidt	1817	Type	221147	Germany	Germany	M
Epicymatia_winteri	Kunze	1817	Type	153786	Germany	Sachsen,_Mansfeld	M
Caeoma_violaceum	(Pers.)_Nees	1817	Neotype	495598	Germany	Saxony-Anhalt,_Gniest	M
Sporotrichum_croceum	Kunze	1817	Type	175296	Germany	Thringen	M
Fusarium_lateritium	Nees	1817	Lectotype	225937	Germany		M
Polythrincium_trifolii	Kunze	1817	Type	215652	Germany		M
Sphaeria_rhamni	Nees	1817	Lectotype	249919	Germany		M
Caeoma_candidum	(Pers._ex_J.F._Gmel.)_Nees	1817	Holotype	495539	Romania	Distr._Prahova,_Tinosu	M
Sphaeria_allicina	Fr.	1817	Type	153290	Sweden	Skne	M
Sphaeria_stemmatea	Fr.	1817	Type	162848	Sweden		M
Sphaeria_subradians	Fr.	1817	Type	496520	Sweden		M
Caeoma_carpini	Nees	1817	Type	215795	Switzerland	Basel	M
Hydnum_chrysorhizon	Eaton	1817	Lectotype	439947	United_States	USA	M
Hydnum_chrysorhizum	Eaton	1817	Lectotype	634800	United_States	USA	M
Agaricus_candolleanus	Fr.	1818	Neotype	375171	Bohusln	Lysekil,_Bro,_SO_Kibbestens_torvemyr	M
Chaetomium_elatum	Kunze	1818	Neotype	172050	Denmark		M
Agaricus_pansa	Fr.	1818	Neotype	476998	Finland	Varsinais-Suomi,_Kemi,_Peders	M
Hydnum_violaceum	Thore_ex_Pers.	1818	Type	186695	France	Dax	M
Hypochnus_coeruleus	(Schrad._ex_Lam.)_Fr.	1818	Type	473281	France	France	M
Phacidium_lacerum	Fr.	1818	Neotype	183563	France	Hagenau,_Bas_Rhin	M
Hypogaeum_tuber	Pers.	1818	Type	179245	France	Perigord	M
Arthonia_ochracea	Dufour	1818	Lectotype	376698	France	St-Sever	M
Phyllosticta_limbalis	Pers.	1818	Type	207051	France		M
Sphaeria_mamillana	Fr.	1818	Lectotype	214012	France		M
Leotia_infundibuliformis	(Schaeff.)_Fr.	1818	Type	152174	Germany	Bavaria	M
Hormiscium_altum	Ehrenb.	1818	Holotype	242325	Germany	Berlin	M
Trichoderma_varium	Ehrenb.	1818	Lectotype	496678	Germany	Berlin,_Tiergarten	M
Merisma_crispum	(Wulfen)_Ehrenb.	1818	Neotype	239468	Germany	Etterzhausen	M
Sporotrichum_inquinatum	Link	1818	Type	197513	Germany	Germany	M
Stereum_abietinum	(Pers.)_Fr.	1818	Type	212416	Germany	Harz	M
Fusarium_heterosporum	Nees_&_T._Nees	1818	Lectotype	197260	Germany		M
Polyactis_carnea	Ehrenb.	1818	Lectotype	246070	Germany		M
Sphaeria_pirolae	Ehrenb.	1818	Type	145242	Germany		M
Sphaeria_pyrolae	Ehrenb.	1818	Type	240263	Germany		M
Polyporus_pes-caprae	Pers.	1818	Holotype	214835	Mexico	Nabogame,_Municipio_Temosachi,_Chihuahua	M
Agaricus_hypothejus	Fr.	1818	Lectotype	198526	Russia		M
Racodium_aterrimum	Ehrenb.	1818	Type	182253	Saskatchewan		M
Corynelia_uberata	Fr.	1818	Epitype	236359	South_Africa	Western_Cape_Province,_Krisjan-se-Nek_picnic_site,_Goudveld_forest,_Garden_Route_National_Park,_N_of_Knysna	M
Agaricus_spilomeus	Fr.	1818	Neotype	142525	Sweden	ngermanland,_Hgsj_sn,_Mcksjberget	M
Agaricus_balteatus	Fr.	1818	Neotype	465312	Sweden	ngermanland,_Sbr,_ verdal	M
Agaricus_bivelus	Fr.	1818	Neotype	136851	Sweden	Angermanland,_Haggdanger,_Hogsnas	M
Sphaeria_sarmentorum	Fr.	1818	Type	212975	Sweden	Lund,_Botanical_Garden	M
Polyporus_fuscatus	Fr.	1818	Type	462619	Sweden	Lund,_Paradislyckan	M
Agaricus_rhodopolius	Fr.	1818	Neotype	455907	Sweden	Skane,_Kristianstad_Municipality	M
Thelephora_livida	(Pers.)_Fr.	1818	Lectotype	440704	Sweden	Smland,_Femsj	M
Hypochnus_isabellinus	Fr.	1818	Type	449604	Sweden	Sweden	M
Clavaria_apiculata	Fr.	1818	Lectotype	201912	Sweden	Upland,_Bondkyrka,_Sunnerstaskogen	M
Agaricus_callisteus	Fr.	1818	Neotype	476960	Sweden	UPPLAND:_A_lvkarleby_sn,_Billuddens_NR	M
Sphaeria_leptidea	Fr.	1818	Type	168592	Sweden		M
Sphaeria_solidaginis	(Fr.)_Fr.	1818	Type	493333	Sweden		M
Xyloma_aquilinum	Fr.	1818	Type	453141	Sweden		M
Xyloma_arbuti	Fr.	1818	Type	493658	Sweden		M
Xyloma_carpini	Fr.	1818	Type	496732	Sweden		M
Agaricus_scaurus	Fr.	1818	Neotype	237712	Switzerland	Bern,_Fribourg,_Rechthalten	M
Periconia_nana	Ehrenb.	1818	Epitype	241070	United_Kingdom	Surrey,_Richmond_Park	M
Alphitomorpha_clandestina	Wallr.	1819	Lectotype	416264	Germany	Baden,_ÒErysiphe_oxyacanthae,_le_long_des_routes_prs_Baden,Ó_ex_herb._de_Candollea	M
Alphitomorpha_adunca	Wallr.	1819	Epitype	211651	Germany	Frankfurt	M
Alphitomorpha_cynoglossi	Wallr.	1819	Epitype	372310	Germany	Nordrhein-Westfalen,_Kreis_Soest,_Erwitte,_near_Eikeloh	M
Alphitomorpha_tortilis	Wallr.	1819	Epitype	461950	Germany	Saxony,_Annaberg-Buchholz	M
Alphitomorpha_obtusata	Schltdl.	1819	Neotype	495470	Germany	Saxony,_Landkreis_Grlitz,_Schpstal_OT_Kunnerdorf	M
Alphitomorpha_circumfusa	Schltdl.	1819	Lectotype	495462	Germany		M
Alphitomorpha_trifoliorum	Wallr.	1819	Lectotype	534127	Germany		M
Dothidea_pyrenophora	Fr.	1819	Neotype	448769	Germany		M
Hysterium_gracile	Ehrenb.	1820	Lectotype	158419	Alaska	Aleutian_Islands,_Unalaska	M
Hysterium_orbiculare	Ehrenb.	1820	Lectotype	173924	Alaska	Aleutian_Islands,_Unalaska	M
Triblidium_arcticum	Ehrenb.	1820	Iconotype	226127	Alaska	St._Lawrence_Island	M
Agaricus_copulatus	Ehrenb.	1820	Lectotype	468004	Brazil	St._Catharina_Island	M
Hypochnus_nigrocinctus	Ehrenb.	1820	Lectotype	237217	Brazil	St._Catharina_Island	M
Naemaspora_tularostoma	Ehrenb.	1820	Lectotype	190582	Chile	Talcahuano	M
Buglossus_quercinus	Wahlenb.	1820	Type	196157	Germany	Halle,_der_Heide	M
Anastomaria_campanulata	Raf.	1820	Holotype	350989	New_York		M
Sphaeria_grossulariae	Fr.	1820	Type	179187	Sweden		M
Crepidopus_ostreatus	(Jacq.)_Gray	1821	Epitype	486504	Austria	Wien,_Third_district,_Hortus_botanicus_vindobonensis,_map_grid_7864/1	M
Polyporus_versicolor	(L.)_Fr.	1821	Type	230490	Chile	Chile	M
Polyporus_sinensis	Fr.	1821	Type	473462	China		M
Polyporus_zonatus	(Nees)_Fr.	1821	Type	282364	Czech_Republic	Bohemia	M
Hydnum_echinus	(Scop.)_Fr.	1821	Type	242279	Czechoslovakia	Banska_Stiavnica	M
Omphalia_rosella	(Batsch)_Gray	1821	Type	361386	Denmark	Denmark	M
Typhula_villosa	(Schumach.)_Fr.	1821	Type	152798	Denmark	Saelland,_Bagsvaerd	M
Mitrula_mucerdae	(Schumach.)_Fr.	1821	Type	167032	Denmark	Saelland,_Langemoose,_Dronninggaard	M
Peripherostoma_fusca	(Pers.)_Gray	1821	Holotype	444449	Europe		M
Peripherostoma_fuscum	(Pers.)_Gray	1821	Holotype	562217	Europe		M
Astoma_carbonarium	Gray	1821	Epitype	562115	France	Arige,_Rimont,_Saurine	M
Cantharellus_alveolaris	(DC.)_Fr.	1821	Type	439712	France	France	M
Daedalea_bulliardii	Fr.	1821	Type	468996	France	France	M
Hydnum_albovirens	Fr.	1821	Type	469503	France	France	M
Polyporus_sulphureus	(Bull.)_Fr.	1821	Type	229422	France	France	M
Pratella_campestris	(L.)_Gray	1821	Type	114488	France	France	M
Pratella_edulis	Gray	1821	Type	114487	France	France	M
Steccherinum_quercinum	Gray	1821	Type	450944	France	France	M
Pistillaria_sclerotioides	(DC.)_Fr.	1821	Type	231527	France	Jura	M
Cenomyce_portentosa	Dufour	1821	Lectotype	454451	France	Landes,_Saint-Sever-sur-Adour	M
Omphalia_cochleata	(Pers.)_Gray	1821	Neotype	521128	France	Meudon	M
Sparassis_foliacea	St.-Amans	1821	Type	228220	France	regio_Agen	M
Polyporus_purpureus	Fr.	1821	Neotype	206369	France	Rho_ne:_Srzin,_le_de_la_Table_Ronden_F	M
Polyporus_soloniensis	(Dubois)_Fr.	1821	Type	179199	France	Sologne	M
Polyporus_vaillantii	(DC.)_Fr.	1821	Type	196150	France		M
Thelephora_biennis	Fr.	1821	Lectotype	258473	France		M
Uredo_floriformis	Mrat	1821	Holotype	803375	France		M
Albatrellus_albidus	(Pers.)_Gray	1821	Type	431367	Germany	Bavaria	M
Cantharellus_clavatus	(Pers.)_Fr.	1821	Type	209900	Germany	Bavaria	M
Cantharellus_cornucopioides	(L.)_Fr.	1821	Type	294066	Germany	Bavaria	M
Craterella_caryophyllea	(Dicks.)_Gray	1821	Type	492234	Germany	Bavaria	M
Dentinum_repandum	(L.)_Gray	1821	Type	357306	Germany	Bavaria	M
Dentinum_rufescens	(Pers.)_Gray	1821	Type	296549	Germany	Bavaria	M
Gomphus_clavatus	(Pers.)_Gray	1821	Type	356880	Germany	Bavaria	M
Grifola_cristata	(Schaeff.)_Gray	1821	Type	362179	Germany	Bavaria	M
Grifola_platypora	Gray	1821	Type	362178	Germany	Bavaria	M
Leccinum_luridum	(Schaeff.)_Gray	1821	Type	102495	Germany	Bavaria	M
Pleuropus_inconstans	(Pers.)_Gray	1821	Type	486509	Germany	Bavaria	M
Polyporus_cristatus	(Schaeff.)_Fr.	1821	Type	199309	Germany	Bavaria	M
Polyporus_igniarius	(L.)_Fr.	1821	Type	449548	Germany	Bavaria	M
Polyporus_ovinus	(Schaeff.)_Fr.	1821	Type	209438	Germany	Bavaria	M
Polyporus_squamosus	(Huds.)_Fr.	1821	Type	186284	Germany	Bavaria	M
Sparassis_crispa	(Wulfen)_Fr.	1821	Neotype	228848	Germany	Etterzhausen	M
Daedalea_trabea	(Pers.)_Fr.	1821	Type	449561	Germany	Frankfurt	M
Polyporus_umbellatus	(Pers.)_Fr.	1821	Type	240963	Germany	Germany	M
Hericium_abietinum	(Schrad.)_Schleich.	1821	Type	469430	Germany		M
Mucor_digitata	(Pers.)_Mrat	1821	Epitype	433141	Italy		M
Daedalea_thunbergii	Fr.	1821	Type	149981	Japan	Japan	M
Thelephora_pannosa	(Sowerby)_Fr.	1821	Type	449637	New_Zealand	Colenso	M
Agaricus_gentilis	Fr.	1821	Neotype	222776	Norway	Oppland,_Dokka_kn,_Vest-Torpa	M
Polyporus_serialis	Fr.	1821	Neotype	449601	Norway	TELEMARK:_Nome,_Mo_rkvasslia_Nature_Reserve	M
Daedalea_pini	(Brot.)_Fr.	1821	Neotype	444128	Portugal	Estremadura,_Almada,_Fonte_da_Telha,_on_live_Pinus_pinaster_Ait.	M
Omphalia_dryophila	(Bull.)_Gray	1821	Type	535263	Russia	Primorye	M
Omphalia_dryophilus	(Bull.)_Gray	1821	Type	455749	Russia	Primorye	M
Agaricus_conopileus	Fr.	1821	Neotype	631975	Skne	Ivetofta,_Krogstorp	M
Agaricus_conopilus	Fr.	1821	Neotype	455723	Skne	Ivetofta,_Krogstorp	M
Agaricus_pennatus	Fr.	1821	Neotype	374915	Skne	Kiaby,_Kjugekull	M
Polystoma_coliforme	(Dicks.)_Gray	1821	Type	431901	Suffolk,_Mettingham	Suffolk,_Mettingham	M
Polyporus_radula	(Pers.)_Fr.	1821	Lectotype	440371	Sweden	Femsj	M
Thelephora_serialis	Fr.	1821	Type	190106	Sweden	Femsj	M
Hydnum_squalinum	Fr.	1821	Holotype	222286	Sweden	Smland,_Femsj	M
Agaricus_devexus	Fr.	1821	Type	439652	Sweden	Sweden	M
Agaricus_mutilus	Fr.	1821	Type	457194	Sweden	Sweden	M
Agaricus_pinsitis	Fr.	1821	Type	455880	Sweden	Sweden	M
Agaricus_pinsitus	Fr.	1821	Type	528898	Sweden	Sweden	M
Agaricus_replexus	Fr.	1821	Type	457280	Sweden	Sweden	M
Agaricus_ursinus	Fr.	1821	Type	249250	Sweden	Sweden	M
Clavaria_delicata	(Fr.)_Fr.	1821	Type	234390	Sweden	Sweden	M
Polyporus_annosus	Fr.	1821	Type	162350	Sweden	Sweden	M
Agaricus_flabellus	Fr.	1821	Neotype	232160	Sweden	Uppland,_Lena_sn,_S_of_Salsta_slott	M
Agaricus_urbicus	Fr.	1821	Neotype	248916	Sweden	Uppland,_Uppsala,_Botanical_garden	M
Hydnum_argutum	Fr.	1821	Neotype	249748	Sweden	Uppland._Bondkyrka_par.,_Vrdstra	M
Clavaria_flaccida	Fr.	1821	Holotype	242119	Sweden	Uppsala	M
Agaricus_exscissus	Fr.	1821	Epitype	462651	Sweden	Vstergtland,_Trollhttan,_Gteborgsvgen	M
Thelephora_nuda	Fr.	1821	Lectotype	201100	Sweden		M
Albugo_tragopogonis	(Pers.)_Gray	1821	Holotype	121587	Switzerland	Graubnden,_Scanfs	M
Polyporus_terrestris	(DC.)_Fr.	1821	Type	440377	Switzerland	Neufchatel	M
Nemania_lata	(Pers.)_Gray	1821	Neotype	562242	Switzerland	Vaud,_Chnaies/Villeneuve	M
Scodellina_aurantiaca	Gray	1821	Holotype	477119	The_Netherlands	Begraafplaats_"Zuilen",_Breda	M
Gymnopus_ceraceus	(Wulfen)_Gray	1821	Neotype	486464	The_Netherlands	Gelderland,_Wilp	M
Ascophora_vulgaris	Gray	1821	Neotype	562304	The_Netherlands		M
Astoma_punctiforme	(Sowerby)_Gray	1821	Lectotype	562121	The_Netherlands		M
Exormatostoma_nebulosa	(Pers.)_Gray	1821	Type	493357	The_Netherlands		M
Leotia_epiphylla	(Dicks.)_Hook.	1821	Type	462216	UK,_England	UK,_England	M
Mitrula_dicksonii	(Pers.)_Gray	1821	Type	562367	UK,_England	UK,_England	M
Ramaria_ceranoides	(Pers.)_Gray	1821	Type	455709	UK,_England	UK,_England	M
Xylaria_entomorhiza	(Dicks.)_Gray	1821	Type	562209	United_Kingdom	Bullstrode_Comitat._Buckingh.	M
Astoma_hederae	(Sowerby)_Gray	1821	Type	562122	United_Kingdom		M
Sticta_dufourii	Delise	1822	Lectotype	122372	Canary_Islands		M
Pachyma_hoelen	Fr.	1822	Type	198592	China	prov._Suchensi	M
Periola_pubescens	Fr.	1822	Type	229715	Denmark	Saelland	M
Fusisporium_avenaceum	Fr.	1822	Neotype	227823	Denmark		M
Peziza_sulphurata	Fr.	1822	Neotype	155504	Denmark		M
Fumago_typhae	Pers.	1822	Type	494969	France	Dax	M
Clavaria_tortilis	Pers.	1822	Type	194745	France	France	M
Mycoderma_pergameneum	Pers.	1822	Type	495007	France	France	M
Xylostroma_cinereum	Pers.	1822	Type	238060	France	France	M
Xylostroma_loreum	Pers.	1822	Type	238301	France	France	M
Xylostroma_suber	Pers.	1822	Type	495117	France	France	M
Acrospermum_sclerotioides	(DC.)_Fr.	1822	Type	453311	France	Jura	M
Athelia_velutina	(DC.)_Pers.	1822	Lectotype	439688	France	Jura	M
Clavaria_syringarum	Pers.	1822	Neotype	468787	France	near_Paris	M
Conoplea_cinerea	Pers.	1822	Type	219120	France	near_Paris	M
Conoplea_eryngii	Pers.	1822	Type	477972	France	near_Paris	M
Morchella_fusca	Pers.	1822	Type	145520	France	Normandie	M
Peziza_felina	Pers.	1822	Holotype	140152	France	prope_Pariseos,_sylvula_Meudon	M
Peziza_bufonia	Pers.	1822	Lectotype	238430	France	Vincennes	M
Leotia_clavus	Pers.	1822	Type	209579	France	Vosges	M
Rhizomorpha_molinaris	Pers.	1822	Type	227810	France	Vosges	M
Thelephora_picea	Pers.	1822	Type	240237	France	Vosges	M
Thelephora_piceae	Pers.	1822	Type	536421	France	Vosges	M
Athelia_ochracea	Pers.	1822	Lectotype	226916	France		M
Coremium_leucopus	Pers.	1822	Type	241353	France		M
Helvella_leucopus	Pers.	1822	Lectotype	355827	France		M
Sticta_desfontainii	Delise	1822	Lectotype	406153	France,_La_Runion		M
Peziza_difformis	Fr.	1822	Neotype	222402	Germany	Bavaria,_Sugenheim	M
Dematium_atrum	(Link)_Pers.	1822	Type	495706	Germany	Berlin	M
Dematium_asserculorum	Pers.	1822	Type	161523	Germany	Germany	M
Himantia_dendritica	Pers.	1822	Type	494981	Germany	Germany	M
Himantia_helvola	Pers.	1822	Type	238744	Germany	Germany	M
Tremella_salicum	Pers.	1822	Type	152699	Germany	Germany	M
Ditiola_sulcata	(Tode)_Fr.	1822	Type	151047	Germany	Herrengrund	M
Conoplea_fusca	Pers.	1822	Holotype	233252	Germany	Leipzig	M
Sclerotium_nervale	(Alb._&_Schwein.)_Fr.	1822	Type	224924	Germany	Moholzer_Heide	M
Ozonium_croceum	(Kunze)_Pers.	1822	Type	241456	Germany	Thringen	M
Morchella_deliciosa	Fr.	1822	Lectotype	203775	Germany		M
Fibrillaria_arbuscula	Pers.	1822	Type	494967	Italy	Torino	M
Sphaeria_sarraceniae	Schwein.	1822	Type	212690	New_Jersey	Hope	M
Merulius_incarnatus	Schwein.	1822	Type	155468	North_Carolina	Salem	M
Merulius_odoratus	Schwein.	1822	Holotype	440167	North_Carolina	Salem	M
Boletus_iuglandinus	Schwein.	1822	Type	468288	North_Carolina	USA,_N.Carol.	M
Boletus_juglandinus	Schwein.	1822	Type	468289	North_Carolina	USA,_N.Carol.	M
Merulius_brassicaefolius	Schwein.	1822	Type	238240	North_Carolina	USA,_N.Carol.	M
Merulius_brassicifolius	Schwein.	1822	Type	329322	North_Carolina	USA,_N.Carol.	M
Clavaria_gigantea	Schwein.	1822	Type	185259	North_Carolina	USA,_North_Carolina	M
Cyphella_pendula	Schwein._ex_Fr.	1822	Type	211679	North_Carolina	USA,_North_Carolina	M
Peziza_pendula	Schwein.	1822	Type	145476	North_Carolina	USA,_North_Carolina	M
Rhytisma_asteris	Schwein.	1822	Type	199036	North_Carolina	USA,_North_Carolina	M
Sclerotium_lycopodii	Fr.	1822	Type	231876	Norway	Norway	M
Sphaeria_dendroides	Schwein.	1822	Type	497449	Pennsylvania	Philadelphia	M
Torula_fuliginosa	Pers.	1822	Type	497502	Portugal	Portugal	M
Tremella_frondosa	Fr.	1822	Epitype	173291	Russia	Leningrad_Reg.:_Vsevolozhsk_Dist.,_Vaskelovo	M
Amanita_nivalis	Grev.	1822	Epitype	177200	Scotland		M
Hypha_globosa	(Scop.)_Pers.	1822	Type	154148	Slovakia	Slovakia	M
Thelephora_regularis	Schwein.	1822	Lectotype	141690	South_Carolina	Salem	M
Peziza_leucomelaena	Pers.	1822	Epitype	493082	Sweden	Gotland,_Klintehamn_parish	M
Peziza_cantharella	Fr.	1822	Neotype	158152	Sweden	Jmtland,_ngsjn_naturreservat	M
Acrospermum_cornutum	(Fr.)_Fr.	1822	Type	245092	Sweden	Sweden	M
Periola_tomentosa	(Fr.)_Fr.	1822	Type	229279	Sweden	Sweden	M
Peziza_erratica	Fr.	1822	Type	238753	Sweden	Sweden	M
Sclerotium_excentricum	Fr.	1822	Type	213942	Sweden	Sweden	M
Sclerotium_fulvum	Fr.	1822	Type	203135	Sweden	Sweden	M
Sclerotium_udum	Fr.	1822	Type	171880	Sweden	Sweden	M
Solenia_stipata	Fr.	1822	Type	227646	Sweden	Sweden	M
Tremella_unicolor	Fr.	1822	Type	194287	Sweden	Sweden	M
Peziza_concinna	Pers.	1822	Epitype	215064	Sweden	Uppland,_Stockholm,_Naturhistoriska_riksmuseet,_in_front_of_the_Botany_building	M
Peziza_perlata	Fr.	1822	Neotype	462726	Sweden	Uppsala	M
Fumago_mali	Pers.	1822	Neotype	491537	Sweden		M
Peziza_conspersa	Pers.	1822	Type	212389	Switzerland	Neuchtel	M
Thelephora_cerasi	Pers.	1822	Type	185230	Switzerland	Neuchatel	M
Thelephora_citrina	Pers.	1822	Type	206116	Switzerland	Neuchatel	M
Racodium_striatum	Pers.	1822	Type	183677	Switzerland	Switzerland	M
Thelephora_lateritia	Pers.	1822	Type	158656	Switzerland	Switzerland	M
Agaricus_cinnabarinus	Schwein.	1822	Neotype	304690	Tennessee	Blount_County,_Great_Smoky_Mountains_National_Park,_vicinity_Townsend,_Cades_Cove	M
Tremella_hyalina	Pers.	1822	Neotype	167682	The_Netherlands	Zuid-Holland:_Leiden	M
Botrytis_spongiosa	Schwein.	1822	Lectotype	244176	United_States	Carolina	M
Boletus_cinerascens	Schwein.	1822	Type	468256	United_States	N.Carol.	M
Boletus_lilacinus	Schwein.	1822	Type	234974	United_States	N.Carol.	M
Boletus_nigropurpureus	Schwein.	1822	Type	255574	United_States	N.Carol.	M
Boletus_pezizoides	Schwein.	1822	Type	199947	United_States	N.Carol.	M
Boletus_undulatus	Schwein.	1822	Type	468340	United_States	N.Carol.	M
Boletus_virgineus	Schwein.	1822	Type	453817	United_States	N.Carol.	M
Daedalea_subtomentosa	Schwein.	1822	Type	240920	United_States	N.Carol.	M
Daedalea_zonata	Schwein.	1822	Type	140087	United_States	N.Carol.	M
Merisma_nigripes	Schwein.	1822	Type	149068	United_States	N.Carol.	M
Sclerotium_caladii	Schwein.	1822	Type	206212	United_States	N.Carolina	M
Sclerotium_orobanches	Schwein.	1822	Type	196827	United_States	N.Carolina	M
Gymnosporangium_juniperi-virginianae	Schwein.	1822	Neotype	140481	United_States	North_Carolina,_Carteret	M
Merisma_spathulatum	Schwein.	1822	Neotype	235689	United_States	North_Carolina,_Salem	M
Uredo_solidaginis	Schwein.	1822	Lectotype	173371	United_States	North_Carolina,_Salem	M
Sphaeria_persicaria	Schwein.	1822	Holotype	234910	United_States	NORTH_CAROLINA:_Salem	M
Sphaeria_robiniae	Schwein.	1822	Lectotype	185582	United_States	Pennsylvania,_Bethlehem_and_North_Carolina,_Salem	M
Merulius_spathularius	Schwein.	1822	Type	208187	United_States	S.Carol.	M
Dematium_smilacis	Schwein.	1822	Type	233575	United_States	Salem,_Bethlehem	M
Thelephora_viticola	Schwein.	1822	Type	440731	United_States	Salem-Beth.	M
Sphaeria_petiolorum	Schwein.	1822	Epitype	233340	United_States	Virginia,_Southern_part_of_Assateague_Island	M
Sistotrema_fuscescens	Schwein.	1822	Lectotype	440431	United_States_of_America	North_Carolina:_Burke_Co.,_Salem	M
Sistotrema_olivaceum	Schwein.	1822	Lectotype	206718	United_States_of_America		M
Peziza_auriformis	Schwein.	1822	Epitype	235069	USA,_North_Carolina	Macon,_Highlands,_Highlands,_Trail_From_""the_Mountain""_To_Blue_Valley	M
Sphaeria_taleola	Fr.	1823	Neotype	151430	Austria	Obersterreich,_Raab,_Wetzlbach	M
Sphaeria_ditricha	Fr.	1823	Type	187690	Finland		M
Sphaeria_euonymi	Kunze_ex_Fr.	1823	Type	192532	France	Calvados,_Caen	M
Mycoderma_succi-cerasorum	Desm.	1823	Type	514915	France	France	M
Sistotrema_lobatum	Desm.	1823	Type	473061	France	France	M
Sphaeria_dispar	Fr.	1823	Type	182113	France	France	M
Sphaeria_vibratilis	Fr.	1823	Type	236186	France	France,_Pyrnes_Atlantiques,_Arige,_Orlu,_Bois_de_Seys	M
Rhytisma_onobrychidis	(DC.)_Fr.	1823	Type	244167	France	Vosges	M
Rhytisma_onobrychis	(DC.)_Fr.	1823	Type	496353	France	Vosges	M
Sphaeria_aliena	Fr.	1823	Neotype	175947	France	Vosges	M
Dothidea_epilobii	Fr.	1823	Type	157582	France		M
Sphaeria_buxicola	(DC.)_Fr.	1823	Type	463510	France		M
Sphaeria_cruciferarum	Fr.	1823	Type	159676	France		M
Sphaeria_dothidea	Moug._ex_Fr.	1823	Neotype	183613	France		M
Sphaeria_juglandina	Fr.	1823	Type	495082	France		M
Phycomyces_nitens	(C._Agardh)_Kunze	1823	Neotype	243360	Germany	former_West-Germany	M
Erineum_nervisequum	Kunze_&_J.C._Schmidt	1823	Type	494965	Germany	Oberlausitz,_Bernstadt	M
Podosphaera_myrtillina	(C._Schub.)_Kunze	1823	Neotype	240456	Germany	Sachsen,_bei_Knigstein	M
Sphaeria_myrtillina	C._Schub.	1823	Neotype	306253	Germany	Saxony,_near_Ko_nigstein	M
Sphaeria_lychnidis	Fr.	1823	Type	375332	Germany		M
Sphaeria_gastrina	Fr.	1823	Neotype	243952	Italy	Lombardia,_Brescia,_Sopraponte	M
Rhytisma_rhododendri	Fr.	1823	Type	238164	Japan	Japan	M
Sphaeria_mutila	Fr.	1823	Epitype	175179	Portugal	Beira_Litoral,_Aveiro	M
Dothidea_angelicae	Fr.	1823	Type	159141	Russia	Kamchatka	M
Dothidea_heraclei	Fr.	1823	Type	171054	Russia	Kamchatka	M
Hysterium_polygoni	Fr.	1823	Type	167942	Russia	Kamschatka	M
Sphaeria_aractina	Fr.	1823	Type	247316	Russia	Kamschatka	M
Sphaeria_compar	Fr.	1823	Type	222077	Russia	Kamschatka	M
Hysterium_apiculatum	Wormsk._ex_Fr.	1823	Type	233514	Russia	Kamtschatka	M
Sphaeria_muricella	Fr.	1823	Type	159623	Russia	Kamtschatka	M
Sphaeria_recutita	Fr.	1823	Type	145031	Sweden	Skne,_Lund	M
Dothidea_asteroma	Fr.	1823	Type	177807	Sweden	Smland,_Femsj	M
Sphaeria_hypodermia	Fr.	1823	Lectotype	172386	Sweden	Uppsala	M
Depazea_salicicola	Fr.	1823	Type	208438	Sweden		M
Dothidea_podagrariae	(Roth)_Fr.	1823	Type	178620	Sweden		M
Dothidea_solidaginis	(Fr.)_Fr.	1823	Type	145259	Sweden		M
Sphaeria_aquilina	(Fr.)_Fr.	1823	Type	247964	Sweden		M
Sphaeria_brunneola	Fr.	1823	Type	168753	Sweden		M
Sphaeria_carpinea	(Fr.)_Fr.	1823	Type	214233	Sweden		M
Sphaeria_castaneaecola	Fr.	1823	Type	497442	Sweden		M
Sphaeria_cucurbitacearum	Fr.	1823	Type	152645	Sweden		M
Sphaeria_fagicola	Fr.	1823	Type	185946	Sweden		M
Sphaeria_hellebori	Chaillet_ex_Fr.	1823	Type	184898	Sweden		M
Sphaeria_melaena	Fr.	1823	Type	211107	Sweden		M
Sphaeria_polygramma	Fr.	1823	Type	148810	Sweden		M
Sphaeria_ribicola	Fr.	1823	Type	188043	Sweden		M
Sphaeria_salicicola	Fr.	1823	Type	179979	Sweden		M
Sphaeria_sentina	Fr.	1823	Type	204779	Sweden		M
Sphaeria_tremulicola	(DC.)_Fr.	1823	Type	467255	Sweden		M
Phragmotrichum_chailletii	Kunze	1823	Neotype	122161	Switzerland	Hindelbank,_ÒCrajholzÓ,	M
Sphaeria_sapinea	Fr.	1823	Epitype	185867	The_Netherlands	Gelderland,_Schovenhorst,_Putten	M
Dothidea_himantia	(Pers.)_Fr.	1823	Type	375179	The_Netherlands		M
Rhytisma_urticae	Fr.	1823	Type	146489	United_Kingdom	UK	M
Sporotrichum_pellicula	Link	1824	Type	209724	Alsatia	Alsatia	M
Uredo_andropogonis	Opiz	1824	Type	374767	Czech_Republic	Dablizerberg_[=_blice]_Mt.,_near_Prague	M
Cladosporium_solutum	Link	1824	Type	235879	Egypt	near_Sjut	M
Cladosporium_fumago	Link	1824	Type	220158	Europe		M
Stromatosphaeria_fusca	(Pers.)_Grev.	1824	Holotype	444450	Europe		M
Cryptosphaeria_gnomon	(Tode)_Grev.	1824	Epitype	180291	Finland	Helsinki_Univ._Botanical_Garden	M
Helvella_sinuosa	Brond.	1824	Type	350774	France	Agen	M
Tuber_blotii	Eudes-Desl.	1824	Type	102874	France	France	M
Cladosporium_polysporum	Link	1824	Type	243854	Germany	Berlin	M
Cladosporium_tenerrimum	Link	1824	Type	145845	Germany	Berlin	M
Fusarium_expansum	Schltdl.	1824	Holotype	227663	Germany	Berlin	M
Fusarium_oxysporum	Schltdl.	1824	Epitype	218372	Germany	Berlin	M
Fusarium_sulphureum	Schltdl.	1824	Holotype	146962	Germany	Berlin	M
Rhizoctonia_strobilina	(J.C._Schmidt)_Link	1824	Type	471175	Germany	Germany	M
Sporotrichum_stromateum	Link	1824	Type	473101	Germany	Germany	M
Peziza_nemorosa	(Humb.)_Steud.	1824	Type	198921	Germany	Hilbersdorf	M
Oidium_subramosum	Link	1824	Holotype	195054	Germany	Leipzig	M
Cladosporium_fuscum	Link	1824	Type	220131	Germany	Leipzig_(Kunze)_and_Berlin_(Link)	M
Sporotrichum_pannorum	Link	1824	Type	205006	Germany	near_Berlin	M
Caeoma_antherarum	(DC.)_Schltdl.	1824	Neotype	153200	Germany	Saxony-Anhalt,_Gniest	M
Alytosporium_croceum	(Kunze)_Link	1824	Type	454581	Germany	Thringen	M
Hydnum_grande	(Raf.)_Steud.	1824	Type	469517	New_Jersey	USA,_New_Jersey	M
Antennaria_ericophila	(Link)_Link	1824	Type	222997	Portugal	Portugal	M
Caeoma_ranunculacearum	(DC.)_Schltdl.	1824	Holotype	203074	Romania	Distr._Dolj,_Lunca_Mofleni	M
Erysiphe_artemisiae	Grev.	1824	Epitype	119902	Scotland	Edinburgh,_Innocent_Railway,_55¡56Õ21.8ÕÕN,_3¡09Õ47.5ÕÕW	M
Erysiphe_asperifoliorum	Grev.	1824	Lectotype	119706	Scotland	Roslin	M
Dematium_striatum	(Pers.)_Link	1824	Type	495727	Switzerland	Switzerland	M
Stromatosphaeria_lata	(Pers.)_Grev.	1824	Neotype	456015	Switzerland	Vaud,_Chnaies/Villeneuve	M
Cryptosphaeria_punctiformis	(Pers.)_Grev.	1824	Lectotype	465803	The_Netherlands		M
Merulius_foliaceus	(Holmsk.)_Pers.	1825	Type	469888	Denmark	Denmark	M
Polyporus_angulatus	(Schumach.)_Pers.	1825	Type	472419	Denmark	Saelland	M
Polyporus_coeruleus	(Schumach.)_Pers.	1825	Type	472494	Denmark	Saelland	M
Stilbum_mucerdae	(Schumach.)_Hornem.	1825	Type	517246	Denmark	Saelland,_Langemoose,_Dronninggaard	M
Sporisorium_sorghi	Ehrenb._ex_Link	1825	Neotype	225005	Egypt	Cairo	M
Boletus_purpureus	Pers.	1825	Type	114677	Europe		M
Sticta_endochrysa	Delise	1825	Holotype	406179	Falkland_Islands		M
Exosporium_ditrichum	(Fr.)_Link	1825	Type	495835	Finland		M
Hypodermium_nervisequum	Link	1825	Type	193152	France	Alsace	M
Favolus_extratropicus	Fr.	1825	Type	465886	France	France	M
Hydnum_dichroum	Pers.	1825	Type	239022	France	France	M
Hydnum_leucopus	Pers.	1825	Holotype	228381	France	France	M
Hydnum_setosum	Pers.	1825	Type	224654	France	France	M
Polyporus_argyraceus	Pers.	1825	Type	472427	France	France	M
Polyporus_brunneus	Pers.	1825	Type	122373	France	France	M
Polyporus_bulliardii	(Fr.)_Pers.	1825	Type	472459	France	France	M
Polyporus_rhombiporus	Pers.	1825	Type	149964	France	France	M
Sistotrema_lutescens	Pers.	1825	Type	473063	France	France	M
Sistotrema_paleaceum	(Thore)_Pers.	1825	Type	440442	France	France	M
Xylomyzon_croceum	Pers.	1825	Type	440787	France	France	M
Xylomyzon_taxicola	Pers.	1825	Type	143761	France	France	M
Hydnum_leptopus	Pers.	1825	Type	356036	France	Jura	M
Merulius_dilatatus	Pers.	1825	Type	440124	France	Jura	M
Xylomyzon_crustosum	Pers.	1825	Type	440788	France	Jura	M
Hericium_unguiculatum	Pers.	1825	Type	457033	France	Lyon	M
Lentinus_dunalii	(DC.)_Fr.	1825	Type	169024	France	Maurin_near_Montpellier	M
Lentinus_cochleatus	(Pers.)_Fr.	1825	Neotype	154169	France	Meudon	M
Polyporus_purpurascens	(DC.)_Pers.	1825	Type	206454	France	Montpellier	M
Polyporus_umbrinus	Pers.	1825	Type	473735	France	near_Beauvais	M
Hydnum_confluens	Pers.	1825	Type	473921	France	near_Clamar	M
Polyporus_frustulatus	Pers.	1825	Type	177620	France	near_Neocomium	M
Polyporus_tristis	Pers.	1825	Type	473736	France	near_Neocomium	M
Polyporus_laneus	Pers.	1825	Type	472663	France	near_Neocomus	M
Polyporus_fuscocarneus	Pers.	1825	Type	472594	France	near_Paris	M
Polyporus_pertusus	Pers.	1825	Type	472767	France	near_Paris	M
Merulius_leucophaeus	Pers.	1825	Type	440152	France	near_Pontivy	M
Polyporus_racodioides	Pers.	1825	Type	472797	France	near_Rouen	M
Sistotrema_glaberrimum	Pers.	1825	Type	536727	France	near_Vienna_Gallorum	M
Hydnum_lutescens	Pers.	1825	Type	201775	France	Normandy	M
Sistotrema_barba-jovis	(Bull.)_Pers.	1825	Neotype	440424	France	SW._of_Paris,_Fort_d'Ecouves	M
Craterellus_ochreatus	Pers.	1825	Type	179204	France	Versailles	M
Craterellus_ocreatus	Pers.	1825	Type	535718	France	Versailles	M
Polyporus_plicatus	Pers.	1825	Type	212360	France	Versalias_(Versailles?)	M
Merulius_turfosus	Pers.	1825	Type	214580	France	Vosges	M
Xylomyzon_paucirugum	Pers.	1825	Type	440792	France	Vosges	M
Hydnum_badium	Pers.	1825	Lectotype	160719	France	Vosges,_near_Bruyeres	M
Exosporium_dematium	(Pers.)_Link	1825	Epitype	495834	France		M
Hydnum_graveolens	Pers.	1825	Lectotype	156363	France		M
Craterellus_cornucopioides	(L.)_Pers.	1825	Type	153130	Germany	Bavaria	M
Gomphora_clavata	(Pers.)_Fr.	1825	Type	469373	Germany	Bavaria	M
Hypodrys_hepaticus	(Schaeff.)_Pers.	1825	Type	179412	Germany	Bavaria	M
Lentinus_lepideus	(Fr.)_Fr.	1825	Type	178938	Germany	Bavaria	M
Merulius_auroreus	Pers.	1825	Type	440092	Germany	Bavaria	M
Polyporus_batschii	Pers.	1825	Type	472440	Germany	Bavaria	M
Polyporus_juglandis	(Schaeff.)_Pers.	1825	Type	472652	Germany	Bavaria	M
Fusidium_sulphureum	(Schltdl.)_Link	1825	Holotype	211957	Germany	Berlin	M
Polyporus_brownei	(Humb.)_Pers.	1825	Type	449544	Germany	Freiburg	M
Polyporus_brownii	(Humb.)_Pers.	1825	Type	537583	Germany	Freiburg	M
Polyporus_striatus	(Humb.)_Pers.	1825	Type	472853	Germany	Freiburg	M
Polyporus_echinatus	(Hoffm.)_Pers.	1825	Type	472542	Germany	Germany	M
Polyporus_encephalum	(Hoffm.)_Pers.	1825	Type	220146	Germany	Germany	M
Gomphus_astroites	(Scop.)_Pers.	1825	Type	469374	Germany	Herrengrund	M
Fusidium_buxi	J.C._Schmidt_ex_Link	1825	Type	186887	Germany	Leipzig	M
Caeoma_dentariae	(Alb._&_Schwein.)_Link	1825	Type	206946	Germany	Neovedum_on_the_Rhine	M
Isaria_hydnoides	Link	1825	Type	497302	Germany	Ober_Lausitz	M
Polyporus_candidus	(Pers.)_Pers.	1825	Type	182239	Germany	Reimshaussen	M
Caeoma_elongatum	Link	1825	Holotype	802516	Germany		M
Clypeolaria_thujae	Trattinnick	1825	Holotype	802523	Germany		M
Polyporus_compactus	Pers.	1825	Type	473787	Italy	Italy	M
Polyporus_flabelliformis	Pers.	1825	Type	472580	Italy	Italy	M
Polyporus_scoparius	Pers.	1825	Type	472832	Italy	Italy	M
Polyporus_semipatera	Pers.	1825	Type	187616	Italy	Italy	M
Polyporus_versipellis	Pers.	1825	Type	472900	Italy	near_Torino	M
Polyporus_scobinaceus	Cumino_ex_Pers.	1825	Type	472834	Italy	Piemonte	M
Polyporus_taurinus	Pers.	1825	Type	195095	Italy	Piemonte	M
Auricularia_pannosa	(Sowerby)_Fr.	1825	Type	468198	New_Zealand	Colenso	M
Polyporus_pini	(Brot.)_Pers.	1825	Neotype	202923	Portugal	Estremadura,_Almada,_Fonte_da_Telha,_on_live_Pinus_pinaster_Ait.	M
Lentinus_ursinus	(Fr.)_Fr.	1825	Type	169662	Sweden	Sweden	M
Polyporus_incertus	Pers.	1825	Type	473682	Sweden	Sweden	M
Polyporus_incrustans	Pers.	1825	Type	159480	Sweden	Sweden	M
Polyporus_serpentarius	Pers.	1825	Type	184363	Sweden	Sweden	M
Biatora_cyrtella	(Ach.)_Mann	1825	Type	378844	Sweden		M
Polyporus_scalaris	Pers.	1825	Type	185189	Switzerland	near_aquaduct	M
Xylomyzon_pulchrum	Pers.	1825	Type	440795	Switzerland	near_Neuchatel	M
Sistotrema_molariforme	Pers.	1825	Holotype	440439	Switzerland	Neuchtel	M
Hericium_alpestre	Pers.	1825	Type	224021	Switzerland	Switzerland	M
Merulius_uliginosus	Pers.	1825	Type	214350	Switzerland	Switzerland	M
Merulius_pseudocantharellus	Pers.	1825	Type	440181	UK,_England	UK,_England	M
Polyporus_concentricus	Pers.	1825	Type	472498	UK,_England	UK,_England	M
Polyporus_impuber	Pers.	1825	Type	472637	UK,_England	UK,_England	M
Polyporus_insularis	Pers.	1825	Type	472647	UK,_England	UK,_England	M
Polyporus_irregularis	Pers.	1825	Type	473733	UK,_England	UK,_England	M
Polyporus_rangiferinus	Pers.	1825	Type	472800	UK,_England	UK,_England	M
Polyporus_rugosus	Pers.	1825	Type	473734	UK,_England	UK,_England	M
Lanosa_nivalis	Fr.	1825	Isotype	197976	United_Kingdom	North_of_London,_Rothamsted	M
Sphaeria_annulata	Schwein.	1825	Lectotype	173443	United_States	North_Carolina	M
Lentinus_flabelliformis	(Bolton)_Fr.	1825	Type	157292	Yorkshire,_Halifax	Yorkshire,_Halifax	M
Medusina_coralloides	(Scop.)_Chevall.	1826	Type	469825	Austria	Krain	M
Xylodon_niveum	(Pers.)_Chevall.	1826	Epitype	472134	Denmark	Sjaelland,_Rorvig,_Dybeso	M
Xylodon_niveus	(Pers.)_Chevall.	1826	Epitype	505205	Denmark	Sjaelland,_Rorvig,_Dybeso	M
Athelia_caerulea	(Schrder_ex_Lam.)_Chevall.	1826	Type	439682	France	France	M
Athelia_coerulea	(Schrad._ex_Lam.)_Chevall.	1826	Type	490589	France	France	M
Hericium_ramosum	(Bull.)_Letell.	1826	Type	356813	France	France	M
Streblema_delicatulum	Chevall.	1826	Type	101326	France	France	M
Streblema_entogenum	Chevall.	1826	Type	101365	France	France	M
Exosporium_eryngianum	Chevall.	1826	Type	507245	France	near_Paris	M
Agaricus_praestans	Cordier	1826	Epitype	222747	France	Oyonnax_SE,_Commune_dÕEchallon,_by_the_road_from_St-Germain-de-Joux_to_Echallon,_N_of_the_crossing_to_Plagne	M
Xylodon_barba-jovis	(Bull.)_Chevall.	1826	Neotype	472090	France	SW._of_Paris,_Fort_d'Ecouves	M
Phyllosticta_populnea	Desm.	1826	Type	197889	France		M
Physisporus_vaillantii	(DC.)_Chevall.	1826	Type	472342	France		M
Buglossus_quercinis	Wahlenb.	1826	Type	254025	Germany	Halle,_der_Heide	M
Asteroma_laureolae	Chevall.	1826	Type	232047	Germany		M
Agaricus_vittadinii	Moretti	1826	Epitype	454256	Italy,_Piemonte	Alessandria,_Borgo_San_Martino	M
Boletus_lejeunii	L._Marchand	1826	Type	468296	Luxembourg	Luxembourg	M
Boletus_perfosssus	L._Marchand	1826	Type	468313	Luxembourg	Luxembourg	M
Boletus_pes-caprae	(Pers.)_Cordier	1826	Holotype	468314	Mexico	Nabogame,_Municipio_Temosachi,_Chihuahua	M
Lecidea_parmeliarum	Sommerf.	1826	Lectotype	199735	Norway	Nordland	M
Agaricus_arcticus	Sommerf.	1826	Type	156403	Norway	Nordland,_Saltdal	M
Isaria_fasciculata	Sommerf.	1826	Type	222492	Norway	Nordland,_Saltdal	M
Mitrula_globosa	Sommerf.	1826	Type	172529	Norway	Nordland,_Saltdal	M
Peziza_melanochlora	Sommerf.	1826	Type	222326	Norway	Nordland,_Saltdal	M
Polyporus_macer	Sommerf.	1826	Type	374279	Norway	Nordland,_Saltdal	M
Polyporus_odorus	Sommerf.	1826	Neotype	115087	Norway	Nordland,_Saltdal	M
Sphaeria_aneirina	Sommerf.	1826	Type	170818	Norway	Nordland,_Saltdal	M
Sphaeria_lichenicola	Sommerf.	1826	Type	154716	Norway	Nordland,_Saltdal	M
Stictis_nigrella	Sommerf.	1826	Type	237600	Norway	Nordland,_Saltdal	M
Stictis_rhodoleuca	Sommerf.	1826	Lectotype	143485	Norway	Nordland,_Saltdal	M
Thelephora_bombycina	Sommerf.	1826	Type	158657	Norway	Nordland,_Saltdal	M
Thelephora_violaceolivida	Sommerf.	1826	Type	144111	Norway	Nordland,_Saltdal	M
Tremella_indecorata	Sommerf.	1826	Type	162877	Norway	Nordland,_Saltdal	M
Lecanora_roscida	Sommerf.	1826	Lectotype	389137	Norway	Nordland,_Saltdalen	M
Polyporus_gelatinosa	Weinm.	1826	Type	472598	Russia	Russia	M
Polyporus_gelatinosus	Weinm.	1826	Type	536624	Russia	Russia	M
Polyporus_guttatus	Weinm.	1826	Type	472610	Russia	Russia	M
Polyporus_subpileatus	Weinm.	1826	Type	226984	Russia	Russia	M
Polyporus_carmichaelianus	Grev.	1826	Type	440360	Scotland	Appin	M
Physisporus_radula	(Pers.)_Chevall.	1826	Lectotype	440357	Sweden	Femsj	M
Xylodon_farinaceus	(Pers.)_Chevall.	1826	Epitype	472111	Sweden	Vstergtland,_Flo_parish:_Hunneberg,_Jongstorpsmossen_Nature_Reserve	M
Physisporus_terrestris	(DC.)_Chevall.	1826	Type	472339	Switzerland	Neufchatel	M
Leangium_vernicosum	(Pers.)_Fr.	1826	Type	192360	UK,_England	UK,_England	M
Polyporus_spathulatus	Fr._ex_Weinm.	1826	Type	473455	Ukraine	Ukraine	M
Merisma_coralloides	(Scop.)_Spreng.	1827	Type	469851	Austria	Krain	M
Collema_phyllocarpum	Pers.	1827	Neotype	383394	Brazil	Rio_Grande_do_Sul,_Serra_dos_Vallos_per_Cruz_Alta	M
Mucor_nitens	(C._Agardh)_Spreng.	1827	Neotype	244758	Germany	former_West-Germany	M
Cladosporium_coelosporum	Spreng.	1827	Type	499320	Germany	Germany_(?)	M
Merisma_strictum	(Pers.)_Spreng.	1827	Lectotype	469869	Italy	Piemonte	M
Merisma_clathroides	(Pall.)_Spreng.	1827	Type	469847	Russia	Russia	M
Acladium_gyrseum	Spreng.	1827	Type	160654	Slovakia	Slovakia	M
Boletus_annosus	(Fr.)_Spreng.	1827	Type	255588	Sweden	Sweden	M
Merisma_suecicum	(Fr.)_Spreng.	1827	Neotype	492060	Sweden	Upland,_Hosten	M
Sphaeria_rudis	Fr.	1828	Epitype	184043	Austria	Vienna	M
Polyporus_fragilis	Fr.	1828	Type	265262	Czech_Republic	Bohemia	M
Cenangium_chlorellum	Fr.	1828	Type	167601	Europe	Subalpine_central_Europe	M
Agaricus_subpulverulentus	Pers.	1828	Epitype	145648	Europe,_Italy	SICILY:_Trapani,_Bosco_Scorace_di_Custonaci	M
Hymenula_rubella	Fr.	1828	Type	241660	France	Angers	M
Sphaeria_rubricosa	Fr.	1828	Type	184310	France	Angers	M
Sclerotium_roseum	Moug._ex_Fr.	1828	Type	219735	France	Argentoratus_(France?)	M
Sphaeria_insculpta	Fr.	1828	Type	153984	France	Bruyres	M
Sphaeria_aquifolii	Fr.	1828	Type	145029	France	Bryre	M
Dothidea_decolorans	Fr.	1828	Type	240287	France	France	M
Hysterium_striola	Fr.	1828	Type	220936	France	France	M
Irpex_paleaceus	(Thore)_Fr.	1828	Type	163761	France	France	M
Labrella_graminea	Fr.	1828	Type	247344	France	France	M
Sclerotium_protuberans	Fr.	1828	Type	230217	France	France	M
Sphaeria_agglomerata	Pers._ex_Fr.	1828	Type	205798	France	France	M
Sphaeria_alopecuri	Fr.	1828	Type	169206	France	France	M
Sphaeria_constricta	Fr.	1828	Type	227543	France	France	M
Sphaeria_dioica	Fr.	1828	Type	240439	France	France	M
Sphaeria_escharoides	Fr.	1828	Type	188456	France	France	M
Sphaeria_guepinii	Fr.	1828	Type	179590	France	France	M
Sphaeria_medusina	Fr.	1828	Type	215604	France	France	M
Sphaeria_olerum	Fr.	1828	Type	223830	France	France	M
Sphaeria_orthoceras	Fr.	1828	Type	222980	France	France	M
Sphaeria_sinopica	Fr.	1828	Type	197699	France	France	M
Sphaeria_unita	Fr.	1828	Type	245673	France	France	M
Calocera_corticalis	(Batsch)_Fr.	1828	Type	140084	France	Jura	M
Sclerotium_corrugatum	Fr.	1828	Type	223259	France	near_Angers	M
Sphaeria_fulva	Fr.	1828	Type	244947	France	Rothomagum	M
Sphaeria_levieuxii	Fr.	1828	Type	174732	France	Rothomagum	M
Sphaeria_subusta	Fr.	1828	Type	174548	France	Rothomagum	M
Phacorhiza_amansii	Brond.	1828	Type	188199	France	St._Amans	M
Cenangium_repandum	Fr.	1828	Type	242693	France	Vosges	M
Dacrymyces_roseus	Fr.	1828	Type	159498	France	Vosges	M
Sphaeria_acervalis	Moug._ex_Fr.	1828	Type	163654	France	Vosges	M
Tympanis_lonicerae	Fr.	1828	Type	154146	France	Vosges	M
Hysterium_emergens	Fr.	1828	Holotype	146137	France		M
Agaricus_philonotis	Lasch	1828	Neotype	457180	Germany	Baden-Wrttemberg,_Schwarzwald,_Ks._Breisgau-Hochschwarzwald,_Hinterzarten,_Hinterzartener_Moor	M
Agaricus_polymorphus	Pers.	1828	Type	497105	Germany	Bavaria	M
Polyporus_leprodes	Rostk.	1828	Type	176563	Germany	Germany	M
Polyporus_substriatus	Rostk.	1828	Type	199064	Germany	Germany	M
Polyporus_xoilopus	Rostk.	1828	Type	172747	Germany	Germany	M
Fusarium_flocciferum	Corda	1828	Epitype	196359	Germany		M
Sphaeria_epicymatia	Wallr.	1828	Type	186742	Germany		M
Boletus_nummulariformis	L._Marchand	1828	Type	468309	Luxembourg	Luxembourg	M
Hydnum_ramosissimum	L._Marchand_&_Courtois	1828	Type	469528	Luxembourg	Luxembourg	M
Thelephora_mougeotii	Fr.	1828	Type	230753	Misnia	Misnia	M
Sphaeria_pocula	Torr._ex_Fr.	1828	Type	495088	New_York	USA,_New_York	M
Cantharellus_odoratus	(Schwein.)_Fr.	1828	Holotype	294079	North_Carolina	Salem	M
Polyporus_spissus	Schwein._ex_Fr.	1828	Type	374306	North_Carolina	USA,_N.Carol.	M
Cenangium_fuliginosum	Fr.	1828	Type	462231	Norway	Hallandjs,_Domestorp	M
Geoglossum_globosum	(Sommerf.)_Fr.	1828	Type	174066	Norway	Nordland,_Saltdal	M
Trametes_mollis	(Sommerf.)_Fr.	1828	Type	181413	Norway	Nordland,_Saltdal	M
Sphaeria_smilacicola	Schwein._ex_Fr.	1828	Holotype	233688	Pennsylvania	Philadelphia	M
Sphaeria_celastri	Schwein._ex_Fr.	1828	Holotype	203451	Pennsylvania		M
Sphaeria_molliuscula	Schwein._ex_Fr.	1828	Holotype	211444	Pennsylvania		M
Dothidea_deusta	Fr.	1828	Type	176196	Russia	Petropolis	M
Peziza_rubiginosa	Fr.	1828	Type	189127	Russia	Petropolis	M
Bulgaria_nigrita	Fr.	1828	Type	240596	Ruthenia	Ruthenia	M
Sphaeria_purtonii	Grev.	1828	Lectotype	243034	Scotland	Edinburgh,_Rosslyn_Woods	M
Hydnum_pudorinum	Fr.	1828	Type	222244	Slovakia	Ruthenia	M
Sphaeria_adusta	Fr.	1828	Type	203934	Spain	Spain	M
Sphaeria_corniformis	Fr.	1828	Type	162666	Sweden	Smoland	M
Irpex_sinuosus	Fr.	1828	Type	155667	Sweden	Sweden	M
Peziza_minima	Fr.	1828	Type	238598	Sweden	Sweden	M
Polyporus_alligatus	Fr.	1828	Type	151778	Sweden	Sweden	M
Sclerotium_carneum	Fr.	1828	Type	213763	Sweden	Sweden	M
Sclerotium_emergens	Fr.	1828	Type	209219	Sweden	Sweden	M
Thelephora_rufa	Fr.	1828	Neotype	246073	Sweden		M
Sphaeria_aurora	Fr.	1828	Type	249297	Switzerland	Neufchatel	M
Sphaeria_exserta	Fr.	1828	Type	189776	Switzerland	Switzerland	M
Midotis_lingua	Fr.	1828	Type	212661	Switzerland	Wallis	M
Sclerotium_splendens	Fr.	1828	Type	225425	Ukraine	near_Petropolis	M
Solenia_pallens	Fr.	1828	Type	214509	Ukraine	Petropolis	M
Sphaeria_biserialis	Fr.	1828	Type	243813	Ukraine	Petropolis	M
Sphaeria_systoma	Fr.	1828	Type	151255	Ukraine	Petropolis	M
Sphaeria_testacea	Fr.	1828	Type	173157	Ukraine	Petropolis	M
Sclerotium_circumscriptum	Fr.	1828	Type	247152	Ukraine	Ukraine	M
Sphaeria_gregalis	Schwein._ex_Fr.	1828	Type	190726	United_States	Carolina	M
Sphaeria_subsolitaria	Schwein._ex_Fr.	1828	Holotype	163245	United_States	Carolina,_Pennsylvania	M
Daedalea_discolor	Fr.	1828	Type	182838	United_States	N.Carol.	M
Polyporus_virgineus	(Schwein.)_Fr.	1828	Type	472907	United_States	N.Carol.	M
Polyporus_vitellinus	(Schwein.)_Fr.	1828	Type	497411	United_States	N.Carol.	M
Sparassis_spathulata	(Schwein.)_Fr.	1828	Neotype	228313	United_States	North_Carolina,_Salem	M
Guepinia_spathularia	(Schwein.)_Fr.	1828	Type	179747	United_States	S.Carol.	M
Mitrula_inflata	Schwein._ex_Fr.	1828	Type	156348	United_States	USA	M
Thelephora_episphaeria	Schwein.	1828	Type	224195	United_States	USA	M
Torula_stilbospora	Corda	1829	Type	220954	Europe	Neustadtel	M
Antennaria_cytisophila	Fr.	1829	Type	218079	France	France	M
Peziza_corrugata	Brond.	1829	Type	114517	France	France	M
Sclerotium_bomba	Dufour	1829	Type	142261	France	near_Pyrenaen_mountains	M
Perisporium_alienum	(Fr.)_Fr.	1829	Neotype	216624	France	Vosges	M
Elaphomyces_granulatus	Fr.	1829	Lectotype	213648	France		M
Vermicularia_dematium	(Pers.)_Fr.	1829	Epitype	164337	France		M
Torula_botryoides	Corda	1829	Neotype	507355	Germany	Òin_sylva_Hostrichensi,_autumnoÓ	M
Elaphomyces_muricatus	Fr.	1829	Lectotype	203760	Germany		M
Scleroderma_geaster	Fr.	1829	Neotype	183185	Greece		M
Mylitta_pseudacaciae	Fr.	1829	Type	222613	Switzerland	near_Neuchatel	M
Mylitta_pseudoacaciae	Fr.	1829	Type	272351	Switzerland	near_Neuchatel	M
Rhytisma_quercinum	F._Rudolphi_ex_Fr.	1830	Type	238384	Barbaria	Barbaria	M
Peziza_neglecta	Lib.	1830	Lectotype	201235	Belgium		M
Dothidea_polita	Fr.	1830	Type	178933	Europe	South_Europe	M
Sphaeria_donacina	Fr.	1830	Type	183745	Europe	South_Europe	M
Sphaeria_ulicis	Fr.	1830	Type	235642	Europe	South_Europe	M
Merulius_croceus	(Pers.)_Duby	1830	Type	440116	France	France	M
Merulius_taxicola	(Pers.)_Duby	1830	Type	440200	France	France	M
Sphaeria_mirbelii	Fr.	1830	Type	204221	France	France	M
Sphaeria_miribelii	Fr.	1830	Type	495086	France	France	M
Strigula_orbicularis	Fr.	1830	Type	458551	France	France	M
Merulius_crustosus	(Pers.)_Duby	1830	Type	440117	France	Jura	M
Daedalea_polita	Fr.	1830	Type	469017	France	Kerguelen,_Bourbon	M
Thelephora_auricula-cati	Fr.	1830	Type	471792	France	Kerguelen,_Bourbon	M
Thelephora_boryana	Fr.	1830	Type	471793	France	Kerguelen,_Bourbon	M
Thelephora_membranacea	Bory_ex_Fr.	1830	Type	471833	France	Kerguelen,_Bourbon	M
Pterula_subulata	Fr.	1830	Type	166119	France	near_Angers	M
Exosporium_eryngii	(Pers.)_Duby	1830	Type	507244	France	near_Paris	M
Sphaeria_dufourei	Fr.	1830	Type	179527	France	southern	M
Sphaeria_macrocarpa	Fr.	1830	Type	209280	France	southern	M
Sphaeria_omphalodes	Fr.	1830	Type	221703	France	southern	M
Sphaeria_trichiacea	Fr.	1830	Type	154929	France	southern	M
Merulius_paucirugus	(Pers.)_Duby	1830	Type	183672	France	Vosges	M
Sphaeria_eryngii	Fr._ex_Duby	1830	Type	188365	France	Vosges	M
Sphaeria_oedema	Fr.	1830	Type	218927	France	Vosges	M
Erysiphe_viburni	Duby	1830	Holotype	467902	France		M
Fusisporium_betae	Desm.	1830	Lectotype	194553	France		M
Sphaeria_brassicaecola	Duby	1830	Type	281939	France		M
Sphaeria_brassicicola	Duby	1830	Type	176867	France		M
Sphaeria_palustris	Fr.	1830	Type	140995	France		M
Stilbum_aeruginosum	Desm.	1830	Type	176268	France		M
Agaricus_sterilis	Jungh.	1830	Lectotype	490428	Germany	forest_in_the_Harz,_near_Harzgerode,_Falkenstein	M
Polyporus_epixanthus	Rostk.	1830	Type	230010	Germany	Germany	M
Polyporus_kymatodes	Rostk.	1830	Type	172721	Germany	Germany	M
Clavaria_ochraceovirens	Jungh.	1830	Holotype	139976	Germany	Harz,_near_Mllendorf	M
Himantia_flammea	Jungh.	1830	Type	439925	Germany	Harz,_Wipperthal	M
Sorosporium_saponariae	F._Rudolphi	1830	Type	197524	Germany	near_Heidelberg	M
Erysiphe_capreae	DC._ex_Duby	1830	Epitype	568026	Germany	Sachsen-Anhalt,_Landkreis_Wittenberg,_Kemberg	M
Strigula_smaragdula	Fr.	1830	Lectotype	431363	Nepal		M
Dothidea_bullata	Fr.	1830	Type	169861	Portugal	Portugal	M
Excipula_gregaria	Kunze_ex_Fr.	1830	Holotype	240097	Spain	Madeira	M
Hydnum_barbi-russa	Kunze_ex_Fr.	1830	Type	152857	Spain	Madeira	M
Phacidium_delta	Kunze_ex_Fr.	1830	Type	240160	Spain	Madeira	M
Hysterium_lauri	Fr.	1830	Type	216480	Spain	Spain	M
Agaricus_cingulatus	Almfelt	1830	Type	461520	Sweden	Sweden	M
Sphaeria_gangraena	Fr.	1830	Type	243278	Sweden		M
Merulius_pulcher	(Pers.)_Duby	1830	Type	440182	Switzerland	near_Neuchatel	M
Merulius_pulchrum	(Pers.)_Duby	1830	Type	469904	Switzerland	near_Neuchatel	M
Ascochyta_pisi	Lib.	1830	Epitype	177968	The_Netherlands	Venlo	M
Cheilaria_urticae	(Fr.)_Lib.	1830	Type	447159	United_Kingdom	UK	M
Xeilaria_urticae	(Fr.)_Lib.	1830	Type	508227	United_Kingdom	UK	M
Parmelia_schaereri	Fr.	1831	Lectotype	398228	France	Gallia,_Lozera	M
Cantharellus_leucophaeus	(Pers.)_Nouel	1831	Type	186171	France	near_Pontivy	M
Daedalea_pleuropus	Steinheim	1831	Type	204617	Germany	Hamburg,_Wandbekspark	M
Verrucaria_hochstetteri	Fr.	1831	Holotype	409208	Germany	Regni_Wu_rtemberg,_Blabyrae	M
Sclerotium_tuliparum	Schltdl.	1831	Type	101283	Germany		M
Verrucaria_isidioides	Borrer	1831	Lectotype	374824	Ireland	Glengariff	M
Elaphomyces_reticulatus	Vittad.	1831	Lectotype	210301	Italy		M
Elaphomyces_variegatus	Vittad.	1831	Lectotype	207810	Italy		M
Pertusaria_nivea	Fr.	1831	-	634628	Sweden		M
Verrucaria_dermatodes	Borrer	1831	Type	408966	United_Kingdom		M
Sporotrichum_fallax	Lib.	1832	Type	167761	Belgium	Ardennes	M
Coniosporium_violae	Lib.	1832	Type	201983	Belgium	Courtrai_(=Kortrijk)	M
Trichothecium_domesticum	Fr.	1832	Neotype	168639	Belgium		M
Boletus_regius	Krombh.	1832	Lectotype	201986	Czech_Republic	Central_Bohemia,_Prague	M
Colletotrichum_lineola	Corda	1832	Epitype	173222	Czech_Republic	Central_Bol	M
Hydrophora_mucerdae	(Schumach.)_Fr.	1832	Type	228762	Denmark	Saelland,_Langemoose,_Dronninggaard	M
Helminthosporium_genistae	Fr.	1832	Epitype	201175	France	Cte-d'Or_(21),_Vieux-Chteau	M
Hericium_commune	Roques	1832	Type	469435	France	France	M
Helminthosporium_eryngii	(Pers.)_Fr.	1832	Type	491629	France	near_Paris	M
Cladosporium_umbrinum	Fr.	1832	Type	150756	France		M
Torula_graminis	Desm._ex_Fr.	1832	Lectotype	202302	France		M
Polyporus_deformis	(Schaeff.)_Fr.	1832	Type	472531	Germany	Bavaria	M
Anthina_flammea	(Jungh.)_Fr.	1832	Type	229219	Germany	Harz,_Wipperthal	M
Fusisporium_buxi	(J.C._Schmidt_ex_Link)_Fr.	1832	Type	207546	Germany	Leipzig	M
Schizoderma_saponariae	(F._Rudolphi)_Fr.	1832	Type	210890	Germany	near_Heidelberg	M
Oidium_erysiphoides	Fr.	1832	Neotype	177169	Germany	Sachsen-Anhalt,_Halle_(Saale),_Do_lauer_Heide,_near_ÒWaldkaterÓ	M
Erysibe_antherarum	(DC.)_Wallr.	1832	Neotype	152249	Germany	Saxony-Anhalt,_Gniest	M
Ustilago_antherarum	(DC.)_Fr.	1832	Neotype	201435	Germany	Saxony-Anhalt,_Gniest	M
Sphaerella_pirolae	(Ehrenb.)_Fr.	1832	Type	463527	Germany		M
Sphaerella_pyrolae	(Ehrenb.)_Fr.	1832	Type	532306	Germany		M
Thelephora_pallescens	Schwein.	1832	Authentic_strain	440711	Maryland	Laurel,_Patuxent_Wildlife_Research_Refuge	M
Sphaeria_coptis	Schwein.	1832	Type	170450	New_York	Pocono	M
Rhizoctonia_radiciformis	Schwein.	1832	Type	229601	New_York	USA,_New_York	M
Tubercularia_pezizoidea	Schwein.	1832	Type	181022	New_York	USA,_New_York	M
Sphaeria_apertiuscula	Schwein.	1832	Type	157821	New_York		M
Cantharellus_incarnatus	(Schwein.)_Schwein.	1832	Type	294071	North_Carolina	Salem	M
Cladosporium_episphaerium	Schwein.	1832	Type	154344	Pennsylvania	Bethlehem	M
Cladosporium_iridicola	Schwein.	1832	Type	221948	Pennsylvania	Bethlehem	M
Cladosporium_lignatile	Schwein.	1832	Type	230551	Pennsylvania	Bethlehem	M
Cladosporium_maculans	Schwein.	1832	Type	217672	Pennsylvania	Bethlehem	M
Cladosporium_simplex	Schwein.	1832	Type	236191	Pennsylvania	Bethlehem	M
Cladosporium_sparsum	Schwein.	1832	Type	236153	Pennsylvania	Bethlehem	M
Cladosporium_typhae	Schwein.	1832	Type	239210	Pennsylvania	Bethlehem	M
Cladosporium_virgultorum	Schwein.	1832	Type	249768	Pennsylvania	Bethlehem	M
Hydnum_coriaceomembranaceum	Schwein.	1832	Type	469516	Pennsylvania	Bethlehem	M
Hydnum_delicatum	Schwein.	1832	Holotype	473598	Pennsylvania	Bethlehem	M
Polyporus_radicatus	Schwein.	1832	Type	239860	Pennsylvania	Bethlehem	M
Sclerotium_aesculi	Schwein.	1832	Type	227449	Pennsylvania	Bethlehem	M
Sclerotium_anemones	Schwein.	1832	Type	216212	Pennsylvania	Bethlehem	M
Sclerotium_convexulum	Schwein.	1832	Type	223406	Pennsylvania	Bethlehem	M
Sclerotium_difforme	Schwein.	1832	Type	220969	Pennsylvania	Bethlehem	M
Sclerotium_erumpens	Schwein.	1832	Type	208938	Pennsylvania	Bethlehem	M
Sclerotium_frustulatum	Schwein.	1832	Type	205405	Pennsylvania	Bethlehem	M
Sclerotium_fuscomaculans	Schwein.	1832	Type	203367	Pennsylvania	Bethlehem	M
Sclerotium_gallarum	Schwein.	1832	Type	212111	Pennsylvania	Bethlehem	M
Sclerotium_gregarium	Schwein.	1832	Type	211952	Pennsylvania	Bethlehem	M
Sclerotium_lauricola	Schwein.	1832	Type	231931	Pennsylvania	Bethlehem	M
Sclerotium_lignatile	Schwein.	1832	Type	231774	Pennsylvania	Bethlehem	M
Sclerotium_medullare	Schwein.	1832	Type	195395	Pennsylvania	Bethlehem	M
Sclerotium_nicandrae	Schwein.	1832	Type	200556	Pennsylvania	Bethlehem	M
Sclerotium_petiolorum	Schwein.	1832	Type	222133	Pennsylvania	Bethlehem	M
Sclerotium_platani	Schwein.	1832	Type	230191	Pennsylvania	Bethlehem	M
Sclerotium_prunorum	Schwein.	1832	Type	217721	Pennsylvania	Bethlehem	M
Sclerotium_reniforme	Schwein.	1832	Type	222724	Pennsylvania	Bethlehem	M
Sclerotium_sassafras	Schwein.	1832	Type	233050	Pennsylvania	Bethlehem	M
Sphaeria_kalmicola	Schwein.	1832	Type	196077	Pennsylvania	Bethlehem	M
Thelephora_albidocarnea	Schwein.	1832	Neotype	158109	Pennsylvania	Bethlehem	M
Sclerotium_liliorum	Schwein.	1832	Type	231603	Pennsylvania	Bethlehem,_Salem	M
Sphaeria_albocrustata	Schwein.	1832	Type	173463	Pennsylvania	Philadelphia	M
Sphaeria_zizaniae	Schwein.	1832	Type	245818	Pennsylvania	Philadelphia	M
Sphaeria_aggregata	Schwein.	1832	Type	205687	Pennsylvania	Philadelphia,_Bethlehem	M
Sphaeria_convexula	Schwein.	1832	Type	151739	Pennsylvania	Philadelphia,_Bethlehem	M
Sphaeria_echinophila	Schwein.	1832	Type	190105	Pennsylvania	Philadelphia,_Bethlehem	M
Sphaeria_effigurata	Schwein.	1832	Type	185227	Pennsylvania	Philadelphia,_Bethlehem	M
Sphaeria_euphorbiicola	Schwein.	1832	Type	108752	Pennsylvania	Philadelphia,_Bethlehem	M
Sphaeria_fraxinicola	Schwein.	1832	Type	139837	Pennsylvania	Philadelphia,_Bethlehem	M
Sphaeria_incanescens	Schwein.	1832	Type	161022	Pennsylvania	Philadelphia,_Bethlehem	M
Sphaeria_nigredo	Schwein.	1832	Type	178928	Pennsylvania	Philadelphia,_Bethlehem	M
Sphaeria_plantaginicola	Schwein.	1832	Type	139795	Pennsylvania	Philadelphia,_Bethlehem	M
Hydnum_viticola	(Schwein._ex_Fr.)_Schwein.	1832	Type	193964	Pennsylvania	USA,_Pennsylvania	M
Sphaeria_intermedia	Schwein.	1832	Type	416117	Pennsylvania		M
Sphaeria_quadrata	Schwein.	1832	Type	477327	Pennsylvania		M
Calocera_lauri	(Brot.)_Fr.	1832	Type	192822	Portugal	Portugal	M
Hydnum_sobolewskii	Weinm.	1832	Type	224255	Russia	Russia	M
Myxotrichum_resinae	Fr.	1832	Type	219505	Saskatchewan		M
Botrytis_grisea	(Link)_Fr.	1832	Type	232292	Slovakia	Slovakia	M
Sporendonema_sebi	Fr.	1832	Neotype	439110	Slovenia		M
Polyporus_calceus	(Fr.)_Schwein.	1832	Type	473807	Sweden	Upland,_Arentuna,_just_above_Vretalund	M
Polyporus_rufopallidus	Trog	1832	Type	472816	Switzerland	Switzerland	M
Cantharellus_cinnabarinus	(Schwein.)_Schwein.	1832	Neotype	356863	Tennessee	Blount_County,_Great_Smoky_Mountains_National_Park,_vicinity_Townsend,_Cades_Cove	M
Acladium_densissimum	Schwein.	1832	Type	186745	United_States	Bethlehem	M
Cantharellus_viridis	Schwein.	1832	Type	198603	United_States	Bethlehem	M
Clavaria_coronata	Schwein.	1832	Type	145491	United_States	Bethlehem	M
Clavaria_sulphurascens	Schwein.	1832	Type	200965	United_States	Bethlehem	M
Hydnum_aeruginosum	Schwein.	1832	Type	439939	United_States	Bethlehem	M
Hydnum_luteopallidum	Schwein.	1832	Type	439959	United_States	Bethlehem	M
Hydnum_subresupinatum	Schwein.	1832	Type	439968	United_States	Bethlehem	M
Irpex_epiphyllus	Schwein.	1832	Type	440034	United_States	Bethlehem	M
Irpex_fuscescens	Schwein.	1832	Type	169102	United_States	Bethlehem	M
Irpex_ochraceus	Schwein.	1832	Type	440035	United_States	Bethlehem	M
Merulius_pallens	Schwein.	1832	Type	187994	United_States	Bethlehem	M
Monilia_punctans	Schwein.	1832	Type	243293	United_States	Bethlehem	M
Peziza_chlorascens	Schwein.	1832	Type	156156	United_States	Bethlehem	M
Phoma_prunicola	Schwein.	1832	Type	233219	United_States	Bethlehem	M
Polyporus_candidissimus	Schwein.	1832	Type	259601	United_States	Bethlehem	M
Polyporus_decolorans	Schwein.	1832	Type	472529	United_States	Bethlehem	M
Polyporus_favescens	Schwein.	1832	Type	472572	United_States	Bethlehem	M
Polyporus_fimbriporus	Schwein.	1832	Type	233264	United_States	Bethlehem	M
Polyporus_internus	Schwein.	1832	Type	472648	United_States	Bethlehem	M
Polyporus_pulchellus	Schwein.	1832	Type	374296	United_States	Bethlehem	M
Polyporus_rhododendri	Schwein.	1832	Type	472809	United_States	Bethlehem	M
Polyporus_sassafras	Schwein.	1832	Type	472827	United_States	Bethlehem	M
Polyporus_tenuis	Schwein.	1832	Type	473436	United_States	Bethlehem	M
Radulum_hydnans	Schwein.	1832	Type	163354	United_States	Bethlehem	M
Sphaeria_polygonati	Schwein.	1832	Type	499902	United_States	Bethlehem	M
Sphaeria_tulipifera	Schwein.	1832	Type	220290	United_States	Bethlehem	M
Sphaeria_tulipiferae	Schwein.	1832	Type	174513	United_States	Bethlehem	M
Sphaeria_verbascicola	Schwein.	1832	Type	243004	United_States	Bethlehem	M
Sporotrichum_alutaceum	Schwein.	1832	Type	189920	United_States	Bethlehem	M
Sporotrichum_cohaerens	Schwein.	1832	Type	158626	United_States	Bethlehem	M
Sporotrichum_gratum	Schwein.	1832	Type	200517	United_States	Bethlehem	M
Sporotrichum_himantiae	Schwein.	1832	Type	233913	United_States	Bethlehem	M
Sporotrichum_incarnatum	Schwein.	1832	Type	197424	United_States	Bethlehem	M
Sporotrichum_lutescens	Schwein.	1832	Type	227575	United_States	Bethlehem	M
Sporotrichum_solubile	Schwein.	1832	Type	203587	United_States	Bethlehem	M
Sporotrichum_subvinosum	Schwein.	1832	Type	210951	United_States	Bethlehem	M
Sporotrichum_viticola	Schwein.	1832	Type	177282	United_States	Bethlehem	M
Stachylidium_roseum	Schwein.	1832	Type	177875	United_States	Bethlehem	M
Thelephora_albidobrunnea	Schwein.	1832	Type	157875	United_States	Bethlehem	M
Thelephora_caespitulans	Schwein.	1832	Type	176476	United_States	Bethlehem	M
Thelephora_cinerascens	Schwein.	1832	Type	535186	United_States	Bethlehem	M
Thelephora_insinuans	Schwein.	1832	Type	155573	United_States	Bethlehem	M
Thelephora_ochraceoflava	Schwein.	1832	Type	197253	United_States	Bethlehem	M
Thelephora_rubropallens	Schwein.	1832	Type	245769	United_States	Bethlehem	M
Clavaria_merismatoides	Schwein.	1832	Type	211238	United_States	Bethlehem,_island_Lehigh	M
Clavaria_tenax	Schwein.	1832	Type	481836	United_States	Bethlehem,_island_Lehigh	M
Rhizoctonia_placenta	Schwein.	1832	Type	229229	United_States	Bethlehem,_Lehigh_mountains	M
Phlebia_hydnoidea	Schwein.	1832	Type	207657	United_States	Bethlehem,_mountains	M
Hydnum_epiphyllum	Schwein.	1832	Type	439951	United_States	Betlehem	M
Polyporus_cinereus	Schwein.	1832	Type	473601	United_States	Betlehem	M
Polyporus_decipiens	Schwein.	1832	Type	472528	United_States	Betlehem	M
Polyporus_hirsutulus	Schwein.	1832	Type	472616	United_States	Betlehem	M
Polyporus_scutellatus	Schwein.	1832	Type	182092	United_States	Betlehem	M
Polyporus_parvulus	Schwein.	1832	Type	473600	United_States	Betlehem,_Pocono	M
Polyporus_nigropurpurascens	Schwein.	1832	Type	472723	United_States	Carol.	M
Rhizoctonia_himantia	Schwein.	1832	Type	101511	United_States	Carol.	M
Thelephora_vialis	Schwein.	1832	Type	234668	United_States	Carol.	M
Cantharellus_helotioides	Schwein.	1832	Type	240326	United_States	Carol.,_Salem	M
Sphaeria_catalpicola	Schwein.	1832	Type	214183	United_States	Carolina	M
Thelephora_lutosa	Schwein.	1832	Type	201241	United_States	Carolina	M
Polyporus_pilotae	Schwein.	1832	Type	202698	United_States	Carolina,_mount_Pilota	M
Cladosporium_bignoniae	Schwein.	1832	Type	172963	United_States	Carolina,_Pennsylvania,_Bethlehem	M
Cantharellus_olivaceus	Schwein.	1832	Type	181418	United_States	Carolina,_Salem	M
Polyporus_pallidocervinus	Schwein.	1832	Type	207030	United_States	Hamburg,_Berks_Co.	M
Clavaria_subcorticalis	Schwein.	1832	Type	201381	United_States	Jersey,_monte_Menango	M
Polyporus_pini-canadensis	Schwein.	1832	Type	472779	United_States	Mauch_Chunk	M
Radulum_pini-canadense	Schwein.	1832	Type	536418	United_States	Mauch_Chunk	M
Radulum_pini-canadensis	Schwein.	1832	Type	155418	United_States	Mauch_Chunk	M
Irpex_cinerascens	(Schwein.)_Schwein.	1832	Type	506639	United_States	N.Carol.	M
Porotheleum_pezizoides	(Schwein.)_Schwein.	1832	Type	454058	United_States	N.Carol.	M
Cantharellus_fasciculatus	Schwein.	1832	Type	207700	United_States	N.Y.	M
Thelephora_imbricata	Schwein.	1832	Type	536743	United_States	N.Y.	M
Thelephora_imbricatula	Schwein.	1832	Type	536742	United_States	N.Y.	M
Thelephora_imbricatulum	Schwein.	1832	Type	173935	United_States	N.Y.	M
Phlebia_coccineofulva	Schwein.	1832	Type	207683	United_States	Nazareth	M
Polyporus_caryae	Schwein.	1832	Type	374247	United_States	Nazareth	M
Sphaeria_ochroleuca	Schwein.	1832	Lectotype	230629	United_States	North_Carolina,_Salem	M
Merulius_strigosozonatus	Schwein.	1832	Type	213394	United_States	Nova_Anglia	M
Hydnum_molle	Schwein.	1832	Type	473625	United_States	Penn.,_Bethlehem	M
Cantharellus_floccosus	Schwein.	1832	Type	212853	United_States	Penn.,_mount_Pocono	M
Erysiphe_ambrosiae	Schwein.	1832	Holotype	175131	United_States	Pennsylvania,_Bethlehem	M
Sphaeria_dematiosa	Schwein.	1832	Lectotype	200444	United_States	Pennsylvania,_Bethlehem	M
Sphaeria_investita	Schwein.	1832	Holotype	194673	United_States	Pennsylvania,_Northhampton_County,_Bethlehem	M
Puccinia_emaculata	Schwein.	1832	Epitype	202871	United_States	Pennsylvania,_State_College	M
Radulum_investiens	Schwein.	1832	Type	163897	United_States	Philadelphia	M
Sporotrichum_intertextum	Schwein.	1832	Type	197644	United_States	Philadelphia,_Bethlehem	M
Cantharellus_spathularius	(Schwein.)_Schwein.	1832	Type	490821	United_States	S.Carol.	M
Daedalea_merulioides	Schwein.	1832	Type	375219	United_States	Salem	M
Polyporus_lobatus	Schwein.	1832	Type	171877	United_States	Salem	M
Polyporus_xantholoma	Schwein.	1832	Type	472912	United_States	Salem	M
Cladosporium_smilacis	(Schwein.)_Fr.	1832	Type	236054	United_States	Salem,_Bethlehem	M
Sphaeria_phellos	Schwein.	1832	Type	150371	United_States		M
Sphaeria_sulphurea	Schwein.	1832	Lectotype	318863	United_States		M
Erysiphe_verbenae	Schwein.	1832	Lectotype	240068	USA	Pennsylvania,_Lehnigh_&_Northampton,_Bethlehem	M
Sporidesmium_olivaceum	Wallr.	1833	Epitype	203766	Austria	Niedersterreich,_Heiligenkreuz,_Kreuzweg	M
Cylindrosporium_majus	Unger	1833	Lectotype	182661	Austria		M
Ramularia_didyma	Unger	1833	Lectotype	166241	Austria		M
Peziza_dispersa	Wallr.	1833	Type	220155	China		M
Mydonosporium_olivaceum	Corda	1833	Type	169612	Czech_Republic		M
Chromelosporium_ochraceum	Corda	1833	Holotype	172229	Czechoslovakia	Prague	M
Amanita_inaurata	Secr.	1833	Type	114519	France	France	M
Amanita_ovoidea	(Bull.)_Link	1833	Type	156329	France	France	M
Ascobolus_testaceus	(Moug.)_Wallr.	1833	Type	148747	France	France	M
Acrospermum_phacorhiza	Wallr.	1833	Type	453310	France	Jura	M
Hypochnus_velutinus	(DC.)_Wallr.	1833	Lectotype	469570	France	Jura	M
Sphaeria_vincae	Fr.	1833	Type	140809	France	Vosges	M
Xyloma_hypophyllum	Wallr.	1833	Type	562436	France	Vosges	M
Cantharellus_cornucopiae	Wallr.	1833	Type	562463	Germany	Bavaria	M
Polyporus_rubiginosus	Wallr.	1833	Type	562462	Germany	Bavaria	M
Ramularia_pusilla	Unger	1833	Epitype	228980	Germany	Frankfurt_am_Main,_Botanical_Garden,	M
Ozonium_flammeum	(Jungh.)_Wallr.	1833	Type	562377	Germany	Harz,_Wipperthal	M
Oospora_subramosa	(Link)_Wallr.	1833	Holotype	562381	Germany	Leipzig	M
Oospora_subramosum	(Link)_Wallr.	1833	Holotype	194045	Germany	Leipzig	M
Sphaeria_insularis	Wallr.	1833	Type	170061	Germany	Oestrich	M
Alphitomorpha_tridactyla	Wallr.	1833	Neotype	209209	Germany	SAXONY:_Ko_nigstein_and_Schmiedeberg	M
Ceratium_ferrugineum	Wallr.	1833	Type	219860	Germany	Thringen	M
Cladosporium_dendriticum	Wallr.	1833	Holotype	150791	Germany	Thringen	M
Clavaria_carnea	Wallr.	1833	Type	149491	Germany	Thringen	M
Polyporus_planus	Wallr.	1833	Type	202822	Germany	Thringen	M
Sphaeria_acerina	Wallr.	1833	Type	171943	Germany		M
Sphaeria_conglomerata	Wallr.	1833	Type	224820	Germany		M
Sphaeria_corylaria	Wallr.	1833	Type	154422	Germany		M
Sphaeria_epilobii	Wallr.	1833	Type	187006	Germany		M
Sphaeria_sparsa	Wallr.	1833	Type	177695	Germany		M
Hyphoderma_pannosum	(Sowerby)_Wallr.	1833	Type	440002	New_Zealand	Colenso	M
Myxarium_nucleatum	Wallr.	1833	Neotype	123613	Norway	Oslo:_Bygd¿y,_Dronningberget	M
Phlyctidium_heraclei	(Fr.)_Wallr.	1833	Type	447224	Russia	Kamchatka	M
Seimatosporium_rosae	Corda	1833	Epitype	190497	Russia	Rostov_Region,_Krasnosulinsky_district,_Donskoye_Forestry,_edge_of_ravince_forest	M
Acladium_griseum	(Link)_Wallr.	1833	Type	187010	Slovakia	Slovakia	M
Polyporus_friesii	Klotzsch	1833	Lectotype	473471	South_Africa	Cape_of_Good_Hope	M
Hydnum_carbunculus	Secr.	1833	Neotype	230295	Sweden	Smland,_Femsj	M
Phlyctidium_solidaginis	(Fr.)_Wallr.	1833	Type	562439	Sweden		M
Polystigma_ostruthii	(Fr.)_Link	1833	Type	447373	Sweden		M
Sphaeria_rusci	(Fr.)_Wallr.	1833	Type	191116	Sweden		M
Agaricus_concrescens	Secr.	1833	Holotype	446180	Switzerland	Switzerland	M
Polyporus_albidofuscus	Secr.	1833	Type	157891	Switzerland	Switzerland	M
Polystigma_trifolii	(Pers.)_Link	1833	Type	447381	The_Netherlands		M
Xyloma_urticae	(Fr.)_Wallr.	1833	Type	242748	United_Kingdom	UK	M
Sphaeria_festucae	Lib.	1834	Type	213970	Belgium	Malmedy	M
Hymenula_equiseti	Lib.	1834	Lectotype	232941	Belgium		M
Helvella_fastigiata	Krombh.	1834	Lectotype	214747	Czech_Republic		M
Helvella_gigas	Krombh.	1834	Lectotype	247877	Czech_Republic		M
Sparassis_brevipes	Krombh.	1834	Type	228449	Czechoslovakia	Czechoslovakia	M
Sphaeria_rhodochlora	Mont.	1834	Lectotype	245250	France	Lyon,_Chateau_de_Rochecardon	M
Cladosporium_typharum	Desm.	1834	Type	239544	France		M
Phoma_vaga	Roberge	1834	Type	148850	France		M
Phyllosticta_robergei	Desm.	1834	Type	215430	France		M
Phyllosticta_rosae	Desm.	1834	Type	205655	France		M
Protomyces_microsporus	Unger	1834	Neotype	207916	Germany	Hesse,_county_Gro§-Gerau,_Ginsheim-Gustavsburg,_bikeway_to_Mainspitzdreieck,_wayside,_49¡59'37"N,_08¡17'46"E	M
Agaricus_caligatus	Viv.	1834	Holotype	446776	Italy	Italy	M
Polyporus_barrelieri	Viv.	1834	Type	188719	Italy	Italy	M
Ascochyta_lysimachiae	Lib.	1834	Epitype	487529	The_Netherlands	Prov._Utrecht,_Baarn,_De_Hooge_Vuursche,_in_the_forest	M
Lecidea_incompta	Borrer	1834	Syntype	391029	United_Kingdom	England	M
Lecanora_farinaria	Borrer	1834	Holotype	388222	United_Kingdom	England,_Sussex,_Hurstpierpoint	M
Boletus_cavipes	Klotzsch	1835	Neotype	114482	Austria		M
Parmelia_pholidota	Mont.	1835	Neotype	398050	Chile	Ins._Juan_Ferna_ndez	M
Lecidea_vitellina	(Ehrh.)_Kickx	1835	Type	392850	Ukraine		M
Sporotrichum_inosculans	Berk.	1836	Type	197337	Appin	Appin	M
Cyphella_griseopallida	Weinm.	1836	Neotype	169779	Denmark		M
Polyporus_scoticus	Klotzsch_ex_Berk.	1836	Type	182046	England_and_Scotland	England_and_Scotland	M
Pluteus_campestris	(L.)_Fr.	1836	Type	492306	France	France	M
Sphaeria_lamyi	Desm.	1836	Lectotype	237106	France	Limoges	M
Cladosporium_bacilligerum	Mont._&_Fr.	1836	Lectotype	491123	France	Lyon	M
Tubercularia_concentrica	Mont._&_Fr.	1836	Lectotype	196760	France	Perpignan	M
Peziza_culmicola	Desm.	1836	Lectotype	214468	France		M
Lentinus_inconstans	(Pers.)_Fr.	1836	Type	469681	Germany	Bavaria	M
Sticta_ciliata	Taylor	1836	Lectotype	406124	Ireland	Akew_Wood,_Country_of_Kerry	M
Lecidea_lapidicola	Taylor	1836	Holotype	391185	Ireland	County_Kerry,_Cappashmore_[Cappaghmore]_Bridge	M
Parmelia_horrescens	Taylor	1836	Lectotype	397677	Ireland	Kerry,_Dunkerron_Mountains	M
Parmelia_reticulata	Taylor	1836	Lectotype	398165	Ireland	Kerry:_near_Dunkerron	M
Lecanora_involuta	Taylor	1836	Lectotype	388500	Ireland	South_Kerry,_Dunkerron	M
Lentinus_vulpinus	(Sowerby)_Fr.	1836	Type	151985	Islington	Islington	M
Polyporus_cytisinus	Berk.	1836	Type	472527	London	London	M
Polyporus_lentus	Berk.	1836	Type	160575	Notts.,_Beeston	Notts.,_Beeston	M
Thelephora_lactescens	Berk.	1836	Type	374633	Notts.,_Clifton	Notts.,_Clifton	M
Sparassis_laminosa	Fr.	1836	Neotype	228531	Poland	Silesia	M
Agaricus_putidus	Weinm.	1836	Type	114786	Russia	Gatschina	M
Thelephora_cotyledonea	Fr._ex_Weinm.	1836	Type	499503	Russia	Russia	M
Thelephora_miniata	Berk.	1836	Type	198850	Scotland	Appin_(near_Glasgow)	M
Hygrophorus_arbustivus	Fr.	1836	Neotype	204130	Sweden	land_Island,_Lilla_Vikleby_Nature_Reserve	M
Hydnum_scabrosum	Fr.	1836	Neotype	228359	Sweden	Smaland	M
Ciboria_urnula	Weinm.	1836	Holotype	194077	Sweden	Sweden	M
Polyporus_politus	Fr.	1836	Type	208792	Sweden	Sweden	M
Agaricus_riederi	Weinm.	1836	Neotype	244037	Switzerland	Graubu_nden,_Engadin	M
Boletus_aeruginascens	Opat.	1836	Type	159364	Switzerland	Switzerland	M
Hygrophorus_ceraceus	(Wulfen)_Fr.	1836	Neotype	211656	The_Netherlands	Gelderland,_Wilp	M
Macrosporium_brassicae	Berk.	1836	Neotype	237664	United_Kingdom	Essex	M
Pistillaria_puberula	Berk.	1836	Type	222089	United_Kingdom	Kings_Cliffe,_Notts.	M
Thelephora_laurocerasi	Berk.	1836	Type	178110	United_Kingdom	Notts._Wollaston	M
Cyphella_cuticulosa	(Dicks.)_Berk.	1836	Type	184049	Walthamstow	Walthamstow	M
Sphaeria_angelicae	Berk.	1837	Epitype	170916	Austria	Kaernten,_Wograda,_St._Margareten_im_Rosental	M
Ascochyta_viciae	Lib.	1837	Type	207709	Belgium	Ardennes	M
Oidium_tritici	Lib.	1837	Lectotype	487522	Belgium		M
Agaricus_chilensis	Mont.	1837	Type	102614	Chile	Chile	M
Agaricus_ruderum	Bertero_&_Mont.	1837	Type	102612	Chile	Chile	M
Agaricus_versatilis	Bertero_&_Mont.	1837	Type	102621	Chile	Chile	M
Agaricus_omphalomorphus	Bertero_&_Mont.	1837	Type	102620	Chile	Rancagua	M
Thelephora_polycocca	Mont.	1837	Type	249997	Chile	Rancagua	M
Thelephora_rufofulva	Mont.	1837	Type	440723	Chile	Raucagua	M
Cladosporium_nodulosum	Corda	1837	Type	233327	Czech_Republic	Bohemia	M
Selenosporium_tubercularioides	Corda	1837	Holotype	192834	Czech_Republic	Bohemia,_Liberec_(=_Reichenberg)	M
Ceriomyces_fischeri	Corda	1837	Type	192557	Czech_Republic	Bohemia,_Nirdorf	M
Graphium_penicillioides	Corda	1837	Epitype	212211	Czech_Republic	Ceske_Budejovice	M
Polyporus_merismoides	Corda	1837	Type	196149	Czech_Republic	Czech_Republic	M
Fusisporium_pandani	Corda	1837	Lectotype	226483	Czech_Republic	Liberec_(Reichenberg)	M
Torula_vermicularis	Corda	1837	Lectotype	222957	Czech_Republic	Liberec_(Reichenberg)	M
Crocysporium_aegerita	Corda	1837	Type	246970	Czech_Republic	'Lieben',_near_Praha	M
Cladosporium_brunneum	Corda	1837	Type	173555	Czech_Republic	near_Prague	M
Cladosporium_gracile	Corda	1837	Type	220025	Czech_Republic	near_Prague	M
Amphitrichum_olivaceum	Corda	1837	Type	192370	Czech_Republic	near_Reichenberg	M
Cladosporium_brachytrichum	Corda	1837	Type	173276	Czech_Republic	near_Reichenberg	M
Cladosporium_caricicola	Corda	1837	Type	152153	Czech_Republic	near_Reichenberg	M
Cladosporium_oligocarpum	Corda	1837	Type	233744	Czech_Republic	near_Reichenberg	M
Cladosporium_tomentosum	Corda	1837	Type	145979	Czech_Republic	near_Reichenberg	M
Fusisporium_arundinis	Corda	1837	Lectotype	208993	Czech_Republic	Prague	M
Myxocladium_arundinis	Corda	1837	Type	158334	Czech_Republic	Prague,_Lieben	M
Cladosporium_fasciculatum	Corda	1837	Type	169098	Czech_Republic	'prope_Okor_Bohemiae'	M
Torula_hysterioides	Corda	1837	Holotype	196759	Czech_Republic	Reichenberg_=_Liberec	M
Chloridium_atrum	Corda	1837	Lectotype	160494	Czech_Republic		M
Cladosporium_alnicola	Corda	1837	Type	153870	Czech_Republic		M
Cladosporium_stercorarium	Corda	1837	Type	140764	Czech_Republic		M
Torula_tritici	Corda	1837	Lectotype	218071	Czech_Republic		M
Agaricus_delastrei	Mont.	1837	Type	468008	France	France	M
Agaricus_delastrii	Mont.	1837	Type	102615	France	France	M
Sclerotium_concavum	Desm.	1837	Type	240586	France	France	M
Thelotrema_clandestinum	Fe	1837	Type	108583	Germany	?Germany	M
Polyporus_helveolus	Rostk.	1837	Type	151890	Germany	Germany	M
Polyporus_intermedius	Rostk.	1837	Type	174221	Germany	Germany	M
Fusarium_graminum	Corda	1837	Lectotype	199907	Germany		M
Chaetomium_murorum	Corda	1837	Authentic_strain	165260	Iran		M
Polyporus_cinctus	Berk.	1837	Type	179360	New_South_Wales	King's_Cliff	M
Agaricus_cyphellaeformis	Berk.	1837	Holotype	499215	Northamptonshire,_Milton	Northamptonshire,_Milton	M
Agaricus_cyphelliformis	Berk.	1837	Holotype	372092	Northamptonshire,_Milton	Northamptonshire,_Milton	M
Botrytis_haplaria	Corda	1837	Type	194265	Slovakia	Slovakia	M
Sporidesmium_opacum	Corda	1837	Epitype	211117	Spain	Navarra,_Robledal_de_Orgi	M
Verticillium_cylindrosporum	W._Gams_&_Bth	1837	Type	232656	Sweden	Sweden	M
Myxotrichum_deflexum	Berk.	1838	Neotype	224657	California	Stanislaus_Co.	M
Polyporus_enteroleucus	Fr.	1838	Type	454953	Chile	Chile	M
Grandinia_polycocca	(Mont.)_Fr.	1838	Type	191292	Chile	Rancagua	M
Lentinus_furfurosus	Fr.	1838	Type	158391	Chile	Rancagua	M
Trametes_sinensis	(Fr.)_Fr.	1838	Type	497504	China		M
Selenosporium_tricinctum	Corda	1838	Holotype	193242	Czech_Republic	Bohemia,_Chuchle_near_Prague	M
Schizothecium_fimicola	Corda	1838	Lectotype	439075	Czech_Republic	near_Prague	M
Schizothecium_fimicolum	Corda	1838	Lectotype	280913	Czech_Republic	near_Prague	M
Fusarium_merismoides	Corda	1838	Holotype	242094	Czech_Republic	Prague	M
Fusarium_rhizophilum	Corda	1838	Lectotype	509024	Czech_Republic	Prague	M
Selenosporium_hippocastani	Corda	1838	Lectotype	184541	Czech_Republic	Prague	M
Selenosporium_urticearum	Corda	1838	Lectotype	193096	Czech_Republic	Prague	M
Hygrophorus_streptopus	Fr.	1838	Type	188580	Czechoslovakia		M
Mitrula_spathula	(O.F._Mll.)_Fr.	1838	Type	507143	Denmark	Denmark	M
Mitrula_spathulata	(O.F._Mll.)_Fr.	1838	Type	232409	Denmark	Denmark	M
Cortinarius_laniger	Fr.	1838	Neotype	217440	Finland	Joutsa,_Koivuranta,_W_of_Rakkolanselka_	M
Cortinarius_craticius	Fr.	1838	Neotype	194711	Finland	Satakunta,_Ikaalinen,_Seitseminen_National_Park,_Multiharju_strict_protections_area	M
Cortinarius_percomis	Fr.	1838	Neotype	152035	Finland	Varsinais-Suomi,_Karjaa,_Kohagen	M
Cortinarius_uraceus	Fr.	1838	Neotype	244501	Finland	Varsinais-Suomi,_Lohja,_Esker_of_Lohja,_outdoor_recreation_area_by_road_41	M
Cortinarius_largus	Fr.	1838	Neotype	224983	Finland	Varsinais-Suomi,_Turku,_Ruissalo	M
Cortinarius_fulvescens	Fr.	1838	Neotype	220565	Finland		M
Agaricus_aquifolii	Fr.	1838	Type	467985	France	France	M
Corticium_caeruleum	(Schrad._ex_Lam.)_Fr.	1838	Type	189771	France	France	M
Corticium_coeruleum	(Schrad._ex_Lam.)_Fr.	1838	Type	491268	France	France	M
Favolus_europaeus	Fr.	1838	Type	225936	France	France	M
Hydnum_hirtum	Fr.	1838	Type	167154	France	France	M
Panus_delastrei	(Mont.)_Fr.	1838	Type	152307	France	France	M
Helvella_cibaria	Noulet_&_Dassier	1838	Lectotype	825351	France	Haute-Garonne,_Venerque	M
Corticium_velutinum	(DC.)_Fr.	1838	Lectotype	281445	France	Jura	M
Auricularia_cati	Fr.	1838	Type	152804	France	Kerguelen,_Bourbon	M
Lenzites_polita	(Fr.)_Sacc.	1838	Type	216988	France	Kerguelen,_Bourbon	M
Stereum_membranaceum	(Bory_ex_Fr.)_Fr.	1838	Type	185351	France	Kerguelen,_Bourbon	M
Odontia_barba-jovis	(Bull.)_Fr.	1838	Neotype	227133	France	SW._of_Paris,_Fort_d'Ecouves	M
Hygrophorus_glutinifer	Fr.	1838	Lectotype	169607	France		M
Hygrophorus_laetus	(Pers.)_Fr.	1838	Type	168242	France		M
Paxillus_involutus	(Batsch)_Fr.	1838	Epitype	191172	France		M
Craterellus_clavatus	(Pers.)_Fr.	1838	Type	174466	Germany	Bavaria	M
Panus_cyathiformis	(Schaeff.)_Fr.	1838	Type	151828	Germany	Bavaria	M
Polyporus_albidus	(Schaeff.)_Trog	1838	Type	158199	Germany	Bavaria	M
Selenosporium_equiseti	Corda	1838	Epitype	184497	Germany	Braunschweig,_Niedersachsen	M
Lenzites_trabea	(Pers.)_Fr.	1838	Type	239392	Germany	Frankfurt	M
Lenzites_trabeus	(Pers.)_Fr.	1838	Type	449558	Germany	Frankfurt	M
Polyporus_aurantiacus	Rostk.	1838	Type	194019	Germany	Germany	M
Polyporus_bathyporus	Rostk.	1838	Type	457065	Germany	Germany	M
Polyporus_crassus	Fr.	1838	Type	472512	Germany	Germany	M
Polyporus_haematodes	Rostk.	1838	Type	173105	Germany	Germany	M
Polyporus_murinus	Rostk.	1838	Type	230857	Germany	Germany	M
Polyporus_petalodes	Fr.	1838	Type	473966	Germany	Germany	M
Polyporus_polymorphus	Rostk.	1838	Type	473739	Germany	Germany	M
Agaricus_cascus	Fr.	1838	Neotype	375053	Germany	Rheinland-Pfalz,_Mainz	M
Polyporus_macraulos	Rostk.	1838	Lectotype	485926	Germany		M
Polyporus_makraulos	Rostk.	1838	Lectotype	472691	Germany		M
Sporidesmium_asperum	Corda	1838	Lectotype	229533	Germany		M
Marasmius_foetidus	(Sowerby)_Fr.	1838	Type	242046	Great_Britain	Great_Britain	M
Clavaria_platyceras	Viv.	1838	Type	246324	Italy	Italy	M
Agaricus_rasilis	Fr.	1838	Neotype	462661	Italy	Monti_Sibillini_National_Park,_Altino_di_Montemonaco	M
Lenzites_thunbergii	(Fr.)_Fr.	1838	Type	499400	Japan	Japan	M
Polyporus_japonicus	Fr.	1838	Type	268361	Japan	Japan	M
Hydnum_umbellatum	Fr.	1838	Type	122825	Luxembourg	Luxembourg	M
Corticium_mougeotii	(Fr.)_Fr.	1838	Type	236714	Misnia	Misnia	M
Craterellus_odoratus	(Schwein.)_Fr.	1838	Holotype	190345	North_Carolina	Salem	M
Corticium_violaceolividum	(Sommerf.)_Fr.	1838	Type	197974	Norway	Nordland,_Saltdal	M
Trametes_odora	(Sommerf.)_Fr.	1838	Neotype	208239	Norway	Nordland,_Saltdal	M
Cortinarius_paragaudis	Fr.	1838	Neotype	173168	Norway	S¯R-Tr¿ndelag:_R¿ros	M
Trametes_pini	(Brot.)_Fr.	1838	Neotype	213203	Portugal	Estremadura,_Almada,_Fonte_da_Telha,_on_live_Pinus_pinaster_Ait.	M
Agaricus_petasatus	Fr.	1838	Neotype	449975	Russia	Northwestern_Federal_District:_St_Petersburg,_Botanical_Garden	M
Polyporus_weinmannii	Fr.	1838	Type	200210	Russia	Russia	M
Stereum_cotyledoneum	(Fr._ex_Weinm.)_Fr.	1838	Type	172726	Russia	Russia	M
Hygrophorus_hypothejus	(Fr.)_Fr.	1838	Lectotype	175092	Russia		M
Agaricus_pronus	Fr.	1838	Neotype	534531	Skne	Trolle-Ljungby,_Frabck	M
Agaricus_noli-tangere	Fr.	1838	Neotype	455855	Skne	V._Vram,_Stackedala	M
Agaricus_clusilis	Fr.	1838	Type	499212	South_Africa	Mt._Boschberg	M
Agaricus_floccipes	Fr.	1838	Type	114784	Sweden	?Sweden	M
Cortinarius_multiformis	Fr.	1838	Neotype	178432	Sweden	ngermanland,_Hggdnger,_Sj	M
Cortinarius_serarius	Fr.	1838	Neotype	156126	Sweden	ngermanland,_Hggdnger,_Torrom	M
Cortinarius_herpeticus	Fr.	1838	Neotype	232913	Sweden	ngermanland,_Sbr,_Hllenyland	M
Cortinarius_russus	Fr.	1838	Neotype	162060	Sweden	ngermanland,_Sbr,_ verdal	M
Cortinarius_claricolor	(Fr.)_Fr.	1838	Neotype	225011	Sweden	ngermanland,_Stigsj,_Uland,___Lngmyrberget	M
Cortinarius_tofaceus	Fr.	1838	Neotype	477024	Sweden	BOHUSLN:_Kville,_S_ dsml	M
Corticium_giganteum	(Fr.)_Fr.	1838	Type	185991	Sweden	Femsj	M
Corticium_seriale	(Fr.)_Fr.	1838	Type	153518	Sweden	Femsj	M
Stereum_odoratum	(Fr.)_Fr.	1838	Lectotype	193657	Sweden	Femsj	M
Cortinarius_decolorans	(Pers.)_Fr.	1838	Neotype	224473	Sweden	Gotland,_Tjaukle_nge	M
Cortinarius_cotoneus	Fr.	1838	Neotype	228460	Sweden	Gotland._Vallstena_sn,_Alvena_lindngar	M
Polyporus_vegetus	Fr.	1838	Type	416532	Sweden	Halland	M
Cortinarius_colymbadinus	Fr.	1838	Neotype	198355	Sweden	Jmtland,_Ragunda,_Kullstabodarna	M
Cortinarius_porphyropus	(Alb._&_Schwein.)_Fr.	1838	Neotype	168012	Sweden	Jmtland,_Ragunda,_Ragunda	M
Cortinarius_talus	Fr.	1838	Neotype	151534	Sweden	Jmtland,_Ragunda,_Ragunda	M
Cortinarius_turmalis	Fr.	1838	Neotype	244528	Sweden	Medelpad,_Borgsj,_Julsen	M
Cortinarius_cumatilis	Fr.	1838	Neotype	194849	Sweden	Nrke,_Hidinge,_Garphyttans_National___Park,_N_of_the_road	M
Cortinarius_purpurascens	Fr.	1838	Neotype	176760	Sweden	Nrke,_Hidinge,_Garphyttans_National_Park,_S_of_the_road	M
Agaricus_ornatus	Fr.	1838	Type	468070	Sweden	Ns_Upsaliae	M
Cortinarius_paleaceus	(Weinm.)_Fr.	1838	Neotype	158352	Sweden	Ska_ne,_Maglehem_sn,_ÓPiraten_rastenÓ	M
Typhula_gracilis	Desm._&_Berk.	1838	Epitype	174629	Sweden	Skne,_Kristianstads_kommun,_Balsberget_NR	M
Hygrophorus_miniatus	(Fr.)_Fr.	1838	Neotype	189464	Sweden	Smland,_Femsj	M
Agaricus_acerinus	Fr.	1838	Type	467975	Sweden	Sweden	M
Agaricus_coriipellis	Fr.	1838	Type	468005	Sweden	Sweden	M
Agaricus_offuciatus	Fr.	1838	Type	434630	Sweden	Sweden	M
Calocera_stricta	Fr.	1838	Type	190238	Sweden	Sweden	M
Cantharellus_replexus	(Fr.)_Fr.	1838	Type	165861	Sweden	Sweden	M
Coryne_unicolor	(Fr.)_Corda	1838	Type	237983	Sweden	Sweden	M
Craterellus_cochleatus	Fr.	1838	Type	173767	Sweden	Sweden	M
Polyporus_casearius	Fr.	1838	Type	187907	Sweden	Sweden	M
Polyporus_roburneus	Fr.	1838	Type	461774	Sweden	Sweden	M
Thelephora_isabellina	(Fr.)_Fr.	1838	Type	440701	Sweden	Sweden	M
Agaricus_carpini	(Paulet)_Fr.	1838	Type	467999	Sweden	Sweden?	M
Cortinarius_cyanites	Fr.	1838	Neotype	224603	Sweden	Uppland,_Uppsala,_Stadsskogen	M
Agaricus_pometi	Fr.	1838	Type	468085	Sweden	Uppsala	M
Corticium_ochraceum	(Fr.)_Fr.	1838	Type	191688	Sweden	Uppsala,_Vrdstra	M
Hygrophorus_pustulatus	(Pers.)_Fr.	1838	Neotype	187146	Sweden	Vstergtland,_Skepplanda,_Rsena,_Slerebons_NR	M
Agaricus_caput-medusae	Fr.	1838	Neotype	455704	Sweden	Vstergtland,_Trollhttan,_Lextorp	M
Corticium_nudum	(Fr.)_Fr.	1838	Lectotype	245435	Sweden		M
Corticium_sanguineum	(Fr.)_Fr.	1838	Neotype	159809	Sweden		M
Cortinarius_illuminus	Fr.	1838	Neotype	233020	Sweden		M
Cortinarius_varius	(Schaeff.)_Fr.	1838	Epitype	144173	Sweden		M
Lentinus_castoreus	Fr.	1838	Neotype	158805	Switzerland	Canton_Vaud,_vic._Bois_au_nord_de_la_Gouille	M
Boletus_squalidus	Fr.	1838	Type	221375	Switzerland	Switzerland	M
Panus_foetens	Fr.	1838	Type	163889	Switzerland	Switzerland	M
Stereum_pini	(Schleich._ex_Fr.)_Fr.	1838	Type	190434	Switzerland	Switzerland	M
Saccharomyces_cerevisiae	(Desm.)_Meyen	1838	Neotype	492348	The_Netherlands	Rotterdam,_Oranjeboom_brewery	M
Polyporus_albus	(Huds.)_Fr.	1838	Type	173493	UK,_England	UK,_England	M
Trametes_bulliardii	Fr.	1838	Type	212543	UK,_England	UK,_England	M
Polyporus_incendiarius	(Bong.)_Fr.	1838	Type	240894	Ukraine	Ukraine	M
Corticium_viticola	(Schwein.)_Fr.	1838	Type	229124	United_States	Salem-Beth.	M
Irpex_pallescens	Fr.	1838	Type	163595	United_States	USA	M
Cantharellus_canadensis	Klotzsch_ex_Berk.	1839	Type	468415	Canada	Canada	M
Sphaeria_drymidis	Berk.	1839	Type	506793	Chile	Juan_Fernandez	M
Selenosporium_herbarum	Corda	1839	Holotype	184627	Czech_Republic	Bohemia,_Prague	M
Gonatobotrys_simplex	Corda	1839	Lectotype	159720	Czech_Republic	Prague	M
Stysanus_putredinis	Corda	1839	Type	246961	Czech_Republic	Prague	M
Graphium_macrocarpum	Corda	1839	Type	188866	Czech_Republic	Prague,_Lobkowitz_Garden	M
Torula_plantaginis	Corda	1839	Lectotype	231284	Czech_Republic	Prague,_Marienschanz,_Reichsthor	M
Sphaeria_filicum	Desm.	1839	Type	204184	France		M
Cladosporium_clavatum	Schwabe	1839	Type	165382	Germany		M
Fusarium_graminearum	Schwabe	1839	Lectotype	200256	Germany		M
Polyporus_calvescens	Berk.	1839	Type	192890	louisiana	New_Orleans	M
Polyporus_laceratus	Berk.	1839	Type	472658	louisiana	New_Orleans	M
Polyporus_subcinereus	Berk.	1839	Type	196658	North_America	Carlton_House	M
Helminthosporium_arundinaceum	Corda	1839	Epitype	171032	The_Netherlands		M
Sporocadus_lichenicola	Corda	1839	Epitype	249131	United_Kingdom		M
Leptogium_brebissonii	Mont.	1840	Lectotype	393334	Canary_Islands	Cumbre_de_Erjos	M
Asterina_granulosa	(Klotzsch)_Hook._&_Arn.	1840	Type	233769	Chile	Valparaiso	M
Chaetomium_indicum	Corda	1840	Epitype	150904	China	Yunnan_province	M
Fusisporium_clypeaster	Corda	1840	Lectotype	199758	Czech_Republic		M
Fusarium_tritici	Liebman_bis	1840	Lectotype	142044	Denmark		M
Psilonia_atra	Corda	1840	Lectotype	171447	Europe		M
Sphaeria_pseudopeziza	Desm.	1840	Lectotype	244776	France	Calvados:_vicinity_of_Caen	M
Asteroma_labecula	Mont.	1840	Lectotype	231887	France	Guiana,_Gabaret_River	M
Sphaeria_caprifoliorum	Desm.	1840	Type	173422	France		M
Polyporus_nanus	F._Brig.	1840	Type	473760	Italy	Italy	M
Sphaeria_semiorbis	Berk.	1840	Epitype	204853	New_Zealand		M
Secotium_gueinzii	Kunze	1840	Epitype	248508	South_Africa	Cape_Region:_near_Cape_Agulhas,_Bredasdorp_District	M
Clavaria_rhodochroa	Mont.	1840	Type	181914	Spain	Canary_Isl.,_Gomera	M
Cortinarius_tricolor	Mont.	1840	Type	362808	Spain	Canary_Islands	M
Coniothyrium_glomeratum	Corda	1840	Epitype	184843	The_Netherlands		M
Ustilago_phoenicis	Corda	1840	Holotype	169060	Turkey	Istanbul	M
Clavaria_alpina	Saut.	1841	Type	196633	Austria	Salzburg,_Gaisstein	M
Calocera_hypnophila	Saut.	1841	Type	193181	Austria	Salzburg,_Krimmlerfale	M
Phyllosticta_symphoricarpi	Westend.	1841	Type	141447	Belgium	St.-Nicolas	M
Polyporus_hyperboreus	Berk.	1841	Holotype	472633	Canada	Canada	M
Trametes_stuppea	Berk.	1841	Type	471939	Carlton_House	Carlton_House	M
Sclerotium_euonymi	Desm.	1841	Type	214174	France	France	M
Cantharellus_anthracophilus	Lv.	1841	Type	169775	France	Nivernum	M
Phlebophora_campanulata	Lv.	1841	Type	170122	France	Paris	M
Asteroma_mali	Desm.	1841	Lectotype	196712	France		M
Depazea_sanguinea	Desm.	1841	Type	208484	France		M
Pestalotia_pezizoides	De_Not.	1841	Holotype	240453	Italy	near_Mailand	M
Septoria_stemmatea	(Fr.)_Berk.	1841	Type	144891	Sweden		M
Hypocrea_citrina	(Pers.)_Fr.	1842	Neotype	219597	Belgium	Hestreux_near_Eupen	M
Lycoperdon_velatum	Vittad.	1842	Type	233054	Czech_Republic	Bohemia	M
Coryneum_oligosporum	Corda	1842	Lectotype	210054	Czech_Republic	S_Praha,_Zbraslav_(Knigsaal)	M
Peziza_erythrostigma	Mont.	1842	Holotype	248407	France	Chennevieres-sur-Marne	M
Sclerotium_graminum	Desm.	1842	Type	212011	France	France	M
Dothidea_brassicae	Desm.	1842	Type	170213	France		M
Septoria_hydrocotyles	Desm.	1842	Holotype	210470	France		M
Septoria_pistaciae	Desm.	1842	Holotype	274633	France		M
Septoria_polygonorum	Desm.	1842	Type	187358	France		M
Septoria_tritici	Desm.	1842	Holotype	205691	France		M
Fusisporium_solani	Mart.	1842	Lectotype	194746	Germany		M
Mycelithe_fungifera	Gasp.	1842	Type	431812	Italy	Italy	M
Geastrum_marginatum	Vittad.	1842	Lectotype	514564	Italy		M
Clavaria_albipes	Mont.	1842	Type	196649	Ohio	USA,_Ohio	M
Craterellus_comperi	Lv.	1842	Type	152960	Russia	Russia	M
Myriostoma_coliforme	(Dicks.)_Corda	1842	Type	122233	Suffolk,_Mettingham	Suffolk,_Mettingham	M
Umbilicaria_virginis	Schrad.	1842	Lectotype	408178	Switzerland		M
Fusarium_cinctum	Corda	1842	Epitype	228544	The_Netherlands	Eastern_Flevoland	M
Septoria_hyperici	Roberge_ex_Desm.	1842	Epitype	206923	The_Netherlands	Prov._Utrecht,_Soest,_along_railroad_between_Lange_Duinen_and_De_Zoom	M
Dothidea_paliuri	Lv.	1842	Type	154513	Ukraine	Crimea,_Yalta	M
Polyporus_columbiensis	Berk.	1842	Type	190401	United_States	Columbia_River	M
Septoria_astragali	Desm.	1843	Epitype	248251	Austria	Tirol,_ tztal,_ tz,_near_Habichen_W_of_ tztaler_Aache	M
Lecidea_bullata	Meyen_&_Flot.	1843	Lectotype	487509	Chile	Chile/Peru._Peruvia,_ad_Tacoram	M
Antennaria_robinsonii	Mont._&_Berk.	1843	Type	220451	Chile	Juan_Fernandez	M
Hydnum_leptodon	Mont.	1843	Type	200144	Chile	Juan_Fernandez_island	M
Polyporus_floridanus	Berk.	1843	Type	167526	Florida	near_Matanza	M
Delastria_rosea	Tul._&_C._Tul.	1843	Neotype	167910	France	"Turonia"_(Tours_area)	M
Merulius_applicatus	Lv.	1843	Type	440089	France	Bois_de_Boulogne_near_Paris	M
Fusarium_reticulatum	Mont.	1843	Lectotype	209751	France	Nouvelle-Aquitaine,_Saint-Sever	M
Sphaeria_exosporioides	Desm.	1843	Holotype	189891	France	Parc_de_Le_bisey	M
Hydnangium_candidum	Tul._&_C._Tul.	1843	Holotype	221664	France	Poitou-Charentes,_Vienne,_Couhe_-Vracd	M
Phoma_ilicis	Desm.	1843	Type	166213	France		M
Septoria_petroselini	(Lib.)_Desm.	1843	Type	191165	France		M
Sphaeria_inconspicua	Desm.	1843	Type	176630	France		M
Sphaeria_isariphora	Desm.	1843	Type	226098	France		M
Sphaeria_leguminis-cytisi	Desm.	1843	Type	160818	France		M
Sphaeria_lineolata	Roberge_ex_Desm.	1843	Type	159048	France		M
Sphaeria_perforans	Roberge	1843	Type	149046	France		M
Sphaeria_rumicis	Desm.	1843	Type	191329	France		M
Sporidesmium_epiphyllum	Lv.	1843	Type	197732	France		M
Polyporus_proteus	Berk.	1843	Lectotype	374294	South_Africa	near_Uitenhage	M
Hymenogaster_lilacinus	Tul._&_C._Tul.	1843	Type	222388	South_Africa	South_Africa	M
Agaricus_omotrichus	Berk.	1843	Type	486128	South_Africa	Uitenhage	M
Lentinus_zeyheri	Berk.	1843	Type	198015	South_Africa	Uitenhage	M
Polyporus_isidioides	Berk.	1843	Neotype	152666	South_Africa	Uitenhage	M
Septoria_graminum	Desm.	1843	Type	203034	Sweden	Skne,_Lund	M
Septoria_gei	Roberge_ex_Desm.	1843	Epitype	203694	The_Netherlands	Prov._Noord_Holland,_Amsterdamse_Waterleidingduinen,_Panneland	M
Septoria_sorbi	Lasch	1843	Type	234964	United_Kingdom		M
Thelephora_hartmannii	Mont.	1843	Type	162573	United_States	Carolina	M
Polyporus_portentosus	Berk.	1844	Type	213655	Australia	Swan_River	M
Massaria_inquinans	(Tode)_De_Not.	1844	Epitype	230946	Austria	Niedersterreich,_St._Willibald,_Gr._Salletwald	M
Lecidea_glaucopa	Hook._f._&_Taylor	1844	Lectotype	390804	Chile	Cape_Horn	M
Exidia_vitellina	Lv.	1844	Type	240434	Chile	south	M
Aecidium_osyridis	Rabenh.	1844	Holotype	209718	Croatia	Split_(Spalato)	M
Choiromyces_olbiensis	Tul._&_C._Tul.	1844	Holotype	812862	France	Almanarre,_Hyres	M
Peziza_laterradii	Brondeau	1844	Type	519685	France	France	M
Hydnocystis_piligera	Tul._&_C._Tul.	1844	Isotype	149553	France	Var,_Hye_res	M
Thelephora_commersonii	Lv.	1844	Type	211887	Gallia_(island)	Gallia_(island)	M
Puccinia_sagittariae	Rabenh.	1844	Holotype	147174	Germany	Baden	M
Melanconium_punctiforme	Rabenh.	1844	Holotype	147638	Germany	Dresden	M
Uredo_involucrorum	Rabenh.	1844	Holotype	213388	Germany	Eisenach	M
Uredo_ligustri	Rabenh.	1844	Holotype	149363	Germany	Erfurt	M
Fusidium_sericeum	Rabenh.	1844	Type	101306	Germany	Germany	M
Uredo_fragariae	Rabenh.	1844	Neotype	828051	Germany	near_Giessen,_forest,_Linder_Mark	M
Panus_schultzii	Kalchbr._ex_G._Winter	1844	Type	240137	Germany	Niederlausitz	M
Uredo_glaucis	Rabenh.	1844	Holotype	226749	Germany	Stendal,_Altmark	M
Asteroma_juncaginearum	(Lasch)_Rabenh.	1844	Type	158540	Germany		M
Dothidea_juncaginearum	Lasch	1844	Type	155889	Germany		M
Sphaeria_vaginae	Lasch	1844	Type	499908	Germany		M
Melanconium_sanguineum	Rabenh.	1844	Holotype	242359	Italy	Col_de_Trient	M
Agaricus_pityrodes	F._Brig.	1844	Type	462472	Italy	Italy	M
Gonytrichum_gilvum	Rabenh.	1844	Holotype	151586	Italy	Lago_Como	M
Dacrymyces_castaneus	Rabenh.	1844	Holotype	239898	Italy	Lago_Como,_near_Villa_Pliniana	M
Leptostroma_costatum	Rabenh.	1844	Holotype	242045	Italy	Lombardia	M
Mucor_castaneae	Rabenh.	1844	Holotype	198564	Italy	Milano	M
Blennoria_rusci	Rabenh.	1844	Holotype	242016	Italy		M
Hydnum_japonicum	Lv.	1844	Type	195537	Japan	Japan	M
Lecanora_dichroa	Hook._f._&_Taylor	1844	Lectotype	388079	Kerguelen_Islands	Kerguelen._Christmas_harbour	M
Hydnum_schizodon	Lv.	1844	Type	148576	Mexico	Jalapa	M
Sticta_menziesii	Hook._f._&_Taylor	1844	Lectotype	406297	New_Zealand	Dusky_Bay	M
Lecidea_marginiflexa	Hook._f._&_Taylor	1844	Type	391383	New_Zealand	Kawakawa	M
Secotium_erythrocephalum	Tul._&_C._Tul.	1844	Type	248749	New_Zealand	South_Island,_Banks_peninsula	M
Excipula_heraclei	(Fr.)_Rabenh.	1844	Type	447200	Russia	Kamchatka	M
Placodium_daedaleum	(Sm.)_Hook.	1844	Holotype	401080	Scotland		M
Cantharellus_capensis	Berk.	1844	Type	201559	South_Africa	Cape_of_Good_Hope,_summit_of_Table_Mount	M
Melanconium_taxi	Rabenh.	1844	Holotype	150546	Switzerland	Bastei	M
Sphaeria_albescens	Rabenh.	1844	Type	162597	Switzerland		M
Dacrina_aterrima	Rabenh.	1844	Holotype	237409	Tirol	Tirol	M
Agaricus_leightonii	Berk.	1844	Holotype	255606	United_Kingdom	Montford_Bridge_near_Shrewbury	M
Corticium_arachnoideum	Berk.	1844	Type	182233	United_Kingdom	Northamptonshire	M
Polyporus_cladonia	Berk.	1845	Type	472491	Australia	Swan_River	M
Polyporus_compressus	Berk.	1845	Type	190766	Australia	Swan_River	M
Polyporus_demissus	Berk.	1845	Type	231956	Australia	Swan_River	M
Polyporus_oblectans	Berk.	1845	Type	472736	Australia	Swan_River	M
Polyporus_ochroleucus	Berk.	1845	Type	213406	Australia	Swan_River	M
Polyporus_tardus	Berk.	1845	Type	374307	Australia	Swan_River	M
Polyporus_obductus	Berk.	1845	Type	208032	British_North_America	British_North_America	M
Russula_persicina	Krombh.	1845	Type	114670	Czechoslovakia		M
Cycloconium_oleagineum	Castagne	1845	Lectotype	213204	France	Marseille	M
Erysiphe_nivea	Castagne	1845	Type	561356	France		M
Sphaeria_pulsatillae	Lasch	1845	Type	499904	Germany	Driesen	M
Erysiphe_ulmi	Castagne	1845	Type	561441	Germany	Germany,_Saxony,_Leiprig,_Dlitz,_Agropark	M
Depazea_nodorum	Berk.	1845	Neotype	416335	Iran	Golestan_Province,_near_Aliabad-e-Katul	M
Diplodia_seriata	De_Not.	1845	Epitype	180468	Montemor-o-Novo	Montemor-o-Novo	M
Hydnum_flabelliforme	Berk.	1845	Type	160442	Ohio	USA,_Ohio	M
Hydnum_stratosum	Berk.	1845	Type	228678	Ohio	USA,_Ohio	M
Lentinus_sulcatus	Berk.	1845	Type	244938	Ohio	USA,_Ohio	M
Oidium_simile	Berk.	1845	Type	232698	Ohio	USA,_Ohio	M
Polyporus_conglobatus	Berk.	1845	Type	473458	Ohio	USA,_Ohio	M
Lasioderma_flavovirens	Durieu_&_Mont.	1845	Lectotype	120473	Spain	Madrid,_Parque_del_Retiro	M
Collema_cyanascens	(Ach.)_Rabenh.	1845	Lectotype	383239	Switzerland	Ticino	M
Lenzites_gigantea	Czern.	1845	Type	240100	Ukraine	Ukraine	M
Polyporus_tabulaeformis	Berk.	1845	Type	472873	United_States	Agusta	M
Daedalea_ambigua	Berk.	1845	Type	188940	United_States	Cincinnati	M
Polyporus_niger	Berk.	1845	Type	473911	United_States	Cincinnati	M
Cyclomyces_greenei	Berk.	1845	Type	534640	United_States	Massachussets,_Tewkesburry	M
Cyclomyces_greenii	Berk.	1845	Type	203275	United_States	Massachussets,_Tewkesburry	M
Agaricus_mucidolens	Berk.	1845	Holotype	129603	United_States	Ohio	M
Sphaeria_fulvopruinata	Berk.	1845	Holotype	149834	United_States	Ohio	M
Hydnum_ohiense	Berk.	1845	Holotype	202395	United_States	Ohio,_[Cincinnati],_TaylorÕs_woods_near_the_dam	M
Agaricus_opuntiae	Durieu_&_Lv.	1846	Type	362264	Algeria		M
Pistillaria_aciculata	Durieu_&_Lv.	1846	Lectotype	195791	Algeria		M
Rhizoctonia_napae	Westend._&_Wallays	1846	Lectotype	637038	Belgium	Belgium	M
Polyporus_scleropodius	Lv.	1846	Type	190816	Bourbon	Bourbon	M
Cyphella_gayana	Lv.	1846	Type	177780	Chile	Chile	M
Polyporus_gayanus	Lv.	1846	Type	161361	Chile	Chile	M
Thelephora_amoena	Lv.	1846	Type	454984	Chile	Chile	M
Thelephora_rhicnopila	Lv.	1846	Type	471855	Chile	Chile	M
Agaricus_arachnoideus	Krombh.	1846	Holotype	446775	Czechoslovakia	former_Czechoslovakia	M
Agaricus_spadochrous	Krombh.	1846	Holotype	533054	Czechoslovakia		M
Lentinus_caelopus	Lv.	1846	Type	237615	Florida	Gainesville	M
Lentinus_coelopus	Lv.	1846	Type	469664	Florida	Gainesville	M
Sphaeropsis_mirbelii	(Fr.)_Lv.	1846	Type	211233	France	France	M
Sphaeropsis_miribelii	(Fr.)_Lv.	1846	Type	530639	France	France	M
Hymenochaete_velutina	(DC.)_Lv.	1846	Lectotype	473620	France	Jura	M
Merisma_subulatum	(Fr.)_Lv.	1846	Type	515744	France	near_Angers	M
Mitrophora_fusca	(Pers.)_Lv.	1846	Type	414993	France	Normandie	M
Sphaeria_perpusilla	Desm.	1846	Type	235075	France	upper_and_lower_surface	M
Cheilaria_arbuti	Desm.	1846	Type	193927	France		M
Diplodia_leguminis-cytisi	(Desm.)_Lv.	1846	Type	231115	France		M
Sphaeria_jasminicola	Desm.	1846	Type	201023	France		M
Sphaeria_pseudomaculiformis	Desm.	1846	Type	244308	France		M
Sphaeria_septorioides	Desm.	1846	Type	212532	France		M
Sphaeria_vagabunda	Desm.	1846	Type	237329	France		M
Sphaeropsis_inconspicua	(Desm.)_Lv.	1846	Type	515764	France		M
Sphaeria_stellarinearum	Rabenh.	1846	Type	165161	Germany	Dresden,_Driesen	M
Sphaeria_gypsophilae	Lasch	1846	Type	179277	Germany	Driessen	M
Sphaeria_petasitidis	Rabenh.	1846	Type	141696	Germany	Sonnewalde	M
Sphaeria_arctii	Lasch	1846	Lectotype	140726	Germany		M
Abrothallus_buellianus	De_Not.	1846	Lectotype	226680	Italy	in_montibus_Bobliensibus	M
Abrothallus_bertianus	De_Not.	1846	Lectotype	478577	Italy	Liguria,_circa_Porto-Maurizio	M
Clavaria_radiata	Lv.	1846	Type	181642	Mexico	Vera_Cruz	M
Merisma_angustatum	Lv.	1846	Type	247128	Mexico	Vera-Cruz	M
Lenzites_berkeleyi	Lv.	1846	Type	199216	New_York	USA,_New_York	M
Polyporus_leucolomeus	Lv.	1846	Type	472672	New_York	USA,_New_York	M
Polyporus_megaloma	Lv.	1846	Type	199867	New_York	USA,_New_York	M
Hexagonia_dregeana	Lv.	1846	Type	120351	South_Africa	Cape_of_Good_Hope	M
Thelephora_fulva	Lv.	1846	Type	440698	South_Africa	Cape_of_Good_Hope	M
Thelephora_pulverulenta	Lv.	1846	Type	440717	South_Africa	Cape_of_Good_Hope	M
Corticium_dregeanum	Berk.	1846	Holotype	236763	South_Africa	South_Africa	M
Coscinocladium_occidentale	Kunze	1846	Lectotype	431523	Spain	Andaluci_a,_Cdizt	M
Sphaeropsis_arbuti	(Fr.)_Lv.	1846	Type	515763	Sweden		M
Polyporus_brunneoleucus	Berk.	1846	Type	374241	Tasmania	Australia,_Tasmania	M
Fusisporium_didymum	Harting	1846	Lectotype	196487	The_Netherlands		M
Phoma_protuberans	Lv.	1846	Neotype	200500	The_Netherlands		M
Endogone_lactiflua	Berk._&_Broome	1846	Type	218583	United_Kingdom	Chudleigh,_Devonshire	M
Hymenochaete_cinerascens	(Schwein.)_Lv.	1846	Type	224112	United_States	Bethlehem	M
Merisma_schweinitzii	Lv.	1846	Type	141294	United_States	Bethlehem,_island_Lehigh	M
Merisma_tenax	(Schwein.)_Lv.	1846	Type	247270	United_States	Bethlehem,_island_Lehigh	M
Hymenochaete_imbricata	(Schwein.)_Lv.	1846	Type	199389	United_States	N.Y.	M
Hymenochaete_imbricatula	(Schwein.)_Lv.	1846	Type	535142	United_States	N.Y.	M
Ustilago_duriaeana	Tul._&_C._Tul.	1847	Type	240266	Algeria	Tlemcen	M
Corticium_tremellinum	Berk.	1847	Type	473784	Antarctica	Hermite_Island,_Cape_Horn	M
Lecanora_bibula	Taylor	1847	Lectotype	387734	Chile	ns._Juan_Fernandez	M
Septoria_cruciatae	Roberge_ex_Desm.	1847	Epitype	146203	Czech_Republic	Moravia,_Milovice,_forest_Milovika_stran	M
Sclerotium_juncinum	Desm.	1847	Type	199119	France	France	M
Septoria_castaneicola	Desm.	1847	Holotype	120096	France	Lbisey,	M
Cheilaria_cydoniae	Desm.	1847	Type	193849	France		M
Dothidea_circumvaga	Desm.	1847	Type	156774	France		M
Dothidea_maculaeformis	Desm.	1847	Type	261634	France		M
[truncated: 363,942 more rows]
