# Supplementary material for: The contribution of tropical long-term studies to mycology
Source: IMA Fungus. 2024 Nov 11;15:35. doi: 10.1186/s43008-024-00166-5 (PMC11552369; doi:10.1186/s43008-024-00166-5)
Supplement: Supplementary file 4 — Additional file 4. Provides LSU nucleotide data from NCBI used to create Fig. 3. [file 43008_2024_166_MOESM4_ESM.csv]

accession	organism	country	definition	country_code
JN941230.1	Allomyces macrogynus	Myanmar	Allomyces macrogynus strain WT Burma 3-35 28S ribosomal RNA (LSU) gene, partial sequence	MMR
MF472969.1	Cladosporium dominicanum	Aruba	Cladosporium dominicanum culture CPC:22244 small subunit ribosomal RNA gene, partial sequence; internal transcribed spacer 1, 5.8S ribosomal RNA gene, and internal transcribed spacer 2, complete sequence; and large subunit ribosomal RNA gene, partial sequence	ABW
GQ342903.1	Lichtheimia corymbifera	Afghanistan	Lichtheimia corymbifera culture-collection CBS:429.75 clone 1 28S large subunit ribosomal RNA gene, partial sequence	AFG
MH860351.1	Chaetomium seminudum	Angola	Chaetomium seminudum strain CBS 780.71 small subunit ribosomal RNA gene, partial sequence; internal transcribed spacer 1, 5.8S ribosomal RNA gene, and internal transcribed spacer 2, complete sequence; and large subunit ribosomal RNA gene, partial sequence	AGO
MH872103.1	Chaetomium seminudum	Angola	Chaetomium seminudum strain CBS 780.71 large subunit ribosomal RNA gene, partial sequence	AGO
LT993494.1	Chaetomium seminudum	Angola	Chaetomium seminudum partial RPB2 gene for RNA polymerase II large subunit 2	AGO
KC108232.1	Dirina angolana	Angola	Dirina angolana bio-material Anders Tehler 9730 large subunit ribosomal RNA gene, partial sequence	AGO
KC108231.1	Dirina angolana	Angola	Dirina angolana bio-material Anders Tehler 9716 large subunit ribosomal RNA gene, partial sequence	AGO
KC108230.1	Dirina angolana	Angola	Dirina angolana bio-material Anders Tehler 9703 large subunit ribosomal RNA gene, partial sequence	AGO
KC107839.1	Dirina angolana	Angola	Dirina angolana bio-material Anders Tehler 9730 internal transcribed spacer 1, partial sequence; 5.8S ribosomal RNA gene and internal transcribed spacer 2, complete sequence; and large subunit ribosomal RNA gene, partial sequence	AGO
KC107838.1	Dirina angolana	Angola	Dirina angolana bio-material Anders Tehler 9716 internal transcribed spacer 1, partial sequence; 5.8S ribosomal RNA gene and internal transcribed spacer 2, complete sequence; and large subunit ribosomal RNA gene, partial sequence	AGO
KC107837.1	Dirina angolana	Angola	Dirina angolana bio-material Anders Tehler 9703 internal transcribed spacer 1, partial sequence; 5.8S ribosomal RNA gene and internal transcribed spacer 2, complete sequence; and large subunit ribosomal RNA gene, partial sequence	AGO
KC108341.1	Dirina jamesii	Angola	Dirina jamesii bio-material Anders Tehler 9742-22 large subunit ribosomal RNA gene, partial sequence	AGO
KC108340.1	Dirina jamesii	Angola	Dirina jamesii bio-material Anders Tehler 9742-21 large subunit ribosomal RNA gene, partial sequence	AGO
KC107952.1	Dirina jamesii	Angola	Dirina jamesii bio-material Anders Tehler 9742-22 internal transcribed spacer 1, partial sequence; 5.8S ribosomal RNA gene and internal transcribed spacer 2, complete sequence; and large subunit ribosomal RNA gene, partial sequence	AGO
KC107951.1	Dirina jamesii	Angola	Dirina jamesii bio-material Anders Tehler 9742-21 internal transcribed spacer 1, partial sequence; 5.8S ribosomal RNA gene and internal transcribed spacer 2, complete sequence; and large subunit ribosomal RNA gene, partial sequence	AGO
MH857140.1	Pseudocercospora angolensis	Angola	Pseudocercospora angolensis strain CBS 149.53 small subunit ribosomal RNA gene, partial sequence; internal transcribed spacer 1, 5.8S ribosomal RNA gene, and internal transcribed spacer 2, complete sequence; and large subunit ribosomal RNA gene, partial sequence	AGO
MG956765.1	Pseudocercospora angolensis	Angola	Pseudocercospora angolensis voucher CBS149.53 internal transcribed spacer 1, partial sequence; 5.8S ribosomal RNA gene and internal transcribed spacer 2, complete sequence; and large subunit ribosomal RNA gene, partial sequence	AGO
MH868676.1	Pseudocercospora angolensis	Angola	Pseudocercospora angolensis strain CBS 149.53 large subunit ribosomal RNA gene, partial sequence	AGO
MK560092.1	Amanita flavoconia	USA: Angola, Indiana	Amanita flavoconia voucher S.D. Russell MycoMap 6250 small subunit ribosomal RNA gene, partial sequence; internal transcribed spacer 1, 5.8S ribosomal RNA gene, and internal transcribed spacer 2, complete sequence; and large subunit ribosomal RNA gene, partial sequence	USA
MK560090.1	Amanita multisquamosa	USA: Angola, Indiana	Amanita multisquamosa voucher S.D. Russell MycoMap 6218 small subunit ribosomal RNA gene, partial sequence; internal transcribed spacer 1, 5.8S ribosomal RNA gene, and internal transcribed spacer 2, complete sequence; and large subunit ribosomal RNA gene, partial sequence	USA
MK560088.1	Amanita rubescens	USA: Angola, Indiana	Amanita rubescens voucher S.D. Russell MycoMap 6295 small subunit ribosomal RNA gene, partial sequence; internal transcribed spacer 1, 5.8S ribosomal RNA gene, and internal transcribed spacer 2, complete sequence; and large subunit ribosomal RNA gene, partial sequence	USA
MK564535.1	Amanita velatipes	USA: Lane 200 Lake Charles West, Angola, Indiana 46703, United States, Angola, Indiana	Amanita velatipes voucher S.D. Russell MycoMap 6249 small subunit ribosomal RNA gene, partial sequence; internal transcribed spacer 1, 5.8S ribosomal RNA gene, and internal transcribed spacer 2, complete sequence; and large subunit ribosomal RNA gene, partial sequence	USA
MK560097.1	Boletales sp.	USA: Angola, Indiana	Boletales sp. voucher S.D. Russell MycoMap 6296 small subunit ribosomal RNA gene, partial sequence; internal transcribed spacer 1, 5.8S ribosomal RNA gene, and internal transcribed spacer 2, complete sequence; and large subunit ribosomal RNA gene, partial sequence	USA
MK560096.1	Boletales sp.	USA: Angola, Indiana	Boletales sp. voucher S.D. Russell MycoMap 6291 small subunit ribosomal RNA gene, partial sequence; internal transcribed spacer 1, 5.8S ribosomal RNA gene, and internal transcribed spacer 2, complete sequence; and large subunit ribosomal RNA gene, partial sequence	USA
MK560109.1	Crepidotus fraxinicola	USA: Angola, Indiana	Crepidotus fraxinicola voucher S.D. Russell MycoMap 6297 internal transcribed spacer 1, partial sequence; 5.8S ribosomal RNA gene and internal transcribed spacer 2, complete sequence; and large subunit ribosomal RNA gene, partial sequence	USA
MK560115.1	Hapalopilus rutilans	USA: Angola, Indiana	Hapalopilus rutilans voucher S.D. Russell MycoMap 6252 small subunit ribosomal RNA gene, partial sequence; internal transcribed spacer 1, 5.8S ribosomal RNA gene, and internal transcribed spacer 2, complete sequence; and large subunit ribosomal RNA gene, partial sequence	USA
MK560116.1	Hohenbuehelia angustata	USA: Angola, Indiana	Hohenbuehelia angustata voucher S.D. Russell MycoMap 6278 small subunit ribosomal RNA gene, partial sequence; internal transcribed spacer 1, 5.8S ribosomal RNA gene, and internal transcribed spacer 2, complete sequence; and large subunit ribosomal RNA gene, partial sequence	USA
MK560118.1	Humaria hemisphaerica	USA: Angola, Indiana	Humaria hemisphaerica voucher S.D. Russell MycoMap 6245 small subunit ribosomal RNA gene, partial sequence; internal transcribed spacer 1, 5.8S ribosomal RNA gene, and internal transcribed spacer 2, complete sequence; and large subunit ribosomal RNA gene, partial sequence	USA
MK560119.1	Hygrocybe sp.	USA: Angola, Indiana	Hygrocybe sp. voucher S.D. Russell MycoMap 6221 small subunit ribosomal RNA gene, partial sequence; internal transcribed spacer 1, 5.8S ribosomal RNA gene, and internal transcribed spacer 2, complete sequence; and large subunit ribosomal RNA gene, partial sequence	USA
MK560121.1	Hymenoscyphus sp.	USA: Angola, Indiana	Hymenoscyphus sp. voucher S.D. Russell MycoMap 6320 small subunit ribosomal RNA gene, partial sequence; internal transcribed spacer 1, 5.8S ribosomal RNA gene, and internal transcribed spacer 2, complete sequence; and large subunit ribosomal RNA gene, partial sequence	USA
MK560122.1	Hypomyces chlorinigenus	USA: Angola, Indiana	Hypomyces chlorinigenus voucher S.D. Russell MycoMap 6239 small subunit ribosomal RNA gene, partial sequence; internal transcribed spacer 1, 5.8S ribosomal RNA gene, and internal transcribed spacer 2, complete sequence; and large subunit ribosomal RNA gene, partial sequence	USA
MK560125.1	Inocybe sp.	USA: Angola, Indiana	Inocybe sp. voucher S.D. Russell MycoMap 6324 small subunit ribosomal RNA gene, partial sequence; internal transcribed spacer 1, 5.8S ribosomal RNA gene, and internal transcribed spacer 2, complete sequence; and large subunit ribosomal RNA gene, partial sequence	USA
MK560124.1	Inocybe sp.	USA: Angola, Indiana	Inocybe sp. voucher S.D. Russell MycoMap 6236 internal transcribed spacer 1, partial sequence; 5.8S ribosomal RNA gene and internal transcribed spacer 2, complete sequence; and large subunit ribosomal RNA gene, partial sequence	USA
MK560128.1	Lactarius mutabilis	USA: Angola, Indiana	Lactarius mutabilis voucher S.D. Russell MycoMap 6262 small subunit ribosomal RNA gene, partial sequence; internal transcribed spacer 1, 5.8S ribosomal RNA gene, and internal transcribed spacer 2, complete sequence; and large subunit ribosomal RNA gene, partial sequence	USA
MK560131.1	Lactifluus hygrophoroides	USA: Angola, Indiana	Lactifluus hygrophoroides voucher S.D. Russell MycoMap 6284 small subunit ribosomal RNA gene, partial sequence; internal transcribed spacer 1, 5.8S ribosomal RNA gene, and internal transcribed spacer 2, complete sequence; and large subunit ribosomal RNA gene, partial sequence	USA
MK560130.1	Lactifluus hygrophoroides	USA: Angola, Indiana	Lactifluus hygrophoroides voucher S.D. Russell MycoMap 6251 small subunit ribosomal RNA gene, partial sequence; internal transcribed spacer 1, 5.8S ribosomal RNA gene, and internal transcribed spacer 2, complete sequence; and large subunit ribosomal RNA gene, partial sequence	USA
MK560133.1	Mycena sp.	USA: Angola, Indiana	Mycena sp. voucher S.D. Russell MycoMap 6272 small subunit ribosomal RNA gene, partial sequence; internal transcribed spacer 1, 5.8S ribosomal RNA gene, and internal transcribed spacer 2, complete sequence; and large subunit ribosomal RNA gene, partial sequence	USA
MK560135.1	Peziza sp.	USA: Angola, Indiana	Peziza sp. voucher S.D. Russell MycoMap 6248 small subunit ribosomal RNA gene, partial sequence; internal transcribed spacer 1, 5.8S ribosomal RNA gene, and internal transcribed spacer 2, complete sequence; and large subunit ribosomal RNA gene, partial sequence	USA
MK560136.1	Phaeomarasmius proximans	USA: Angola, Indiana	Phaeomarasmius proximans voucher S.D. Russell MycoMap 6321 small subunit ribosomal RNA gene, partial sequence; internal transcribed spacer 1, 5.8S ribosomal RNA gene, and internal transcribed spacer 2, complete sequence; and large subunit ribosomal RNA gene, partial sequence	USA
MK560139.1	Pluteus seticeps	USA: Angola, Indiana	Pluteus seticeps voucher S.D. Russell MycoMap 6309 small subunit ribosomal RNA gene, partial sequence; internal transcribed spacer 1, 5.8S ribosomal RNA gene, and internal transcribed spacer 2, complete sequence; and large subunit ribosomal RNA gene, partial sequence	USA
MK560141.1	Postia stiptica	USA: Angola, Indiana	Postia stiptica voucher S.D. Russell MycoMap 6264 small subunit ribosomal RNA gene, partial sequence; internal transcribed spacer 1, 5.8S ribosomal RNA gene, and internal transcribed spacer 2, complete sequence; and large subunit ribosomal RNA gene, partial sequence	USA
MK560142.1	Ramaria sp.	USA: Angola, Indiana	Ramaria sp. voucher S.D. Russell MycoMap 6253 small subunit ribosomal RNA gene, partial sequence; internal transcribed spacer 1, 5.8S ribosomal RNA gene, and internal transcribed spacer 2, complete sequence; and large subunit ribosomal RNA gene, partial sequence	USA
MK560144.1	Russula sp.	USA: Angola, Indiana	Russula sp. voucher S.D. Russell MycoMap 6235 small subunit ribosomal RNA gene, partial sequence; internal transcribed spacer 1, 5.8S ribosomal RNA gene, and internal transcribed spacer 2, complete sequence; and large subunit ribosomal RNA gene, partial sequence	USA
MK560145.1	Sarcoporia longitubulata	USA: Angola, Indiana	Sarcoporia longitubulata voucher S.D. Russell MycoMap 6340 small subunit ribosomal RNA gene, partial sequence; internal transcribed spacer 1, 5.8S ribosomal RNA gene, and internal transcribed spacer 2, complete sequence; and large subunit ribosomal RNA gene, partial sequence	USA
MK560147.1	Scleroderma citrinum	USA: Angola, Indiana	Scleroderma citrinum voucher S.D. Russell MycoMap 6271 small subunit ribosomal RNA gene, partial sequence; internal transcribed spacer 1, 5.8S ribosomal RNA gene, and internal transcribed spacer 2, complete sequence; and large subunit ribosomal RNA gene, partial sequence	USA
MK560148.1	Tetrapyrgos nigripes	USA: Angola, Indiana	Tetrapyrgos nigripes voucher S.D. Russell MycoMap 6270 small subunit ribosomal RNA gene, partial sequence; internal transcribed spacer 1, 5.8S ribosomal RNA gene, and internal transcribed spacer 2, complete sequence; and large subunit ribosomal RNA gene, partial sequence	USA
MK560149.1	Trichaptum biforme	USA: Angola, Indiana	Trichaptum biforme voucher S.D. Russell MycoMap 6281 small subunit ribosomal RNA gene, partial sequence; internal transcribed spacer 1, 5.8S ribosomal RNA gene, and internal transcribed spacer 2, complete sequence; and large subunit ribosomal RNA gene, partial sequence	USA
MK560152.1	Xylaria polymorpha	USA: Angola, Indiana	Xylaria polymorpha voucher S.D. Russell MycoMap 6325 small subunit ribosomal RNA gene, partial sequence; internal transcribed spacer 1, 5.8S ribosomal RNA gene, and internal transcribed spacer 2, complete sequence; and large subunit ribosomal RNA gene, partial sequence	USA
MK532759.1	Agaricus leptocaulis	USA: Angola, IN	Agaricus leptocaulis voucher S.D. Russell MycoMap 6266 small subunit ribosomal RNA gene, partial sequence; internal transcribed spacer 1, 5.8S ribosomal RNA gene, and internal transcribed spacer 2, complete sequence; and large subunit ribosomal RNA gene, partial sequence	USA
MK532841.1	Marasmius rotula	USA: Angola, IN	Marasmius rotula voucher S.D. Russell MycoMap 6317 small subunit ribosomal RNA gene, partial sequence; internal transcribed spacer 1, 5.8S ribosomal RNA gene, and internal transcribed spacer 2, complete sequence; and large subunit ribosomal RNA gene, partial sequence	USA
MK532833.1	Mycogone rosea	USA: Angola, IN	Mycogone rosea voucher S.D. Russell MycoMap 6277 small subunit ribosomal RNA gene, partial sequence; internal transcribed spacer 1, 5.8S ribosomal RNA gene, and internal transcribed spacer 2, complete sequence; and large subunit ribosomal RNA gene, partial sequence	USA
MK532789.1	Russula parvovirescens	USA: Angola, IN	Russula parvovirescens voucher S.D. Russell MycoMap 6280 small subunit ribosomal RNA gene, partial sequence; internal transcribed spacer 1, 5.8S ribosomal RNA gene, and internal transcribed spacer 2, complete sequence; and large subunit ribosomal RNA gene, partial sequence	USA
MK532792.1	Russula pulverulenta	USA: Angola, IN	Russula pulverulenta voucher S.D. Russell MycoMap 6326 small subunit ribosomal RNA gene, partial sequence; internal transcribed spacer 1, 5.8S ribosomal RNA gene, and internal transcribed spacer 2, complete sequence; and large subunit ribosomal RNA gene, partial sequence	USA
MK532791.1	Russula pulverulenta	USA: Angola, IN	Russula pulverulenta voucher S.D. Russell MycoMap 6323 small subunit ribosomal RNA gene, partial sequence; internal transcribed spacer 1, 5.8S ribosomal RNA gene, and internal transcribed spacer 2, complete sequence; and large subunit ribosomal RNA gene, partial sequence	USA
MK532814.1	Russula sp.	USA: Angola, IN	Russula sp. voucher S.D. Russell MycoMap 6334 small subunit ribosomal RNA gene, partial sequence; internal transcribed spacer 1, 5.8S ribosomal RNA gene, and internal transcribed spacer 2, complete sequence; and large subunit ribosomal RNA gene, partial sequence	USA
MK532813.1	Russula sp.	USA: Angola, IN	Russula sp. voucher S.D. Russell MycoMap 6246 small subunit ribosomal RNA gene, partial sequence; internal transcribed spacer 1, 5.8S ribosomal RNA gene, and internal transcribed spacer 2, complete sequence; and large subunit ribosomal RNA gene, partial sequence	USA
MK532808.1	Russula sp.	USA: Angola, IN	Russula sp. voucher S.D. Russell MycoMap 6289 small subunit ribosomal RNA gene, partial sequence; internal transcribed spacer 1, 5.8S ribosomal RNA gene, and internal transcribed spacer 2, complete sequence; and large subunit ribosomal RNA gene, partial sequence	USA
MK532806.1	Russula sp.	USA: Angola, IN	Russula sp. voucher S.D. Russell MycoMap 6331 internal transcribed spacer 1, partial sequence; 5.8S ribosomal RNA gene and internal transcribed spacer 2, complete sequence; and large subunit ribosomal RNA gene, partial sequence	USA
MK532805.1	Russula sp.	USA: Angola, IN	Russula sp. voucher S.D. Russell MycoMap 6332 small subunit ribosomal RNA gene, partial sequence; internal transcribed spacer 1, 5.8S ribosomal RNA gene, and internal transcribed spacer 2, complete sequence; and large subunit ribosomal RNA gene, partial sequence	USA
MK532804.1	Russula sp.	USA: Angola, IN	Russula sp. voucher S.D. Russell MycoMap 6265 small subunit ribosomal RNA gene, partial sequence; internal transcribed spacer 1, 5.8S ribosomal RNA gene, and internal transcribed spacer 2, complete sequence; and large subunit ribosomal RNA gene, partial sequence	USA
MK543954.1	Cladonia ramulosa	Albania	Cladonia ramulosa isolate CL1204_ramulosa small subunit ribosomal RNA gene, partial sequence; internal transcribed spacer 1, 5.8S ribosomal RNA gene, and internal transcribed spacer 2, complete sequence; and large subunit ribosomal RNA gene, partial sequence	ALB
MK238280.1	Lasiocupulina mediterranea	Albania	Pezizales sp. NV-2018a voucher LY:N.V. 2018.07.01 small subunit ribosomal RNA gene, partial sequence; internal transcribed spacer 1, 5.8S ribosomal RNA gene, and internal transcribed spacer 2, complete sequence; and large subunit ribosomal RNA gene, partial sequence	ALB
MK238279.1	Lasiocupulina mediterranea	Albania	Pezizales sp. NV-2018a voucher HBG:M.V. 180702-01 (holotype) small subunit ribosomal RNA gene, partial sequence; internal transcribed spacer 1, 5.8S ribosomal RNA gene, and internal transcribed spacer 2, complete sequence; and large subunit ribosomal RNA gene, partial sequence	ALB
MN386009.1	Lasiocupulina mediterranea	Albania	Lasiocupulina mediterranea voucher MV 3 large subunit ribosomal RNA gene, partial sequence	ALB
MN386008.1	Lasiocupulina mediterranea	Albania	Lasiocupulina mediterranea voucher MV 180702-01 large subunit ribosomal RNA gene, partial sequence	ALB
MK238282.1	Lasiocupulina mediterranea	Albania	Pezizales sp. NV-2018a voucher LY:N.V. 2018.07.01 large subunit ribosomal RNA gene, partial sequence	ALB
MK238281.1	Lasiocupulina mediterranea	Albania	Pezizales sp. NV-2018a voucher HBG:M.V. 180702-01 large subunit ribosomal RNA gene, partial sequence	ALB
MN967347.1	Octospora svrcekii	Albania	Octospora svrcekii voucher 51959 large subunit ribosomal RNA gene, partial sequence	ALB
JX681076.1	Paraphaeosphaeria viridescens	Albania	Paraphaeosphaeria viridescens strain CBS 854.73 28S large subunit ribosomal RNA gene, partial sequence	ALB
MK651762.1	Solenopsora grisea	Albania: Saranda District (Rrethi i Sarandes)	Solenopsora grisea isolate 2017_7g large subunit ribosomal RNA gene, partial sequence	ALB
MK651768.1	Solenopsora liparina	Albania: Elbasan County	Solenopsora liparina isolate 2017_1l large subunit ribosomal RNA gene, partial sequence	ALB
MK651769.1	Solenopsora marina	Albania: Lezha District (Rrethi i Lezhes), Mali i Rrencit, Burga Mt.	Solenopsora marina isolate 2017_12m large subunit ribosomal RNA gene, partial sequence	ALB
LT629332.1	Amylostereum chailletii	Andorra	Amylostereum chailletii partial RPB2 gene for RNA polymerase II large subunit 2, specimen voucher MA:Fungi:61760, isolate ExBIOFungi10171	AND
MN712273.1	Tarzetta sp.	Andorra	Tarzetta sp. isolate M.P. 2018-133 large subunit ribosomal RNA gene, partial sequence	AND
EU041810.1	Rhinocladiella mackenziei	United Arab Emirates	Rhinocladiella mackenziei strain CBS 102590 18S small subunit ribosomal RNA gene, partial sequence; internal transcribed spacer 1, 5.8S ribosomal RNA gene, and internal transcribed spacer 2, complete sequence; and 28S large subunit ribosomal RNA gene, partial sequence	ARE
EU041867.1	Rhinocladiella mackenziei	United Arab Emirates	Rhinocladiella mackenziei strain CBS 102590 28S large subunit ribosomal RNA gene, partial sequence	ARE
MK478946.1	Sarocladium sp.	United Arab Emirates	Sarocladium sp. isolate I1 internal transcribed spacer 1, partial sequence; 5.8S ribosomal RNA gene and internal transcribed spacer 2, complete sequence; and large subunit ribosomal RNA gene, partial sequence	ARE
KT258900.1	Thielaviopsis punctulata	United Arab Emirates: Al Ain, Abu Dhabi	Thielaviopsis punctulata voucher UAEU:EES 2112 large subunit ribosomal RNA gene, partial sequence	ARE
MF801627.1	[Candida] sake	Argentina	Candida sake isolate 18SH small subunit ribosomal RNA gene, partial sequence; internal transcribed spacer 1, 5.8S ribosomal RNA gene, and internal transcribed spacer 2, complete sequence; and large subunit ribosomal RNA gene, partial sequence	ARG
MF979517.1	[Tritirachium] sp. (in: Ascomycota)	Argentina	Tritirachium sp. isolate FA_2 small subunit ribosomal RNA gene, partial sequence; internal transcribed spacer 1, 5.8S ribosomal RNA gene, and internal transcribed spacer 2, complete sequence; and large subunit ribosomal RNA gene, partial sequence	ARG
MK738130.1	Acidea extrema	Argentina	Acidea extrema isolate 6H large subunit ribosomal RNA gene, partial sequence	ARG
FJ948155.1	Agaricales sp. TF11MSC	Argentina: Iguazu	Agaricales sp. TF11MSC large subunit ribosomal RNA gene, partial sequence	ARG
MH862464.1	Agaricus fiardii	Argentina	Agaricus fiardii strain CBS 284.94 small subunit ribosomal RNA gene, partial sequence; internal transcribed spacer 1, 5.8S ribosomal RNA gene, and internal transcribed spacer 2, complete sequence; and large subunit ribosomal RNA gene, partial sequence	ARG
MH874112.1	Agaricus pampeanus	Argentina	Agaricus pampeanus strain CBS 282.94 large subunit ribosomal RNA gene, partial sequence	ARG
MH866306.1	Akanthomyces lecanii	Argentina	Cordyceps confragosa strain CBS 115.25 large subunit ribosomal RNA gene, partial sequence	ARG
MT373888.1	Aleurina argentina	Argentina: Neuquen, Lanin National Park	Aleurina argentina voucher FLAS-F-63266 MES-1345 internal transcribed spacer 1, partial sequence; 5.8S ribosomal RNA gene and internal transcribed spacer 2, complete sequence; and large subunit ribosomal RNA gene, partial sequence	ARG
MT373887.1	Aleurina argentina	Argentina: Neuquen, Lanin National Park	Aleurina argentina voucher FLAS-F-63265 MES-1344 internal transcribed spacer 1, partial sequence; 5.8S ribosomal RNA gene and internal transcribed spacer 2, complete sequence; and large subunit ribosomal RNA gene, partial sequence	ARG
MT350410.1	Aleurina argentina	Argentina: Neuquen, Lanin National Park	Aleurina argentina voucher FLAS-F-63266 MES-1345 large subunit ribosomal RNA gene, partial sequence	ARG
MT076171.1	Aleurodiscus patagonicus	Argentina: Los Alerces National Park	Aleurodiscus patagonicus isolate J5 voucher J5_ITS1_ed_Aleurodiscus_patagonicus internal transcribed spacer 1, partial sequence; 5.8S ribosomal RNA gene and internal transcribed spacer 2, complete sequence; and large subunit ribosomal RNA gene, partial sequence	ARG
MF979519.1	Alternaria atra	Argentina	Alternaria atra isolate FA_5 small subunit ribosomal RNA gene, partial sequence; internal transcribed spacer 1, 5.8S ribosomal RNA gene, and internal transcribed spacer 2, complete sequence; and large subunit ribosomal RNA gene, partial sequence	ARG
KY053408.1	Amanita diemii	Argentina: Neuquen	Amanita diemii voucher MES1335 large subunit ribosomal RNA gene, partial sequence; mitochondrial	ARG
KY053411.1	Amanita merxmuelleri	Argentina: Tierra del Fuego	Amanita merxmuelleri voucher CT4216 large subunit ribosomal RNA gene, partial sequence; mitochondrial	ARG
KY053407.1	Amanita morenoi	Argentina: Rio Negro	Amanita morenoi voucher MES1301 large subunit ribosomal RNA gene, partial sequence; mitochondrial	ARG
KY053413.1	Amanita nouhrae	Argentina: Rio Negro	Amanita nouhrae voucher MES1213 large subunit ribosomal RNA gene, partial sequence; mitochondrial	ARG
KY053412.1	Amanita nouhrae	Argentina: Rio Negro	Amanita nouhrae voucher MES1126 large subunit ribosomal RNA gene, partial sequence; mitochondrial	ARG
KY559338.1	Amanita sp. TENN 055007	Argentina: Esquel, Parque Nacional de los Alerces	Amanita sp. TENN 055007 strain TFB8333 small subunit ribosomal RNA gene, partial sequence; internal transcribed spacer 1, 5.8S ribosomal RNA gene, and internal transcribed spacer 2, complete sequence; and large subunit ribosomal RNA gene, partial sequence	ARG
MN385693.1	Ambrosiozyma sp.	Argentina: Prov_of_Buenos_Aires	Ambrosiozyma sp. isolate 69 large subunit ribosomal RNA gene, partial sequence	ARG
KJ775856.1	Amylascus sp. JT26237	Argentina: Neuquen, Lanin National Park	Amylascus sp. JT26237 voucher JT26237 (OSC) 28S large subunit ribosomal RNA gene, partial sequence	ARG
KJ775857.1	Amylascus sp. JT26240	Argentina: Neuquen, Lanin National Park	Amylascus sp. JT26240 voucher JT26240 (OSC) 28S large subunit ribosomal RNA gene, partial sequence	ARG
KX577771.1	Amylascus sp. MES 1295	Argentina: Lanin National Park	Amylascus sp. MES 1295 internal transcribed spacer 1, partial sequence; 5.8S ribosomal RNA gene and internal transcribed spacer 2, complete sequence; and large subunit ribosomal RNA gene, partial sequence	ARG
KP347520.1	Arambarria destruens	Argentina: Chubut, Lago Puelo	Arambarria destruens isolate CIEFAPcc192 voucher MR11172 large subunit ribosomal RNA gene, partial sequence	ARG
KP347523.1	Arambarria destruens	Argentina: Chubut, Los Alerces National Park	Arambarria destruens isolate CIEFAPcc347 voucher MR12478 large subunit ribosomal RNA gene, partial sequence	ARG
KP347522.1	Arambarria destruens	Argentina: Chubut, Los Alerces National Park	Arambarria destruens isolate CIEFAPcc414 voucher MR12504 large subunit ribosomal RNA gene, partial sequence	ARG
KP347521.1	Arambarria destruens	Argentina: Chubut, Los Alerces National Park	Arambarria destruens isolate CIEFAPcc194 voucher MR11116 large subunit ribosomal RNA gene, partial sequence	ARG
KY907694.1	Arambarria destruens	Argentina: Cordoba, Punilla, Cuesta Blanca	Arambarria destruens voucher C. Urcelay 132 large subunit ribosomal RNA gene, partial sequence	ARG
KY907702.1	Arambarria destruens	Argentina: San Juan, Pocito, carpinteria	Arambarria destruens voucher CIEFAPcc563 large subunit ribosomal RNA gene, partial sequence	ARG
KY907701.1	Arambarria destruens	Argentina: San Juan, Pocito, carpinteria	Arambarria destruens voucher CIEFAPcc550 large subunit ribosomal RNA gene, partial sequence	ARG
KY907700.1	Arambarria destruens	Argentina: San Juan, Pocito, carpinteria	Arambarria destruens voucher CIEFAPcc16 large subunit ribosomal RNA gene, partial sequence	ARG
KY907699.1	Arambarria destruens	Argentina: San Juan, Pocito, carpinteria	Arambarria destruens voucher CIEFAPcc547 large subunit ribosomal RNA gene, partial sequence	ARG
KY907698.1	Arambarria destruens	Argentina: San Juan, Pocito, carpinteria	Arambarria destruens voucher CIEFAPcc551 large subunit ribosomal RNA gene, partial sequence	ARG
KY907697.1	Arambarria destruens	Argentina: San Juan, Pocito, carpinteria	Arambarria destruens voucher CIEFAPcc556 large subunit ribosomal RNA gene, partial sequence	ARG
KY907696.1	Arambarria destruens	Argentina: San Juan, Pocito, carpinteria	Arambarria destruens voucher CIEFAPcc72 large subunit ribosomal RNA gene, partial sequence	ARG
KY907695.1	Arambarria destruens	Argentina: San Juan, Pocito, carpinteria	Arambarria destruens voucher CIEFAPcc552 large subunit ribosomal RNA gene, partial sequence	ARG
MH165194.1	Arcopilus cupreus	Argentina	Arcopilus cupreus isolate Endophytic fungi 05 large subunit ribosomal RNA gene, partial sequence	ARG
AF445068.1	Armillaria luteobubalina	Argentina	Armillaria luteobubalina strain CMW5446 large subunit ribosomal RNA gene and intergenic spacer 1, partial sequence	ARG
KY559346.1	Armillaria sp. TENN 054996	Argentina: Esqeul, Parque Nacional de Los Alerces, south shore Lage Verde	Armillaria sp. TENN 054996 strain TFB8320 small subunit ribosomal RNA gene, partial sequence; internal transcribed spacer 1, 5.8S ribosomal RNA gene, and internal transcribed spacer 2, complete sequence; and large subunit ribosomal RNA gene, partial sequence	ARG
KY559348.1	Armillaria sp. TENN 055024	Argentina: Bariloche, Parque Nacional Nahuel Huapi, Puerto Blest	Armillaria sp. TENN 055024 strain TFB8350 small subunit ribosomal RNA gene, partial sequence; internal transcribed spacer 1, 5.8S ribosomal RNA gene, and internal transcribed spacer 2, complete sequence; and large subunit ribosomal RNA gene, partial sequence	ARG
FJ618750.1	Armillaria sparrei	Argentina	Armillaria sparrei strain PSpa86.5 large subunit ribosomal RNA gene, partial sequence	ARG
MT062835.1	Arthrinium sp.	Argentina: Los Alerces National Park	Arthrinium sp. isolate A6 large subunit ribosomal RNA gene, partial sequence	ARG
MH858843.1	Arthroderma tuberculatum	Argentina	Arthroderma tuberculatum strain CBS 418.66 small subunit ribosomal RNA gene, partial sequence; internal transcribed spacer 1, 5.8S ribosomal RNA gene, and internal transcribed spacer 2, complete sequence; and large subunit ribosomal RNA gene, partial sequence	ARG
MH870482.1	Arthroderma tuberculatum	Argentina	Arthroderma tuberculatum strain CBS 418.66 large subunit ribosomal RNA gene, partial sequence	ARG
KY510577.1	Arthrographis kalrae	Argentina	Arthrographis kalrae strain DMic 165269 small subunit ribosomal RNA gene, partial sequence; internal transcribed spacer 1, 5.8S ribosomal RNA gene, and internal transcribed spacer 2, complete sequence; and large subunit ribosomal RNA gene, partial sequence	ARG
KY352645.1	Artomyces adrienneae	Argentina: Chubut, Parque Nacional de Los Alerces	Artomyces adrienneae strain TFB8291 small subunit ribosomal RNA gene, partial sequence; internal transcribed spacer 1, 5.8S ribosomal RNA gene, and internal transcribed spacer 2, complete sequence; and large subunit ribosomal RNA gene, partial sequence	ARG
MH858331.1	Ascobolus americanus	Argentina	Ascobolus americanus strain CBS 488.63 small subunit ribosomal RNA gene, partial sequence; internal transcribed spacer 1, 5.8S ribosomal RNA gene, and internal transcribed spacer 2, complete sequence; and large subunit ribosomal RNA gene, partial sequence	ARG
MH869948.1	Ascobolus americanus	Argentina	Ascobolus americanus strain CBS 488.63 large subunit ribosomal RNA gene, partial sequence	ARG
MG662402.1	Aspergillus minisclerotigenes	Argentina	Aspergillus minisclerotigenes isolate DTO 009-F6 small subunit ribosomal RNA gene, partial sequence; internal transcribed spacer 1, 5.8S ribosomal RNA gene, and internal transcribed spacer 2, complete sequence; and large subunit ribosomal RNA gene, partial sequence	ARG
MH857403.1	Aspergillus spinulosporus	Argentina	Aspergillus spinulosporus strain CBS 120.55 small subunit ribosomal RNA gene, partial sequence; internal transcribed spacer 1, 5.8S ribosomal RNA gene, and internal transcribed spacer 2, complete sequence; and large subunit ribosomal RNA gene, partial sequence	ARG
MH868942.1	Aspergillus spinulosporus	Argentina	Aspergillus spinulosporus strain CBS 120.55 large subunit ribosomal RNA gene, partial sequence	ARG
KX215652.1	Astrothelium rufescens	Argentina	Astrothelium rufescens isolate MPN346 voucher Argentina Luecking 30511 (CTES,F) 28S large subunit ribosomal RNA gene, partial sequence	ARG
KX215651.1	Astrothelium rufescens	Argentina	Astrothelium rufescens isolate MPN345 voucher Argentina Luecking 30510 (CTES,F) 28S large subunit ribosomal RNA gene, partial sequence	ARG
KY948739.1	Aurantiporus albidus	Argentina	Aurantiporus albidus voucher CIEFAP-117 internal transcribed spacer 1, partial sequence; 5.8S ribosomal RNA gene and internal transcribed spacer 2, complete sequence; and large subunit ribosomal RNA gene, partial sequence	ARG
KY948925.1	Aurantiporus albidus	Argentina	Aurantiporus albidus voucher CIEFAP-117 RNA polymerase II large subunit (rpb1) gene, partial cds	ARG
MT076170.1	Aurantiporus albidus	Argentina: Los Alerces National Park	Aurantiporus albidus isolate F32 voucher F32_ITS1_ed_Aurantiporus_albidus internal transcribed spacer 1, partial sequence; 5.8S ribosomal RNA gene and internal transcribed spacer 2, complete sequence; and large subunit ribosomal RNA gene, partial sequence	ARG
HM135707.1	Austropaxillus squarrosus	Argentina: Rio Negro, Depto. Bariloche, Rio Manso Inferior	Austropaxillus squarrosus isolate AU9 large subunit ribosomal RNA gene, partial sequence	ARG
AB359417.1	Auxarthron filamentosum	Argentina	Auxarthron filamentosum gene for large subunit rRNA, partial sequence, strain: IFM 41300	ARG
MN622697.1	Basidiomycota sp.	Argentina: Castano Overa Glacier Mount Tronador, Patagonia	Basidiomycota sp. strain CRUB2098 internal transcribed spacer 1, partial sequence; 5.8S ribosomal RNA gene and internal transcribed spacer 2, complete sequence; and large subunit ribosomal RNA gene, partial sequence	ARG
MN622696.1	Basidiomycota sp.	Argentina: Castano Overa Glacier Mount Tronador, Patagonia	Basidiomycota sp. strain CRUB2097 internal transcribed spacer 1, partial sequence; 5.8S ribosomal RNA gene and internal transcribed spacer 2, complete sequence; and large subunit ribosomal RNA gene, partial sequence	ARG
MN622695.1	Basidiomycota sp.	Argentina: Castano Overa Glacier Mount Tronador, Patagonia	Basidiomycota sp. strain CRUB2096 internal transcribed spacer 1, partial sequence; 5.8S ribosomal RNA gene and internal transcribed spacer 2, complete sequence; and large subunit ribosomal RNA gene, partial sequence	ARG
MN622694.1	Basidiomycota sp.	Argentina: Castano Overa Glacier Mount Tronador, Patagonia	Basidiomycota sp. strain CRUB2095 internal transcribed spacer 1, partial sequence; 5.8S ribosomal RNA gene and internal transcribed spacer 2, complete sequence; and large subunit ribosomal RNA gene, partial sequence	ARG
MN622693.1	Basidiomycota sp.	Argentina: Castano Overa Glacier Mount Tronador, Patagonia	Basidiomycota sp. strain CRUB2094 internal transcribed spacer 1, partial sequence; 5.8S ribosomal RNA gene and internal transcribed spacer 2, complete sequence; and large subunit ribosomal RNA gene, partial sequence	ARG
MN622692.1	Basidiomycota sp.	Argentina: Castano Overa Glacier Mount Tronador, Patagonia	Basidiomycota sp. strain CRUB2093 internal transcribed spacer 1, partial sequence; 5.8S ribosomal RNA gene and internal transcribed spacer 2, complete sequence; and large subunit ribosomal RNA gene, partial sequence	ARG
MN622691.1	Basidiomycota sp.	Argentina: Castano Overa Glacier Mount Tronador, Patagonia	Basidiomycota sp. strain CRUB2092 internal transcribed spacer 1, partial sequence; 5.8S ribosomal RNA gene and internal transcribed spacer 2, complete sequence; and large subunit ribosomal RNA gene, partial sequence	ARG
MN622690.1	Basidiomycota sp.	Argentina: Castano Overa Glacier Mount Tronador, Patagonia	Basidiomycota sp. strain CRUB2091 internal transcribed spacer 1, partial sequence; 5.8S ribosomal RNA gene and internal transcribed spacer 2, complete sequence; and large subunit ribosomal RNA gene, partial sequence	ARG
MN622689.1	Basidiomycota sp.	Argentina: Castano Overa Glacier Mount Tronador, Patagonia	Basidiomycota sp. strain CRUB2090 internal transcribed spacer 1, partial sequence; 5.8S ribosomal RNA gene and internal transcribed spacer 2, complete sequence; and large subunit ribosomal RNA gene, partial sequence	ARG
MN622688.1	Basidiomycota sp.	Argentina: Castano Overa Glacier Mount Tronador, Patagonia	Basidiomycota sp. strain CRUB2089 internal transcribed spacer 1, partial sequence; 5.8S ribosomal RNA gene and internal transcribed spacer 2, complete sequence; and large subunit ribosomal RNA gene, partial sequence	ARG
MN626556.1	Basidiomycota sp.	Argentina: Castano Overa Glacier Mount Tronador, Patagonia	Basidiomycota sp. strain CRUB2098 large subunit ribosomal RNA gene, partial sequence	ARG
MN626555.1	Basidiomycota sp.	Argentina: Castano Overa Glacier Mount Tronador, Patagonia	Basidiomycota sp. strain CRUB2097 large subunit ribosomal RNA gene, partial sequence	ARG
MN626554.1	Basidiomycota sp.	Argentina: Castano Overa Glacier Mount Tronador, Patagonia	Basidiomycota sp. strain CRUB2096 large subunit ribosomal RNA gene, partial sequence	ARG
MN626553.1	Basidiomycota sp.	Argentina: Castano Overa Glacier Mount Tronador, Patagonia	Basidiomycota sp. strain CRUB2095 large subunit ribosomal RNA gene, partial sequence	ARG
MN626552.1	Basidiomycota sp.	Argentina: Castano Overa Glacier Mount Tronador, Patagonia	Basidiomycota sp. strain CRUB2094 large subunit ribosomal RNA gene, partial sequence	ARG
MN626551.1	Basidiomycota sp.	Argentina: Castano Overa Glacier Mount Tronador, Patagonia	Basidiomycota sp. strain CRUB2093 large subunit ribosomal RNA gene, partial sequence	ARG
MN626550.1	Basidiomycota sp.	Argentina: Castano Overa Glacier Mount Tronador, Patagonia	Basidiomycota sp. strain CRUB2092 large subunit ribosomal RNA gene, partial sequence	ARG
MN626549.1	Basidiomycota sp.	Argentina: Castano Overa Glacier Mount Tronador, Patagonia	Basidiomycota sp. strain CRUB2091 large subunit ribosomal RNA gene, partial sequence	ARG
MN626548.1	Basidiomycota sp.	Argentina: Castano Overa Glacier Mount Tronador, Patagonia	Basidiomycota sp. strain CRUB2090 large subunit ribosomal RNA gene, partial sequence	ARG
MN626547.1	Basidiomycota sp.	Argentina: Castano Overa Glacier Mount Tronador, Patagonia	Basidiomycota sp. strain CRUB2089 large subunit ribosomal RNA gene, partial sequence	ARG
MN622704.1	Basidiomycota sp.	Argentina: Perito Moreno Glacier, Patagonia	Basidiomycota sp. strain CRUB1745 internal transcribed spacer 1, partial sequence; 5.8S ribosomal RNA gene and internal transcribed spacer 2, complete sequence; and large subunit ribosomal RNA gene, partial sequence	ARG
MN622703.1	Basidiomycota sp.	Argentina: Perito Moreno Glacier, Patagonia	Basidiomycota sp. strain CRUB1741 internal transcribed spacer 1, partial sequence; 5.8S ribosomal RNA gene and internal transcribed spacer 2, complete sequence; and large subunit ribosomal RNA gene, partial sequence	ARG
MN622702.1	Basidiomycota sp.	Argentina: Perito Moreno Glacier, Patagonia	Basidiomycota sp. strain CRUB1737 internal transcribed spacer 1, partial sequence; 5.8S ribosomal RNA gene and internal transcribed spacer 2, complete sequence; and large subunit ribosomal RNA gene, partial sequence	ARG
MN622701.1	Basidiomycota sp.	Argentina: Perito Moreno Glacier, Patagonia	Basidiomycota sp. strain CRUB1733 small subunit ribosomal RNA gene, partial sequence; internal transcribed spacer 1, 5.8S ribosomal RNA gene, and internal transcribed spacer 2, complete sequence; and large subunit ribosomal RNA gene, partial sequence	ARG
MN626561.1	Basidiomycota sp.	Argentina: Perito Moreno Glacier, Patagonia	Basidiomycota sp. strain CRUB1745 large subunit ribosomal RNA gene, partial sequence	ARG
MN626560.1	Basidiomycota sp.	Argentina: Perito Moreno Glacier, Patagonia	Basidiomycota sp. strain CRUB1741 large subunit ribosomal RNA gene, partial sequence	ARG
MH870575.1	Beauveria felina	Argentina	Beauveria felina strain CBS 648.66 large subunit ribosomal RNA gene, partial sequence	ARG
MF185187.1	Beauveria locustiphila	Argentina	Cordyceps locustiphila strain LPSC49245 small subunit ribosomal RNA gene, partial sequence; internal transcribed spacer 1, 5.8S ribosomal RNA gene, and internal transcribed spacer 2, complete sequence; and large subunit ribosomal RNA gene, partial sequence	ARG
MF185185.1	Beauveria locustiphila	Argentina	Cordyceps locustiphila strain LPSC49245 small subunit ribosomal RNA gene, partial sequence; internal transcribed spacer 1, 5.8S ribosomal RNA gene, and internal transcribed spacer 2, complete sequence; and large subunit ribosomal RNA gene, partial sequence	ARG
KX580957.1	Berkeleyomyces basicola	Argentina	Thielaviopsis basicola small subunit ribosomal RNA gene, partial sequence; internal transcribed spacer 1, 5.8S ribosomal RNA gene, and internal transcribed spacer 2, complete sequence; and large subunit ribosomal RNA gene, partial sequence	ARG
MH025415.1	Bjerkandera mikrofumosa	Argentina	Bjerkandera mikrofumosa voucher Robledo1170 internal transcribed spacer 1, partial sequence; 5.8S ribosomal RNA gene and internal transcribed spacer 2, complete sequence; and large subunit ribosomal RNA gene, partial sequence	ARG
MH025414.1	Bjerkandera mikrofumosa	Argentina	Bjerkandera mikrofumosa voucher Catania3269 internal transcribed spacer 1, partial sequence; 5.8S ribosomal RNA gene and internal transcribed spacer 2, complete sequence; and large subunit ribosomal RNA gene, partial sequence	ARG
KY777233.1	Bresadolia paradoxa	Argentina: Misiones	Bresadolia paradoxa voucher FCOS44 small subunit ribosomal RNA gene, partial sequence; internal transcribed spacer 1, 5.8S ribosomal RNA gene, and internal transcribed spacer 2, complete sequence; and large subunit ribosomal RNA gene, partial sequence	ARG
KY777238.1	Bresadolia paradoxa	Argentina: Misiones	Bresadolia paradoxa voucher FCOS45 large subunit ribosomal RNA gene, partial sequence	ARG
KY777237.1	Bresadolia paradoxa	Argentina: Misiones	Bresadolia paradoxa voucher FCOS44 large subunit ribosomal RNA gene, partial sequence	ARG
AY450571.1	Calicium glaucellum	Argentina	Calicium glaucellum 18S small subunit ribosomal RNA gene, partial sequence; internal transcribed spacer 1 and 5.8S ribosomal RNA gene, complete sequence; and internal transcribed spacer 2, partial sequence	ARG
KC179170.1	Caloplaca altoandina	Argentina	Caloplaca altoandina isolate U1334 voucher Froden 1700, LD large subunit ribosomal RNA gene, partial sequence	ARG
JQ301562.1	Caloplaca cf. squamosa Gaya 49	Argentina: Villaciencio	Caloplaca cf. squamosa Gaya 49 28S large subunit ribosomal RNA gene, partial sequence	ARG
KC179175.1	Caloplaca sp. 4 UA-2013	Argentina	Caloplaca sp. 4 UA-2013 isolate U1336 voucher Froden 1737, LD large subunit ribosomal RNA gene, partial sequence	ARG
MH856570.1	Camillea globosoturbinata	Argentina	Camillea globosoturbinata strain CBS 137.50 small subunit ribosomal RNA gene, partial sequence; internal transcribed spacer 1, 5.8S ribosomal RNA gene, and internal transcribed spacer 2, complete sequence; and large subunit ribosomal RNA gene, partial sequence	ARG
MH868083.1	Camillea globosoturbinata	Argentina	Camillea globosoturbinata strain CBS 137.50 large subunit ribosomal RNA gene, partial sequence	ARG
MN385710.1	Candida sp. (in: Saccharomycetales)	Argentina: Prov_of_Buenos_Aires	Candida sp. (in: Saccharomycetales) isolate 33 large subunit ribosomal RNA gene, partial sequence	ARG
MN385708.1	Candida sp. (in: Saccharomycetales)	Argentina: Prov_of_Buenos_Aires	Candida sp. (in: Saccharomycetales) isolate 11 large subunit ribosomal RNA gene, partial sequence	ARG
MN385704.1	Candida sp. (in: Saccharomycetales)	Argentina: Prov_of_Buenos_Aires	Candida sp. (in: Saccharomycetales) isolate 23 large subunit ribosomal RNA gene, partial sequence	ARG
MN385703.1	Candida sp. (in: Saccharomycetales)	Argentina: Prov_of_Buenos_Aires	Candida sp. (in: Saccharomycetales) isolate 24 large subunit ribosomal RNA gene, partial sequence	ARG
MN385699.1	Candida sp. (in: Saccharomycetales)	Argentina: Prov_of_Buenos_Aires	Candida sp. (in: Saccharomycetales) isolate 34 large subunit ribosomal RNA gene, partial sequence	ARG
MN385696.1	Candida sp. (in: Saccharomycetales)	Argentina: Prov_of_Buenos_Aires	Candida sp. (in: Saccharomycetales) isolate 46 large subunit ribosomal RNA gene, partial sequence	ARG
MH791321.1	Capronia austrocedri	Argentina	Capronia austrocedri isolate BBB204 large subunit ribosomal RNA gene, partial sequence	ARG
MH809170.1	Capronia capucina	Argentina	Capronia sp. RMS-2018b voucher BBB561 small subunit ribosomal RNA gene, partial sequence; internal transcribed spacer 1, 5.8S ribosomal RNA gene, and internal transcribed spacer 2, complete sequence; and large subunit ribosomal RNA gene, partial sequence	ARG
MH791322.1	Capronia capucina	Argentina	Capronia capucina isolate BBB561 large subunit ribosomal RNA gene, partial sequence	ARG
MH809171.1	Capronia rubiginosa	Argentina	Capronia sp. RMS-2018c voucher BBB536 small subunit ribosomal RNA gene, partial sequence; internal transcribed spacer 1, 5.8S ribosomal RNA gene, and internal transcribed spacer 2, complete sequence; and large subunit ribosomal RNA gene, partial sequence	ARG
MH791323.1	Capronia rubiginosa	Argentina	Capronia rubiginosa isolate BBB536 large subunit ribosomal RNA gene, partial sequence	ARG
MH872033.1	Cephalotrichum asperulum	Argentina	Cephalotrichum asperulum strain CBS 582.71 large subunit ribosomal RNA gene, partial sequence	ARG
AY795990.1	Chaenotheca trichialis	Argentina	Chaenotheca trichialis voucher Tibell 17577 (UPS) large subunit ribosomal RNA gene, partial sequence	ARG
FJ666362.1	Chaetomidium triangulare	Argentina: Tucuman	Chaetomidium triangulare culture-collection FMR:7545 28S large subunit ribosomal RNA gene, partial sequence	ARG
MH165192.1	Chaetomium sp.	Argentina	Chaetomium sp. isolate Endophytic fungi 01 large subunit ribosomal RNA gene, partial sequence	ARG
JN939930.1	Chlorociboria argentinensis	Argentina	Chlorociboria argentinensis strain SA188 28S ribosomal RNA (LSU) gene, partial sequence	ARG
JN939919.1	Chlorociboria argentinensis	Argentina	Chlorociboria argentinensis strain SA86 28S ribosomal RNA (LSU) gene, partial sequence	ARG
MF996822.1	Chrysosporium lobatum	Argentina	Chrysosporium lobatum isolate SRR54 internal transcribed spacer 1, partial sequence; 5.8S ribosomal RNA gene and internal transcribed spacer 2, complete sequence; and large subunit ribosomal RNA gene, partial sequence	ARG
MF979520.1	Cladosporium allicinum	Argentina	Cladosporium allicinum isolate FA_8 small subunit ribosomal RNA gene, partial sequence; internal transcribed spacer 1, 5.8S ribosomal RNA gene, and internal transcribed spacer 2, complete sequence; and large subunit ribosomal RNA gene, partial sequence	ARG
MH863371.1	Cladosporium pini-ponderosae	Argentina	Cladosporium pini-ponderosae strain CBS 124456 small subunit ribosomal RNA gene, partial sequence; internal transcribed spacer 1, 5.8S ribosomal RNA gene, and internal transcribed spacer 2, complete sequence; and large subunit ribosomal RNA gene, partial sequence	ARG
MH874893.1	Cladosporium pini-ponderosae	Argentina	Cladosporium pini-ponderosae strain CBS 124456 large subunit ribosomal RNA gene, partial sequence	ARG
MG702502.1	Cladosporium sp.	Argentina	Cladosporium sp. isolate 38ACT internal transcribed spacer 1, partial sequence; 5.8S ribosomal RNA gene and internal transcribed spacer 2, complete sequence; and large subunit ribosomal RNA gene, partial sequence	ARG
MG702501.1	Cladosporium sp.	Argentina	Cladosporium sp. isolate 54ACT internal transcribed spacer 1, partial sequence; 5.8S ribosomal RNA gene and internal transcribed spacer 2, complete sequence; and large subunit ribosomal RNA gene, partial sequence	ARG
MG702500.1	Cladosporium sp.	Argentina	Cladosporium sp. isolate 10ACT internal transcribed spacer 1, partial sequence; 5.8S ribosomal RNA gene and internal transcribed spacer 2, complete sequence; and large subunit ribosomal RNA gene, partial sequence	ARG
MG702499.1	Cladosporium sp.	Argentina	Cladosporium sp. isolate 35ACT internal transcribed spacer 1, partial sequence; 5.8S ribosomal RNA gene and internal transcribed spacer 2, complete sequence; and large subunit ribosomal RNA gene, partial sequence	ARG
MG702498.1	Cladosporium sp.	Argentina	Cladosporium sp. isolate 34ACT internal transcribed spacer 1, partial sequence; 5.8S ribosomal RNA gene and internal transcribed spacer 2, complete sequence; and large subunit ribosomal RNA gene, partial sequence	ARG
MG702497.1	Cladosporium sp.	Argentina	Cladosporium sp. isolate 57ACT internal transcribed spacer 1, partial sequence; 5.8S ribosomal RNA gene and internal transcribed spacer 2, complete sequence; and large subunit ribosomal RNA gene, partial sequence	ARG
MG702496.1	Cladosporium sp.	Argentina	Cladosporium sp. isolate 32ACT internal transcribed spacer 1, partial sequence; 5.8S ribosomal RNA gene and internal transcribed spacer 2, complete sequence; and large subunit ribosomal RNA gene, partial sequence	ARG
MG702495.1	Cladosporium sp.	Argentina	Cladosporium sp. isolate 9ACT internal transcribed spacer 1, partial sequence; 5.8S ribosomal RNA gene and internal transcribed spacer 2, complete sequence; and large subunit ribosomal RNA gene, partial sequence	ARG
MG702494.1	Cladosporium sp.	Argentina	Cladosporium sp. isolate 8ACT internal transcribed spacer 1, partial sequence; 5.8S ribosomal RNA gene and internal transcribed spacer 2, complete sequence; and large subunit ribosomal RNA gene, partial sequence	ARG
MN385706.1	Cladosporium sp.	Argentina: Prov_of_Buenos_Aires	Cladosporium sp. isolate 19 large subunit ribosomal RNA gene, partial sequence	ARG
MN385695.1	Cladosporium sp.	Argentina: Prov_of_Buenos_Aires	Cladosporium sp. isolate 54 large subunit ribosomal RNA gene, partial sequence	ARG
MT259791.1	Clitocybula dusenii	Argentina	Clitocybula dusenii isolate MES1229 (FLAS) internal transcribed spacer 1, partial sequence; 5.8S ribosomal RNA gene and internal transcribed spacer 2, complete sequence; and large subunit ribosomal RNA gene, partial sequence	ARG
KY559333.1	Clitocybula dusenii	Argentina: Esquel, Parque Nacional de los Alerces, south shore Lago Verde	Clitocybula dusenii strain TFB8318 small subunit ribosomal RNA gene, partial sequence; internal transcribed spacer 1, 5.8S ribosomal RNA gene, and internal transcribed spacer 2, complete sequence; and large subunit ribosomal RNA gene, partial sequence	ARG
KY559325.1	Clitocybula dusenii	Argentina: Neuquen, Parque Nacional de los Arraynes, Villa D'Angustura	Clitocybula dusenii strain TFB8364 small subunit ribosomal RNA gene, partial sequence; internal transcribed spacer 1, 5.8S ribosomal RNA gene, and internal transcribed spacer 2, complete sequence; and large subunit ribosomal RNA gene, partial sequence	ARG
MK577411.1	Coccidioides posadasii	Argentina	Coccidioides posadasii strain DMic 175709 internal transcribed spacer 1, partial sequence; 5.8S ribosomal RNA gene and internal transcribed spacer 2, complete sequence; and large subunit ribosomal RNA gene, partial sequence	ARG
MK577416.1	Coccidioides posadasii	Argentina: Catamarca	Coccidioides posadasii strain DMic 972579 internal transcribed spacer 1, partial sequence; 5.8S ribosomal RNA gene and internal transcribed spacer 2, complete sequence; and large subunit ribosomal RNA gene, partial sequence	ARG
MK577410.1	Coccidioides posadasii	Argentina: Catamarca	Coccidioides posadasii strain DMic 103719 internal transcribed spacer 1, partial sequence; 5.8S ribosomal RNA gene and internal transcribed spacer 2, complete sequence; and large subunit ribosomal RNA gene, partial sequence	ARG
MK577413.1	Coccidioides posadasii	Argentina: Cordoba	Coccidioides posadasii strain DMic 093546 internal transcribed spacer 1, partial sequence; 5.8S ribosomal RNA gene and internal transcribed spacer 2, complete sequence; and large subunit ribosomal RNA gene, partial sequence	ARG
MK577420.1	Coccidioides posadasii	Argentina: Jujuy	Coccidioides posadasii strain DMic 021091 internal transcribed spacer 1, partial sequence; 5.8S ribosomal RNA gene and internal transcribed spacer 2, complete sequence; and large subunit ribosomal RNA gene, partial sequence	ARG
MK577414.1	Coccidioides posadasii	Argentina: La Rioja	Coccidioides posadasii strain DMic 083378 internal transcribed spacer 1, partial sequence; 5.8S ribosomal RNA gene and internal transcribed spacer 2, complete sequence; and large subunit ribosomal RNA gene, partial sequence	ARG
MK577415.1	Coccidioides posadasii	Argentina: Mendoza	Coccidioides posadasii strain DMic 165294 internal transcribed spacer 1, partial sequence; 5.8S ribosomal RNA gene and internal transcribed spacer 2, complete sequence; and large subunit ribosomal RNA gene, partial sequence	ARG
MK577421.1	Coccidioides posadasii	Argentina: Salta	Coccidioides posadasii strain DMic 175717 internal transcribed spacer 1, partial sequence; 5.8S ribosomal RNA gene and internal transcribed spacer 2, complete sequence; and large subunit ribosomal RNA gene, partial sequence	ARG
MK577417.1	Coccidioides posadasii	Argentina: Salta	Coccidioides posadasii strain DMic 073129 internal transcribed spacer 1, partial sequence; 5.8S ribosomal RNA gene and internal transcribed spacer 2, complete sequence; and large subunit ribosomal RNA gene, partial sequence	ARG
MK577419.1	Coccidioides posadasii	Argentina: San Juan	Coccidioides posadasii strain DMic 103716 internal transcribed spacer 1, partial sequence; 5.8S ribosomal RNA gene and internal transcribed spacer 2, complete sequence; and large subunit ribosomal RNA gene, partial sequence	ARG
MK577418.1	Coccidioides posadasii	Argentina: San Luis	Coccidioides posadasii strain DMic 103714 internal transcribed spacer 1, partial sequence; 5.8S ribosomal RNA gene and internal transcribed spacer 2, complete sequence; and large subunit ribosomal RNA gene, partial sequence	ARG
MK577412.1	Coccidioides posadasii	Argentina: Santiago del Estero	Coccidioides posadasii strain DMic 103721 internal transcribed spacer 1, partial sequence; 5.8S ribosomal RNA gene and internal transcribed spacer 2, complete sequence; and large subunit ribosomal RNA gene, partial sequence	ARG
MT682982.1	Colletotrichum destructivum	Argentina	Colletotrichum destructivum isolate RC39 internal transcribed spacer 1, partial sequence; 5.8S ribosomal RNA gene and internal transcribed spacer 2, complete sequence; and large subunit ribosomal RNA gene, partial sequence	ARG
MT682978.1	Colletotrichum destructivum	Argentina	Colletotrichum destructivum isolate RC23 internal transcribed spacer 1, partial sequence; 5.8S ribosomal RNA gene and internal transcribed spacer 2, complete sequence; and large subunit ribosomal RNA gene, partial sequence	ARG
MT682977.1	Colletotrichum destructivum	Argentina	Colletotrichum destructivum isolate RC17 internal transcribed spacer 1, partial sequence; 5.8S ribosomal RNA gene and internal transcribed spacer 2, complete sequence; and large subunit ribosomal RNA gene, partial sequence	ARG
MT682998.1	Colletotrichum sojae	Argentina	Colletotrichum sojae isolate RC98 internal transcribed spacer 1, partial sequence; 5.8S ribosomal RNA gene and internal transcribed spacer 2, complete sequence; and large subunit ribosomal RNA gene, partial sequence	ARG
MT682989.1	Colletotrichum sojae	Argentina	Colletotrichum sojae isolate RC64 internal transcribed spacer 1, partial sequence; 5.8S ribosomal RNA gene and internal transcribed spacer 2, complete sequence; and large subunit ribosomal RNA gene, partial sequence	ARG
MT682984.1	Colletotrichum sojae	Argentina	Colletotrichum sojae isolate RC41 internal transcribed spacer 1, partial sequence; 5.8S ribosomal RNA gene and internal transcribed spacer 2, complete sequence; and large subunit ribosomal RNA gene, partial sequence	ARG
MT682971.1	Colletotrichum sojae	Argentina	Colletotrichum sojae isolate ER6 internal transcribed spacer 1, partial sequence; 5.8S ribosomal RNA gene and internal transcribed spacer 2, complete sequence; and large subunit ribosomal RNA gene, partial sequence	ARG
MT682969.1	Colletotrichum sojae	Argentina	Colletotrichum sojae isolate ER4 internal transcribed spacer 1, partial sequence; 5.8S ribosomal RNA gene and internal transcribed spacer 2, complete sequence; and large subunit ribosomal RNA gene, partial sequence	ARG
MT682997.1	Colletotrichum sp.	Argentina	Colletotrichum sp. isolate RC97 internal transcribed spacer 1, partial sequence; 5.8S ribosomal RNA gene and internal transcribed spacer 2, complete sequence; and large subunit ribosomal RNA gene, partial sequence	ARG
MT682996.1	Colletotrichum sp.	Argentina	Colletotrichum sp. isolate RC87 internal transcribed spacer 1, partial sequence; 5.8S ribosomal RNA gene and internal transcribed spacer 2, complete sequence; and large subunit ribosomal RNA gene, partial sequence	ARG
MT682995.1	Colletotrichum sp.	Argentina	Colletotrichum sp. isolate RC86 internal transcribed spacer 1, partial sequence; 5.8S ribosomal RNA gene and internal transcribed spacer 2, complete sequence; and large subunit ribosomal RNA gene, partial sequence	ARG
MT682994.1	Colletotrichum sp.	Argentina	Colletotrichum sp. isolate RC85 internal transcribed spacer 1, partial sequence; 5.8S ribosomal RNA gene and internal transcribed spacer 2, complete sequence; and large subunit ribosomal RNA gene, partial sequence	ARG
MT682993.1	Colletotrichum sp.	Argentina	Colletotrichum sp. isolate RC84 internal transcribed spacer 1, partial sequence; 5.8S ribosomal RNA gene and internal transcribed spacer 2, complete sequence; and large subunit ribosomal RNA gene, partial sequence	ARG
MT682990.1	Colletotrichum sp.	Argentina	Colletotrichum sp. isolate RC68 internal transcribed spacer 1, partial sequence; 5.8S ribosomal RNA gene and internal transcribed spacer 2, complete sequence; and large subunit ribosomal RNA gene, partial sequence	ARG
MT682985.1	Colletotrichum sp.	Argentina	Colletotrichum sp. isolate RC55 internal transcribed spacer 1, partial sequence; 5.8S ribosomal RNA gene and internal transcribed spacer 2, complete sequence; and large subunit ribosomal RNA gene, partial sequence	ARG
MT682983.1	Colletotrichum sp.	Argentina	Colletotrichum sp. isolate RC40 internal transcribed spacer 1, partial sequence; 5.8S ribosomal RNA gene and internal transcribed spacer 2, complete sequence; and large subunit ribosomal RNA gene, partial sequence	ARG
MH856606.1	Coltriciella dependens	Argentina	Coltriciella dependens strain CBS 247.50 small subunit ribosomal RNA gene, partial sequence; internal transcribed spacer 1, 5.8S ribosomal RNA gene, and internal transcribed spacer 2, complete sequence; and large subunit ribosomal RNA gene, partial sequence	ARG
MH868112.1	Coltriciella dependens	Argentina	Coltriciella dependens strain CBS 247.50 large subunit ribosomal RNA gene, partial sequence	ARG
AY819017.1	Conidiosporomyces ayresii	Argentina	Conidiosporomyces ayresii voucher HUV 19.314 28S ribosomal RNA gene, partial sequence	ARG
MK010906.1	Cora sp. (in: Fungi)	Argentina	Cora sp. (in: Fungi) voucher US:01034109 small subunit ribosomal RNA gene, partial sequence; internal transcribed spacer 1, 5.8S ribosomal RNA gene, and internal transcribed spacer 2, complete sequence; and large subunit ribosomal RNA gene, partial sequence	ARG
MK010904.1	Cora sp. (in: Fungi)	Argentina: Cordoba	Cora sp. (in: Fungi) isolate 214376238 small subunit ribosomal RNA gene, partial sequence; internal transcribed spacer 1, 5.8S ribosomal RNA gene, and internal transcribed spacer 2, complete sequence; and large subunit ribosomal RNA gene, partial sequence	ARG
MF568549.1	Cortinarius austroamericanus	Argentina	Cortinarius sp. KL-2018b voucher K:235066 small subunit ribosomal RNA gene, partial sequence; internal transcribed spacer 1, 5.8S ribosomal RNA gene, and internal transcribed spacer 2, complete sequence; and large subunit ribosomal RNA gene, partial sequence	ARG
MG554215.1	Cortinarius cf. fuegianus	Argentina	Cortinarius cf. fuegianus voucher CORDC00006080 small subunit ribosomal RNA gene, partial sequence; internal transcribed spacer 1, 5.8S ribosomal RNA gene, and internal transcribed spacer 2, complete sequence; and large subunit ribosomal RNA gene, partial sequence	ARG
MK775270.1	Cortinarius chlorophanus	Argentina: Neuquen,Nahuel Huapi, Puerto Manzano	Cortinarius chlorophanus voucher IB:M. Moser 19630384 small subunit ribosomal RNA gene, partial sequence; internal transcribed spacer 1, 5.8S ribosomal RNA gene, and internal transcribed spacer 2, complete sequence; and large subunit ribosomal RNA gene, partial sequence	ARG
MK775285.1	Cortinarius chrysophaeus	Argentina: Tierra del Fuego, near Ushuaia	Cortinarius chrysophaeus voucher IB:E. Horak 19630856 small subunit ribosomal RNA gene, partial sequence; internal transcribed spacer 1, 5.8S ribosomal RNA gene, and internal transcribed spacer 2, complete sequence; and large subunit ribosomal RNA gene, partial sequence	ARG
MK775276.1	Cortinarius coleopus	Argentina: Bariloche, Nahuel Huapi National Park, Lago Hess	Cortinarius coleopus voucher K:235091 small subunit ribosomal RNA gene, partial sequence; internal transcribed spacer 1, 5.8S ribosomal RNA gene, and internal transcribed spacer 2, complete sequence; and large subunit ribosomal RNA gene, partial sequence	ARG
MK775272.1	Cortinarius coleopus	Argentina: Neuquen,Nahuel Huapi, Puerto Manzano	Cortinarius coleopus voucher IB:M. Moser 19630383 small subunit ribosomal RNA gene, partial sequence; internal transcribed spacer 1, 5.8S ribosomal RNA gene, and internal transcribed spacer 2, complete sequence; and large subunit ribosomal RNA gene, partial sequence	ARG
MK775273.1	Cortinarius coleopus var. ovatocystis	Argentina: Neuquen,Nahuel Huapi, Puerto Manzano	Cortinarius coleopus var. ovatocystis voucher IB:M. Moser 19630338 internal transcribed spacer 1, partial sequence; 5.8S ribosomal RNA gene and internal transcribed spacer 2, complete sequence; and large subunit ribosomal RNA gene, partial sequence	ARG
MG554225.1	Cortinarius dibaphoides	Argentina	Cortinarius dibaphoides voucher CORDC00006048 small subunit ribosomal RNA gene, partial sequence; internal transcribed spacer 1, 5.8S ribosomal RNA gene, and internal transcribed spacer 2, complete sequence; and large subunit ribosomal RNA gene, partial sequence	ARG
MG554219.1	Cortinarius holojanthinus	Argentina	Cortinarius holojanthinus voucher CORDC00006051 internal transcribed spacer 1, partial sequence; 5.8S ribosomal RNA gene and internal transcribed spacer 2, complete sequence; and large subunit ribosomal RNA gene, partial sequence	ARG
MH492989.1	Cortinarius magellanicoalbus	Argentina	Cortinarius magellanicoalbus voucher IB20170109 large subunit ribosomal RNA gene, partial sequence	ARG
MH492985.1	Cortinarius magellanicoalbus	Argentina	Cortinarius magellanicoalbus voucher IB20170108 large subunit ribosomal RNA gene, partial sequence	ARG
MH492991.1	Cortinarius magellanicus	Argentina	Cortinarius magellanicus voucher ZT070233 large subunit ribosomal RNA gene, partial sequence	ARG
MF568551.1	Cortinarius mascardiensis	Argentina	Cortinarius sp. KL-2018c voucher K:235045b small subunit ribosomal RNA gene, partial sequence; internal transcribed spacer 1, 5.8S ribosomal RNA gene, and internal transcribed spacer 2, complete sequence; and large subunit ribosomal RNA gene, partial sequence	ARG
MF568550.1	Cortinarius mascardiensis	Argentina	Cortinarius sp. KL-2018c voucher K:235045a small subunit ribosomal RNA gene, partial sequence; internal transcribed spacer 1, 5.8S ribosomal RNA gene, and internal transcribed spacer 2, complete sequence; and large subunit ribosomal RNA gene, partial sequence	ARG
MK775281.1	Cortinarius olivaceovaginatus	Argentina: Bariloche, Lanin National Park, lago Queni area	Cortinarius olivaceovaginatus voucher FLAS:63226 small subunit ribosomal RNA gene, partial sequence; internal transcribed spacer 1, 5.8S ribosomal RNA gene, and internal transcribed spacer 2, complete sequence; and large subunit ribosomal RNA gene, partial sequence	ARG
MK775280.1	Cortinarius olivaceovaginatus	Argentina: Bariloche, Nahuel Huapi National Park, along road halfway to Tronador	Cortinarius olivaceovaginatus voucher FLAS:63128 internal transcribed spacer 1, partial sequence; 5.8S ribosomal RNA gene and internal transcribed spacer 2, complete sequence; and large subunit ribosomal RNA gene, partial sequence	ARG
MK775279.1	Cortinarius olivaceovaginatus	Argentina: Bariloche, Nahuel Huapi National Park, Los Rapidos	Cortinarius olivaceovaginatus voucher K:235015 small subunit ribosomal RNA gene, partial sequence; internal transcribed spacer 1, 5.8S ribosomal RNA gene, and internal transcribed spacer 2, complete sequence; and large subunit ribosomal RNA gene, partial sequence	ARG
MF568555.1	Cortinarius patagoniensis	Argentina	Cortinarius sp. KL-2018e voucher K:235070 small subunit ribosomal RNA gene, partial sequence; internal transcribed spacer 1, 5.8S ribosomal RNA gene, and internal transcribed spacer 2, complete sequence; and large subunit ribosomal RNA gene, partial sequence	ARG
MF568558.1	Cortinarius rufoides	Argentina	Cortinarius sp. KL-2018f voucher K:235037b small subunit ribosomal RNA gene, partial sequence; internal transcribed spacer 1, 5.8S ribosomal RNA gene, and internal transcribed spacer 2, complete sequence; and large subunit ribosomal RNA gene, partial sequence	ARG
MF568557.1	Cortinarius rufoides	Argentina	Cortinarius sp. KL-2018f voucher K:235037a small subunit ribosomal RNA gene, partial sequence; internal transcribed spacer 1, 5.8S ribosomal RNA gene, and internal transcribed spacer 2, complete sequence; and large subunit ribosomal RNA gene, partial sequence	ARG
MH492984.1	Cortinarius sp.	Argentina	Cortinarius sp. voucher IB2017MESS150 large subunit ribosomal RNA gene, partial sequence	ARG
MG554224.1	Cortinarius sp. EN-2013b	Argentina	Cortinarius sp. EN-2013b voucher CORDC00006079 internal transcribed spacer 1, partial sequence; 5.8S ribosomal RNA gene and internal transcribed spacer 2, complete sequence; and large subunit ribosomal RNA gene, partial sequence	ARG
MF568553.1	Cortinarius sp. KL-2018d	Argentina	Cortinarius sp. KL-2018d voucher K:235018 small subunit ribosomal RNA gene, partial sequence; internal transcribed spacer 1, 5.8S ribosomal RNA gene, and internal transcribed spacer 2, complete sequence; and large subunit ribosomal RNA gene, partial sequence	ARG
MG554216.1	Cortinarius sphaerocephalus	Argentina	Cortinarius sphaerocephalus voucher CORDC00006082 small subunit ribosomal RNA gene, partial sequence; internal transcribed spacer 1, 5.8S ribosomal RNA gene, and internal transcribed spacer 2, complete sequence; and large subunit ribosomal RNA gene, partial sequence	ARG
MF568560.1	Cortinarius subrufus	Argentina	Cortinarius sp. KL-2018h voucher K:235093 small subunit ribosomal RNA gene, partial sequence; internal transcribed spacer 1, 5.8S ribosomal RNA gene, and internal transcribed spacer 2, complete sequence; and large subunit ribosomal RNA gene, partial sequence	ARG
MG554221.1	Cortinarius tympanicus	Argentina	Cortinarius tympanicus voucher CORDC00006036 small subunit ribosomal RNA gene, partial sequence; internal transcribed spacer 1, 5.8S ribosomal RNA gene, and internal transcribed spacer 2, complete sequence; and large subunit ribosomal RNA gene, partial sequence	ARG
MG554220.1	Cortinarius tympanicus	Argentina	Cortinarius tympanicus voucher CORDC00006032 internal transcribed spacer 1, partial sequence; 5.8S ribosomal RNA gene and internal transcribed spacer 2, complete sequence; and large subunit ribosomal RNA gene, partial sequence	ARG
MK775282.1	Cortinarius vaginatus	Argentina: Bariloche, Nahuel Huapi National Park, Road to Tronador, after Pampa Linda, at the base of the hill	Cortinarius vaginatus voucher K:235062 small subunit ribosomal RNA gene, partial sequence; internal transcribed spacer 1, 5.8S ribosomal RNA gene, and internal transcribed spacer 2, complete sequence; and large subunit ribosomal RNA gene, partial sequence	ARG
MK775271.1	Cortinarius vaginatus	Argentina: Neuquen,Nahuel Huapi, Puerto Manzano	Cortinarius vaginatus voucher IB:E. Horak 19620168 small subunit ribosomal RNA gene, partial sequence; internal transcribed spacer 1, 5.8S ribosomal RNA gene, and internal transcribed spacer 2, complete sequence; and large subunit ribosomal RNA gene, partial sequence	ARG
MH857103.1	Corynascus sepedonium	Argentina	Corynascus sepedonium strain CBS 412.52 small subunit ribosomal RNA gene, partial sequence; internal transcribed spacer 1, 5.8S ribosomal RNA gene, and internal transcribed spacer 2, complete sequence; and large subunit ribosomal RNA gene, partial sequence	ARG
MH868637.1	Corynascus sepedonium	Argentina	Corynascus sepedonium strain CBS 412.52 large subunit ribosomal RNA gene, partial sequence	ARG
KY610411.1	Creosphaeria sassafras	Argentina	Creosphaeria sassafras small subunit ribosomal RNA gene, partial sequence; internal transcribed spacer 1, 5.8S ribosomal RNA gene, and internal transcribed spacer 2, complete sequence; and large subunit ribosomal RNA gene, partial sequence	ARG
KY610468.1	Creosphaeria sassafras	Argentina	Creosphaeria sassafras strain STMA 14087 large subunit ribosomal RNA gene, partial sequence	ARG
MK277892.1	Crepidotus tigrensis	Argentina	Crepidotus tigrensis strain B2200 large subunit ribosomal RNA gene, partial sequence	ARG
MN622687.1	Cryolevonia giraudoae	Argentina: Castano Overa Glacier Mount Tronador, Patagonia	Cryolevonia giraudoae strain CRUB2086 internal transcribed spacer 1, partial sequence; 5.8S ribosomal RNA gene and internal transcribed spacer 2, complete sequence; and large subunit ribosomal RNA gene, partial sequence	ARG
MN626546.1	Cryolevonia giraudoae	Argentina: Castano Overa Glacier Mount Tronador, Patagonia	Cryolevonia giraudoae strain CRUB2086 large subunit ribosomal RNA gene, partial sequence	ARG
KY106968.1	Cryptococcus sp. DV-2016a	Argentina	Cryptococcus sp. DV-2016a culture CBS:10760 large subunit ribosomal RNA gene, partial sequence	ARG
MH864037.1	Cryptosporella amistadensis	Argentina	Cryptosporella amistadensis strain CBS 126128 small subunit ribosomal RNA gene, partial sequence; internal transcribed spacer 1, 5.8S ribosomal RNA gene, and internal transcribed spacer 2, complete sequence; and large subunit ribosomal RNA gene, partial sequence	ARG
MH858426.1	Ctenomyces serratus	Argentina	Ctenomyces serratus strain CBS 223.64 small subunit ribosomal RNA gene, partial sequence; internal transcribed spacer 1, 5.8S ribosomal RNA gene, and internal transcribed spacer 2, complete sequence; and large subunit ribosomal RNA gene, partial sequence	ARG
MH858425.1	Ctenomyces serratus	Argentina	Ctenomyces serratus strain CBS 222.64 small subunit ribosomal RNA gene, partial sequence; internal transcribed spacer 1, 5.8S ribosomal RNA gene, and internal transcribed spacer 2, complete sequence; and large subunit ribosomal RNA gene, partial sequence	ARG
MH870054.1	Ctenomyces serratus	Argentina	Ctenomyces serratus strain CBS 222.64 large subunit ribosomal RNA gene, partial sequence	ARG
MT076186.1	Curreya sp.	Argentina: Los Alerces National Park	Curreya sp. isolate G9 voucher G9_ITS1_ed_Curreya_sp. internal transcribed spacer 1, partial sequence; 5.8S ribosomal RNA gene and internal transcribed spacer 2, complete sequence; and large subunit ribosomal RNA gene, partial sequence	ARG
MK799996.1	Curvularia subpapendorfii	Argentina	Curvularia subpapendorfii isolate I21 small subunit ribosomal RNA gene, partial sequence; internal transcribed spacer 1, 5.8S ribosomal RNA gene, and internal transcribed spacer 2, complete sequence; and large subunit ribosomal RNA gene, partial sequence	ARG
KY103078.1	Cyberlindnera rhizosphaerae	Argentina	Cyberlindnera rhizosphaerae culture CBS:11400 small subunit ribosomal RNA gene, partial sequence; internal transcribed spacer 1, 5.8S ribosomal RNA gene, and internal transcribed spacer 2, complete sequence; and large subunit ribosomal RNA gene, partial sequence	ARG
KY107386.1	Cyberlindnera rhizosphaerae	Argentina	Cyberlindnera rhizosphaerae culture CBS:11400 large subunit ribosomal RNA gene, partial sequence	ARG
KY107469.1	Cystofilobasidium lacus-mascardii	Argentina	Cystofilobasidium lacus-mascardii culture CBS:10642 large subunit ribosomal RNA gene, partial sequence	ARG
KY347818.1	Cytospora ceratosperma	Argentina	Cytospora ceratosperma isolate Val_1 voucher BPI:123 large subunit ribosomal RNA gene, partial sequence	ARG
EU107211.1	Cyttaria darwinii	Argentina: Neuquen	Cyttaria darwinii isolate 50 28S large subunit ribosomal RNA gene, partial sequence	ARG
EU107210.1	Cyttaria darwinii	Argentina: Neuquen	Cyttaria darwinii isolate 49 28S large subunit ribosomal RNA gene, partial sequence	ARG
EU107206.1	Cyttaria darwinii	Argentina: Neuquen	Cyttaria darwinii isolate 57 28S large subunit ribosomal RNA gene, partial sequence	ARG
EU107253.1	Cyttaria darwinii	Argentina: Tierra del Fuego	UNVERIFIED: Cyttaria darwinii isolate 14 18S small subunit ribosomal RNA gene, partial sequence; internal transcribed spacer 1, 5.8S ribosomal RNA gene, and internal transcribed spacer 2, complete sequence; and 28S large subunit ribosomal RNA gene, partial sequence	ARG
EU107209.1	Cyttaria darwinii	Argentina: Tierra del Fuego	Cyttaria darwinii isolate 45 28S large subunit ribosomal RNA gene, partial sequence	ARG
EU107208.1	Cyttaria darwinii	Argentina: Tierra del Fuego	Cyttaria darwinii isolate 14 28S large subunit ribosomal RNA gene, partial sequence	ARG
EU107207.1	Cyttaria darwinii	Argentina: Tierra del Fuego	Cyttaria darwinii isolate 40 28S large subunit ribosomal RNA gene, partial sequence	ARG
EU107212.1	Cyttaria espinosae	Argentina: Neuquen	Cyttaria espinosae isolate 92 28S large subunit ribosomal RNA gene, partial sequence	ARG
EU107213.1	Cyttaria exigua	Argentina: Rio Negro	Cyttaria exigua isolate 76 28S large subunit ribosomal RNA gene, partial sequence	ARG
EU107214.1	Cyttaria exigua	Argentina: Tierra del Fuego	Cyttaria exigua isolate 77 28S large subunit ribosomal RNA gene, partial sequence	ARG
EU107223.1	Cyttaria hariotii	Argentina: Neuquen	Cyttaria hariotii isolate 65 28S large subunit ribosomal RNA gene, partial sequence	ARG
EU107222.1	Cyttaria hariotii	Argentina: Neuquen	Cyttaria hariotii isolate 64 28S large subunit ribosomal RNA gene, partial sequence	ARG
EU107221.1	Cyttaria hariotii	Argentina: Neuquen	Cyttaria hariotii isolate 63 28S large subunit ribosomal RNA gene, partial sequence	ARG
EU107218.1	Cyttaria hariotii	Argentina: Neuquen	Cyttaria hariotii isolate 55 28S large subunit ribosomal RNA gene, partial sequence	ARG
EU107220.1	Cyttaria hariotii	Argentina: Rio Negro	Cyttaria hariotii isolate 62 28S large subunit ribosomal RNA gene, partial sequence	ARG
EU107219.1	Cyttaria hariotii	Argentina: Rio Negro	Cyttaria hariotii isolate 51 28S large subunit ribosomal RNA gene, partial sequence	ARG
EU107254.1	Cyttaria hariotii	Argentina: Tierra del Fuego	UNVERIFIED: Cyttaria hariotii isolate 44 18S small subunit ribosomal RNA gene, partial sequence; internal transcribed spacer 1, 5.8S ribosomal RNA gene, and internal transcribed spacer 2, complete sequence; and 28S large subunit ribosomal RNA gene, partial sequence	ARG
EU107217.1	Cyttaria hariotii	Argentina: Tierra del Fuego	Cyttaria hariotii isolate 44 28S large subunit ribosomal RNA gene, partial sequence	ARG
EU107256.1	Cyttaria hookeri	Argentina: Chubut	Cyttaria hookeri isolate 60 internal transcribed spacer 1, partial sequence; 5.8S ribosomal RNA gene and internal transcribed spacer 2, complete sequence; and 28S large subunit ribosomal RNA gene, partial sequence	ARG
EU107255.1	Cyttaria hookeri	Argentina: Chubut	Cyttaria hookeri isolate 59 internal transcribed spacer 1, partial sequence; 5.8S ribosomal RNA gene and internal transcribed spacer 2, complete sequence; and 28S large subunit ribosomal RNA gene, partial sequence	ARG
EU107227.1	Cyttaria hookeri	Argentina: Chubut	Cyttaria hookeri isolate 60 28S large subunit ribosomal RNA gene, partial sequence	ARG
EU107226.1	Cyttaria hookeri	Argentina: Chubut	Cyttaria hookeri isolate 59 28S large subunit ribosomal RNA gene, partial sequence	ARG
EU107225.1	Cyttaria hookeri	Argentina: Neuquen	Cyttaria hookeri isolate 61 28S large subunit ribosomal RNA gene, partial sequence	ARG
EU107224.1	Cyttaria hookeri	Argentina: Rio Negro	Cyttaria hookeri isolate 58 28S large subunit ribosomal RNA gene, partial sequence	ARG
EU107257.1	Cyttaria johowii	Argentina: Neuquen	Cyttaria johowii isolate 73 18S small subunit ribosomal RNA gene, partial sequence; internal transcribed spacer 1, 5.8S ribosomal RNA gene, and internal transcribed spacer 2, complete sequence; and 28S large subunit ribosomal RNA gene, partial sequence	ARG
EU107229.1	Cyttaria johowii	Argentina: Neuquen	Cyttaria johowii isolate 73 28S large subunit ribosomal RNA gene, partial sequence	ARG
EU107230.1	Cyttaria johowii	Argentina: Rio Negro	Cyttaria johowii isolate 74 28S large subunit ribosomal RNA gene, partial sequence	ARG
MH870480.1	Dacrymyces intermedius	Argentina	Dacrymyces intermedius strain CBS 411.66 large subunit ribosomal RNA gene, partial sequence	ARG
HM005076.1	Dactylosporina macracantha	Argentina: Prov. Misiones, Iguazu, Sendera Palmital de Cruze	Dactylosporina macracantha isolate TFB10789 18S ribosomal RNA gene, partial sequence; internal transcribed spacer 1, 5.8S ribosomal RNA gene, and internal transcribed spacer 2, complete sequence; and large subunit ribosomal RNA gene, partial sequence	ARG
MK764758.1	Daldinia sp.	Argentina: City_of_Buenos_Aires	Daldinia sp. strain c52 internal transcribed spacer 1, partial sequence; 5.8S ribosomal RNA gene and internal transcribed spacer 2, complete sequence; and large subunit ribosomal RNA gene, partial sequence	ARG
MK764757.1	Daldinia sp.	Argentina: City_of_Buenos_Aires	Daldinia sp. strain c50 small subunit ribosomal RNA gene, partial sequence; internal transcribed spacer 1, 5.8S ribosomal RNA gene, and internal transcribed spacer 2, complete sequence; and large subunit ribosomal RNA gene, partial sequence	ARG
MK764756.1	Daldinia sp.	Argentina: City_of_Buenos_Aires	Daldinia sp. strain c24 internal transcribed spacer 1, partial sequence; 5.8S ribosomal RNA gene and internal transcribed spacer 2, complete sequence; and large subunit ribosomal RNA gene, partial sequence	ARG
MK764753.1	Daldinia sp.	Argentina: City_of_Buenos_Aires	Daldinia sp. strain C8 internal transcribed spacer 1, partial sequence; 5.8S ribosomal RNA gene and internal transcribed spacer 2, complete sequence; and large subunit ribosomal RNA gene, partial sequence	ARG
KY610388.1	Daldinia theissenii	Argentina	Daldinia theissenii culture CBS:113044 small subunit ribosomal RNA gene, partial sequence; internal transcribed spacer 1, 5.8S ribosomal RNA gene, and internal transcribed spacer 2, complete sequence; and large subunit ribosomal RNA gene, partial sequence	ARG
KY610441.1	Daldinia theissenii	Argentina	Daldinia theissenii strain CBS 113044 large subunit ribosomal RNA gene, partial sequence	ARG
MN385702.1	Debaryomyces sp.	Argentina: Prov_of_Buenos_Aires	Debaryomyces sp. isolate 27 large subunit ribosomal RNA gene, partial sequence	ARG
KY559334.1	Deconica citrispora	Argentina: Neuquen, Villa D'Angostura, 5 km past Aquas Blancas	Deconica citrispora strain TFB8651 small subunit ribosomal RNA gene, partial sequence; internal transcribed spacer 1, 5.8S ribosomal RNA gene, and internal transcribed spacer 2, complete sequence; and large subunit ribosomal RNA gene, partial sequence	ARG
KY559339.1	Deconica sp. TENN 054962	Argentina: Chubut, Esquel, Parque Nacional de los Alerces, Puerto Chucao	Deconica sp. TENN 054962 strain TFB8623 small subunit ribosomal RNA gene, partial sequence; internal transcribed spacer 1, 5.8S ribosomal RNA gene, and internal transcribed spacer 2, complete sequence; and large subunit ribosomal RNA gene, partial sequence	ARG
KY352651.1	Deconica sp. TENN055083	Argentina: Esquel, Parque Nacional de Los Alcerces, track between Lago Verde	Deconica sp. TENN055083 strain TFB8512 small subunit ribosomal RNA gene, partial sequence; internal transcribed spacer 1, 5.8S ribosomal RNA gene, and internal transcribed spacer 2, complete sequence; and large subunit ribosomal RNA gene, partial sequence	ARG
KM230952.1	Dematiocladium celtidis	Argentina	Dematiocladium celtidis ATP citrate lyase large subunit (acl1) gene, partial cds	ARG
KY523098.1	Descolea antarctica	Argentina	Descolea antarctica voucher MES-2016 small subunit ribosomal RNA gene, partial sequence; internal transcribed spacer 1, 5.8S ribosomal RNA gene, and internal transcribed spacer 2, complete sequence; and large subunit ribosomal RNA gene, partial sequence	ARG
KY523089.1	Descolea antarctica	Argentina	Descolea antarctica voucher MES-1242 internal transcribed spacer 1, partial sequence; 5.8S ribosomal RNA gene and internal transcribed spacer 2, complete sequence; and large subunit ribosomal RNA gene, partial sequence	ARG
KY523088.1	Descolea antarctica	Argentina	Descolea antarctica voucher MES-1195 internal transcribed spacer 1, partial sequence; 5.8S ribosomal RNA gene and internal transcribed spacer 2, complete sequence; and large subunit ribosomal RNA gene, partial sequence	ARG
MF085057.1	Descolea antarctica	Argentina	Descolea antarctica voucher CT-4237 internal transcribed spacer 1, partial sequence; 5.8S ribosomal RNA gene and internal transcribed spacer 2, complete sequence; and large subunit ribosomal RNA gene, partial sequence	ARG
KY523087.1	Descolea brunnea	Argentina	Descolea brunnea voucher MES-1155 internal transcribed spacer 1, partial sequence; 5.8S ribosomal RNA gene and internal transcribed spacer 2, complete sequence; and large subunit ribosomal RNA gene, partial sequence	ARG
KY523085.1	Descolea brunnea	Argentina	Descolea brunnea voucher MES-1113 internal transcribed spacer 1, partial sequence; 5.8S ribosomal RNA gene and internal transcribed spacer 2, complete sequence; and large subunit ribosomal RNA gene, partial sequence	ARG
KY523084.1	Descolea brunnea	Argentina	Descolea brunnea voucher MES-1102 internal transcribed spacer 1, partial sequence; 5.8S ribosomal RNA gene and internal transcribed spacer 2, complete sequence; and large subunit ribosomal RNA gene, partial sequence	ARG
KY523099.1	Descolea inferna	Argentina	Descolea inferna voucher MES-2067 small subunit ribosomal RNA gene, partial sequence; internal transcribed spacer 1, 5.8S ribosomal RNA gene, and internal transcribed spacer 2, complete sequence; and large subunit ribosomal RNA gene, partial sequence	ARG
KY523090.1	Descolea inferna	Argentina	Descolea inferna voucher MES-1315 internal transcribed spacer 1, partial sequence; 5.8S ribosomal RNA gene and internal transcribed spacer 2, complete sequence; and large subunit ribosomal RNA gene, partial sequence	ARG
KY523086.1	Descolea inferna	Argentina	Descolea inferna voucher MES-1132 internal transcribed spacer 1, partial sequence; 5.8S ribosomal RNA gene and internal transcribed spacer 2, complete sequence; and large subunit ribosomal RNA gene, partial sequence	ARG
MK105836.1	Diaporthe gulyae	Argentina	Diaporthe gulyae isolate 5b small subunit ribosomal RNA gene, partial sequence; internal transcribed spacer 1, 5.8S ribosomal RNA gene, and internal transcribed spacer 2, complete sequence; and large subunit ribosomal RNA gene, partial sequence	ARG
MK105835.1	Diaporthe gulyae	Argentina	Diaporthe gulyae isolate 5a small subunit ribosomal RNA gene, partial sequence; internal transcribed spacer 1, 5.8S ribosomal RNA gene, and internal transcribed spacer 2, complete sequence; and large subunit ribosomal RNA gene, partial sequence	ARG
MH857676.1	Dichotomophthora lutea	Argentina	Dichotomophthora lutea strain CBS 145.57 internal transcribed spacer 1, partial sequence; 5.8S ribosomal RNA gene and internal transcribed spacer 2, complete sequence; and large subunit ribosomal RNA gene, partial sequence	ARG
MN943738.1	Didymella americana	Argentina	Didymella americana culture CBS:112525 large subunit ribosomal RNA gene, partial sequence	ARG
KY449061.1	Dioszegia patagonica	Argentina	Dioszegia sp. BT-2017a strain CRUB 1147 internal transcribed spacer 1, partial sequence; 5.8S ribosomal RNA gene and internal transcribed spacer 2, complete sequence; and large subunit ribosomal RNA gene, partial sequence	ARG
MH665413.1	Diplodia juglandis	Argentina: General Roca, Rio Negro	Diplodia juglandis isolate 1383 small subunit ribosomal RNA gene, partial sequence; internal transcribed spacer 1, 5.8S ribosomal RNA gene, and internal transcribed spacer 2, complete sequence; and large subunit ribosomal RNA gene, partial sequence	ARG
MH863367.1	Epichloe pampeana	Argentina	Epichloe pampeana strain CBS 124259 small subunit ribosomal RNA gene, partial sequence; internal transcribed spacer 1, 5.8S ribosomal RNA gene, and internal transcribed spacer 2, complete sequence; and large subunit ribosomal RNA gene, partial sequence	ARG
MT106660.1	Erysiphe sp. MB-2020h	Argentina	Erysiphe sp. MB-2020h voucher WTU-F-72409 small subunit ribosomal RNA gene, partial sequence; internal transcribed spacer 1, 5.8S ribosomal RNA gene, and internal transcribed spacer 2, complete sequence; and large subunit ribosomal RNA gene, partial sequence	ARG
MT106659.1	Erysiphe sp. MB-2020h	Argentina	Erysiphe sp. MB-2020h voucher WTU-F-72408 5.8S ribosomal RNA gene, partial sequence; internal transcribed spacer 2, complete sequence; and large subunit ribosomal RNA gene, partial sequence	ARG
MT106658.1	Erysiphe sp. MB-2020h	Argentina	Erysiphe sp. MB-2020h voucher WTU-F-72405 internal transcribed spacer 1, partial sequence; 5.8S ribosomal RNA gene and internal transcribed spacer 2, complete sequence; and large subunit ribosomal RNA gene, partial sequence	ARG
KU298288.1	Escovopsis atlas	Argentina: Salta, Parque Nacional El Rey	Escovopsis sp. JAM-2017a strain E28 large subunit ribosomal RNA gene, partial sequence	ARG
KU298289.1	Escovopsis atlas	Argentina: Tucuman, Parque Nacional Los Alisos	Escovopsis sp. JAM-2017a strain E35 large subunit ribosomal RNA gene, partial sequence	ARG
KU298295.1	Escovopsis catenulata	Argentina: Santa Fe, San Cristobal	Escovopsis sp. JAM-2017b strain E18 large subunit ribosomal RNA gene, partial sequence	ARG
KU298286.1	Escovopsis catenulata	Argentina: Santa Fe, San Cristobal	Escovopsis sp. JAM-2017b strain E19 large subunit ribosomal RNA gene, partial sequence	ARG
KU298285.1	Escovopsis catenulata	Argentina: Santa Fe, San Cristobal	Escovopsis sp. JAM-2017b strain E17 large subunit ribosomal RNA gene, partial sequence	ARG
KU298287.1	Escovopsis catenulata	Argentina: Tucuman, Parque Nacional Los Alisos	Escovopsis sp. JAM-2017b strain E34 large subunit ribosomal RNA gene, partial sequence	ARG
KU298302.1	Escovopsis longivesica	Argentina: Buenos Aires, Gonnet	Escovopsis sp. JAM-2017c strain E5 large subunit ribosomal RNA gene, partial sequence	ARG
KU298296.1	Escovopsis longivesica	Argentina: Buenos Aires, Mercedes	Escovopsis sp. JAM-2017c strain E10 large subunit ribosomal RNA gene, partial sequence	ARG
KU298303.1	Escovopsis longivesica	Argentina: La Pampa, Lihuel Calel National Park	Escovopsis sp. JAM-2017c strain E9 large subunit ribosomal RNA gene, partial sequence	ARG
KU298306.1	Escovopsis primorosea	Argentina: Tucuman, Parque Nacional Los Alisos	Escovopsis sp. JAM-2017d strain E42-2 large subunit ribosomal RNA gene, partial sequence	ARG
KU298293.1	Escovopsis primorosea	Argentina: Tucuman, Parque Nacional Los Alisos	Escovopsis sp. JAM-2017d strain E42 large subunit ribosomal RNA gene, partial sequence	ARG
KU298291.1	Escovopsis primorosea	Argentina: Tucuman, Parque Nacional Los Alisos	Escovopsis sp. JAM-2017d strain E30 large subunit ribosomal RNA gene, partial sequence	ARG
KU298290.1	Escovopsis primorosea	Argentina: Tucuman, Parque Nacional Los Alisos	Escovopsis sp. JAM-2017d strain E29 large subunit ribosomal RNA gene, partial sequence	ARG
KU298300.1	Escovopsis pseudoweberi	Argentina: Buenos Aires, ECAS	Escovopsis sp. JAM-2017e strain E4 large subunit ribosomal RNA gene, partial sequence	ARG
KU298298.1	Escovopsis pseudoweberi	Argentina: Corrientes, Mercedes	Escovopsis sp. JAM-2017e strain E12 large subunit ribosomal RNA gene, partial sequence	ARG
KU298297.1	Escovopsis pseudoweberi	Argentina: Corrientes, Mercedes	Escovopsis sp. JAM-2017e strain E10-2 large subunit ribosomal RNA gene, partial sequence	ARG
KU298299.1	Escovopsis pseudoweberi	Argentina: Santa Fe, San Cristobal	Escovopsis sp. JAM-2017e strain E20 large subunit ribosomal RNA gene, partial sequence	ARG
KU298301.1	Escovopsis pseudoweberi	Argentina: Tucuman, Parque Nacional Los Alisos	Escovopsis sp. JAM-2017e strain E24 large subunit ribosomal RNA gene, partial sequence	ARG
KU298307.1	Escovopsis weberi	Argentina: Corrientes, Mercedes	Escovopsis weberi strain E13 large subunit ribosomal RNA gene, partial sequence	ARG
KU298304.1	Escovopsis weberi	Argentina: La Pampa, Santa Rosa	Escovopsis weberi strain E22 large subunit ribosomal RNA gene, partial sequence	ARG
KU298305.1	Escovopsis weberi	Argentina: La Pampa, Toay	Escovopsis weberi strain E26 large subunit ribosomal RNA gene, partial sequence	ARG
MT920399.1	Escovopsis weberi	Argentina: Misiones	Escovopsis weberi strain HMP6 internal transcribed spacer 1, partial sequence; 5.8S ribosomal RNA gene and internal transcribed spacer 2, complete sequence; and large subunit ribosomal RNA gene, partial sequence	ARG
MT920314.1	Escovopsis weberi	Argentina: Misiones	Escovopsis weberi strain HMP5 internal transcribed spacer 1, partial sequence; 5.8S ribosomal RNA gene and internal transcribed spacer 2, complete sequence; and large subunit ribosomal RNA gene, partial sequence	ARG
KU298294.1	Escovopsis weberi	Argentina: Salta, Parque Nacional El Rey	Escovopsis weberi strain E41 large subunit ribosomal RNA gene, partial sequence	ARG
KU298292.1	Escovopsis weberi	Argentina: Salta, Parque Nacional El Rey	Escovopsis weberi strain E31 large subunit ribosomal RNA gene, partial sequence	ARG
KU298308.1	Escovopsis weberi	Argentina: Santa Fe, San Cristobal	Escovopsis weberi strain E16 large subunit ribosomal RNA gene, partial sequence	ARG
MK800010.1	Exserohilum turcicum	Argentina	Exserohilum turcicum isolate I35 small subunit ribosomal RNA gene, partial sequence; internal transcribed spacer 1, 5.8S ribosomal RNA gene, and internal transcribed spacer 2, complete sequence; and large subunit ribosomal RNA gene, partial sequence	ARG
MK800009.1	Exserohilum turcicum	Argentina	Exserohilum turcicum isolate I34 small subunit ribosomal RNA gene, partial sequence; internal transcribed spacer 1, 5.8S ribosomal RNA gene, and internal transcribed spacer 2, complete sequence; and large subunit ribosomal RNA gene, partial sequence	ARG
MK800008.1	Exserohilum turcicum	Argentina	Exserohilum turcicum isolate I33 small subunit ribosomal RNA gene, partial sequence; internal transcribed spacer 1, 5.8S ribosomal RNA gene, and internal transcribed spacer 2, complete sequence; and large subunit ribosomal RNA gene, partial sequence	ARG
MK800007.1	Exserohilum turcicum	Argentina	Exserohilum turcicum isolate I32 small subunit ribosomal RNA gene, partial sequence; internal transcribed spacer 1, 5.8S ribosomal RNA gene, and internal transcribed spacer 2, complete sequence; and large subunit ribosomal RNA gene, partial sequence	ARG
MK800006.1	Exserohilum turcicum	Argentina	Exserohilum turcicum isolate I31 small subunit ribosomal RNA gene, partial sequence; internal transcribed spacer 1, 5.8S ribosomal RNA gene, and internal transcribed spacer 2, complete sequence; and large subunit ribosomal RNA gene, partial sequence	ARG
MK800005.1	Exserohilum turcicum	Argentina	Exserohilum turcicum isolate I30 small subunit ribosomal RNA gene, partial sequence; internal transcribed spacer 1, 5.8S ribosomal RNA gene, and internal transcribed spacer 2, complete sequence; and large subunit ribosomal RNA gene, partial sequence	ARG
MK800004.1	Exserohilum turcicum	Argentina	Exserohilum turcicum isolate I29 small subunit ribosomal RNA gene, partial sequence; internal transcribed spacer 1, 5.8S ribosomal RNA gene, and internal transcribed spacer 2, complete sequence; and large subunit ribosomal RNA gene, partial sequence	ARG
MK800003.1	Exserohilum turcicum	Argentina	Exserohilum turcicum isolate I28 small subunit ribosomal RNA gene, partial sequence; internal transcribed spacer 1, 5.8S ribosomal RNA gene, and internal transcribed spacer 2, complete sequence; and large subunit ribosomal RNA gene, partial sequence	ARG
MK800002.1	Exserohilum turcicum	Argentina	Exserohilum turcicum isolate I27 small subunit ribosomal RNA gene, partial sequence; internal transcribed spacer 1, 5.8S ribosomal RNA gene, and internal transcribed spacer 2, complete sequence; and large subunit ribosomal RNA gene, partial sequence	ARG
MK800001.1	Exserohilum turcicum	Argentina	Exserohilum turcicum isolate I26 small subunit ribosomal RNA gene, partial sequence; internal transcribed spacer 1, 5.8S ribosomal RNA gene, and internal transcribed spacer 2, complete sequence; and large subunit ribosomal RNA gene, partial sequence	ARG
MK800000.1	Exserohilum turcicum	Argentina	Exserohilum turcicum isolate I25 internal transcribed spacer 1, partial sequence; 5.8S ribosomal RNA gene and internal transcribed spacer 2, complete sequence; and large subunit ribosomal RNA gene, partial sequence	ARG
MK799997.1	Exserohilum turcicum	Argentina	Exserohilum turcicum isolate I22 internal transcribed spacer 1, partial sequence; 5.8S ribosomal RNA gene and internal transcribed spacer 2, complete sequence; and large subunit ribosomal RNA gene, partial sequence	ARG
MK799995.1	Exserohilum turcicum	Argentina	Exserohilum turcicum isolate I20 small subunit ribosomal RNA gene, partial sequence; internal transcribed spacer 1, 5.8S ribosomal RNA gene, and internal transcribed spacer 2, complete sequence; and large subunit ribosomal RNA gene, partial sequence	ARG
MK799994.1	Exserohilum turcicum	Argentina	Exserohilum turcicum isolate I19 small subunit ribosomal RNA gene, partial sequence; internal transcribed spacer 1, 5.8S ribosomal RNA gene, and internal transcribed spacer 2, complete sequence; and large subunit ribosomal RNA gene, partial sequence	ARG
MK799993.1	Exserohilum turcicum	Argentina	Exserohilum turcicum isolate I18 small subunit ribosomal RNA gene, partial sequence; internal transcribed spacer 1, 5.8S ribosomal RNA gene, and internal transcribed spacer 2, complete sequence; and large subunit ribosomal RNA gene, partial sequence	ARG
MK799992.1	Exserohilum turcicum	Argentina	Exserohilum turcicum isolate I17 small subunit ribosomal RNA gene, partial sequence; internal transcribed spacer 1, 5.8S ribosomal RNA gene, and internal transcribed spacer 2, complete sequence; and large subunit ribosomal RNA gene, partial sequence	ARG
MK799991.1	Exserohilum turcicum	Argentina	Exserohilum turcicum isolate I16 small subunit ribosomal RNA gene, partial sequence; internal transcribed spacer 1, 5.8S ribosomal RNA gene, and internal transcribed spacer 2, complete sequence; and large subunit ribosomal RNA gene, partial sequence	ARG
MK799990.1	Exserohilum turcicum	Argentina	Exserohilum turcicum isolate I15 small subunit ribosomal RNA gene, partial sequence; internal transcribed spacer 1, 5.8S ribosomal RNA gene, and internal transcribed spacer 2, complete sequence; and large subunit ribosomal RNA gene, partial sequence	ARG
MK799989.1	Exserohilum turcicum	Argentina	Exserohilum turcicum isolate I14 small subunit ribosomal RNA gene, partial sequence; internal transcribed spacer 1, 5.8S ribosomal RNA gene, and internal transcribed spacer 2, complete sequence; and large subunit ribosomal RNA gene, partial sequence	ARG
MK799988.1	Exserohilum turcicum	Argentina	Exserohilum turcicum isolate I13 small subunit ribosomal RNA gene, partial sequence; internal transcribed spacer 1, 5.8S ribosomal RNA gene, and internal transcribed spacer 2, complete sequence; and large subunit ribosomal RNA gene, partial sequence	ARG
MK799987.1	Exserohilum turcicum	Argentina	Exserohilum turcicum isolate I12 small subunit ribosomal RNA gene, partial sequence; internal transcribed spacer 1, 5.8S ribosomal RNA gene, and internal transcribed spacer 2, complete sequence; and large subunit ribosomal RNA gene, partial sequence	ARG
MK799986.1	Exserohilum turcicum	Argentina	Exserohilum turcicum isolate I11 small subunit ribosomal RNA gene, partial sequence; internal transcribed spacer 1, 5.8S ribosomal RNA gene, and internal transcribed spacer 2, complete sequence; and large subunit ribosomal RNA gene, partial sequence	ARG
MK799985.1	Exserohilum turcicum	Argentina	Exserohilum turcicum isolate I10 small subunit ribosomal RNA gene, partial sequence; internal transcribed spacer 1, 5.8S ribosomal RNA gene, and internal transcribed spacer 2, complete sequence; and large subunit ribosomal RNA gene, partial sequence	ARG
MK799984.1	Exserohilum turcicum	Argentina	Exserohilum turcicum isolate I9 small subunit ribosomal RNA gene, partial sequence; internal transcribed spacer 1, 5.8S ribosomal RNA gene, and internal transcribed spacer 2, complete sequence; and large subunit ribosomal RNA gene, partial sequence	ARG
MK799983.1	Exserohilum turcicum	Argentina	Exserohilum turcicum isolate I8 small subunit ribosomal RNA gene, partial sequence; internal transcribed spacer 1, 5.8S ribosomal RNA gene, and internal transcribed spacer 2, complete sequence; and large subunit ribosomal RNA gene, partial sequence	ARG
MK799982.1	Exserohilum turcicum	Argentina	Exserohilum turcicum isolate I7 small subunit ribosomal RNA gene, partial sequence; internal transcribed spacer 1, 5.8S ribosomal RNA gene, and internal transcribed spacer 2, complete sequence; and large subunit ribosomal RNA gene, partial sequence	ARG
MK799978.1	Exserohilum turcicum	Argentina	Exserohilum turcicum isolate I3 small subunit ribosomal RNA gene, partial sequence; internal transcribed spacer 1, 5.8S ribosomal RNA gene, and internal transcribed spacer 2, complete sequence; and large subunit ribosomal RNA gene, partial sequence	ARG
MK799977.1	Exserohilum turcicum	Argentina	Exserohilum turcicum isolate I2 small subunit ribosomal RNA gene, partial sequence; internal transcribed spacer 1, 5.8S ribosomal RNA gene, and internal transcribed spacer 2, complete sequence; and large subunit ribosomal RNA gene, partial sequence	ARG
MK799976.1	Exserohilum turcicum	Argentina	Exserohilum turcicum isolate I1 small subunit ribosomal RNA gene, partial sequence; internal transcribed spacer 1, 5.8S ribosomal RNA gene, and internal transcribed spacer 2, complete sequence; and large subunit ribosomal RNA gene, partial sequence	ARG
KY948811.1	Fibroporia gossypium	Argentina	Fibroporia gossypium voucher MR11443 small subunit ribosomal RNA gene, partial sequence; internal transcribed spacer 1, 5.8S ribosomal RNA gene, and internal transcribed spacer 2, complete sequence; and large subunit ribosomal RNA gene, partial sequence	ARG
KY949029.1	Fibroporia gossypium	Argentina	Fibroporia gossypium voucher MR11443 RNA polymerase II large subunit (rpb1) gene, partial cds	ARG
KY948813.1	Fibroporia vaillantii	Argentina	Fibroporia vaillantii voucher MR12477 small subunit ribosomal RNA gene, partial sequence; internal transcribed spacer 1, 5.8S ribosomal RNA gene, and internal transcribed spacer 2, complete sequence; and large subunit ribosomal RNA gene, partial sequence	ARG
KY949036.1	Fibroporia vaillantii	Argentina	Fibroporia vaillantii voucher MR12477 RNA polymerase II large subunit (rpb1) gene, partial cds	ARG
MN385701.1	Filobasidium sp.	Argentina: Prov_of_Buenos_Aires	Filobasidium sp. isolate 31 large subunit ribosomal RNA gene, partial sequence	ARG
MN385700.1	Filobasidium sp.	Argentina: Prov_of_Buenos_Aires	Filobasidium sp. isolate 32 large subunit ribosomal RNA gene, partial sequence	ARG
AY571003.1	Fistulina antarctica	Argentina	Fistulina antarctica strain CIEFAP115 large subunit ribosomal RNA gene, partial sequence	ARG
EU191069.1	Flammulina velutipes	Argentina: Buenos Aires, University Agronomica grounds	Flammulina velutipes voucher TENN59018 18S ribosomal RNA gene, partial sequence; internal transcribed spacer 1, 5.8S ribosomal RNA gene, and internal transcribed spacer 2, complete sequence; and large subunit ribosomal RNA gene, partial sequence	ARG
EU191068.1	Flammulina velutipes	Argentina: Buenos Aires, University Agronomica grounds	Flammulina velutipes voucher TENN59017 18S ribosomal RNA gene, partial sequence; internal transcribed spacer 1, 5.8S ribosomal RNA gene, and internal transcribed spacer 2, complete sequence; and large subunit ribosomal RNA gene, partial sequence	ARG
EU191067.1	Flammulina velutipes	Argentina: Buenos Aires, University Agronomica grounds	Flammulina velutipes voucher TENN58946 18S ribosomal RNA gene, partial sequence; internal transcribed spacer 1, 5.8S ribosomal RNA gene, and internal transcribed spacer 2, complete sequence; and large subunit ribosomal RNA gene, partial sequence	ARG
EU191065.1	Flammulina velutipes	Argentina: Prov. Chubut, Parque Nac. Los Alerces, East shore of Lago Menendez	Flammulina velutipes voucher TENN54821 18S ribosomal RNA gene, partial sequence; internal transcribed spacer 1, 5.8S ribosomal RNA gene, and internal transcribed spacer 2, complete sequence; and large subunit ribosomal RNA gene, partial sequence	ARG
JN939610.1	Flavoparmelia subambigua	Argentina	Flavoparmelia subambigua strain MAF-Lich 15520 28S ribosomal RNA (LSU) gene, partial sequence	ARG
KF444714.1	Fomitiporia maxonii	Argentina	Fomitiporia maxonii culture-collection MUCL:51331 28S large subunit ribosomal RNA gene, partial sequence	ARG
KF444722.1	Fomitiporia neotropica	Argentina	Fomitiporia sp. MA-2013b culture-collection MUCL:51336 28S large subunit ribosomal RNA gene, partial sequence	ARG
KF444721.1	Fomitiporia neotropica	Argentina	Fomitiporia sp. MA-2013b culture-collection MUCL:51335 28S large subunit ribosomal RNA gene, partial sequence	ARG
KF444719.1	Fomitiporia neotropica	Argentina	Fomitiporia sp. MA-2013b culture-collection MUCL:49549 28S large subunit ribosomal RNA gene, partial sequence	ARG
MF615301.1	Fomitiporia sp.	Argentina	Fomitiporia sp. voucher CORDC00005291 internal transcribed spacer 1, partial sequence; 5.8S ribosomal RNA gene and internal transcribed spacer 2, complete sequence; and large subunit ribosomal RNA gene, partial sequence	ARG
MF615300.1	Fomitiporia sp.	Argentina	Fomitiporia sp. voucher CORDC00005290 internal transcribed spacer 1, partial sequence; 5.8S ribosomal RNA gene and internal transcribed spacer 2, complete sequence; and large subunit ribosomal RNA gene, partial sequence	ARG
MF615298.1	Fomitiporia sp.	Argentina	Fomitiporia sp. voucher CORDC00005289 internal transcribed spacer 1, partial sequence; 5.8S ribosomal RNA gene and internal transcribed spacer 2, complete sequence; and large subunit ribosomal RNA gene, partial sequence	ARG
MF615297.1	Fomitiporia sp.	Argentina	Fomitiporia sp. voucher CORDC00005288 internal transcribed spacer 1, partial sequence; 5.8S ribosomal RNA gene and internal transcribed spacer 2, complete sequence; and large subunit ribosomal RNA gene, partial sequence	ARG
MF615296.1	Fomitiporia sp.	Argentina	Fomitiporia sp. voucher CORDC00005287 internal transcribed spacer 1, partial sequence; 5.8S ribosomal RNA gene and internal transcribed spacer 2, complete sequence; and large subunit ribosomal RNA gene, partial sequence	ARG
MF615295.1	Fomitiporia sp.	Argentina	Fomitiporia sp. voucher CORDC00005284 internal transcribed spacer 1, partial sequence; 5.8S ribosomal RNA gene and internal transcribed spacer 2, complete sequence; and large subunit ribosomal RNA gene, partial sequence	ARG
MF615269.1	Fomitiporia sp.	Argentina	Fomitiporia sp. voucher CORDC00005293 large subunit ribosomal RNA gene, partial sequence	ARG
MF615268.1	Fomitiporia sp.	Argentina	Fomitiporia sp. voucher CORDC00005286 large subunit ribosomal RNA gene, partial sequence	ARG
MF615267.1	Fomitiporia sp.	Argentina	Fomitiporia sp. voucher CORDC00005284 large subunit ribosomal RNA gene, partial sequence	ARG
MF615266.1	Fomitiporia sp.	Argentina	Fomitiporia sp. voucher CORDC00005289 large subunit ribosomal RNA gene, partial sequence	ARG
MF615265.1	Fomitiporia sp.	Argentina	Fomitiporia sp. voucher CORDC00005288 large subunit ribosomal RNA gene, partial sequence	ARG
MF615264.1	Fomitiporia sp.	Argentina	Fomitiporia sp. voucher CORDC00005287 large subunit ribosomal RNA gene, partial sequence	ARG
MF959620.1	Fonsecazyma tronadorensis	Argentina: Rio Negro	Fonsecazyma tronadorensis strain CRUB 1299 small subunit ribosomal RNA gene, partial sequence; internal transcribed spacer 1, 5.8S ribosomal RNA gene, and internal transcribed spacer 2, complete sequence; and large subunit ribosomal RNA gene, partial sequence	ARG
MH859005.1	Fusarium neocosmosporiellum	Argentina	Fusarium neocosmosporiellum strain CBS 398.67 small subunit ribosomal RNA gene, partial sequence; internal transcribed spacer 1, 5.8S ribosomal RNA gene, and internal transcribed spacer 2, complete sequence; and large subunit ribosomal RNA gene, partial sequence	ARG
MH870706.1	Fusarium neocosmosporiellum	Argentina	Neocosmospora africana strain CBS 398.67 large subunit ribosomal RNA gene, partial sequence	ARG
MH856497.1	Fusarium oxysporum f. sp. dianthi	Argentina	Fusarium oxysporum f. sp. dianthi strain CBS 214.49 small subunit ribosomal RNA gene, partial sequence; internal transcribed spacer 1, 5.8S ribosomal RNA gene, and internal transcribed spacer 2, complete sequence; and large subunit ribosomal RNA gene, partial sequence	ARG
MH868034.1	Fusarium oxysporum f. sp. dianthi	Argentina	Fusarium oxysporum f. sp. dianthi strain CBS 214.49 large subunit ribosomal RNA gene, partial sequence	ARG
MH861018.1	Fusarium robustum	Argentina	Fusarium robustum strain CBS 637.76 small subunit ribosomal RNA gene, partial sequence; internal transcribed spacer 1, 5.8S ribosomal RNA gene, and internal transcribed spacer 2, complete sequence; and large subunit ribosomal RNA gene, partial sequence	ARG
MF979523.1	Fusarium sp.	Argentina	Fusarium sp. isolate FA_17 small subunit ribosomal RNA gene, partial sequence; internal transcribed spacer 1, 5.8S ribosomal RNA gene, and internal transcribed spacer 2, complete sequence; and large subunit ribosomal RNA gene, partial sequence	ARG
MF540540.1	Fusarium sudanense	Argentina	Fusarium sudanense strain LBEA 3100 small subunit ribosomal RNA gene, partial sequence; internal transcribed spacer 1, 5.8S ribosomal RNA gene, and internal transcribed spacer 2, complete sequence; and large subunit ribosomal RNA gene, partial sequence	ARG
MH411162.1	Fusarium sudanense	Argentina	Fusarium sudanense strain LBEA 3100 28S large subunit ribosomal RNA gene, partial sequence	ARG
MT503635.1	Galactinia pseudosylvestris	Argentina	Galactinia pseudosylvestris voucher DHP-AR13 internal transcribed spacer 1, partial sequence; 5.8S ribosomal RNA gene and internal transcribed spacer 2, complete sequence; and large subunit ribosomal RNA gene, partial sequence	ARG
MT503634.1	Galactinia pseudosylvestris	Argentina	Galactinia pseudosylvestris voucher AM-AR17-027 internal transcribed spacer 1, partial sequence; 5.8S ribosomal RNA gene and internal transcribed spacer 2, complete sequence; and large subunit ribosomal RNA gene, partial sequence	ARG
KP687522.1	Geastrum cf. plicatum MA-Fungi 87322	Argentina	Geastrum cf. plicatum MA-Fungi 87322 voucher MA:Fungi:87322 small subunit ribosomal RNA gene, partial sequence; internal transcribed spacer 1, 5.8S ribosomal RNA gene, and internal transcribed spacer 2, complete sequence; and large subunit ribosomal RNA gene, partial sequence	ARG
KP687484.1	Geastrum cf. plicatum MA-Fungi 87322	Argentina	Geastrum cf. plicatum MA-Fungi 87322 voucher MA:Fungi:87322 large subunit ribosomal RNA gene, partial sequence	ARG
KP687503.1	Geastrum kuharii	Argentina	Geastrum kuharii voucher MA:Fungi:86914 small subunit ribosomal RNA gene, partial sequence; internal transcribed spacer 1, 5.8S ribosomal RNA gene, and internal transcribed spacer 2, complete sequence; and large subunit ribosomal RNA gene, partial sequence	ARG
KP687502.1	Geastrum kuharii	Argentina	Geastrum kuharii voucher MA:Fungi:86913 small subunit ribosomal RNA gene, partial sequence; internal transcribed spacer 1, 5.8S ribosomal RNA gene, and internal transcribed spacer 2, complete sequence; and large subunit ribosomal RNA gene, partial sequence	ARG
KP687464.1	Geastrum kuharii	Argentina	Geastrum kuharii voucher MA:Fungi:86914 large subunit ribosomal RNA gene, partial sequence	ARG
KP687463.1	Geastrum kuharii	Argentina	Geastrum kuharii voucher MA:Fungi:86913 large subunit ribosomal RNA gene, partial sequence	ARG
KP687476.1	Geastrum ovalisporum	Argentina	Geastrum ovalisporum voucher MA:Fungi:86670 large subunit ribosomal RNA gene, partial sequence	ARG
KP687515.1	Geastrum papinuttii	Argentina	Geastrum papinuttii voucher MA:Fungi:86912 small subunit ribosomal RNA gene, partial sequence; internal transcribed spacer 1, 5.8S ribosomal RNA gene, and internal transcribed spacer 2, complete sequence; and large subunit ribosomal RNA gene, partial sequence	ARG
KP687477.1	Geastrum papinuttii	Argentina	Geastrum papinuttii voucher MA:Fungi:86912 large subunit ribosomal RNA gene, partial sequence	ARG
MH856502.1	Geastrum saccatum	Argentina	Geastrum saccatum strain CBS 223.49 small subunit ribosomal RNA gene, partial sequence; internal transcribed spacer 1, 5.8S ribosomal RNA gene, and internal transcribed spacer 2, complete sequence; and large subunit ribosomal RNA gene, partial sequence	ARG
MH868038.1	Geastrum saccatum	Argentina	Geastrum saccatum strain CBS 223.49 large subunit ribosomal RNA gene, partial sequence	ARG
MK732528.1	Geastrum wrightii	Argentina	Geastrum wrightii strain MLHC 1903 small subunit ribosomal RNA gene, partial sequence; internal transcribed spacer 1, 5.8S ribosomal RNA gene, and internal transcribed spacer 2, complete sequence; and large subunit ribosomal RNA gene, partial sequence	ARG
MK732527.1	Geastrum wrightii	Argentina	Geastrum wrightii strain MLHC 526 small subunit ribosomal RNA, internal transcribed spacer 1, 5.8S ribosomal RNA, internal transcribed spacer 2, and large subunit ribosomal intergenic spacer, partial sequence	ARG
MK732526.1	Geastrum wrightii	Argentina	Geastrum wrightii strain AH 49090 large subunit ribosomal RNA gene, partial sequence	ARG
MT505215.1	Genea sp. (in: Fungi)	Argentina	Genea sp. (in: Fungi) voucher CORD:EN64 internal transcribed spacer 1, partial sequence; 5.8S ribosomal RNA gene and internal transcribed spacer 2, complete sequence; and large subunit ribosomal RNA gene, partial sequence	ARG
MT505181.1	Genea sp. (in: Fungi)	Argentina: Neuquen	Genea sp. (in: Fungi) voucher CORD:EN67 large subunit ribosomal RNA gene, partial sequence	ARG
MK430983.1	Geomorium fuegianum	Argentina	Geomorium fuegianum voucher CT-4268 large subunit ribosomal RNA gene, partial sequence	ARG
MK430933.1	Geomorium gamundiae	Argentina	Geomorium sp. NK-2018b voucher AM-AR17-028 internal transcribed spacer 1, partial sequence; 5.8S ribosomal RNA gene and internal transcribed spacer 2, complete sequence; and large subunit ribosomal RNA gene, partial sequence	ARG
MK430972.1	Geomorium gamundiae	Argentina	Geomorium sp. NK-2018b voucher AM-AR17-28 large subunit ribosomal RNA gene, partial sequence	ARG
MK430977.1	Geomorium geodon	Argentina	Geomorium sp. NK-2018c voucher MES-1239 large subunit ribosomal RNA gene, partial sequence	ARG
MK430978.1	Geomorium singeri	Argentina	Geomorium singeri voucher MES-1986 large subunit ribosomal RNA gene, partial sequence	ARG
KY948740.1	Gloeoporellus merulinus	Argentina	Tyromyces merulinus voucher CIEFAP-204 small subunit ribosomal RNA gene, partial sequence; internal transcribed spacer 1, 5.8S ribosomal RNA gene, and internal transcribed spacer 2, complete sequence; and large subunit ribosomal RNA gene, partial sequence	ARG
KY949045.1	Gloeoporellus merulinus	Argentina	Tyromyces merulinus voucher CIEFAP-204 RNA polymerase II large subunit (rpb1) gene, partial cds	ARG
DQ097372.1	Gloiocephala aquatica	Argentina	Gloiocephala aquatica strain CIEFAP50 isolate AFTOL-ID 517 large subunit ribosomal RNA gene, partial sequence; mitochondrial	ARG
DQ097356.1	Gloiocephala aquatica	Argentina	Gloiocephala aquatica strain CIEFAP50 isolate AFTOL-ID 517 internal transcribed spacer 1, partial sequence; 5.8S ribosomal RNA gene and internal transcribed spacer 2, complete sequence; and 28S large subunit ribosomal RNA gene, partial sequence	ARG
DQ097343.1	Gloiocephala aquatica	Argentina	Gloiocephala aquatica strain CIEFAP50 isolate AFTOL-ID 517 25S large subunit ribosomal RNA gene, partial sequence	ARG
MT133671.1	Glomeromycota sp.	Argentina: Buenos Aires Province, Balcarce	Glomeromycota sp. clone Rot1-A-B3 large subunit ribosomal RNA gene, partial sequence	ARG
MT133670.1	Glomeromycota sp.	Argentina: Buenos Aires Province, Balcarce	Glomeromycota sp. clone Rot3-A-B1 large subunit ribosomal RNA gene, partial sequence	ARG
MT133669.1	Glomeromycota sp.	Argentina: Buenos Aires Province, Balcarce	Glomeromycota sp. clone CCf-Sbf-W-B3 large subunit ribosomal RNA gene, partial sequence	ARG
MT133668.1	Glomeromycota sp.	Argentina: Buenos Aires Province, Balcarce	Glomeromycota sp. clone CCf-Sbf-W-B1 large subunit ribosomal RNA gene, partial sequence	ARG
MT133663.1	Glomeromycota sp.	Argentina: Buenos Aires Province, Balcarce	Glomeromycota sp. clone Sbf-Mon-W-B1 large subunit ribosomal RNA gene, partial sequence	ARG
MT133666.1	Glomeromycota sp.	Argentina: Buenos Aires Province, Balcarce	Glomeromycota sp. clone Rot1-A-B1 large subunit ribosomal RNA gene, partial sequence	ARG
MT133667.1	Glomeromycota sp.	Argentina: Buenos Aires Province, Balcarce	Glomeromycota sp. clone CC-Sbf-W-B3 large subunit ribosomal RNA gene, partial sequence	ARG
MT133664.1	Glomeromycota sp.	Argentina: Buenos Aires Province, Balcarce	Glomeromycota sp. clone CCf-Sbf-W-B2 large subunit ribosomal RNA gene, partial sequence	ARG
MT133665.1	Glomeromycota sp.	Argentina: Buenos Aires Province, Balcarce	Glomeromycota sp. clone Rot3-S-B1 large subunit ribosomal RNA gene, partial sequence	ARG
MT133662.1	Glomeromycota sp.	Argentina: Buenos Aires Province, Balcarce	Glomeromycota sp. clone CC-Sbf-W-B2 large subunit ribosomal RNA gene, partial sequence	ARG
MT133661.1	Glomeromycota sp.	Argentina: Buenos Aires Province, Balcarce	Glomeromycota sp. clone CC-S-B2 large subunit ribosomal RNA gene, partial sequence	ARG
MT131329.1	Glomeromycota sp.	Argentina: Buenos Aires Province, Balcarce	Glomeromycota sp. clone CCf-S-B5 large subunit ribosomal RNA gene, partial sequence	ARG
MT131326.1	Glomeromycota sp.	Argentina: Buenos Aires Province, Balcarce	Glomeromycota sp. clone CC-A-B2 large subunit ribosomal RNA gene, partial sequence	ARG
MT131313.1	Glomeromycota sp.	Argentina: Buenos Aires Province, Balcarce	Glomeromycota sp. clone CC-Sbf-W-B1 large subunit ribosomal RNA gene, partial sequence	ARG
MT131295.1	Glomeromycota sp.	Argentina: Buenos Aires Province, Balcarce	Glomeromycota sp. clone Rot1-S-B1 large subunit ribosomal RNA gene, partial sequence	ARG
MT131279.1	Glomeromycota sp.	Argentina: Buenos Aires Province, Balcarce	Glomeromycota sp. clone Rot3-W-B1 large subunit ribosomal RNA gene, partial sequence	ARG
MT131277.1	Glomeromycota sp.	Argentina: Buenos Aires Province, Balcarce	Glomeromycota sp. clone Sbf-Mon-S-B3 large subunit ribosomal RNA gene, partial sequence	ARG
MT130719.1	Glomeromycota sp.	Argentina: Buenos Aires Province, Balcarce	Glomeromycota sp. clone Sbf-Mon-S-B4 large subunit ribosomal RNA gene, partial sequence	ARG
MT130706.1	Glomeromycota sp.	Argentina: Buenos Aires Province, Balcarce	Glomeromycota sp. clone Sb-Mon-W-B2 large subunit ribosomal RNA gene, partial sequence	ARG
MT130515.1	Glomeromycota sp.	Argentina: Buenos Aires Province, Balcarce	Glomeromycota sp. clone Sb-Mon-W-B1 large subunit ribosomal RNA gene, partial sequence	ARG
KY103482.1	Goffeauzyma agrionensis	Argentina	Goffeauzyma agrionensis culture CBS:10799 small subunit ribosomal RNA gene, partial sequence; internal transcribed spacer 1, 5.8S ribosomal RNA gene, and internal transcribed spacer 2, complete sequence; and large subunit ribosomal RNA gene, partial sequence	ARG
MH858842.1	Grammothele subargentea	Argentina	Grammothele subargentea strain CBS 413.66 small subunit ribosomal RNA gene, partial sequence; internal transcribed spacer 1, 5.8S ribosomal RNA gene, and internal transcribed spacer 2, complete sequence; and large subunit ribosomal RNA gene, partial sequence	ARG
MH870481.1	Grammothele subargentea	Argentina	Grammothele subargentea strain CBS 413.66 large subunit ribosomal RNA gene, partial sequence	ARG
MG775658.1	Graphis elongata	Argentina	Graphis elongata isolate BAFC39315C large subunit ribosomal RNA gene, partial sequence	ARG
MG775657.1	Graphis elongata	Argentina	Graphis elongata isolate BAFC39315L large subunit ribosomal RNA gene, partial sequence	ARG
KY552920.1	Graphium basitruncatum	Argentina	Graphium basitruncatum strain Gb105-16 internal transcribed spacer 1, partial sequence; 5.8S ribosomal RNA gene and internal transcribed spacer 2, complete sequence; and large subunit ribosomal RNA gene, partial sequence	ARG
MH871799.1	Gryganskiella fimbricystis	Argentina	Mortierella fimbricystis strain CBS 943.70 large subunit ribosomal RNA gene, partial sequence	ARG
KY026661.1	Gymnopus juniperinus	Argentina: Misiones	Gymnopus juniperinus isolate TFB10782 voucher TENN:F-58988 18S ribosomal RNA gene, partial sequence; internal transcribed spacer 1, 5.8S ribosomal RNA gene, and internal transcribed spacer 2, complete sequence; and large subunit ribosomal RNA gene, partial sequence	ARG
KY559328.1	Gymnopus sp. TENN 055023	Argentina: Rio Negro, Parque Nacional Nahuel Huapi, Puerto Blest	Gymnopus sp. TENN 055023 strain TFB8349 small subunit ribosomal RNA gene, partial sequence; internal transcribed spacer 1, 5.8S ribosomal RNA gene, and internal transcribed spacer 2, complete sequence; and large subunit ribosomal RNA gene, partial sequence	ARG
MK278119.1	Gymnopus villosipes	Argentina	Gymnopus villosipes strain B2202 large subunit ribosomal RNA gene, partial sequence	ARG
MH856628.1	Hadrotrichum cedrelae	Argentina	Hadrotrichum cedrelae strain CBS 290.50 small subunit ribosomal RNA gene, partial sequence; internal transcribed spacer 1, 5.8S ribosomal RNA gene, and internal transcribed spacer 2, complete sequence; and large subunit ribosomal RNA gene, partial sequence	ARG
LT992033.1	Hamigera paravellanea	Argentina	Hamigera paravellanea partial RPB2 gene for RNA polymerase II large subunit 2	ARG
LT991984.1	Hamigera paravellanea	Argentina	Hamigera paravellanea partial RPB2 gene for RNA polymerase II large subunit 2	ARG
LT991985.1	Hamigera terricola	Argentina	Hamigera terricola partial RPB2 gene for RNA polymerase II large subunit 2	ARG
KY107780.1	Hannaella luteola	Argentina	Hannaella luteola culture CBS:10491 large subunit ribosomal RNA gene, partial sequence	ARG
MT409042.1	Hebeloma sp.	Argentina	Hebeloma sp. voucher FLAS-F-63753_AM-AR16-017 internal transcribed spacer 1, partial sequence; 5.8S ribosomal RNA gene and internal transcribed spacer 2, complete sequence; and large subunit ribosomal RNA gene, partial sequence	ARG
MT409041.1	Hebeloma sp.	Argentina	Hebeloma sp. voucher FLAS-F-63747_AM-AR15-027 internal transcribed spacer 1, partial sequence; 5.8S ribosomal RNA gene and internal transcribed spacer 2, complete sequence; and large subunit ribosomal RNA gene, partial sequence	ARG
MT409108.1	Hebeloma sp.	Argentina	Hebeloma sp. voucher FLAS-F-63274_MES-1358 large subunit ribosomal RNA gene, partial sequence	ARG
MT409106.1	Hebeloma sp.	Argentina	Hebeloma sp. voucher FLAS-F-63753_AM-AR16-017 large subunit ribosomal RNA gene, partial sequence	ARG
MN597428.1	Herpomyces spegazzinii	Argentina	Herpomyces spegazzinii isolate CEPHe 27-2 small subunit ribosomal RNA gene, partial sequence; internal transcribed spacer 1, 5.8S ribosomal RNA gene, and internal transcribed spacer 2, complete sequence; and large subunit ribosomal RNA gene, partial sequence	ARG
MN597427.1	Herpomyces spegazzinii	Argentina	Herpomyces spegazzinii isolate CEPHe27-1 small subunit ribosomal RNA gene, partial sequence; internal transcribed spacer 1, 5.8S ribosomal RNA gene, and internal transcribed spacer 2, complete sequence; and large subunit ribosomal RNA gene, partial sequence	ARG
MH856864.1	Hexagonia variegata	Argentina	Hexagonia variegata strain CBS 289.51 small subunit ribosomal RNA gene, partial sequence; internal transcribed spacer 1, 5.8S ribosomal RNA gene, and internal transcribed spacer 2, complete sequence; and large subunit ribosomal RNA gene, partial sequence	ARG
MH868382.1	Hexagonia variegata	Argentina	Hexagonia variegata strain CBS 289.51 large subunit ribosomal RNA gene, partial sequence	ARG
MK278147.1	Hohenbuehelia grisea	Argentina	Hohenbuehelia grisea strain B2198 large subunit ribosomal RNA gene, partial sequence	ARG
FJ411093.1	Hornodermoporus martius	Argentina	Perenniporia martius strain MUCL 41678 small subunit ribosomal RNA gene, partial sequence; internal transcribed spacer 1, 5.8S ribosomal RNA gene, and internal transcribed spacer 2, complete sequence; and large subunit ribosomal RNA gene, partial sequence	ARG
FJ411092.1	Hornodermoporus martius	Argentina	Perenniporia martius strain MUCL 41677 small subunit ribosomal RNA gene, partial sequence; internal transcribed spacer 1, 5.8S ribosomal RNA gene, and internal transcribed spacer 2, complete sequence; and large subunit ribosomal RNA gene, partial sequence	ARG
FJ393860.1	Hornodermoporus martius	Argentina	Perenniporia martius strain MUCL41678 large subunit ribosomal RNA gene, partial sequence	ARG
FJ393859.1	Hornodermoporus martius	Argentina	Perenniporia martius strain MUCL41677 large subunit ribosomal RNA gene, partial sequence	ARG
MH861021.1	Humicolopsis cephalosporioides	Argentina	Humicolopsis cephalosporioides strain CBS 645.76 small subunit ribosomal RNA gene, partial sequence; internal transcribed spacer 1, 5.8S ribosomal RNA gene, and internal transcribed spacer 2, complete sequence; and large subunit ribosomal RNA gene, partial sequence	ARG
MH872792.1	Humicolopsis cephalosporioides	Argentina	Humicolopsis cephalosporioides strain CBS 645.76 large subunit ribosomal RNA gene, partial sequence	ARG
MH856910.1	Hydnopolyporus fimbriatus	Argentina	Hydnopolyporus fimbriatus strain CBS 384.51 small subunit ribosomal RNA gene, partial sequence; internal transcribed spacer 1, 5.8S ribosomal RNA gene, and internal transcribed spacer 2, complete sequence; and large subunit ribosomal RNA gene, partial sequence	ARG
MH868432.1	Hydnopolyporus fimbriatus	Argentina	Hydnopolyporus fimbriatus strain CBS 384.51 large subunit ribosomal RNA gene, partial sequence	ARG
KP347525.1	Hymenochaetaceae sp. MBP-2015	Argentina: Chubut, Los Cipreses	Hymenochaetaceae sp. MBP-2015 isolate CIEFAPcc107 large subunit ribosomal RNA gene, partial sequence	ARG
KP347524.1	Hymenochaetaceae sp. MBP-2015	Argentina: Chubut, Los Cipreses	Hymenochaetaceae sp. MBP-2015 isolate CIEFAPcc88 large subunit ribosomal RNA gene, partial sequence	ARG
KY352652.1	Hypholoma frowardii	Argentina: Bariloche, Nahuel Huapi National Park, Puerto Blest	Hypholoma frowardii strain TFB8348 small subunit ribosomal RNA gene, partial sequence; internal transcribed spacer 1, 5.8S ribosomal RNA gene, and internal transcribed spacer 2, complete sequence; and large subunit ribosomal RNA gene, partial sequence	ARG
KY352641.1	Hypholoma frowardii	Argentina: Villa la Angostura, Los Lagos	Hypholoma frowardii strain TFB8376 small subunit ribosomal RNA gene, partial sequence; internal transcribed spacer 1, 5.8S ribosomal RNA gene, and internal transcribed spacer 2, complete sequence; and large subunit ribosomal RNA gene, partial sequence	ARG
MK278214.1	Hypholoma puiggarii	Argentina	Hypholoma puiggarii strain B2203 large subunit ribosomal RNA gene, partial sequence	ARG
MK131720.1	Hypomontagnella barbarensis	Argentina	Hypomontagnella barbarensis strain STMA 14081 small subunit ribosomal RNA gene, partial sequence; internal transcribed spacer 1, 5.8S ribosomal RNA gene, and internal transcribed spacer 2, complete sequence; and large subunit ribosomal RNA gene, partial sequence	ARG
MK131718.1	Hypomontagnella barbarensis	Argentina	Hypomontagnella barbarensis strain STMA 14081 large subunit ribosomal RNA gene, partial sequence	ARG
DQ457683.1	Inocephalus sp. GD-b	Argentina	Inocephalus sp. GD-b 25S large subunit ribosomal RNA gene, partial sequence	ARG
EU600895.1	Inocybe furfurea	Argentina	Inocybe furfurea voucher GDa (TENN) 25S large subunit ribosomal RNA gene, partial sequence	ARG
MH578033.1	Inocybe fuscata	Argentina: Estancia Nueva Argentina, Tierra del Fuego	Inocybe fuscata strain isotype M249 (MICH) small subunit ribosomal RNA gene, partial sequence; internal transcribed spacer 1, 5.8S ribosomal RNA gene, and internal transcribed spacer 2, complete sequence; and large subunit ribosomal RNA gene, partial sequence	ARG
JN974922.1	Inocybe sp. GDsn	Argentina	Inocybe sp. GDsn large subunit ribosomal RNA gene, partial sequence	ARG
HQ641117.1	Inocybe sp. TENN063762	Argentina	Inocybe sp. TENN063762 large subunit ribosomal RNA gene, partial sequence	ARG
HQ586875.1	Inocybe sp. TENN063762	Argentina	Inocybe sp. TENN063762 small subunit ribosomal RNA gene, partial sequence; internal transcribed spacer 1, 5.8S ribosomal RNA gene, and internal transcribed spacer 2, complete sequence; and large subunit ribosomal RNA gene, partial sequence	ARG
KY559312.1	Inocybe subretipes	Argentina: Tierra del Fuego, Lago Fagnano, Cabecera del Lago, foothills of the Cordillera	Inocybe subretipes strain M380 small subunit ribosomal RNA gene, partial sequence; internal transcribed spacer 1, 5.8S ribosomal RNA gene, and internal transcribed spacer 2, complete sequence; and large subunit ribosomal RNA gene, partial sequence	ARG
MN046410.1	Inonotus rickii	Argentina: City_of_Buenos_Aires	Inonotus rickii voucher BAFC 4304 P large subunit ribosomal RNA gene, partial sequence	ARG
MN046409.1	Inonotus rickii	Argentina: City_of_Buenos_Aires	Inonotus rickii voucher BAFC 3304 P large subunit ribosomal RNA gene, partial sequence	ARG
MN046408.1	Inonotus rickii	Argentina: City_of_Buenos_Aires	Inonotus rickii voucher BAFC 3300 P large subunit ribosomal RNA gene, partial sequence	ARG
MN046407.1	Inonotus rickii	Argentina: City_of_Buenos_Aires	Inonotus rickii voucher BAFC 4301 E large subunit ribosomal RNA gene, partial sequence	ARG
MN046406.1	Inonotus rickii	Argentina: City_of_Buenos_Aires	Inonotus rickii voucher BAFC 4303 E large subunit ribosomal RNA gene, partial sequence	ARG
MN046405.1	Inonotus rickii	Argentina: City_of_Buenos_Aires	Inonotus rickii voucher BAFC 3308 P large subunit ribosomal RNA gene, partial sequence	ARG
MN046404.1	Inonotus rickii	Argentina: City_of_Buenos_Aires	Inonotus rickii voucher BAFC 3316 P large subunit ribosomal RNA gene, partial sequence	ARG
MN046403.1	Inonotus rickii	Argentina: City_of_Buenos_Aires	Inonotus rickii voucher BAFC 4305 P large subunit ribosomal RNA gene, partial sequence	ARG
MN046402.1	Inonotus rickii	Argentina: City_of_Buenos_Aires	Inonotus rickii voucher BAFC 4302 E large subunit ribosomal RNA gene, partial sequence	ARG
MN046401.1	Inonotus rickii	Argentina: City_of_Buenos_Aires	Inonotus rickii voucher BAFC 3307 P large subunit ribosomal RNA gene, partial sequence	ARG
MN046400.1	Inonotus rickii	Argentina: City_of_Buenos_Aires	Inonotus rickii voucher BAFC 3319 P large subunit ribosomal RNA gene, partial sequence	ARG
MH869968.1	Iodophanus carneus	Argentina	Iodophanus carneus strain CBS 537.63 large subunit ribosomal RNA gene, partial sequence	ARG
MH869967.1	Iodophanus carneus	Argentina	Iodophanus carneus strain CBS 536.63 large subunit ribosomal RNA gene, partial sequence	ARG
MH858291.1	Iodophanus testaceus	Argentina	Iodophanus testaceus strain CBS 301.63 small subunit ribosomal RNA gene, partial sequence; internal transcribed spacer 1, 5.8S ribosomal RNA gene, and internal transcribed spacer 2, complete sequence; and large subunit ribosomal RNA gene, partial sequence	ARG
MH869899.1	Iodophanus testaceus	Argentina	Iodophanus testaceus strain CBS 301.63 large subunit ribosomal RNA gene, partial sequence	ARG
KC179204.1	Josefpoeltia parva	Argentina	Josefpoeltia parva isolate PF46 voucher Froden 1671, LD large subunit ribosomal RNA gene, partial sequence	ARG
KY442857.1	Kazachstania exigua	Argentina	Kazachstania exigua isolate 132 large subunit ribosomal RNA gene, partial sequence	ARG
KY442856.1	Kazachstania exigua	Argentina	Kazachstania exigua isolate 131 large subunit ribosomal RNA gene, partial sequence	ARG
KY442854.1	Kazachstania exigua	Argentina	Kazachstania exigua isolate 124 large subunit ribosomal RNA gene, partial sequence	ARG
KY442852.1	Kazachstania exigua	Argentina	Kazachstania exigua isolate 122 large subunit ribosomal RNA gene, partial sequence	ARG
KY442851.1	Kazachstania exigua	Argentina	Kazachstania exigua isolate 120 large subunit ribosomal RNA gene, partial sequence	ARG
KY442849.1	Kazachstania exigua	Argentina	Kazachstania exigua isolate 113 large subunit ribosomal RNA gene, partial sequence	ARG
KY442848.1	Kazachstania exigua	Argentina	Kazachstania exigua isolate 97 large subunit ribosomal RNA gene, partial sequence	ARG
KY442847.1	Kazachstania exigua	Argentina	Kazachstania exigua isolate 95 large subunit ribosomal RNA gene, partial sequence	ARG
KY442846.1	Kazachstania exigua	Argentina	Kazachstania exigua isolate 94 large subunit ribosomal RNA gene, partial sequence	ARG
KY442845.1	Kazachstania exigua	Argentina	Kazachstania exigua isolate 88 large subunit ribosomal RNA gene, partial sequence	ARG
KY442844.1	Kazachstania exigua	Argentina	Kazachstania exigua isolate 84 large subunit ribosomal RNA gene, partial sequence	ARG
KY442843.1	Kazachstania exigua	Argentina	Kazachstania exigua isolate 73 large subunit ribosomal RNA gene, partial sequence	ARG
KY442841.1	Kazachstania exigua	Argentina	Kazachstania exigua isolate 65 large subunit ribosomal RNA gene, partial sequence	ARG
KY442839.1	Kazachstania exigua	Argentina	Kazachstania exigua isolate 50 large subunit ribosomal RNA gene, partial sequence	ARG
KY442838.1	Kazachstania exigua	Argentina	Kazachstania exigua isolate 43 large subunit ribosomal RNA gene, partial sequence	ARG
KY081795.1	Kneiffiella decorticans	Argentina	Kneiffiella decorticans voucher SP415980 small subunit ribosomal RNA gene, partial sequence; internal transcribed spacer 1, 5.8S ribosomal RNA gene, and internal transcribed spacer 2, complete sequence; and large subunit ribosomal RNA gene, partial sequence	ARG
KY108257.1	Lachancea nothofagi	Argentina	Lachancea nothofagi culture CBS:11611 large subunit ribosomal RNA gene, partial sequence	ARG
MH877551.1	Leiothecium cristatum	Argentina	Leiothecium cristatum strain CBS 134260 large subunit ribosomal RNA gene, partial sequence	ARG
LT992258.1	Leiothecium ellipsoideum	Argentina	Leiothecium ellipsoideum partial RPB2 gene for RNA polymerase II large subunit 2	ARG
LT992257.1	Leiothecium ellipsoideum	Argentina	Leiothecium ellipsoideum partial RPB2 gene for RNA polymerase II large subunit 2	ARG
LT992256.1	Leiothecium ellipsoideum	Argentina	Leiothecium ellipsoideum partial RPB2 gene for RNA polymerase II large subunit 2	ARG
AY513185.1	Lentinellus castoreus	Argentina	Lentinellus castoreus isolate 11309 18S ribosomal RNA gene, partial sequence; internal transcribed spacer 1, 5.8S ribosomal RNA gene, and internal transcribed spacer 2, complete sequence; and large subunit ribosomal RNA gene, partial sequence	ARG
AY513184.1	Lentinellus castoreus	Argentina	Lentinellus castoreus isolate 10739 18S ribosomal RNA gene, partial sequence; internal transcribed spacer 1, 5.8S ribosomal RNA gene, and internal transcribed spacer 2, complete sequence; and large subunit ribosomal RNA gene, partial sequence	ARG
AY513137.1	Lentinellus perstrictifolius	Argentina	Lentinellus perstrictifolius isolate 10740 18S ribosomal RNA gene, partial sequence; internal transcribed spacer 1, 5.8S ribosomal RNA gene, and internal transcribed spacer 2, complete sequence; and large subunit ribosomal RNA gene, partial sequence	ARG
AY513139.1	Lentinellus pulvinulus	Argentina	Lentinellus pulvinulus isolate 8617 18S ribosomal RNA gene, partial sequence; internal transcribed spacer 1, 5.8S ribosomal RNA gene, and internal transcribed spacer 2, complete sequence; and large subunit ribosomal RNA gene, partial sequence	ARG
MH856644.1	Lentinus badius	Argentina	Lentinus badius strain CBS 316.50 small subunit ribosomal RNA gene, partial sequence; internal transcribed spacer 1, 5.8S ribosomal RNA gene, and internal transcribed spacer 2, complete sequence; and large subunit ribosomal RNA gene, partial sequence	ARG
MH868154.1	Lentinus badius	Argentina	Lentinus badius strain CBS 316.50 large subunit ribosomal RNA gene, partial sequence	ARG
AY615976.1	Lentinus lindquistii	Argentina	Lentinus lindquistii isolate 10236 large subunit ribosomal RNA gene, partial sequence	ARG
MH858836.1	Lepista diemii	Argentina	Lepista diemii strain CBS 389.66 small subunit ribosomal RNA gene, partial sequence; internal transcribed spacer 1, 5.8S ribosomal RNA gene, and internal transcribed spacer 2, complete sequence; and large subunit ribosomal RNA gene, partial sequence	ARG
MH870473.1	Lepista diemii	Argentina	Lepista diemii strain CBS 389.66 large subunit ribosomal RNA gene, partial sequence	ARG
MT062834.1	Leptographium gestamen	Argentina: Los Alerces National Park	Leptographium gestamen isolate K2 large subunit ribosomal RNA gene, partial sequence	ARG
MH858835.1	Leucoagaricus naucinus	Argentina	Leucoagaricus naucinus strain CBS 387.66 small subunit ribosomal RNA gene, partial sequence; internal transcribed spacer 1, 5.8S ribosomal RNA gene, and internal transcribed spacer 2, complete sequence; and large subunit ribosomal RNA gene, partial sequence	ARG
MH870472.1	Leucoagaricus naucinus	Argentina	Leucoagaricus naucinus strain CBS 387.66 large subunit ribosomal RNA gene, partial sequence	ARG
MH373685.1	Leucocoprinus sp.	Argentina	Leucocoprinus sp. isolate Nest_collection_code: CR120328-03 small subunit ribosomal RNA gene, partial sequence; internal transcribed spacer 1, 5.8S ribosomal RNA gene, and internal transcribed spacer 2, complete sequence; and large subunit ribosomal RNA gene, partial sequence	ARG
MH373684.1	Leucocoprinus sp.	Argentina	Leucocoprinus sp. isolate Nest_collection_code: CR120328-01 small subunit ribosomal RNA gene, partial sequence; internal transcribed spacer 1, 5.8S ribosomal RNA gene, and internal transcribed spacer 2, complete sequence; and large subunit ribosomal RNA gene, partial sequence	ARG
KJ417286.1	Leucopaxillus eucalyptorum	Argentina: Villa d'Angostura, Parque Nacional de los arrayanes	Leucopaxillus eucalyptorum strain RHP8368 voucher TENN:055040 18S small subunit ribosomal RNA gene, partial sequence; internal transcribed spacer 1, 5.8S ribosomal RNA gene, and internal transcribed spacer 2, complete sequence; and 25S large subunit ribosomal RNA gene, partial sequence	ARG
KJ417200.1	Leucopaxillus eucalyptorum	Argentina: Villa d'Angostura, Parque Nacional de los arrayanes	Leucopaxillus eucalyptorum strain RHP8368 voucher TENN:055040 25S large subunit ribosomal RNA gene, partial sequence	ARG
EF016249.1	Liebermannia dichroplusae	Argentina: Brandsen, Buenow Aires province	Liebermannia dichroplusae 16S ribosomal RNA gene, partial sequence	ARG
KY494890.1	Lysurus cruciatus	Argentina	Lysurus cruciatus voucher MLHC-296 internal transcribed spacer 1, partial sequence; 5.8S ribosomal RNA gene and internal transcribed spacer 2, complete sequence; and large subunit ribosomal RNA gene, partial sequence	ARG
KY494889.1	Lysurus cruciatus	Argentina	Lysurus cruciatus voucher MLHC-296 small subunit ribosomal RNA gene, partial sequence; internal transcribed spacer 1, 5.8S ribosomal RNA gene, and internal transcribed spacer 2, complete sequence; and large subunit ribosomal RNA gene, partial sequence	ARG
KY494902.1	Lysurus cruciatus	Argentina	Lysurus cruciatus voucher MLHC-296 25S large subunit ribosomal RNA gene, partial sequence	ARG
KY494901.1	Lysurus cruciatus	Argentina	Lysurus cruciatus voucher MLHC-238 25S large subunit ribosomal RNA gene, partial sequence	ARG
KY494903.1	Lysurus sphaerocephalum	Argentina	Lysurus sphaerocephalum voucher MLHC-442 25S large subunit ribosomal RNA gene, partial sequence	ARG
KY494900.1	Lysurus sphaerocephalum	Argentina	Lysurus sphaerocephalum voucher MLHC-232 25S large subunit ribosomal RNA gene, partial sequence	ARG
KY352643.1	Macrotyphula sp. TENN055020	Argentina: Bariloche, Nahuel Huapi National Park, Puerto Blest	Macrotyphula sp. TENN055020 strain TFB8346 small subunit ribosomal RNA gene, partial sequence; internal transcribed spacer 1, 5.8S ribosomal RNA gene, and internal transcribed spacer 2, complete sequence; and large subunit ribosomal RNA gene, partial sequence	ARG
MF683957.1	Marasmius chrysoblepharioides	Argentina: Chaco	Marasmius sp. CSM-2018a voucher SI-5-12 internal transcribed spacer 1, partial sequence; 5.8S ribosomal RNA gene and internal transcribed spacer 2, complete sequence; and large subunit ribosomal RNA gene, partial sequence	ARG
MF683956.1	Marasmius chrysoblepharioides	Argentina: Chaco	Marasmius sp. CSM-2018a voucher SI-15-24 internal transcribed spacer 1, partial sequence; 5.8S ribosomal RNA gene and internal transcribed spacer 2, complete sequence; and large subunit ribosomal RNA gene, partial sequence	ARG
MF683959.1	Marasmius jalapensis	Argentina: Chaco	Marasmius jalapensis voucher CB 19-44 internal transcribed spacer 1, partial sequence; 5.8S ribosomal RNA gene and internal transcribed spacer 2, complete sequence; and large subunit ribosomal RNA gene, partial sequence	ARG
MG243606.1	Massalongia patagonica	Argentina	Massalongia sp. MS-2017a voucher 4188 small subunit ribosomal RNA gene, partial sequence; internal transcribed spacer 1, 5.8S ribosomal RNA gene, and internal transcribed spacer 2, complete sequence; and large subunit ribosomal RNA gene, partial sequence	ARG
MG243605.1	Massalongia patagonica	Argentina	Massalongia sp. MS-2017a voucher 4168 small subunit ribosomal RNA gene, partial sequence; internal transcribed spacer 1, 5.8S ribosomal RNA gene, and internal transcribed spacer 2, complete sequence; and large subunit ribosomal RNA gene, partial sequence	ARG
MG243604.1	Massalongia patagonica	Argentina	Massalongia sp. MS-2017a voucher 4181 small subunit ribosomal RNA gene, partial sequence; internal transcribed spacer 1, 5.8S ribosomal RNA gene, and internal transcribed spacer 2, complete sequence; and large subunit ribosomal RNA gene, partial sequence	ARG
MG243619.1	Massalongia patagonica	Argentina	Massalongia sp. MS-2017a voucher 4188 large subunit ribosomal RNA gene, partial sequence	ARG
MG243618.1	Massalongia patagonica	Argentina	Massalongia sp. MS-2017a voucher 4168 large subunit ribosomal RNA gene, partial sequence	ARG
MG243617.1	Massalongia patagonica	Argentina	Massalongia sp. MS-2017a voucher 4181 large subunit ribosomal RNA gene, partial sequence	ARG
JQ813111.1	Melanohalea aff. ushuaiensis SL-2012	Argentina	Melanohalea aff. ushuaiensis SL-2012 clone 6045 28S large subunit ribosomal RNA gene, partial sequence	ARG
MN385707.1	Meyerozyma sp.	Argentina: Prov_of_Buenos_Aires	Meyerozyma sp. isolate 13 large subunit ribosomal RNA gene, partial sequence	ARG
MN385705.1	Meyerozyma sp.	Argentina: Prov_of_Buenos_Aires	Meyerozyma sp. isolate 22 large subunit ribosomal RNA gene, partial sequence	ARG
MN385697.1	Meyerozyma sp.	Argentina: Prov_of_Buenos_Aires	Meyerozyma sp. isolate 37 large subunit ribosomal RNA gene, partial sequence	ARG
KY645974.1	Monascus argentinensis	Argentina	Monascus argentinensis strain CBS 109402 large subunit ribosomal RNA gene, partial sequence	ARG
MH856879.1	Montagnea candollei	Argentina	Montagnea candollei strain CBS 326.51 small subunit ribosomal RNA gene, partial sequence; internal transcribed spacer 1, 5.8S ribosomal RNA gene, and internal transcribed spacer 2, complete sequence; and large subunit ribosomal RNA gene, partial sequence	ARG
MH868400.1	Montagnea candollei	Argentina	Montagnea candollei strain CBS 326.51 large subunit ribosomal RNA gene, partial sequence	ARG
KY352656.1	Morganella fuliginea	Argentina: Urugua Provincial Park, Wanda	Morganella fuliginea strain TFB11275 small subunit ribosomal RNA gene, partial sequence; internal transcribed spacer 1, 5.8S ribosomal RNA gene, and internal transcribed spacer 2, complete sequence; and large subunit ribosomal RNA gene, partial sequence	ARG
KY559350.1	Mycena sp. TENN 054423	Argentina: 20 km east of Aucud, Islan Grande de Chiloe	Mycena sp. TENN 054423 strain TFB7356 small subunit ribosomal RNA gene, partial sequence; internal transcribed spacer 1, 5.8S ribosomal RNA gene, and internal transcribed spacer 2, complete sequence; and large subunit ribosomal RNA gene, partial sequence	ARG
MH855793.1	Myriangium duriaei	Argentina	Myriangium duriaei strain CBS 260.36 small subunit ribosomal RNA gene, partial sequence; internal transcribed spacer 1, 5.8S ribosomal RNA gene, and internal transcribed spacer 2, complete sequence; and large subunit ribosomal RNA gene, partial sequence	ARG
MH868405.1	Myxosporella schini	Argentina	Myxosporella schini strain CBS 332.51 internal transcribed spacer 2 and large subunit ribosomal RNA gene, partial sequence	ARG
MH870487.1	Nannizzia gypsea	Argentina	Nannizzia gypsea strain CBS 424.66 large subunit ribosomal RNA gene, partial sequence	ARG
MH868184.1	Nectaromyces rattus	Argentina	Nectaromyces rattus strain CBS 376.50 large subunit ribosomal RNA gene, partial sequence	ARG
KT389742.1	Neoascochyta argentina	Argentina	Neoascochyta argentina strain CBS 112524 28S large subunit ribosomal RNA gene, partial sequence	ARG
EU558743.1	Nephroma antarcticum	Argentina: Tierra del Fuego	Nephroma antarcticum voucher Stenroos 5348 (TUR) large subunit ribosomal RNA gene, partial sequence	ARG
MH860292.1	Neurospora reticulata	Argentina	Gelasinospora reticulata strain CBS 656.71 small subunit ribosomal RNA gene, partial sequence; internal transcribed spacer 1, 5.8S ribosomal RNA gene, and internal transcribed spacer 2, complete sequence; and large subunit ribosomal RNA gene, partial sequence	ARG
MH872046.1	Neurospora reticulata	Argentina	Gelasinospora reticulata strain CBS 656.71 large subunit ribosomal RNA gene, partial sequence	ARG
MG062734.1	Nosema rachiplusiae	Argentina: Buenos Aires province	Nosema rachiplusiae isolate NRnuBA large subunit ribosomal RNA gene and internal transcribed spacer, partial sequence	ARG
MG062733.1	Nosema rachiplusiae	Argentina: Buenos Aires province	Nosema rachiplusiae isolate NRnuBA large subunit ribosomal RNA gene, partial sequence	ARG
KP347530.1	Nothophellinus andinopatagonicus	Argentina: Chubut, Futaleufu, Baggilt	Phellinus andinopatagonicus isolate CIEFAPcc43 voucher MR10431A large subunit ribosomal RNA gene, partial sequence	ARG
KP347529.1	Nothophellinus andinopatagonicus	Argentina: Chubut, Futaleufu, Baggilt	Phellinus andinopatagonicus isolate CIEFAPcc42 voucher MR10431B large subunit ribosomal RNA gene, partial sequence	ARG
KP347531.1	Nothophellinus andinopatagonicus	Argentina: Chubut, Tehuelches, La Plata	Phellinus andinopatagonicus isolate CIEFAPcc367 voucher MR12483 large subunit ribosomal RNA gene, partial sequence	ARG
MH874819.1	Nothophoma infossa	Argentina	Nothophoma infossa strain CBS 123395 large subunit ribosomal RNA gene, partial sequence	ARG
DQ923670.1	Omphalodiella patagonica	Argentina	Omphalodiella patagonica voucher Lumbsch et al 11036a (UPS) large subunit ribosomal RNA gene, partial sequence	ARG
MH165193.1	Ophiostoma sp.	Argentina	Ophiostoma sp. isolate Endophytic fungi 02 large subunit ribosomal RNA gene, partial sequence	ARG
GQ892789.1	Oudemansiella canarii	Argentina	Oudemansiella canarii voucher TENN58954 18S ribosomal RNA gene, partial sequence; internal transcribed spacer 1, 5.88S ribosomal RNA gene, and internal transcribed spacer 2, complete sequence; and large subunit ribosomal RNA gene, partial sequence	ARG
MH856674.1	Oudemansiella platensis	Argentina	Oudemansiella platensis strain CBS 387.50 small subunit ribosomal RNA gene, partial sequence; internal transcribed spacer 1, 5.8S ribosomal RNA gene, and internal transcribed spacer 2, complete sequence; and large subunit ribosomal RNA gene, partial sequence	ARG
MH868190.1	Oudemansiella platensis	Argentina	Oudemansiella platensis strain CBS 387.50 large subunit ribosomal RNA gene, partial sequence	ARG
KF830087.1	Pachylepyrium fulvidula	Argentina: Estero, Frias	Phaeomarasmius fulvidulus strain Okada170163 large subunit ribosomal RNA gene, partial sequence	ARG
KF830092.1	Pachylepyrium fulvidula	Argentina: Estero, Frias	Phaeomarasmius fulvidulus strain Okada170163 internal transcribed spacer 1, partial sequence; 5.8S ribosomal RNA gene and internal transcribed spacer 2, complete sequence; and large subunit ribosomal RNA gene, partial sequence	ARG
KF830080.1	Pachylepyrium fulvidula	Argentina: Tucuman, Tapia	Phaeomarasmius fulvidulus strain T1495 large subunit ribosomal RNA gene, partial sequence	ARG
KF830091.1	Pachylepyrium fulvidula	Argentina: Tucuman, Tapia	Phaeomarasmius fulvidulus strain T1495 small subunit ribosomal RNA gene, partial sequence; internal transcribed spacer 1, 5.8S ribosomal RNA gene, and internal transcribed spacer 2, complete sequence; and large subunit ribosomal RNA gene, partial sequence	ARG
KJ152464.1	Palicella glaucopa	Argentina	Palicella glaucopa strain PRF2447 large subunit ribosomal RNA gene, partial sequence	ARG
KJ152463.1	Palicella glaucopa	Argentina	Palicella glaucopa strain PRF3174 large subunit ribosomal RNA gene, partial sequence	ARG
KJ152461.1	Palicella glaucopa	Argentina	Palicella glaucopa strain PRF2540 large subunit ribosomal RNA gene, partial sequence	ARG
KJ152460.1	Palicella glaucopa	Argentina	Palicella glaucopa strain PRF2539 large subunit ribosomal RNA gene, partial sequence	ARG
KJ152459.1	Palicella glaucopa	Argentina	Palicella glaucopa strain PRF2504d large subunit ribosomal RNA gene, partial sequence	ARG
KJ152458.1	Palicella glaucopa	Argentina	Palicella glaucopa strain PRF2504a large subunit ribosomal RNA gene, partial sequence	ARG
KJ152455.1	Palicella glaucopa	Argentina	Palicella glaucopa strain PRF2504c large subunit ribosomal RNA gene, partial sequence	ARG
KY559329.1	Panaeolus rickenii	Argentina: Chubut, Esquel, Parque Nacional de los Alerces, Puerto Chucao	Panaeolus rickenii strain TFB8626 small subunit ribosomal RNA gene, partial sequence; internal transcribed spacer 1, 5.8S ribosomal RNA gene, and internal transcribed spacer 2, complete sequence; and large subunit ribosomal RNA gene, partial sequence	ARG
KY559331.1	Panaeolus sphinctrinus	Argentina: Chubut, Esquel, Parque Nacional de los Alerces, Puerto Chucao	Panaeolus sphinctrinus strain TFB8627 small subunit ribosomal RNA gene, partial sequence; internal transcribed spacer 1, 5.8S ribosomal RNA gene, and internal transcribed spacer 2, complete sequence; and large subunit ribosomal RNA gene, partial sequence	ARG
MH868225.1	Panellus pusillus	Argentina	Panellus pusillus strain CBS 455.50 large subunit ribosomal RNA gene, partial sequence	ARG
AY615997.1	Panus fulvus	Argentina	Panus fulvus isolate LCF573 large subunit ribosomal RNA gene, partial sequence	ARG
AY616000.1	Panus similis	Argentina	Panus similis isolate 11302 large subunit ribosomal RNA gene, partial sequence	ARG
AY615999.1	Panus similis	Argentina	Panus similis isolate 9854 large subunit ribosomal RNA gene, partial sequence	ARG
AY615998.1	Panus similis	Argentina	Panus similis isolate 10747 large subunit ribosomal RNA gene, partial sequence	ARG
MH758270.1	Peltigera antarctica	Argentina	Peltigera antarctica isolate P2034 small subunit ribosomal RNA gene, partial sequence; internal transcribed spacer 1, 5.8S ribosomal RNA gene, and internal transcribed spacer 2, complete sequence; and large subunit ribosomal RNA gene, partial sequence	ARG
MH758220.1	Peltigera frigida	Argentina	Peltigera frigida isolate P0427 small subunit ribosomal RNA gene, partial sequence; internal transcribed spacer 1, 5.8S ribosomal RNA gene, and internal transcribed spacer 2, complete sequence; and large subunit ribosomal RNA gene, partial sequence	ARG
MK517850.1	Peltigera frigida	Argentina	Peltigera frigida isolate P0427 large subunit ribosomal RNA gene, partial sequence	ARG
MH758502.1	Peltigera fuscopraetextata	Argentina	Peltigera fuscopraetextata isolate P2018 small subunit ribosomal RNA gene, partial sequence; internal transcribed spacer 1, 5.8S ribosomal RNA gene, and internal transcribed spacer 2, complete sequence; and large subunit ribosomal RNA gene, partial sequence	ARG
MH758501.1	Peltigera fuscopraetextata	Argentina	Peltigera fuscopraetextata isolate P2016 small subunit ribosomal RNA gene, partial sequence; internal transcribed spacer 1, 5.8S ribosomal RNA gene, and internal transcribed spacer 2, complete sequence; and large subunit ribosomal RNA gene, partial sequence	ARG
MH758500.1	Peltigera fuscopraetextata	Argentina	Peltigera fuscopraetextata isolate P2012 small subunit ribosomal RNA gene, partial sequence; internal transcribed spacer 1, 5.8S ribosomal RNA gene, and internal transcribed spacer 2, complete sequence; and large subunit ribosomal RNA gene, partial sequence	ARG
MH871915.1	Penicillium euglaucum	Argentina	Penicillium euglaucum strain CBS 323.71 large subunit ribosomal RNA gene, partial sequence	ARG
MH863987.1	Penicillium miczynskii	Argentina	Penicillium miczynskii strain CBS 126222 small subunit ribosomal RNA gene, partial sequence; internal transcribed spacer 1, 5.8S ribosomal RNA gene, and internal transcribed spacer 2, complete sequence; and large subunit ribosomal RNA gene, partial sequence	ARG
MH875434.1	Penicillium miczynskii	Argentina	Penicillium miczynskii strain CBS 126222 large subunit ribosomal RNA gene, partial sequence	ARG
MH165230.1	Penicillium sp.	Argentina	Penicillium sp. isolate Endophytic fungi 04 internal transcribed spacer 1, partial sequence; 5.8S ribosomal RNA gene and internal transcribed spacer 2, complete sequence; and large subunit ribosomal RNA gene, partial sequence	ARG
MN385694.1	Penicillium sp.	Argentina: Prov_of_Buenos_Aires	Penicillium sp. isolate 58 large subunit ribosomal RNA gene, partial sequence	ARG
MN627761.1	Penicillium sp. LS-2020a	Argentina	Penicillium sp. LS-2020a isolate 263 internal transcribed spacer 1, partial sequence; 5.8S ribosomal RNA gene and internal transcribed spacer 2, complete sequence; and large subunit ribosomal RNA gene, partial sequence	ARG
MH864309.1	Penicillium vaccaeorum	Argentina	Penicillium vaccaeorum strain CBS 127029 small subunit ribosomal RNA gene, partial sequence; internal transcribed spacer 1, 5.8S ribosomal RNA gene, and internal transcribed spacer 2, complete sequence; and large subunit ribosomal RNA gene, partial sequence	ARG
MH875759.1	Penicillium vaccaeorum	Argentina	Penicillium vaccaeorum strain CBS 127029 large subunit ribosomal RNA gene, partial sequence	ARG
MH863780.1	Perenniporiella chaquenia	Argentina	Perenniporiella chaquenia strain CBS 125868 internal transcribed spacer 1, partial sequence; 5.8S ribosomal RNA gene and internal transcribed spacer 2, complete sequence; and large subunit ribosomal RNA gene, partial sequence	ARG
FJ411085.1	Perenniporiella chaquenia	Argentina	Perenniporiella chaquenia strain MUCL 49758 small subunit ribosomal RNA gene, partial sequence; internal transcribed spacer 1, 5.8S ribosomal RNA gene, and internal transcribed spacer 2, complete sequence; and large subunit ribosomal RNA gene, partial sequence	ARG
FJ411084.1	Perenniporiella chaquenia	Argentina	Perenniporiella chaquenia strain MUCL 47648 small subunit ribosomal RNA gene, partial sequence; internal transcribed spacer 1, 5.8S ribosomal RNA gene, and internal transcribed spacer 2, complete sequence; and large subunit ribosomal RNA gene, partial sequence	ARG
FJ411083.1	Perenniporiella chaquenia	Argentina	Perenniporiella chaquenia strain MUCL 47647 small subunit ribosomal RNA gene, partial sequence; internal transcribed spacer 1, 5.8S ribosomal RNA gene, and internal transcribed spacer 2, complete sequence; and large subunit ribosomal RNA gene, partial sequence	ARG
MH875243.1	Perenniporiella chaquenia	Argentina	Perenniporiella chaquenia strain CBS 125868 large subunit ribosomal RNA gene, partial sequence	ARG
FJ393857.1	Perenniporiella chaquenia	Argentina	Perenniporiella chaquenia strain MUCL49758 large subunit ribosomal RNA gene, partial sequence	ARG
FJ393856.1	Perenniporiella chaquenia	Argentina	Perenniporiella chaquenia strain MUCL47648 large subunit ribosomal RNA gene, partial sequence	ARG
FJ393855.1	Perenniporiella chaquenia	Argentina	Perenniporiella chaquenia strain MUCL47647 large subunit ribosomal RNA gene, partial sequence	ARG
MG956788.1	Periconia sp.	Argentina	Periconia sp. voucher LSVM1139 internal transcribed spacer 1, partial sequence; 5.8S ribosomal RNA gene and internal transcribed spacer 2, complete sequence; and large subunit ribosomal RNA gene, partial sequence	ARG
KY244076.1	Pestalotiopsis sp.	Argentina	Pestalotiopsis sp. isolate INTA-IMC1359 internal transcribed spacer 1, partial sequence; 5.8S ribosomal RNA gene and internal transcribed spacer 2, complete sequence; and large subunit ribosomal RNA gene, partial sequence	ARG
MT503638.1	Peziza varia	Argentina	Peziza varia voucher MES-1232 internal transcribed spacer 1, partial sequence; 5.8S ribosomal RNA gene and internal transcribed spacer 2, complete sequence; and large subunit ribosomal RNA gene, partial sequence	ARG
MT503637.1	Peziza varia	Argentina	Peziza varia voucher MES-1913 internal transcribed spacer 1, partial sequence; 5.8S ribosomal RNA gene and internal transcribed spacer 2, complete sequence; and large subunit ribosomal RNA gene, partial sequence	ARG
JX414176.1	Pezizaceae sp. 3 RH-2012	Argentina: Cerro Otto, up the mountain from Bariloche	Pezizaceae sp. 3 RH-2012 voucher DUKE:MES-575 28S ribosomal RNA gene, partial sequence	ARG
JX414175.1	Pezizaceae sp. 3 RH-2012	Argentina: Cerro Otto, up the mountain from Bariloche	Pezizaceae sp. 3 RH-2012 voucher DUKE:MES-574 28S ribosomal RNA gene, partial sequence	ARG
KP347528.1	Phellinopsis andina	Argentina: Neuquen, Nahuel Huapi, Quetrihue	Phellinus andinus isolate CIEFAPcc297 voucher MR12003 large subunit ribosomal RNA gene, partial sequence	ARG
MG242440.1	Phellinus chaquensis	Argentina	Phellinus chaquensis voucher CTES:568170 internal transcribed spacer 1, partial sequence; 5.8S ribosomal RNA gene and internal transcribed spacer 2, complete sequence; and large subunit ribosomal RNA gene, partial sequence	ARG
MG242445.1	Phellinus chaquensis	Argentina	Phellinus chaquensis voucher CTES:568170 large subunit ribosomal RNA gene, partial sequence	ARG
KP347532.1	Phellinus livescens	Argentina: Chubut, Futaleufu, Huemules	Phellinus livescens isolate CIEFAPcc11 voucher P. Cwielong s.n. large subunit ribosomal RNA gene, partial sequence	ARG
GU461994.1	Phellinus tabaquilio	Argentina	Phellinus tabaquilio strain MUCL 47754 large subunit ribosomal RNA gene, partial sequence	ARG
GU462000.1	Phellinus uncisetus	Argentina	Phellinus uncisetus strain MUCL 47061 large subunit ribosomal RNA gene, partial sequence	ARG
MT076182.1	Phialocephala sp. (in: Helotiales)	Argentina: Los Alerces National Park	Phialocephala sp. (in: Helotiales) isolate G8 voucher G8_ITS1_ed_Phialocephala_sp2. internal transcribed spacer 1, partial sequence; 5.8S ribosomal RNA gene and internal transcribed spacer 2, complete sequence; and large subunit ribosomal RNA gene, partial sequence	ARG
MH873899.1	Phialophora dancoi	Argentina	Phialophora dancoi strain CBS 329.90 large subunit ribosomal RNA gene, partial sequence	ARG
KY559332.1	Pholiota baeosperma	Argentina: Chubut, Trevlin	Pholiota baeosperma strain TFB8315 small subunit ribosomal RNA gene, partial sequence; internal transcribed spacer 1, 5.8S ribosomal RNA gene, and internal transcribed spacer 2, complete sequence; and large subunit ribosomal RNA gene, partial sequence	ARG
MT076179.1	Pholiota multicingulata	Argentina: Los Alerces National Park	Pholiota multicingulata isolate C5 voucher C5_ITS1_Pholiota_multicingulata internal transcribed spacer 1, partial sequence; 5.8S ribosomal RNA gene and internal transcribed spacer 2, complete sequence; and large subunit ribosomal RNA gene, partial sequence	ARG
MH858324.1	Pholiota pseudofascicularis	Argentina	Pholiota pseudofascicularis strain CBS 467.63 small subunit ribosomal RNA gene, partial sequence; internal transcribed spacer 1, 5.8S ribosomal RNA gene, and internal transcribed spacer 2, complete sequence; and large subunit ribosomal RNA gene, partial sequence	ARG
MH869938.1	Pholiota pseudofascicularis	Argentina	Pholiota pseudofascicularis strain CBS 467.63 large subunit ribosomal RNA gene, partial sequence	ARG
MK352356.1	Phyllopsora glaucella	Argentina	Phyllopsora glaucella voucher Ferraro, L.I., Aptroot, A. & Caceres, M.E.S. 10761 (O) internal transcribed spacer 1, partial sequence; 5.8S ribosomal RNA gene and internal transcribed spacer 2, complete sequence; and large subunit ribosomal RNA gene, partial sequence	ARG
MH858844.1	Physalospora eucalypti	Argentina	Physalospora eucalypti strain CBS 419.66 small subunit ribosomal RNA gene, partial sequence; internal transcribed spacer 1, 5.8S ribosomal RNA gene, and internal transcribed spacer 2, complete sequence; and large subunit ribosomal RNA gene, partial sequence	ARG
MH870483.1	Physalospora eucalypti	Argentina	Physalospora eucalypti strain CBS 419.66 large subunit ribosomal RNA gene, partial sequence	ARG
MF996823.1	Plectosphaerella sp.	Argentina	Plectosphaerella sp. isolate SRA14 internal transcribed spacer 1, partial sequence; 5.8S ribosomal RNA gene and internal transcribed spacer 2, complete sequence; and large subunit ribosomal RNA gene, partial sequence	ARG
KU361373.1	Plenodomus lindquistii	Argentina	Plenodomus lindquistii strain P40 small subunit ribosomal RNA gene, partial sequence; internal transcribed spacer 1, 5.8S ribosomal RNA gene, and internal transcribed spacer 2, complete sequence; and large subunit ribosomal RNA gene, partial sequence	ARG
KY559342.1	Pleurocollybia sp. TENN 059014	Argentina: Iguazu, Hotel Internacional	Pleurocollybia sp. TENN 059014 strain TFB11308 small subunit ribosomal RNA gene, partial sequence; internal transcribed spacer 1, 5.8S ribosomal RNA gene, and internal transcribed spacer 2, complete sequence; and large subunit ribosomal RNA gene, partial sequence	ARG
KY559341.1	Pleuroflammula croceosanguinea	Argentina: Parque Nacional de Lago Puelo, north shore	Pleuroflammula croceosanguinea strain TFB8631 small subunit ribosomal RNA gene, partial sequence; internal transcribed spacer 1, 5.8S ribosomal RNA gene, and internal transcribed spacer 2, complete sequence; and large subunit ribosomal RNA gene, partial sequence	ARG
MK278473.1	Pleurotus albidus	Argentina	Pleurotus albidus strain B2201 large subunit ribosomal RNA gene, partial sequence	ARG
AF345660.1	Pleurotus albidus	Argentina	Pleurotus albidus 18S ribosomal RNA gene, partial sequence; internal transcribed spacer 1, 5.8S ribosomal RNA gene and internal transcribed spacer 2, complete sequence; and large subunit ribosomal RNA gene, partial sequence	ARG
AF345659.1	Pleurotus albidus	Argentina	Pleurotus albidus 18S ribosomal RNA gene, partial sequence; internal transcribed spacer 1, 5.8S ribosomal RNA gene and internal transcribed spacer 2, complete sequence; and large subunit ribosomal RNA gene, partial sequence	ARG
MH856927.1	Podoscypha elegans	Argentina	Podoscypha elegans strain CBS 426.51 small subunit ribosomal RNA gene, partial sequence; internal transcribed spacer 1, 5.8S ribosomal RNA gene, and internal transcribed spacer 2, complete sequence; and large subunit ribosomal RNA gene, partial sequence	ARG
MH868453.1	Podoscypha elegans	Argentina	Podoscypha elegans strain CBS 426.51 large subunit ribosomal RNA gene, partial sequence	ARG
MH858208.1	Podospora pauciseta	Argentina	Podospora pauciseta strain CBS 451.62 small subunit ribosomal RNA gene, partial sequence; internal transcribed spacer 1, 5.8S ribosomal RNA gene, and internal transcribed spacer 2, complete sequence; and large subunit ribosomal RNA gene, partial sequence	ARG
MH869808.1	Podospora pauciseta	Argentina	Podospora pauciseta strain CBS 451.62 large subunit ribosomal RNA gene, partial sequence	ARG
MH856541.1	Polyporus arcularius	Argentina	Polyporus arcularius strain CBS 325.49 small subunit ribosomal RNA gene, partial sequence; internal transcribed spacer 1, 5.8S ribosomal RNA gene, and internal transcribed spacer 2, complete sequence; and large subunit ribosomal RNA gene, partial sequence	ARG
MH868066.1	Polyporus arcularius	Argentina	Polyporus arcularius strain CBS 325.49 large subunit ribosomal RNA gene, partial sequence	ARG
MH868067.1	Polyporus ciliatus	Argentina	Polyporus ciliatus strain CBS 330.49 large subunit ribosomal RNA gene, partial sequence	ARG
KJ417211.1	Porpoloma portentosum	Argentina: Tierra del Fuego, Dept. Ushuaia, Valle Tierra Mayor	Porpoloma portentosum strain REH5788 voucher NYBG:REH5788 25S large subunit ribosomal RNA gene, partial sequence	ARG
KJ417302.1	Porpoloma sejunctum	Argentina: Tierra del Fuego, Rio Grande, Estancia nueva Argentina	Porpoloma sejunctum strain Singer M256 voucher MICH:00011835 18S small subunit ribosomal RNA gene, partial sequence; internal transcribed spacer 1, 5.8S ribosomal RNA gene, and internal transcribed spacer 2, complete sequence; and 25S large subunit ribosomal RNA gene, partial sequence	ARG
KJ417307.1	Porpoloma terreum	Argentina: Tierra del Fuego, Lago Fagano	Porpoloma terreum strain Singer M372 voucher MICH:00011746 18S small subunit ribosomal RNA gene, partial sequence; internal transcribed spacer 1, 5.8S ribosomal RNA gene, and internal transcribed spacer 2, complete sequence; and 25S large subunit ribosomal RNA gene, partial sequence	ARG
MH856546.1	Postia placenta	Argentina	Postia placenta strain CBS 336.49 internal transcribed spacer 1, partial sequence; 5.8S ribosomal RNA gene and internal transcribed spacer 2, complete sequence; and large subunit ribosomal RNA gene, partial sequence	ARG
MH868070.1	Postia placenta	Argentina	Postia placenta strain CBS 336.49 large subunit ribosomal RNA gene, partial sequence	ARG
AF291359.1	Protomerulius brasiliensis	Argentina	Protomerulius brasiliensis voucher Ryv. 19735 28S large subunit ribosomal RNA gene, partial sequence	ARG
DQ985193.1	Protousnea magellanica	Argentina	Protousnea magellanica large subunit ribosomal RNA gene, partial sequence	ARG
EU558777.1	Pseudocyphellaria berberina	Argentina: Tierra del Fuego	Pseudocyphellaria berberina voucher Stenroos 5417 (TUR) large subunit ribosomal RNA gene, partial sequence	ARG
EU558776.1	Pseudocyphellaria berberina	Argentina: Tierra del Fuego	Pseudocyphellaria berberina voucher Stenroos 5285 (TUR) large subunit ribosomal RNA gene, partial sequence	ARG
EU558775.1	Pseudocyphellaria berberina	Argentina: Tierra del Fuego	Pseudocyphellaria berberina voucher Stenroos 5267 (TUR) large subunit ribosomal RNA gene, partial sequence	ARG
EU558723.1	Pseudocyphellaria berberina	Argentina: Tierra del Fuego	Pseudocyphellaria berberina voucher Stenroos 5417 (TUR) small subunit ribosomal RNA gene, partial sequence; internal transcribed spacer 1, 5.8S ribosomal RNA gene, and internal transcribed spacer 2, complete sequence; and large subunit ribosomal RNA gene, partial sequence	ARG
EU558722.1	Pseudocyphellaria berberina	Argentina: Tierra del Fuego	Pseudocyphellaria berberina voucher Stenroos 5285 (TUR) small subunit ribosomal RNA gene, partial sequence; internal transcribed spacer 1, 5.8S ribosomal RNA gene, and internal transcribed spacer 2, complete sequence; and large subunit ribosomal RNA gene, partial sequence	ARG
EU558721.1	Pseudocyphellaria berberina	Argentina: Tierra del Fuego	Pseudocyphellaria berberina voucher Stenroos 5267 (TUR) small subunit ribosomal RNA gene, partial sequence; internal transcribed spacer 1, 5.8S ribosomal RNA gene, and internal transcribed spacer 2, complete sequence; and large subunit ribosomal RNA gene, partial sequence	ARG
EU558766.1	Pseudocyphellaria cf. intricata FH-2008	Argentina: Rio Negro	Pseudocyphellaria cf. intricata FH-2008 voucher Stenroos 5271 (TUR) large subunit ribosomal RNA gene, partial sequence	ARG
EU558713.1	Pseudocyphellaria cf. intricata FH-2008	Argentina: Rio Negro	Pseudocyphellaria cf. intricata FH-2008 voucher Stenroos 5271 (TUR) small subunit ribosomal RNA gene, partial sequence; internal transcribed spacer 1, 5.8S ribosomal RNA gene, and internal transcribed spacer 2, complete sequence; and large subunit ribosomal RNA gene, partial sequence	ARG
EU558765.1	Pseudocyphellaria cf. intricata FH-2008	Argentina: Tierra del Fuego	Pseudocyphellaria cf. intricata FH-2008 voucher Stenroos 5546 (TUR) large subunit ribosomal RNA gene, partial sequence	ARG
EU558712.1	Pseudocyphellaria cf. intricata FH-2008	Argentina: Tierra del Fuego	Pseudocyphellaria cf. intricata FH-2008 voucher Stenroos 5546 (TUR) small subunit ribosomal RNA gene, partial sequence; internal transcribed spacer 1, 5.8S ribosomal RNA gene, and internal transcribed spacer 2, complete sequence; and large subunit ribosomal RNA gene, partial sequence	ARG
EU558754.1	Pseudocyphellaria citrina	Argentina: Tierra del Fuego	Pseudocyphellaria citrina voucher Stenroos 5474 (TUR) large subunit ribosomal RNA gene, partial sequence	ARG
EU558701.1	Pseudocyphellaria citrina	Argentina: Tierra del Fuego	Pseudocyphellaria citrina voucher Stenroos 5474 (TUR) small subunit ribosomal RNA gene, partial sequence; internal transcribed spacer 1, 5.8S ribosomal RNA gene, and internal transcribed spacer 2, complete sequence; and large subunit ribosomal RNA gene, partial sequence	ARG
EU558762.1	Pseudocyphellaria coriifolia	Argentina: Tierra del Fuego	Pseudocyphellaria coriifolia voucher Stenroos 5477 (TUR) large subunit ribosomal RNA gene, partial sequence	ARG
EU558761.1	Pseudocyphellaria coriifolia	Argentina: Tierra del Fuego	Pseudocyphellaria coriifolia voucher Stenroos 5264 (TUR) large subunit ribosomal RNA gene, partial sequence	ARG
EU558760.1	Pseudocyphellaria coriifolia	Argentina: Tierra del Fuego	Pseudocyphellaria coriifolia voucher Stenroos 5563 (TUR) large subunit ribosomal RNA gene, partial sequence	ARG
EU558759.1	Pseudocyphellaria coriifolia	Argentina: Tierra del Fuego	Pseudocyphellaria coriifolia voucher Stenroos 5476 (TUR) large subunit ribosomal RNA gene, partial sequence	ARG
EU558709.1	Pseudocyphellaria coriifolia	Argentina: Tierra del Fuego	Pseudocyphellaria coriifolia voucher Stenroos 5477 (TUR) small subunit ribosomal RNA gene, partial sequence; internal transcribed spacer 1, 5.8S ribosomal RNA gene, and internal transcribed spacer 2, complete sequence; and large subunit ribosomal RNA gene, partial sequence	ARG
EU558708.1	Pseudocyphellaria coriifolia	Argentina: Tierra del Fuego	Pseudocyphellaria coriifolia voucher Stenroos 5264 (TUR) small subunit ribosomal RNA gene, partial sequence; internal transcribed spacer 1, 5.8S ribosomal RNA gene, and internal transcribed spacer 2, complete sequence; and large subunit ribosomal RNA gene, partial sequence	ARG
EU558707.1	Pseudocyphellaria coriifolia	Argentina: Tierra del Fuego	Pseudocyphellaria coriifolia voucher Stenroos 5563 (TUR) small subunit ribosomal RNA gene, partial sequence; internal transcribed spacer 1, 5.8S ribosomal RNA gene, and internal transcribed spacer 2, complete sequence; and large subunit ribosomal RNA gene, partial sequence	ARG
EU558706.1	Pseudocyphellaria coriifolia	Argentina: Tierra del Fuego	Pseudocyphellaria coriifolia voucher Stenroos 5476 (TUR) small subunit ribosomal RNA gene, partial sequence; internal transcribed spacer 1, 5.8S ribosomal RNA gene, and internal transcribed spacer 2, complete sequence; and large subunit ribosomal RNA gene, partial sequence	ARG
EU360862.1	Pseudocyphellaria coriifolia	Argentina: Tierra del Fuego	Pseudocyphellaria coriifolia voucher Stenroos 5476 (TUR) large subunit ribosomal RNA gene, partial sequence	ARG
EU558758.1	Pseudocyphellaria crocata	Argentina: Tierra del Fuego	Pseudocyphellaria crocata voucher Stenroos 5394 (TUR) large subunit ribosomal RNA gene, partial sequence	ARG
EU558757.1	Pseudocyphellaria crocata	Argentina: Tierra del Fuego	Pseudocyphellaria crocata voucher Stenroos 5475 (TUR) large subunit ribosomal RNA gene, partial sequence	ARG
EU558756.1	Pseudocyphellaria crocata	Argentina: Tierra del Fuego	Pseudocyphellaria crocata voucher Stenroos 5512 (TUR) large subunit ribosomal RNA gene, partial sequence	ARG
EU558755.1	Pseudocyphellaria crocata	Argentina: Tierra del Fuego	Pseudocyphellaria crocata voucher Stenroos 5392 (TUR) large subunit ribosomal RNA gene, partial sequence	ARG
EU558705.1	Pseudocyphellaria crocata	Argentina: Tierra del Fuego	Pseudocyphellaria crocata voucher Stenroos 5394 (TUR) small subunit ribosomal RNA gene, partial sequence; internal transcribed spacer 1, 5.8S ribosomal RNA gene, and internal transcribed spacer 2, complete sequence; and large subunit ribosomal RNA gene, partial sequence	ARG
EU558704.1	Pseudocyphellaria crocata	Argentina: Tierra del Fuego	Pseudocyphellaria crocata voucher Stenroos 5475 (TUR) small subunit ribosomal RNA gene, partial sequence; internal transcribed spacer 1, 5.8S ribosomal RNA gene, and internal transcribed spacer 2, complete sequence; and large subunit ribosomal RNA gene, partial sequence	ARG
EU558703.1	Pseudocyphellaria crocata	Argentina: Tierra del Fuego	Pseudocyphellaria crocata voucher Stenroos 5512 (TUR) small subunit ribosomal RNA gene, partial sequence; internal transcribed spacer 1, 5.8S ribosomal RNA gene, and internal transcribed spacer 2, complete sequence; and large subunit ribosomal RNA gene, partial sequence	ARG
EU558702.1	Pseudocyphellaria crocata	Argentina: Tierra del Fuego	Pseudocyphellaria crocata voucher Stenroos 5392 (TUR) small subunit ribosomal RNA gene, partial sequence; internal transcribed spacer 1, 5.8S ribosomal RNA gene, and internal transcribed spacer 2, complete sequence; and large subunit ribosomal RNA gene, partial sequence	ARG
EU558779.1	Pseudocyphellaria endochrysea	Argentina: Tierra del Fuego	Pseudocyphellaria endochrysea voucher Stenroos 5487 (TUR) large subunit ribosomal RNA gene, partial sequence	ARG
EU558725.1	Pseudocyphellaria endochrysea	Argentina: Tierra del Fuego	Pseudocyphellaria endochrysea voucher Stenroos 5487 (TUR) internal transcribed spacer 1, partial sequence; 5.8S ribosomal RNA gene and internal transcribed spacer 2, complete sequence; and large subunit ribosomal RNA gene, partial sequence	ARG
EU558778.1	Pseudocyphellaria freycinetii	Argentina: Tierra del Fuego	Pseudocyphellaria freycinetii voucher Stenroos 5467A (TUR) large subunit ribosomal RNA gene, partial sequence	ARG
EU558771.1	Pseudocyphellaria freycinetii	Argentina: Tierra del Fuego	Pseudocyphellaria freycinetii voucher Stenroos 5367 (TUR) large subunit ribosomal RNA gene, partial sequence	ARG
EU558724.1	Pseudocyphellaria freycinetii	Argentina: Tierra del Fuego	Pseudocyphellaria freycinetii voucher Stenroos 5467A (TUR) small subunit ribosomal RNA gene, partial sequence; internal transcribed spacer 1, 5.8S ribosomal RNA gene, and internal transcribed spacer 2, complete sequence; and large subunit ribosomal RNA gene, partial sequence	ARG
EU558717.1	Pseudocyphellaria freycinetii	Argentina: Tierra del Fuego	Pseudocyphellaria freycinetii voucher Stenroos 5367 (TUR) small subunit ribosomal RNA gene, partial sequence; internal transcribed spacer 1, 5.8S ribosomal RNA gene, and internal transcribed spacer 2, complete sequence; and large subunit ribosomal RNA gene, partial sequence	ARG
EU360863.1	Pseudocyphellaria freycinetii	Argentina: Tierra del Fuego	Pseudocyphellaria freycinetii voucher Stenroos 5367 (TUR) large subunit ribosomal RNA gene, partial sequence	ARG
EU558764.1	Pseudocyphellaria hirsuta	Argentina: Tierra del Fuego	Pseudocyphellaria hirsuta voucher Stenroos 5479 (TUR) large subunit ribosomal RNA gene, partial sequence	ARG
EU558763.1	Pseudocyphellaria hirsuta	Argentina: Tierra del Fuego	Pseudocyphellaria hirsuta voucher Stenroos 5561 (TUR) large subunit ribosomal RNA gene, partial sequence	ARG
EU558711.1	Pseudocyphellaria hirsuta	Argentina: Tierra del Fuego	Pseudocyphellaria hirsuta voucher Stenroos 5479 (TUR) small subunit ribosomal RNA gene, partial sequence; internal transcribed spacer 1, 5.8S ribosomal RNA gene, and internal transcribed spacer 2, complete sequence; and large subunit ribosomal RNA gene, partial sequence	ARG
EU558710.1	Pseudocyphellaria hirsuta	Argentina: Tierra del Fuego	Pseudocyphellaria hirsuta voucher Stenroos 5561 (TUR) small subunit ribosomal RNA gene, partial sequence; internal transcribed spacer 1, 5.8S ribosomal RNA gene, and internal transcribed spacer 2, complete sequence; and large subunit ribosomal RNA gene, partial sequence	ARG
EU558769.1	Pseudocyphellaria lechleri	Argentina: Tierra del Fuego	Pseudocyphellaria lechleri voucher Stenroos 5514 (TUR) large subunit ribosomal RNA gene, partial sequence	ARG
EU558716.1	Pseudocyphellaria lechleri	Argentina: Tierra del Fuego	Pseudocyphellaria lechleri voucher Stenroos 5514 (TUR) small subunit ribosomal RNA gene, partial sequence; internal transcribed spacer 1, 5.8S ribosomal RNA gene, and internal transcribed spacer 2, complete sequence; and large subunit ribosomal RNA gene, partial sequence	ARG
EU558801.1	Pseudocyphellaria mallota	Argentina: Tierra del Fuego	Pseudocyphellaria mallota voucher Stenroos 5556 (TUR) large subunit ribosomal RNA gene, partial sequence	ARG
EU558768.1	Pseudocyphellaria mallota	Argentina: Tierra del Fuego	Pseudocyphellaria mallota voucher Stenroos 5465 (TUR) large subunit ribosomal RNA gene, partial sequence	ARG
EU558739.1	Pseudocyphellaria mallota	Argentina: Tierra del Fuego	Pseudocyphellaria mallota voucher Stenroos 5556 (TUR) small subunit ribosomal RNA gene, partial sequence; internal transcribed spacer 1, 5.8S ribosomal RNA gene, and internal transcribed spacer 2, complete sequence; and large subunit ribosomal RNA gene, partial sequence	ARG
EU558715.1	Pseudocyphellaria mallota	Argentina: Tierra del Fuego	Pseudocyphellaria mallota voucher Stenroos 5465 (TUR) small subunit ribosomal RNA gene, partial sequence; internal transcribed spacer 1, 5.8S ribosomal RNA gene, and internal transcribed spacer 2, complete sequence; and large subunit ribosomal RNA gene, partial sequence	ARG
EU558786.1	Pseudocyphellaria obvoluta	Argentina: Tierra del Fuego	Pseudocyphellaria obvoluta voucher Stenroos 5483 (TUR) large subunit ribosomal RNA gene, partial sequence	ARG
EU558785.1	Pseudocyphellaria obvoluta	Argentina: Tierra del Fuego	Pseudocyphellaria obvoluta voucher Stenroos 5562 (TUR) large subunit ribosomal RNA gene, partial sequence	ARG
EU558730.1	Pseudocyphellaria obvoluta	Argentina: Tierra del Fuego	Pseudocyphellaria obvoluta voucher Stenroos 5562 (TUR) small subunit ribosomal RNA gene, partial sequence; internal transcribed spacer 1, 5.8S ribosomal RNA gene, and internal transcribed spacer 2, complete sequence; and large subunit ribosomal RNA gene, partial sequence	ARG
EU558802.1	Pseudocyphellaria pilosella	Argentina: Tierra del Fuego	Pseudocyphellaria pilosella voucher Stenroos 5283 (TUR) large subunit ribosomal RNA gene, partial sequence	ARG
EU558740.1	Pseudocyphellaria pilosella	Argentina: Tierra del Fuego	Pseudocyphellaria pilosella voucher Stenroos 5283 (TUR) small subunit ribosomal RNA gene, partial sequence; internal transcribed spacer 1, 5.8S ribosomal RNA gene, and internal transcribed spacer 2, complete sequence; and large subunit ribosomal RNA gene, partial sequence	ARG
EU558774.1	Pseudocyphellaria scabrosa	Argentina: Tierra del Fuego	Pseudocyphellaria scabrosa voucher Hyvonen 6638 (TUR) large subunit ribosomal RNA gene, partial sequence	ARG
EU558720.1	Pseudocyphellaria scabrosa	Argentina: Tierra del Fuego	Pseudocyphellaria scabrosa voucher Hyvonen 6638 (TUR) small subunit ribosomal RNA gene, partial sequence; internal transcribed spacer 1, 5.8S ribosomal RNA gene, and internal transcribed spacer 2, complete sequence; and large subunit ribosomal RNA gene, partial sequence	ARG
EU558772.1	Pseudocyphellaria sp. Stenroos 5295	Argentina: Tierra del Fuego	Pseudocyphellaria sp. Stenroos 5295 voucher Stenroos 5295 (TUR) large subunit ribosomal RNA gene, partial sequence	ARG
EU558718.1	Pseudocyphellaria sp. Stenroos 5295	Argentina: Tierra del Fuego	Pseudocyphellaria sp. Stenroos 5295 voucher Stenroos 5295 (TUR) small subunit ribosomal RNA gene, partial sequence; internal transcribed spacer 1, 5.8S ribosomal RNA gene, and internal transcribed spacer 2, complete sequence; and large subunit ribosomal RNA gene, partial sequence	ARG
EU558773.1	Pseudocyphellaria sp. Stenroos 5319	Argentina: Tierra del Fuego	Pseudocyphellaria sp. Stenroos 5319 voucher Stenroos 5319 (TUR) large subunit ribosomal RNA gene, partial sequence	ARG
EU558719.1	Pseudocyphellaria sp. Stenroos 5319	Argentina: Tierra del Fuego	Pseudocyphellaria sp. Stenroos 5319 voucher Stenroos 5319 (TUR) small subunit ribosomal RNA gene, partial sequence; internal transcribed spacer 1, 5.8S ribosomal RNA gene, and internal transcribed spacer 2, complete sequence; and large subunit ribosomal RNA gene, partial sequence	ARG
KP347527.1	Pseudoinonotus crustosus	Argentina: Neuquen, Lanin National Park	Phellinus crustosus isolate CIEFAPcc277 voucher MR11904 large subunit ribosomal RNA gene, partial sequence	ARG
KP347526.1	Pseudoinonotus crustosus	Argentina: Neuquen, Lanin National Park	Phellinus crustosus isolate CIEFAPcc199 voucher MR11111 large subunit ribosomal RNA gene, partial sequence	ARG
KY364072.1	Pseudotricharina sp.	Argentina	Pseudotricharina sp. voucher MES-2152 large subunit ribosomal RNA gene, partial sequence	ARG
KY364071.1	Pseudotricharina sp.	Argentina	Pseudotricharina sp. voucher MES-2065 large subunit ribosomal RNA gene, partial sequence	ARG
MT076193.1	Pseudovalsaria sp.	Argentina: Los Alerces National Park	Pseudovalsaria sp. isolate I81 voucher I81_ITS1_ed_Pseudovalsaria_sp. internal transcribed spacer 1, partial sequence; 5.8S ribosomal RNA gene and internal transcribed spacer 2, complete sequence; and large subunit ribosomal RNA gene, partial sequence	ARG
MT076192.1	Pseudovalsaria sp.	Argentina: Los Alerces National Park	Pseudovalsaria sp. isolate I8 voucher I8_ITS1_ed_Pseudovalsaria_sp. internal transcribed spacer 1, partial sequence; 5.8S ribosomal RNA gene and internal transcribed spacer 2, complete sequence; and large subunit ribosomal RNA gene, partial sequence	ARG
KY352640.1	Psilocybe pelliculosa	Argentina: Chubut, Esquel, Parque Nacionale de los Alerces, track between Lago Verde	Psilocybe pelliculosa strain TFB8301 small subunit ribosomal RNA gene, partial sequence; internal transcribed spacer 1, 5.8S ribosomal RNA gene, and internal transcribed spacer 2, complete sequence; and large subunit ribosomal RNA gene, partial sequence	ARG
KY352657.1	Psilocybe pelliculosa	Argentina: Esquel, Parque Nacional de Los Alcerces, track between Lago Verde	Psilocybe pelliculosa strain TFB8511 small subunit ribosomal RNA gene, partial sequence; internal transcribed spacer 1, 5.8S ribosomal RNA gene, and internal transcribed spacer 2, complete sequence; and large subunit ribosomal RNA gene, partial sequence	ARG
KY559337.1	Psilocybe pelliculosa	Argentina: Esquel, Parque Nacional de los Alerces	Psilocybe pelliculosa strain TFB8620 small subunit ribosomal RNA gene, partial sequence; internal transcribed spacer 1, 5.8S ribosomal RNA gene, and internal transcribed spacer 2, complete sequence; and large subunit ribosomal RNA gene, partial sequence	ARG
MT503630.1	Pustularia microspora	Argentina	Pustularia microspora voucher ZT-60854 small subunit ribosomal RNA gene, partial sequence; internal transcribed spacer 1, 5.8S ribosomal RNA gene, and internal transcribed spacer 2, complete sequence; and large subunit ribosomal RNA gene, partial sequence	ARG
MK332520.1	Pyrenophora teres f. maculata	Argentina	Pyrenophora teres f. maculata isolate PT2050 small subunit ribosomal RNA gene, partial sequence; internal transcribed spacer 1, 5.8S ribosomal RNA gene, and internal transcribed spacer 2, complete sequence; and large subunit ribosomal RNA gene, partial sequence	ARG
MK300049.1	Pyrenophora teres f. maculata	Argentina	Pyrenophora teres f. maculata strain PT2047 internal transcribed spacer 1, partial sequence; 5.8S ribosomal RNA gene and internal transcribed spacer 2, complete sequence; and large subunit ribosomal RNA gene, partial sequence	ARG
MH870707.1	Raffaelea santoroi	Argentina	Raffaelea santoroi strain CBS 399.67 large subunit ribosomal RNA gene, partial sequence	ARG
KY559347.1	Ramaria sp. TENN 055001	Argentina: Esquel, Parque Nacional de los Alerces, east shore of Lago Menendez	Ramaria sp. TENN 055001 strain TFB8327 small subunit ribosomal RNA gene, partial sequence; internal transcribed spacer 1, 5.8S ribosomal RNA gene, and internal transcribed spacer 2, complete sequence; and large subunit ribosomal RNA gene, partial sequence	ARG
KY559336.1	Ramaria sp. TENN 055006	Argentina: Esquel, Parque Nacional de los Alerces	Ramaria sp. TENN 055006 strain TFB8332 small subunit ribosomal RNA gene, partial sequence; internal transcribed spacer 1, 5.8S ribosomal RNA gene, and internal transcribed spacer 2, complete sequence; and large subunit ribosomal RNA gene, partial sequence	ARG
KY352647.1	Ramaria sp. TENN055029	Argentina: Bariloche, Nahuel Huapi National Park, Puerto Blest	Ramaria sp. TENN055029 strain TFB8355 small subunit ribosomal RNA gene, partial sequence; internal transcribed spacer 1, 5.8S ribosomal RNA gene, and internal transcribed spacer 2, complete sequence; and large subunit ribosomal RNA gene, partial sequence	ARG
MT076185.1	Rasamsonia sp.	Argentina: Los Alerces National Park	Rasamsonia sp. isolate K1 voucher K1_ITS1_ed_Rasamsonia_sp. internal transcribed spacer 1, partial sequence; 5.8S ribosomal RNA gene and internal transcribed spacer 2, complete sequence; and large subunit ribosomal RNA gene, partial sequence	ARG
MN072654.1	Ravenelia argentinica	Argentina: Jujuy Province	Ravenelia argentinica voucher BPI841267 large subunit ribosomal RNA gene, partial sequence	ARG
MN072653.1	Ravenelia argentinica	Argentina: Salta Province	Ravenelia argentinica voucher BPI841256 internal transcribed spacer 2 and large subunit ribosomal RNA gene, partial sequence	ARG
MN072649.1	Ravenelia cebil	Argentina: Tucuman Province	Ravenelia cebil voucher BPI841029 large subunit ribosomal RNA gene, partial sequence	ARG
MG954487.1	Ravenelia cohniana	Argentina: Catamarca Province	Ravenelia cohniana voucher BPI841185 large subunit ribosomal RNA gene, partial sequence	ARG
MN072651.1	Ravenelia hieronymi	Argentina: Tucuman Province	Ravenelia hieronymi voucher BPI841165 large subunit ribosomal RNA gene, partial sequence	ARG
MN072650.1	Ravenelia mimosae-sensitivae	Argentina: Salta Province	Ravenelia mimosae-sensitivae voucher BPI841052 large subunit ribosomal RNA gene, partial sequence	ARG
MN072652.1	Ravenelia platensis	Argentina: Buenos Aires Province	Ravenelia platensis voucher BPI841204 large subunit ribosomal RNA gene, partial sequence	ARG
MF170164.1	Rhizopogon arctostaphyli	Argentina: Chubut, Esquel	Rhizopogon arctostaphyli voucher CIEFAP_R8 large subunit ribosomal RNA gene, partial sequence	ARG
MF170169.1	Rhizopogon granuloflavus	Argentina: Chubut, Esquel	Rhizopogon granuloflavus voucher CIEFAP_R35 large subunit ribosomal RNA gene, partial sequence	ARG
MF170167.1	Rhizopogon granuloflavus	Argentina: Rio Negro, El Foyel	Rhizopogon granuloflavus voucher CIEFAP_R17 large subunit ribosomal RNA gene, partial sequence	ARG
MF170168.1	Rhizopogon roseolus	Argentina: Chubut, Corcovado	Rhizopogon roseolus voucher CIEFAP_R25 large subunit ribosomal RNA gene, partial sequence	ARG
MF170163.1	Rhizopogon roseolus	Argentina: Chubut, Esquel	Rhizopogon roseolus voucher CIEFAP_R5 large subunit ribosomal RNA gene, partial sequence	ARG
MF170162.1	Rhizopogon roseolus	Argentina: Chubut, Esquel	Rhizopogon roseolus voucher CIEFAP_R4 large subunit ribosomal RNA gene, partial sequence	ARG
MF170161.1	Rhizopogon roseolus	Argentina: Chubut, Lago Puelo	Rhizopogon roseolus voucher CIEFAP_R3 large subunit ribosomal RNA gene, partial sequence	ARG
MF170172.1	Rhizopogon roseolus	Argentina: Neuquen, San Martin de los Andes	Rhizopogon roseolus voucher CIEFAP_R50 large subunit ribosomal RNA gene, partial sequence	ARG
MF170165.1	Rhizopogon roseolus	Argentina: Rio Negro, El Foyel	Rhizopogon roseolus voucher CIEFAP_R11 large subunit ribosomal RNA gene, partial sequence	ARG
MF170171.1	Rhizopogon roseolus	Argentina: Rio Negro, Mallin Ahogado	Rhizopogon roseolus voucher CIEFAP_R46 large subunit ribosomal RNA gene, partial sequence	ARG
MF170170.1	Rhizopogon sp.	Argentina: Chubut, Cholila	Rhizopogon sp. voucher CIEFAP_41 large subunit ribosomal RNA gene, partial sequence	ARG
KX245044.1	Rhodotorula sp. VM-2016a	Argentina	Rhodosporidium sp. VM-2016a strain CBS 12828 large subunit ribosomal RNA gene, partial sequence	ARG
MH856714.1	Rhynchosporium secalis	Argentina	Rhynchosporium secalis strain CBS 483.50 small subunit ribosomal RNA gene, partial sequence; internal transcribed spacer 1, 5.8S ribosomal RNA gene, and internal transcribed spacer 2, complete sequence; and large subunit ribosomal RNA gene, partial sequence	ARG
MH868233.1	Rhynchosporium secalis	Argentina	Rhynchosporium secalis strain CBS 483.50 large subunit ribosomal RNA gene, partial sequence	ARG
MF319106.1	Rickenella minuta	Argentina: (day 6) Lago Hermoso, Nauheul Hupai National Park	Rickenella minuta strain MES1259 small subunit ribosomal RNA gene, partial sequence; internal transcribed spacer 1, 5.8S ribosomal RNA gene, and internal transcribed spacer 2, complete sequence; and large subunit ribosomal RNA gene, partial sequence	ARG
MF318967.1	Rickenella minuta	Argentina: (day 6) Lago Hermoso, Nauheul Hupai National Park	Rickenella minuta strain MES1259 large subunit ribosomal RNA gene, partial sequence	ARG
KY559322.1	Rickenella minuta	Argentina: Bariloche, Nahuel Huapi National Park, Lago Hermoso	Rickenella minuta strain MES1259 small subunit ribosomal RNA gene, partial sequence; internal transcribed spacer 1, 5.8S ribosomal RNA gene, and internal transcribed spacer 2, complete sequence; and large subunit ribosomal RNA gene, partial sequence	ARG
MF319100.1	Rickenella minuta	Argentina: Bariloche, Nahuel Huapi National Park, Lago Hess	Rickenella minuta strain MES2168 small subunit ribosomal RNA gene, partial sequence; internal transcribed spacer 1, 5.8S ribosomal RNA gene, and internal transcribed spacer 2, complete sequence; and large subunit ribosomal RNA gene, partial sequence	ARG
KY559317.1	Rickenella minuta	Argentina: Bariloche, Nahuel Huapi National Park, Lago Hess	Rickenella minuta strain MES2168 small subunit ribosomal RNA gene, partial sequence; internal transcribed spacer 1, 5.8S ribosomal RNA gene, and internal transcribed spacer 2, complete sequence; and large subunit ribosomal RNA gene, partial sequence	ARG
MF318970.1	Rickenella minuta	Argentina: Bariloche, Nahuel Huapi National Park, Lago Hess	Rickenella minuta strain MES2168 large subunit ribosomal RNA gene, partial sequence	ARG
MF319105.1	Rickenella minuta	Argentina: Bariloche, Nahuel Huapi National Park, Los Rapidos	Rickenella minuta strain MES1965 small subunit ribosomal RNA gene, partial sequence; internal transcribed spacer 1, 5.8S ribosomal RNA gene, and internal transcribed spacer 2, complete sequence; and large subunit ribosomal RNA gene, partial sequence	ARG
MF319101.1	Rickenella minuta	Argentina: Bariloche, Nahuel Huapi National Park, Los Rapidos	Rickenella minuta strain MES2110 small subunit ribosomal RNA gene, partial sequence; internal transcribed spacer 1, 5.8S ribosomal RNA gene, and internal transcribed spacer 2, complete sequence; and large subunit ribosomal RNA gene, partial sequence	ARG
MF319098.1	Rickenella minuta	Argentina: Bariloche, Nahuel Huapi National Park, Los Rapidos	Rickenella minuta strain MES1891 small subunit ribosomal RNA gene, partial sequence; internal transcribed spacer 1, 5.8S ribosomal RNA gene, and internal transcribed spacer 2, complete sequence; and large subunit ribosomal RNA gene, partial sequence	ARG
MF319097.1	Rickenella minuta	Argentina: Bariloche, Nahuel Huapi National Park, Los Rapidos	Rickenella minuta strain MES1950 small subunit ribosomal RNA gene, partial sequence; internal transcribed spacer 1, 5.8S ribosomal RNA gene, and internal transcribed spacer 2, complete sequence; and large subunit ribosomal RNA gene, partial sequence	ARG
KY559324.1	Rickenella minuta	Argentina: Bariloche, Nahuel Huapi National Park, Los Rapidos	Rickenella minuta strain MES1892 small subunit ribosomal RNA gene, partial sequence; internal transcribed spacer 1, 5.8S ribosomal RNA gene, and internal transcribed spacer 2, complete sequence; and large subunit ribosomal RNA gene, partial sequence	ARG
KY559321.1	Rickenella minuta	Argentina: Bariloche, Nahuel Huapi National Park, Los Rapidos	Rickenella minuta strain MES1965 small subunit ribosomal RNA gene, partial sequence; internal transcribed spacer 1, 5.8S ribosomal RNA gene, and internal transcribed spacer 2, complete sequence; and large subunit ribosomal RNA gene, partial sequence	ARG
KY559318.1	Rickenella minuta	Argentina: Bariloche, Nahuel Huapi National Park, Los Rapidos	Rickenella minuta strain MES2110 small subunit ribosomal RNA gene, partial sequence; internal transcribed spacer 1, 5.8S ribosomal RNA gene, and internal transcribed spacer 2, complete sequence; and large subunit ribosomal RNA gene, partial sequence	ARG
KY559315.1	Rickenella minuta	Argentina: Bariloche, Nahuel Huapi National Park, Los Rapidos	Rickenella minuta strain MES1891 small subunit ribosomal RNA gene, partial sequence; internal transcribed spacer 1, 5.8S ribosomal RNA gene, and internal transcribed spacer 2, complete sequence; and large subunit ribosomal RNA gene, partial sequence	ARG
KY559314.1	Rickenella minuta	Argentina: Bariloche, Nahuel Huapi National Park, Los Rapidos	Rickenella minuta strain MES1950 small subunit ribosomal RNA gene, partial sequence; internal transcribed spacer 1, 5.8S ribosomal RNA gene, and internal transcribed spacer 2, complete sequence; and large subunit ribosomal RNA gene, partial sequence	ARG
MF318964.1	Rickenella minuta	Argentina: Bariloche, Nahuel Huapi National Park, Los Rapidos	Rickenella minuta strain MES1950 large subunit ribosomal RNA gene, partial sequence	ARG
MF318963.1	Rickenella minuta	Argentina: Bariloche, Nahuel Huapi National Park, Los Rapidos	Rickenella minuta strain MES1965 large subunit ribosomal RNA gene, partial sequence	ARG
MF318961.1	Rickenella minuta	Argentina: Bariloche, Nahuel Huapi National Park, Los Rapidos	Rickenella minuta strain MES1891 large subunit ribosomal RNA gene, partial sequence	ARG
MF318960.1	Rickenella minuta	Argentina: Bariloche, Nahuel Huapi National Park, Los Rapidos	Rickenella minuta strain MES2110 large subunit ribosomal RNA gene, partial sequence	ARG
MF319108.1	Rickenella minuta	Argentina: Bariloche, Nahuel Huapi National Park, Los Rapidos vicinity	Rickenella minuta strain MES1892 small subunit ribosomal RNA gene, partial sequence; internal transcribed spacer 1, 5.8S ribosomal RNA gene, and internal transcribed spacer 2, complete sequence; and large subunit ribosomal RNA gene, partial sequence	ARG
MF318966.1	Rickenella minuta	Argentina: Bariloche, Nahuel Huapi National Park, Los Rapidos vicinity	Rickenella minuta strain MES1892 large subunit ribosomal RNA gene, partial sequence	ARG
KY559327.1	Rickenella minuta	Argentina: Chubut, Esqual, Parque Nacional de los Alerces	Rickenella minuta strain TFB8526 small subunit ribosomal RNA gene, partial sequence; internal transcribed spacer 1, 5.8S ribosomal RNA gene, and internal transcribed spacer 2, complete sequence; and large subunit ribosomal RNA gene, partial sequence	ARG
MF318971.1	Rickenella minuta	Argentina: Chubut, Futaleufu, Esquel, Parque Nacional De Los Alerces, Track between Lago Verde	Rickenella minuta strain 8524 large subunit ribosomal RNA gene, partial sequence	ARG
MF318956.1	Rickenella minuta	Argentina: Chubut, Futaleufu, Esquel, Parque Nacional De Los Alerces, Track between Lago Verde	Rickenella minuta strain 8526 large subunit ribosomal RNA gene, partial sequence	ARG
KY352655.1	Rickenella minuta	Argentina: Esquel, Parque Nacional de Los Alcerces, track between Lago Verde	Rickenella minuta strain TFB8524 small subunit ribosomal RNA gene, partial sequence; internal transcribed spacer 1, 5.8S ribosomal RNA gene, and internal transcribed spacer 2, complete sequence; and large subunit ribosomal RNA gene, partial sequence	ARG
KY352654.1	Rickenella minuta	Argentina: Esquel, Parque Nacional de Los Alcerces, track between Lago Verde	Rickenella minuta strain TFB8528 small subunit ribosomal RNA gene, partial sequence; internal transcribed spacer 1, 5.8S ribosomal RNA gene, and internal transcribed spacer 2, complete sequence; and large subunit ribosomal RNA gene, partial sequence	ARG
MH855818.1	Rosellinia necatrix	Argentina	Rosellinia necatrix strain CBS 349.36 small subunit ribosomal RNA gene, partial sequence; internal transcribed spacer 1, 5.8S ribosomal RNA gene, and internal transcribed spacer 2, complete sequence; and large subunit ribosomal RNA gene, partial sequence	ARG
KF719204.1	Rosellinia necatrix	Argentina	Rosellinia necatrix strain CBS 349.36 28S large subunit ribosomal RNA gene, partial sequence	ARG
MG925391.1	Ruhlandiella lophozoniae	Argentina	Ruhlandiella lophozoniae isolate MES1341 small subunit ribosomal RNA gene, partial sequence; internal transcribed spacer 1, 5.8S ribosomal RNA gene, and internal transcribed spacer 2, complete sequence; and large subunit ribosomal RNA gene, partial sequence	ARG
MG925390.1	Ruhlandiella patagonica	Argentina	Ruhlandiella patagonica isolate AR17 small subunit ribosomal RNA gene, partial sequence; internal transcribed spacer 1, 5.8S ribosomal RNA gene, and internal transcribed spacer 2, complete sequence; and large subunit ribosomal RNA gene, partial sequence	ARG
MG925383.1	Ruhlandiella patagonica	Argentina	Ruhlandiella patagonica isolate MES2159 small subunit ribosomal RNA gene, partial sequence; internal transcribed spacer 1, 5.8S ribosomal RNA gene, and internal transcribed spacer 2, complete sequence; and large subunit ribosomal RNA gene, partial sequence	ARG
MG925381.1	Ruhlandiella patagonica	Argentina	Ruhlandiella patagonica isolate MES1284 small subunit ribosomal RNA gene, partial sequence; internal transcribed spacer 1, 5.8S ribosomal RNA gene, and internal transcribed spacer 2, complete sequence; and large subunit ribosomal RNA gene, partial sequence	ARG
MG925380.1	Ruhlandiella patagonica	Argentina	Ruhlandiella patagonica isolate MES1277 small subunit ribosomal RNA gene, partial sequence; internal transcribed spacer 1, 5.8S ribosomal RNA gene, and internal transcribed spacer 2, complete sequence; and large subunit ribosomal RNA gene, partial sequence	ARG
MH266045.1	Saccharomyces boulardii (nom. inval.)	Argentina	Saccharomyces sp. 'boulardii' isolate RC009 internal transcribed spacer 1, partial sequence; 5.8S ribosomal RNA gene and internal transcribed spacer 2, complete sequence; and large subunit ribosomal RNA gene, partial sequence	ARG
KY105237.1	Saccharomyces uvarum	Argentina	Saccharomyces uvarum culture CBS:10271 internal transcribed spacer 1, partial sequence; 5.8S ribosomal RNA gene and internal transcribed spacer 2, complete sequence; and large subunit ribosomal RNA gene, partial sequence	ARG
KY105228.1	Saccharomyces uvarum	Argentina	Saccharomyces uvarum culture CBS:10272 small subunit ribosomal RNA gene, partial sequence; internal transcribed spacer 1, 5.8S ribosomal RNA gene, and internal transcribed spacer 2, complete sequence; and large subunit ribosomal RNA gene, partial sequence	ARG
KY109469.1	Saccharomyces uvarum	Argentina	Saccharomyces uvarum culture CBS:10272 large subunit ribosomal RNA gene, partial sequence	ARG
KM230988.1	Sarcopodium circinosetiferum	Argentina	Sarcopodium circinosetiferum strain CBS 100251 ATP citrate lyase large subunit (acl1) gene, partial cds	ARG
KM230987.1	Sarcopodium circinosetiferum	Argentina	Sarcopodium circinosetiferum strain CBS 100252 ATP citrate lyase large subunit (acl1) gene, partial cds	ARG
KC179242.1	Scutaria andina	Argentina	Scutaria andina isolate PF209 voucher Froden 1669, LD large subunit ribosomal RNA gene, partial sequence	ARG
MH863583.1	Scytalidium lignicola	Argentina	Scytalidium lignicola strain CBS 125602 small subunit ribosomal RNA gene, partial sequence; internal transcribed spacer 1, 5.8S ribosomal RNA gene, and internal transcribed spacer 2, complete sequence; and large subunit ribosomal RNA gene, partial sequence	ARG
MH864186.1	Selinia pulchra	Argentina	Selinia pulchra strain CBS 126654 small subunit ribosomal RNA gene, partial sequence; internal transcribed spacer 1, 5.8S ribosomal RNA gene, and internal transcribed spacer 2, complete sequence; and large subunit ribosomal RNA gene, partial sequence	ARG
MH875644.1	Selinia pulchra	Argentina	Selinia pulchra strain CBS 126654 large subunit ribosomal RNA gene, partial sequence	ARG
MT162733.1	Septoria glycines	Argentina: PROVINCE OF BUENOS AIRES	Septoria glycines isolate Ines12 internal transcribed spacer 1, partial sequence; 5.8S ribosomal RNA gene and internal transcribed spacer 2, complete sequence; and large subunit ribosomal RNA gene, partial sequence	ARG
MT162732.1	Septoria glycines	Argentina: PROVINCE OF BUENOS AIRES	Septoria glycines isolate Ines11 internal transcribed spacer 1, partial sequence; 5.8S ribosomal RNA gene and internal transcribed spacer 2, complete sequence; and large subunit ribosomal RNA gene, partial sequence	ARG
MT162731.1	Septoria glycines	Argentina: PROVINCE OF BUENOS AIRES	Septoria glycines isolate Ines10 internal transcribed spacer 1, partial sequence; 5.8S ribosomal RNA gene and internal transcribed spacer 2, complete sequence; and large subunit ribosomal RNA gene, partial sequence	ARG
MT162730.1	Septoria glycines	Argentina: PROVINCE OF BUENOS AIRES	Septoria glycines isolate Ines9 internal transcribed spacer 1, partial sequence; 5.8S ribosomal RNA gene and internal transcribed spacer 2, complete sequence; and large subunit ribosomal RNA gene, partial sequence	ARG
MT162729.1	Septoria glycines	Argentina: PROVINCE OF BUENOS AIRES	Septoria glycines isolate Ines8 internal transcribed spacer 1, partial sequence; 5.8S ribosomal RNA gene and internal transcribed spacer 2, complete sequence; and large subunit ribosomal RNA gene, partial sequence	ARG
MT162728.1	Septoria glycines	Argentina: PROVINCE OF BUENOS AIRES	Septoria glycines isolate Ines7 internal transcribed spacer 1, partial sequence; 5.8S ribosomal RNA gene and internal transcribed spacer 2, complete sequence; and large subunit ribosomal RNA gene, partial sequence	ARG
MT162727.1	Septoria glycines	Argentina: PROVINCE OF BUENOS AIRES	Septoria glycines isolate Ines6 internal transcribed spacer 1, partial sequence; 5.8S ribosomal RNA gene and internal transcribed spacer 2, complete sequence; and large subunit ribosomal RNA gene, partial sequence	ARG
MT162726.1	Septoria glycines	Argentina: PROVINCE OF BUENOS AIRES	Septoria glycines isolate Ines5 internal transcribed spacer 1, partial sequence; 5.8S ribosomal RNA gene and internal transcribed spacer 2, complete sequence; and large subunit ribosomal RNA gene, partial sequence	ARG
MT162724.1	Septoria glycines	Argentina: PROVINCE OF BUENOS AIRES	Septoria glycines isolate Ines3 internal transcribed spacer 1, partial sequence; 5.8S ribosomal RNA gene and internal transcribed spacer 2, complete sequence; and large subunit ribosomal RNA gene, partial sequence	ARG
MT162722.1	Septoria glycines	Argentina: PROVINCE OF BUENOS AIRES	Septoria glycines isolate Ines1 internal transcribed spacer 1, partial sequence; 5.8S ribosomal RNA gene and internal transcribed spacer 2, complete sequence; and large subunit ribosomal RNA gene, partial sequence	ARG
FJ948148.1	Simplicillium sp. TF3MSW	Argentina: Iguazu	Simplicillium sp. TF3MSW large subunit ribosomal RNA gene, partial sequence	ARG
MH858210.1	Sordaria lappae	Argentina	Sordaria lappae strain CBS 468.62 small subunit ribosomal RNA gene, partial sequence; internal transcribed spacer 1, 5.8S ribosomal RNA gene, and internal transcribed spacer 2, complete sequence; and large subunit ribosomal RNA gene, partial sequence	ARG
MH869810.1	Sordaria lappae	Argentina	Sordaria lappae strain CBS 468.62 large subunit ribosomal RNA gene, partial sequence	ARG
MH865061.1	Sphaerulina cercidis	Argentina	Sphaerulina cercidis strain CBS 128634 small subunit ribosomal RNA gene, partial sequence; internal transcribed spacer 1, 5.8S ribosomal RNA gene, and internal transcribed spacer 2, complete sequence; and large subunit ribosomal RNA gene, partial sequence	ARG
MH865936.1	Sporisorium consanguineum	Argentina	Sporisorium consanguineum strain CBS 131456 small subunit ribosomal RNA gene, partial sequence; internal transcribed spacer 1, 5.8S ribosomal RNA gene, and internal transcribed spacer 2, complete sequence; and large subunit ribosomal RNA gene, partial sequence	ARG
MH877370.1	Sporisorium consanguineum	Argentina	Sporisorium consanguineum strain CBS 131456 large subunit ribosomal RNA gene, partial sequence	ARG
JN367317.1	Sporisorium consanguineum	Argentina	Sporisorium consanguineum voucher HUV19145 large subunit ribosomal RNA gene, partial sequence	ARG
KY105521.1	Sporobolomyces patagonicus	Argentina	Sporobolomyces patagonicus culture CBS:9657 small subunit ribosomal RNA gene, partial sequence; internal transcribed spacer 1, 5.8S ribosomal RNA gene, and internal transcribed spacer 2, complete sequence; and large subunit ribosomal RNA gene, partial sequence	ARG
KY109759.1	Sporobolomyces patagonicus	Argentina	Sporobolomyces patagonicus culture CBS:9657 large subunit ribosomal RNA gene, partial sequence	ARG
GQ203748.1	Sporormiella septenaria	Argentina	Sporormiella septenaria voucher S:Espigores 00036 28S large subunit ribosomal RNA gene, partial sequence	ARG
MH869985.1	Sporothrix epigloea	Argentina	Sporothrix epigloea strain CBS 573.63 large subunit ribosomal RNA gene, partial sequence	ARG
MH865640.1	Sporothrix schenckii	Argentina	Sporothrix schenckii strain CBS 130103 internal transcribed spacer 1, partial sequence; 5.8S ribosomal RNA gene and internal transcribed spacer 2, complete sequence; and large subunit ribosomal RNA gene, partial sequence	ARG
MH865638.1	Sporothrix schenckii	Argentina	Sporothrix schenckii strain CBS 130100 internal transcribed spacer 1, partial sequence; 5.8S ribosomal RNA gene and internal transcribed spacer 2, complete sequence; and large subunit ribosomal RNA gene, partial sequence	ARG
MH877070.1	Sporothrix schenckii	Argentina	Sporothrix schenckii strain CBS 130103 large subunit ribosomal RNA gene, partial sequence	ARG
MH877068.1	Sporothrix schenckii	Argentina	Sporothrix schenckii strain CBS 130100 large subunit ribosomal RNA gene, partial sequence	ARG
MN385709.1	Starmera sp.	Argentina: Prov_of_Buenos_Aires	Starmera sp. isolate 1 large subunit ribosomal RNA gene, partial sequence	ARG
MN385698.1	Starmera sp.	Argentina: Prov_of_Buenos_Aires	Starmera sp. isolate 35 large subunit ribosomal RNA gene, partial sequence	ARG
MH720487.1	Steinera intricata	Argentina: Tierra del Fuego National Park	Steinera intricata isolate MJK4018 large subunit ribosomal RNA gene, partial sequence	ARG
MH414987.1	Stereocaulon sp.	Argentina: Neuquen, PN Lanin	Stereocaulon sp. voucher VancurovaA14 small subunit ribosomal RNA gene, partial sequence; internal transcribed spacer 1, 5.8S ribosomal RNA gene, and internal transcribed spacer 2, complete sequence; and large subunit ribosomal RNA gene, partial sequence	ARG
MH414993.1	Stereocaulon sp.	Argentina: Santa Cruz	Stereocaulon sp. voucher VancurovaA3 small subunit ribosomal RNA gene, partial sequence; internal transcribed spacer 1, 5.8S ribosomal RNA gene, and internal transcribed spacer 2, complete sequence; and large subunit ribosomal RNA gene, partial sequence	ARG
MH414990.1	Stereocaulon sp.	Argentina: Santa Cruz	Stereocaulon sp. voucher VancurovaA2 small subunit ribosomal RNA gene, partial sequence; internal transcribed spacer 1, 5.8S ribosomal RNA gene, and internal transcribed spacer 2, complete sequence; and large subunit ribosomal RNA gene, partial sequence	ARG
MH415062.1	Stereocaulon sp.	Argentina: Santa Cruz, PN los Glaciares	Stereocaulon sp. voucher VancurovaA7 small subunit ribosomal RNA gene, partial sequence; internal transcribed spacer 1, 5.8S ribosomal RNA gene, and internal transcribed spacer 2, complete sequence; and large subunit ribosomal RNA gene, partial sequence	ARG
MH415051.1	Stereocaulon sp.	Argentina: Santa Cruz, PN los Glaciares	Stereocaulon sp. voucher VancurovaA5 small subunit ribosomal RNA gene, partial sequence; internal transcribed spacer 1, 5.8S ribosomal RNA gene, and internal transcribed spacer 2, complete sequence; and large subunit ribosomal RNA gene, partial sequence	ARG
MH414985.1	Stereocaulon sp.	Argentina: Tierra del Fuego	Stereocaulon sp. voucher VancurovaA11 small subunit ribosomal RNA gene, partial sequence; internal transcribed spacer 1, 5.8S ribosomal RNA gene, and internal transcribed spacer 2, complete sequence; and large subunit ribosomal RNA gene, partial sequence	ARG
JN941202.1	Stereocaulon tomentosum	Argentina	Stereocaulon tomentosum strain AT1061 28S ribosomal RNA (LSU) gene, partial sequence	ARG
KY352644.1	Stereopsis sp. TENN059116	Argentina: Iguazu National Park, Sendero Macuco, Puerto Iguazu	Stereopsis sp. TENN059116 strain TFB11411 small subunit ribosomal RNA gene, partial sequence; internal transcribed spacer 1, 5.8S ribosomal RNA gene, and internal transcribed spacer 2, complete sequence; and large subunit ribosomal RNA gene, partial sequence	ARG
MT062836.1	Stereum sp.	Argentina: Los Alerces National Park	Stereum sp. isolate A8 large subunit ribosomal RNA gene, partial sequence	ARG
EU558793.1	Sticta caulescens	Argentina: Tierra del Fuego	Sticta caulescens voucher Stenroos 5270 (TUR) large subunit ribosomal RNA gene, partial sequence	ARG
EU558737.1	Sticta caulescens	Argentina: Tierra del Fuego	Sticta caulescens voucher Stenroos 5270 (TUR) small subunit ribosomal RNA gene, partial sequence; internal transcribed spacer 1, 5.8S ribosomal RNA gene, and internal transcribed spacer 2, complete sequence; and large subunit ribosomal RNA gene, partial sequence	ARG
EU558731.1	Sticta damicornis	Argentina: Tierra del Fuego	Sticta damicornis voucher Stenroos 5284 (TUR) small subunit ribosomal RNA gene, partial sequence; internal transcribed spacer 1, 5.8S ribosomal RNA gene, and internal transcribed spacer 2, complete sequence; and large subunit ribosomal RNA gene, partial sequence	ARG
EU558792.1	Sticta gaudichaudia	Argentina: Tierra del Fuego	Sticta gaudichaudia voucher Stenroos 5369 (TUR) large subunit ribosomal RNA gene, partial sequence	ARG
EU558736.1	Sticta gaudichaudia	Argentina: Tierra del Fuego	Sticta gaudichaudia voucher Stenroos 5369 (TUR) small subunit ribosomal RNA gene, partial sequence; internal transcribed spacer 1, 5.8S ribosomal RNA gene, and internal transcribed spacer 2, complete sequence; and large subunit ribosomal RNA gene, partial sequence	ARG
EU558767.1	Sticta hypochroa	Argentina: Rio Negro	Sticta hypochroa voucher Stenroos 5265 (TUR) large subunit ribosomal RNA gene, partial sequence	ARG
EU558714.1	Sticta hypochroa	Argentina: Rio Negro	Sticta hypochroa voucher Stenroos 5265 (TUR) small subunit ribosomal RNA gene, partial sequence; internal transcribed spacer 1, 5.8S ribosomal RNA gene, and internal transcribed spacer 2, complete sequence; and large subunit ribosomal RNA gene, partial sequence	ARG
EU360864.1	Sticta hypochroa	Argentina: Rio Negro	Sticta hypochroa voucher Stenroos 5265 (TUR) large subunit ribosomal RNA gene, partial sequence	ARG
EU558791.1	Sticta hypochroa	Argentina: Tierra del Fuego	Sticta hypochroa voucher Stenroos 5416 (TUR) large subunit ribosomal RNA gene, partial sequence	ARG
EU558790.1	Sticta hypochroa	Argentina: Tierra del Fuego	Sticta hypochroa voucher Stenroos 5444 (TUR) large subunit ribosomal RNA gene, partial sequence	ARG
EU558789.1	Sticta hypochroa	Argentina: Tierra del Fuego	Sticta hypochroa voucher Stenroos 5564 (TUR) large subunit ribosomal RNA gene, partial sequence	ARG
EU558788.1	Sticta hypochroa	Argentina: Tierra del Fuego	Sticta hypochroa voucher Stenroos 5391 (TUR) large subunit ribosomal RNA gene, partial sequence	ARG
EU558734.1	Sticta hypochroa	Argentina: Tierra del Fuego	Sticta hypochroa voucher Stenroos 5444 (TUR) small subunit ribosomal RNA gene, partial sequence; internal transcribed spacer 1, 5.8S ribosomal RNA gene, and internal transcribed spacer 2, complete sequence; and large subunit ribosomal RNA gene, partial sequence	ARG
EU558733.1	Sticta hypochroa	Argentina: Tierra del Fuego	Sticta hypochroa voucher Stenroos 5564 (TUR) small subunit ribosomal RNA gene, partial sequence; internal transcribed spacer 1, 5.8S ribosomal RNA gene, and internal transcribed spacer 2, complete sequence; and large subunit ribosomal RNA gene, partial sequence	ARG
EU558732.1	Sticta hypochroa	Argentina: Tierra del Fuego	Sticta hypochroa voucher Stenroos 5391 (TUR) small subunit ribosomal RNA gene, partial sequence; internal transcribed spacer 1, 5.8S ribosomal RNA gene, and internal transcribed spacer 2, complete sequence; and large subunit ribosomal RNA gene, partial sequence	ARG
EU360865.1	Sticta hypochroa	Argentina: Tierra del Fuego	Sticta hypochroa voucher Stenroos 5444 (TUR) large subunit ribosomal RNA gene, partial sequence	ARG
MT936666.1	Sticta sp. RL-2013ag	Argentina	Sticta sp. RL-2013ag isolate MON1126 small subunit ribosomal RNA gene, partial sequence; internal transcribed spacer 1, 5.8S ribosomal RNA gene, and internal transcribed spacer 2, complete sequence; and large subunit ribosomal RNA gene, partial sequence	ARG
MH041572.1	Subulicystidium brachysporum	Argentina: Misiones	Subulicystidium brachysporum voucher O:F 506782 large subunit ribosomal RNA gene, partial sequence	ARG
MH041551.1	Subulicystidium meridense	Argentina: Misiones	Subulicystidium meridense voucher O:F LR 19581 small subunit ribosomal RNA gene, partial sequence; internal transcribed spacer 1, 5.8S ribosomal RNA gene, and internal transcribed spacer 2, complete sequence; and large subunit ribosomal RNA gene, partial sequence	ARG
MH041578.1	Subulicystidium meridense	Argentina: Misiones	Subulicystidium meridense voucher O:F LR 19581 large subunit ribosomal RNA gene, partial sequence	ARG
MH878755.1	Suillus lakei	Argentina	Suillus lakei voucher AM-AR15-018 internal transcribed spacer 1, partial sequence; 5.8S ribosomal RNA gene and internal transcribed spacer 2, complete sequence; and large subunit ribosomal RNA gene, partial sequence	ARG
MH878754.1	Suillus lakei	Argentina	Suillus lakei voucher AM-AR15-015 internal transcribed spacer 1, partial sequence; 5.8S ribosomal RNA gene and internal transcribed spacer 2, complete sequence; and large subunit ribosomal RNA gene, partial sequence	ARG
MH880261.1	Suillus lakei	Argentina	Suillus lakei voucher AM-AR15-018 large subunit ribosomal RNA gene, partial sequence; mitochondrial	ARG
MH880260.1	Suillus lakei	Argentina	Suillus lakei voucher AM-AR15-015 large subunit ribosomal RNA gene, partial sequence; mitochondrial	ARG
MH878770.1	Suillus lakei	Argentina	Suillus lakei voucher AM-AR15-018 large subunit ribosomal RNA gene, partial sequence	ARG
MH878769.1	Suillus lakei	Argentina	Suillus lakei voucher AM-AR15-015 large subunit ribosomal RNA gene, partial sequence	ARG
MH878756.1	Suillus luteus	Argentina	Suillus luteus voucher AM-AR15-026 internal transcribed spacer 1, partial sequence; 5.8S ribosomal RNA gene and internal transcribed spacer 2, complete sequence; and large subunit ribosomal RNA gene, partial sequence	ARG
MH878771.1	Suillus luteus	Argentina	Suillus luteus voucher AM-AR15-026 large subunit ribosomal RNA gene, partial sequence	ARG
MH872277.1	Talaromyces helicus var. major	Argentina	Talaromyces helicus var. major strain CBS 562.72 large subunit ribosomal RNA gene, partial sequence	ARG
LT906545.1	Talaromyces sp. 1 ERA-2017a	Argentina:Buenos aires	Talaromyces sp. 1 ERA-2017 partial RPB2 gene for RNA polymerase II large subunit 2	ARG
JQ301579.1	Teloschistes hosseusianus	Argentina: Villaciencio	Teloschistes hosseusianus isolate Gaya 50 28S large subunit ribosomal RNA gene, partial sequence	ARG
JX041638.1	Thecaphora frezii	Argentina	Thecaphora frezii isolate Sa-EM1 large subunit ribosomal RNA gene, partial sequence	ARG
JX041637.1	Thecaphora frezii	Argentina	Thecaphora frezii isolate Cba-GD2 large subunit ribosomal RNA gene, partial sequence	ARG
JX041636.1	Thecaphora frezii	Argentina	Thecaphora frezii isolate Cba-CH1 large subunit ribosomal RNA gene, partial sequence	ARG
JQ738371.1	Thecaphora frezii	Argentina	Thecaphora frezii isolate Cba-GD1 large subunit ribosomal RNA gene, partial sequence	ARG
MH877647.1	Thelebolus microcarpus	Argentina	Thelebolus microcarpus strain CBS 137501 large subunit ribosomal RNA gene, partial sequence	ARG
MH866009.1	Thelonectria diademata	Argentina	Thelonectria diademata strain CBS 132331 small subunit ribosomal RNA gene, partial sequence; internal transcribed spacer 1, 5.8S ribosomal RNA gene, and internal transcribed spacer 2, complete sequence; and large subunit ribosomal RNA gene, partial sequence	ARG
MH877455.1	Thelonectria diademata	Argentina	Thelonectria diademata strain CBS 132331 large subunit ribosomal RNA gene, partial sequence	ARG
MH165213.1	Thermothielavioides terrestris	Argentina	Thielavia terrestris isolate Endophytic fungi 30 large subunit ribosomal RNA gene, partial sequence	ARG
MH165212.1	Thermothielavioides terrestris	Argentina	Thielavia terrestris isolate Endophytic fungi 29 large subunit ribosomal RNA gene, partial sequence	ARG
MH165211.1	Thermothielavioides terrestris	Argentina	Thielavia terrestris isolate Endophytic fungi 28 large subunit ribosomal RNA gene, partial sequence	ARG
MH165210.1	Thermothielavioides terrestris	Argentina	Thielavia terrestris isolate Endophytic fungi 26 large subunit ribosomal RNA gene, partial sequence	ARG
MH165209.1	Thermothielavioides terrestris	Argentina	Thielavia terrestris isolate Endophytic fungi 25 large subunit ribosomal RNA gene, partial sequence	ARG
MH165208.1	Thermothielavioides terrestris	Argentina	Thielavia terrestris isolate Endophytic fungi 24 large subunit ribosomal RNA gene, partial sequence	ARG
MH165207.1	Thermothielavioides terrestris	Argentina	Thielavia terrestris isolate Endophytic fungi 23 large subunit ribosomal RNA gene, partial sequence	ARG
MH165206.1	Thermothielavioides terrestris	Argentina	Thielavia terrestris isolate Endophytic fungi 22 large subunit ribosomal RNA gene, partial sequence	ARG
MH165205.1	Thermothielavioides terrestris	Argentina	Thielavia terrestris isolate Endophytic fungi 21 large subunit ribosomal RNA gene, partial sequence	ARG
MH165204.1	Thermothielavioides terrestris	Argentina	Thielavia terrestris isolate Endophytic fungi 18 large subunit ribosomal RNA gene, partial sequence	ARG
MH165203.1	Thermothielavioides terrestris	Argentina	Thielavia terrestris isolate Endophytic fungi 17 large subunit ribosomal RNA gene, partial sequence	ARG
MH165202.1	Thermothielavioides terrestris	Argentina	Thielavia terrestris isolate Endophytic fungi 16 large subunit ribosomal RNA gene, partial sequence	ARG
MH165201.1	Thermothielavioides terrestris	Argentina	Thielavia terrestris isolate Endophytic fungi 15 large subunit ribosomal RNA gene, partial sequence	ARG
MH165200.1	Thermothielavioides terrestris	Argentina	Thielavia terrestris isolate Endophytic fungi 14 large subunit ribosomal RNA gene, partial sequence	ARG
MH165199.1	Thermothielavioides terrestris	Argentina	Thielavia terrestris isolate Endophytic fungi 13 large subunit ribosomal RNA gene, partial sequence	ARG
MH165198.1	Thermothielavioides terrestris	Argentina	Thielavia terrestris isolate Endophytic fungi 12 large subunit ribosomal RNA gene, partial sequence	ARG
MH165197.1	Thermothielavioides terrestris	Argentina	Thielavia terrestris isolate Endophytic fungi 11 large subunit ribosomal RNA gene, partial sequence	ARG
MH165196.1	Thermothielavioides terrestris	Argentina	Thielavia terrestris isolate Endophytic fungi 10 large subunit ribosomal RNA gene, partial sequence	ARG
MH165195.1	Thermothielavioides terrestris	Argentina	Thielavia terrestris isolate Endophytic fungi 09 large subunit ribosomal RNA gene, partial sequence	ARG
KT032103.1	Tomentella patagonica	Argentina	Tomentella sp. FK-2016a large subunit ribosomal RNA gene, partial sequence	ARG
KT032102.1	Tomentella patagonica	Argentina	Tomentella sp. FK-2016a large subunit ribosomal RNA gene, partial sequence	ARG
KT032101.1	Tomentella pulvinulata	Argentina	Tomentella sp. FK-2016b large subunit ribosomal RNA gene, partial sequence	ARG
KT032100.1	Tomentella tenuissima	Argentina	Tomentella sp. FK-2016c large subunit ribosomal RNA gene, partial sequence	ARG
KC681899.1	Tortispora phaffii	Argentina: Tucuman	Tortispora phaffii strain UWOPS 91-445.1 small subunit ribosomal RNA gene, partial sequence; internal transcribed spacer 1, 5.8S ribosomal RNA gene, and internal transcribed spacer 2, complete sequence; and large subunit ribosomal RNA gene, partial sequence	ARG
MH855831.1	Torula ligniperda	Argentina	Torula ligniperda strain CBS 383.36 small subunit ribosomal RNA gene, partial sequence; internal transcribed spacer 1, 5.8S ribosomal RNA gene, and internal transcribed spacer 2, complete sequence; and large subunit ribosomal RNA gene, partial sequence	ARG
AF079672.1	Trachymyrmex papulatus symbiont DA373	Argentina	Trachymyrmex papulatus symbiont DA373 25S large subunit ribosomal RNA gene, partial sequence	ARG
MH868069.1	Trametes villosa	Argentina	Trametes villosa strain CBS 334.49 large subunit ribosomal RNA gene, partial sequence	ARG
KY655337.1	Trametopsis aborigena	Argentina	Trametopsis aborigena voucher Robledo 1238 internal transcribed spacer 1, partial sequence; 5.8S ribosomal RNA gene and internal transcribed spacer 2, complete sequence; and large subunit ribosomal RNA gene, partial sequence	ARG
KY655336.1	Trametopsis aborigena	Argentina	Trametopsis aborigena voucher Robledo 1236 internal transcribed spacer 1, partial sequence; 5.8S ribosomal RNA gene and internal transcribed spacer 2, complete sequence; and large subunit ribosomal RNA gene, partial sequence	ARG
KX832816.1	Tranzscheliella sp. YL-2017	Argentina	Tranzscheliella sp. YL-2017 voucher HMAS 84271 internal transcribed spacer 1, partial sequence; 5.8S ribosomal RNA gene and internal transcribed spacer 2, complete sequence; and large subunit ribosomal RNA gene, partial sequence	ARG
KX832815.1	Tranzscheliella sp. YL-2017	Argentina	Tranzscheliella sp. YL-2017 voucher BRIP 28937 internal transcribed spacer 1, partial sequence; 5.8S ribosomal RNA gene and internal transcribed spacer 2, complete sequence; and large subunit ribosomal RNA gene, partial sequence	ARG
KX832849.1	Tranzscheliella sp. YL-2017	Argentina	Tranzscheliella sp. YL-2017 voucher HMAS 84271 large subunit ribosomal RNA gene, partial sequence	ARG
KX832848.1	Tranzscheliella sp. YL-2017	Argentina	Tranzscheliella sp. YL-2017 voucher BRIP 28937 large subunit ribosomal RNA gene, partial sequence	ARG
MK637408.1	Trichoderma asperelloides	Argentina	Trichoderma asperelloides isolate 1bb internal transcribed spacer 1, partial sequence; 5.8S ribosomal RNA gene and internal transcribed spacer 2, complete sequence; and large subunit ribosomal RNA gene, partial sequence	ARG
KJ665112.1	Trichoderma parareesei	Argentina	Trichoderma parareesei culture CBS:125925 strain C.P.K. 717 ATP citrate lyase large subunit (acl1) gene, partial cds	ARG
MK637418.1	Trichoderma sp.	Argentina	Trichoderma sp. isolate 9b internal transcribed spacer 1, partial sequence; 5.8S ribosomal RNA gene and internal transcribed spacer 2, complete sequence; and large subunit ribosomal RNA gene, partial sequence	ARG
MK637415.1	Trichoderma strigosellum	Argentina	Trichoderma strigosellum isolate 6b internal transcribed spacer 1, partial sequence; 5.8S ribosomal RNA gene and internal transcribed spacer 2, complete sequence; and large subunit ribosomal RNA gene, partial sequence	ARG
MH536831.1	Trichosporon coremiiforme	Argentina	Trichosporon coremiiforme strain DMic 185781 small subunit ribosomal RNA gene, partial sequence; internal transcribed spacer 1, 5.8S ribosomal RNA gene, and internal transcribed spacer 2, complete sequence; and large subunit ribosomal RNA gene, partial sequence	ARG
MH536830.1	Trichosporon coremiiforme	Argentina	Trichosporon coremiiforme strain DMic 185781 large subunit ribosomal RNA gene, partial sequence	ARG
DQ288852.1	Trichosporon sp. HP-2014	Argentina: Las Yungas, Tucuman	Trichosporon sp. HP-2014 internal transcribed spacer 1, partial sequence; 5.8S ribosomal RNA gene and internal transcribed spacer 2, complete sequence; and large subunit ribosomal RNA gene, partial sequence	ARG
DQ288848.2	Trichosporon sp. HP-2023	Argentina: Las Yungas, Tucuman	Trichosporon sp. HP-2023 internal transcribed spacer 1, partial sequence; 5.8S ribosomal RNA gene and internal transcribed spacer 2, complete sequence; and large subunit ribosomal RNA gene, partial sequence	ARG
DQ288849.1	Trichosporon sp. HP-2030	Argentina: Las Yungas, Tucuman	Trichosporon sp. HP-2030 internal transcribed spacer 2 and large subunit ribosomal RNA gene, partial sequence	ARG
DQ288850.1	Trichosporon sp. HP-2118	Argentina: Las Yungas, Tucuman	Trichosporon sp. HP-2118 5.8S ribosomal RNA gene, partial sequence; internal transcribed spacer 2, complete sequence; and large subunit ribosomal RNA gene, partial sequence	ARG
DQ288851.1	Trichosporon sp. HP-2184	Argentina: Las Yungas, Tucuman	Trichosporon sp. HP-2184 5.8S ribosomal RNA gene, partial sequence; internal transcribed spacer 2, complete sequence; and large subunit ribosomal RNA gene, partial sequence	ARG
MG242439.1	Tropicoporus drechsleri	Argentina	Tropicoporus drechsleri voucher CTES:570140 small subunit ribosomal RNA gene, partial sequence; internal transcribed spacer 1, 5.8S ribosomal RNA gene, and internal transcribed spacer 2, complete sequence; and large subunit ribosomal RNA gene, partial sequence	ARG
MG242438.1	Tropicoporus drechsleri	Argentina	Tropicoporus drechsleri voucher CTES:570146 internal transcribed spacer 1, partial sequence; 5.8S ribosomal RNA gene and internal transcribed spacer 2, complete sequence; and large subunit ribosomal RNA gene, partial sequence	ARG
MG242437.1	Tropicoporus drechsleri	Argentina	Tropicoporus drechsleri voucher CTES:570144 small subunit ribosomal RNA gene, partial sequence; internal transcribed spacer 1, 5.8S ribosomal RNA gene, and internal transcribed spacer 2, complete sequence; and large subunit ribosomal RNA gene, partial sequence	ARG
MG242436.1	Tropicoporus drechsleri	Argentina	Tropicoporus drechsleri voucher CTES:570143 small subunit ribosomal RNA gene, partial sequence; internal transcribed spacer 1, 5.8S ribosomal RNA gene, and internal transcribed spacer 2, complete sequence; and large subunit ribosomal RNA gene, partial sequence	ARG
MG242444.1	Tropicoporus drechsleri	Argentina	Tropicoporus drechsleri voucher CTES:570140 large subunit ribosomal RNA gene, partial sequence	ARG
MG242443.1	Tropicoporus drechsleri	Argentina	Tropicoporus drechsleri voucher CTES:570143 large subunit ribosomal RNA gene, partial sequence	ARG
MG242442.1	Tropicoporus drechsleri	Argentina	Tropicoporus drechsleri voucher CTES:570144 large subunit ribosomal RNA gene, partial sequence	ARG
MG242441.1	Tropicoporus drechsleri	Argentina	Tropicoporus drechsleri voucher CTES:570146 large subunit ribosomal RNA gene, partial sequence	ARG
KX215688.1	Trypethelium platyleucostomum	Argentina	Trypethelium platyleucostomum isolate MPN350 voucher Argentina Luecking 30512 (CTES,F) 28S large subunit ribosomal RNA gene, partial sequence	ARG
MT076183.1	Umbelopsis sp.	Argentina: Los Alerces National Park	Umbelopsis sp. isolate I7 voucher I7_ITS1_ed_Umbelopsis_nana-dimorpha_spp_complex internal transcribed spacer 1, partial sequence; 5.8S ribosomal RNA gene and internal transcribed spacer 2, complete sequence; and large subunit ribosomal RNA gene, partial sequence	ARG
MT648569.1	Uncinula acalyphae	Argentina: Corrientes, Depto. Capital, Parque del Recuerdo	Uncinula acalyphae voucher HMJAU-PM91866 large subunit ribosomal RNA gene, partial sequence	ARG
MH019957.1	uncultured fungus	Argentina	Uncultured fungus isolate PF3.10.6_3 internal transcribed spacer 1, partial sequence; 5.8S ribosomal RNA gene and internal transcribed spacer 2, complete sequence; and large subunit ribosomal RNA gene, partial sequence	ARG
MH019955.1	uncultured fungus	Argentina	Uncultured fungus isolate PF2.6.7_4 internal transcribed spacer 1, partial sequence; 5.8S ribosomal RNA gene and internal transcribed spacer 2, complete sequence; and large subunit ribosomal RNA gene, partial sequence	ARG
MH019953.1	uncultured fungus	Argentina	Uncultured fungus isolate PF3.10.9_2 small subunit ribosomal RNA gene, partial sequence; internal transcribed spacer 1, 5.8S ribosomal RNA gene, and internal transcribed spacer 2, complete sequence; and large subunit ribosomal RNA gene, partial sequence	ARG
MH019952.1	uncultured fungus	Argentina	Uncultured fungus isolate PF3.8.10_3 small subunit ribosomal RNA gene, partial sequence; internal transcribed spacer 1, 5.8S ribosomal RNA gene, and internal transcribed spacer 2, complete sequence; and large subunit ribosomal RNA gene, partial sequence	ARG
MH019949.1	uncultured fungus	Argentina	Uncultured fungus isolate A.T7.10_1 small subunit ribosomal RNA gene, partial sequence; internal transcribed spacer 1, 5.8S ribosomal RNA gene, and internal transcribed spacer 2, complete sequence; and large subunit ribosomal RNA gene, partial sequence	ARG
MH019948.1	uncultured fungus	Argentina	Uncultured fungus isolate PF1.1.7_3 small subunit ribosomal RNA gene, partial sequence; internal transcribed spacer 1, 5.8S ribosomal RNA gene, and internal transcribed spacer 2, complete sequence; and large subunit ribosomal RNA gene, partial sequence	ARG
MH019947.1	uncultured fungus	Argentina	Uncultured fungus isolate PF1.1.1_2 small subunit ribosomal RNA gene, partial sequence; internal transcribed spacer 1, 5.8S ribosomal RNA gene, and internal transcribed spacer 2, complete sequence; and large subunit ribosomal RNA gene, partial sequence	ARG
MH019946.1	uncultured fungus	Argentina	Uncultured fungus isolate D.T8.4_1 small subunit ribosomal RNA gene, partial sequence; internal transcribed spacer 1, 5.8S ribosomal RNA gene, and internal transcribed spacer 2, complete sequence; and large subunit ribosomal RNA gene, partial sequence	ARG
MH019945.1	uncultured fungus	Argentina	Uncultured fungus isolate D.T9.8_2 internal transcribed spacer 1, partial sequence; 5.8S ribosomal RNA gene and internal transcribed spacer 2, complete sequence; and large subunit ribosomal RNA gene, partial sequence	ARG
MH019944.1	uncultured fungus	Argentina	Uncultured fungus isolate PF1.2.2_3 small subunit ribosomal RNA gene, partial sequence; internal transcribed spacer 1, 5.8S ribosomal RNA gene, and internal transcribed spacer 2, complete sequence; and large subunit ribosomal RNA gene, partial sequence	ARG
MH019942.1	uncultured fungus	Argentina	Uncultured fungus isolate PF1.2.3_2 small subunit ribosomal RNA gene, partial sequence; internal transcribed spacer 1, 5.8S ribosomal RNA gene, and internal transcribed spacer 2, complete sequence; and large subunit ribosomal RNA gene, partial sequence	ARG
MH019941.1	uncultured fungus	Argentina	Uncultured fungus isolate PF1.3.1_3 internal transcribed spacer 1, partial sequence; 5.8S ribosomal RNA gene and internal transcribed spacer 2, complete sequence; and large subunit ribosomal RNA gene, partial sequence	ARG
MH019939.1	uncultured fungus	Argentina	Uncultured fungus isolate D.T9.10_1 internal transcribed spacer 1, partial sequence; 5.8S ribosomal RNA gene and internal transcribed spacer 2, complete sequence; and large subunit ribosomal RNA gene, partial sequence	ARG
MH019938.1	uncultured fungus	Argentina	Uncultured fungus isolate A.T2.9_2 small subunit ribosomal RNA gene, partial sequence; internal transcribed spacer 1, 5.8S ribosomal RNA gene, and internal transcribed spacer 2, complete sequence; and large subunit ribosomal RNA gene, partial sequence	ARG
MH019937.1	uncultured fungus	Argentina	Uncultured fungus isolate D.T8.10_1 internal transcribed spacer 1, partial sequence; 5.8S ribosomal RNA gene and internal transcribed spacer 2, complete sequence; and large subunit ribosomal RNA gene, partial sequence	ARG
MH019936.1	uncultured fungus	Argentina	Uncultured fungus isolate D.T7.9_3 small subunit ribosomal RNA gene, partial sequence; internal transcribed spacer 1, 5.8S ribosomal RNA gene, and internal transcribed spacer 2, complete sequence; and large subunit ribosomal RNA gene, partial sequence	ARG
MH019935.1	uncultured fungus	Argentina	Uncultured fungus isolate PF2.4.4_2 small subunit ribosomal RNA gene, partial sequence; internal transcribed spacer 1, 5.8S ribosomal RNA gene, and internal transcribed spacer 2, complete sequence; and large subunit ribosomal RNA gene, partial sequence	ARG
MH019934.1	uncultured fungus	Argentina	Uncultured fungus isolate PF2.6.9_2 small subunit ribosomal RNA gene, partial sequence; internal transcribed spacer 1, 5.8S ribosomal RNA gene, and internal transcribed spacer 2, complete sequence; and large subunit ribosomal RNA gene, partial sequence	ARG
MH019931.1	uncultured fungus	Argentina	Uncultured fungus isolate PF1.3.2_1 small subunit ribosomal RNA gene, partial sequence; internal transcribed spacer 1, 5.8S ribosomal RNA gene, and internal transcribed spacer 2, complete sequence; and large subunit ribosomal RNA gene, partial sequence	ARG
MH019930.1	uncultured fungus	Argentina	Uncultured fungus isolate PF1.1.9_1 internal transcribed spacer 1, partial sequence; 5.8S ribosomal RNA gene and internal transcribed spacer 2, complete sequence; and large subunit ribosomal RNA gene, partial sequence	ARG
MH019929.1	uncultured fungus	Argentina	Uncultured fungus isolate D.T7.1_5 internal transcribed spacer 1, partial sequence; 5.8S ribosomal RNA gene and internal transcribed spacer 2, complete sequence; and large subunit ribosomal RNA gene, partial sequence	ARG
MH019928.1	uncultured fungus	Argentina	Uncultured fungus isolate D.T2.7_1 small subunit ribosomal RNA gene, partial sequence; internal transcribed spacer 1, 5.8S ribosomal RNA gene, and internal transcribed spacer 2, complete sequence; and large subunit ribosomal RNA gene, partial sequence	ARG
MH019927.1	uncultured fungus	Argentina	Uncultured fungus isolate A.T2.3_1 small subunit ribosomal RNA gene, partial sequence; internal transcribed spacer 1, 5.8S ribosomal RNA gene, and internal transcribed spacer 2, complete sequence; and large subunit ribosomal RNA gene, partial sequence	ARG
MH019926.1	uncultured fungus	Argentina	Uncultured fungus isolate D.T3.10_3 internal transcribed spacer 1, partial sequence; 5.8S ribosomal RNA gene and internal transcribed spacer 2, complete sequence; and large subunit ribosomal RNA gene, partial sequence	ARG
MH019925.1	uncultured fungus	Argentina	Uncultured fungus isolate D.T3.10_1 internal transcribed spacer 1, partial sequence; 5.8S ribosomal RNA gene and internal transcribed spacer 2, complete sequence; and large subunit ribosomal RNA gene, partial sequence	ARG
MH019924.1	uncultured fungus	Argentina	Uncultured fungus isolate A.T9.2_5 internal transcribed spacer 1, partial sequence; 5.8S ribosomal RNA gene and internal transcribed spacer 2, complete sequence; and large subunit ribosomal RNA gene, partial sequence	ARG
MH019923.1	uncultured fungus	Argentina	Uncultured fungus isolate A.T9.6_4 internal transcribed spacer 1, partial sequence; 5.8S ribosomal RNA gene and internal transcribed spacer 2, complete sequence; and large subunit ribosomal RNA gene, partial sequence	ARG
MH019922.1	uncultured fungus	Argentina	Uncultured fungus isolate A.T9.5_4 internal transcribed spacer 1, partial sequence; 5.8S ribosomal RNA gene and internal transcribed spacer 2, complete sequence; and large subunit ribosomal RNA gene, partial sequence	ARG
MH019921.1	uncultured fungus	Argentina	Uncultured fungus isolate D.T3.2_2 internal transcribed spacer 1, partial sequence; 5.8S ribosomal RNA gene and internal transcribed spacer 2, complete sequence; and large subunit ribosomal RNA gene, partial sequence	ARG
MH019920.1	uncultured fungus	Argentina	Uncultured fungus isolate D.T6.5_3 small subunit ribosomal RNA gene, partial sequence; internal transcribed spacer 1, 5.8S ribosomal RNA gene, and internal transcribed spacer 2, complete sequence; and large subunit ribosomal RNA gene, partial sequence	ARG
MH019919.1	uncultured fungus	Argentina	Uncultured fungus isolate D.T6.9_2 internal transcribed spacer 1, partial sequence; 5.8S ribosomal RNA gene and internal transcribed spacer 2, complete sequence; and large subunit ribosomal RNA gene, partial sequence	ARG
MH019918.1	uncultured fungus	Argentina	Uncultured fungus isolate D.T6.9_1 internal transcribed spacer 1, partial sequence; 5.8S ribosomal RNA gene and internal transcribed spacer 2, complete sequence; and large subunit ribosomal RNA gene, partial sequence	ARG
MH019917.1	uncultured fungus	Argentina	Uncultured fungus isolate D.T5.5_5 internal transcribed spacer 1, partial sequence; 5.8S ribosomal RNA gene and internal transcribed spacer 2, complete sequence; and large subunit ribosomal RNA gene, partial sequence	ARG
MH019916.1	uncultured fungus	Argentina	Uncultured fungus isolate D.T2.1_3 small subunit ribosomal RNA gene, partial sequence; internal transcribed spacer 1, 5.8S ribosomal RNA gene, and internal transcribed spacer 2, complete sequence; and large subunit ribosomal RNA gene, partial sequence	ARG
MH019914.1	uncultured fungus	Argentina	Uncultured fungus isolate D.T3.5_4 internal transcribed spacer 1, partial sequence; 5.8S ribosomal RNA gene and internal transcribed spacer 2, complete sequence; and large subunit ribosomal RNA gene, partial sequence	ARG
MH019913.1	uncultured fungus	Argentina	Uncultured fungus isolate D.T3.9_3 internal transcribed spacer 1, partial sequence; 5.8S ribosomal RNA gene and internal transcribed spacer 2, complete sequence; and large subunit ribosomal RNA gene, partial sequence	ARG
MH019911.1	uncultured fungus	Argentina	Uncultured fungus isolate A.T1.1_2 small subunit ribosomal RNA gene, partial sequence; internal transcribed spacer 1, 5.8S ribosomal RNA gene, and internal transcribed spacer 2, complete sequence; and large subunit ribosomal RNA gene, partial sequence	ARG
MH019909.1	uncultured fungus	Argentina	Uncultured fungus isolate PF3.9.5_3 small subunit ribosomal RNA gene, partial sequence; internal transcribed spacer 1, 5.8S ribosomal RNA gene, and internal transcribed spacer 2, complete sequence; and large subunit ribosomal RNA gene, partial sequence	ARG
MH019908.1	uncultured fungus	Argentina	Uncultured fungus isolate PF3.9.1_1 internal transcribed spacer 1, partial sequence; 5.8S ribosomal RNA gene and internal transcribed spacer 2, complete sequence; and large subunit ribosomal RNA gene, partial sequence	ARG
MH019906.1	uncultured fungus	Argentina	Uncultured fungus isolate PF3.9.3_3 small subunit ribosomal RNA gene, partial sequence; internal transcribed spacer 1, 5.8S ribosomal RNA gene, and internal transcribed spacer 2, complete sequence; and large subunit ribosomal RNA gene, partial sequence	ARG
MH019905.1	uncultured fungus	Argentina	Uncultured fungus isolate A.T2.8_1 small subunit ribosomal RNA gene, partial sequence; internal transcribed spacer 1, 5.8S ribosomal RNA gene, and internal transcribed spacer 2, complete sequence; and large subunit ribosomal RNA gene, partial sequence	ARG
MH019904.1	uncultured fungus	Argentina	Uncultured fungus isolate PF3.9.1_3 internal transcribed spacer 1, partial sequence; 5.8S ribosomal RNA gene and internal transcribed spacer 2, complete sequence; and large subunit ribosomal RNA gene, partial sequence	ARG
MH019903.1	uncultured fungus	Argentina	Uncultured fungus isolate A.T3.3_1 small subunit ribosomal RNA gene, partial sequence; internal transcribed spacer 1, 5.8S ribosomal RNA gene, and internal transcribed spacer 2, complete sequence; and large subunit ribosomal RNA gene, partial sequence	ARG
MH019902.1	uncultured fungus	Argentina	Uncultured fungus isolate A.T3.9_3 small subunit ribosomal RNA gene, partial sequence; internal transcribed spacer 1, 5.8S ribosomal RNA gene, and internal transcribed spacer 2, complete sequence; and large subunit ribosomal RNA gene, partial sequence	ARG
MH019901.1	uncultured fungus	Argentina	Uncultured fungus isolate A.T2.2_1 small subunit ribosomal RNA gene, partial sequence; internal transcribed spacer 1, 5.8S ribosomal RNA gene, and internal transcribed spacer 2, complete sequence; and large subunit ribosomal RNA gene, partial sequence	ARG
MH019900.1	uncultured fungus	Argentina	Uncultured fungus isolate A.T2.1_1 small subunit ribosomal RNA gene, partial sequence; internal transcribed spacer 1, 5.8S ribosomal RNA gene, and internal transcribed spacer 2, complete sequence; and large subunit ribosomal RNA gene, partial sequence	ARG
MH019899.1	uncultured fungus	Argentina	Uncultured fungus isolate A.T3.1_5 internal transcribed spacer 1, partial sequence; 5.8S ribosomal RNA gene and internal transcribed spacer 2, complete sequence; and large subunit ribosomal RNA gene, partial sequence	ARG
MH019898.1	uncultured fungus	Argentina	Uncultured fungus isolate A.T2.7_3 small subunit ribosomal RNA gene, partial sequence; internal transcribed spacer 1, 5.8S ribosomal RNA gene, and internal transcribed spacer 2, complete sequence; and large subunit ribosomal RNA gene, partial sequence	ARG
MH019897.1	uncultured fungus	Argentina	Uncultured fungus isolate PF3.10.3_2 small subunit ribosomal RNA gene, partial sequence; internal transcribed spacer 1, 5.8S ribosomal RNA gene, and internal transcribed spacer 2, complete sequence; and large subunit ribosomal RNA gene, partial sequence	ARG
MH019895.1	uncultured fungus	Argentina	Uncultured fungus isolate PF3.10.4_2 small subunit ribosomal RNA gene, partial sequence; internal transcribed spacer 1, 5.8S ribosomal RNA gene, and internal transcribed spacer 2, complete sequence; and large subunit ribosomal RNA gene, partial sequence	ARG
MH019894.1	uncultured fungus	Argentina	Uncultured fungus isolate A.T1.9_1 small subunit ribosomal RNA gene, partial sequence; internal transcribed spacer 1, 5.8S ribosomal RNA gene, and internal transcribed spacer 2, complete sequence; and large subunit ribosomal RNA gene, partial sequence	ARG
MH019893.1	uncultured fungus	Argentina	Uncultured fungus isolate PF3.10.2_4 internal transcribed spacer 1, partial sequence; 5.8S ribosomal RNA gene and internal transcribed spacer 2, complete sequence; and large subunit ribosomal RNA gene, partial sequence	ARG
MH019892.1	uncultured fungus	Argentina	Uncultured fungus isolate PF2.7.4_1 internal transcribed spacer 1, partial sequence; 5.8S ribosomal RNA gene and internal transcribed spacer 2, complete sequence; and large subunit ribosomal RNA gene, partial sequence	ARG
MH019891.1	uncultured fungus	Argentina	Uncultured fungus isolate PF3.10.1_1 small subunit ribosomal RNA gene, partial sequence; internal transcribed spacer 1, 5.8S ribosomal RNA gene, and internal transcribed spacer 2, complete sequence; and large subunit ribosomal RNA gene, partial sequence	ARG
MH019890.1	uncultured fungus	Argentina	Uncultured fungus isolate A.T3.8_1 small subunit ribosomal RNA gene, partial sequence; internal transcribed spacer 1, 5.8S ribosomal RNA gene, and internal transcribed spacer 2, complete sequence; and large subunit ribosomal RNA gene, partial sequence	ARG
MH019889.1	uncultured fungus	Argentina	Uncultured fungus isolate A.T7.2_1 small subunit ribosomal RNA gene, partial sequence; internal transcribed spacer 1, 5.8S ribosomal RNA gene, and internal transcribed spacer 2, complete sequence; and large subunit ribosomal RNA gene, partial sequence	ARG
MH019888.1	uncultured fungus	Argentina	Uncultured fungus isolate A.T2.10_2 small subunit ribosomal RNA gene, partial sequence; internal transcribed spacer 1, 5.8S ribosomal RNA gene, and internal transcribed spacer 2, complete sequence; and large subunit ribosomal RNA gene, partial sequence	ARG
MH019887.1	uncultured fungus	Argentina	Uncultured fungus isolate PF3.8.9_1 small subunit ribosomal RNA gene, partial sequence; internal transcribed spacer 1, 5.8S ribosomal RNA gene, and internal transcribed spacer 2, complete sequence; and large subunit ribosomal RNA gene, partial sequence	ARG
MH019886.1	uncultured fungus	Argentina	Uncultured fungus isolate A.T1.5_1 small subunit ribosomal RNA gene, partial sequence; internal transcribed spacer 1, 5.8S ribosomal RNA gene, and internal transcribed spacer 2, complete sequence; and large subunit ribosomal RNA gene, partial sequence	ARG
MH019885.1	uncultured fungus	Argentina	Uncultured fungus isolate A.T6.5_2 small subunit ribosomal RNA gene, partial sequence; internal transcribed spacer 1, 5.8S ribosomal RNA gene, and internal transcribed spacer 2, complete sequence; and large subunit ribosomal RNA gene, partial sequence	ARG
MH019884.1	uncultured fungus	Argentina	Uncultured fungus isolate D.T9.5_1 small subunit ribosomal RNA gene, partial sequence; internal transcribed spacer 1, 5.8S ribosomal RNA gene, and internal transcribed spacer 2, complete sequence; and large subunit ribosomal RNA gene, partial sequence	ARG
MH019883.1	uncultured fungus	Argentina	Uncultured fungus isolate A.T3.7_1 small subunit ribosomal RNA gene, partial sequence; internal transcribed spacer 1, 5.8S ribosomal RNA gene, and internal transcribed spacer 2, complete sequence; and large subunit ribosomal RNA gene, partial sequence	ARG
MH019882.1	uncultured fungus	Argentina	Uncultured fungus isolate A.T1.2_1 small subunit ribosomal RNA gene, partial sequence; internal transcribed spacer 1, 5.8S ribosomal RNA gene, and internal transcribed spacer 2, complete sequence; and large subunit ribosomal RNA gene, partial sequence	ARG
MH019881.1	uncultured fungus	Argentina	Uncultured fungus isolate PF1.2.10_2 small subunit ribosomal RNA gene, partial sequence; internal transcribed spacer 1, 5.8S ribosomal RNA gene, and internal transcribed spacer 2, complete sequence; and large subunit ribosomal RNA gene, partial sequence	ARG
MH019880.1	uncultured fungus	Argentina	Uncultured fungus isolate A.T1.1_3 small subunit ribosomal RNA gene, partial sequence; internal transcribed spacer 1, 5.8S ribosomal RNA gene, and internal transcribed spacer 2, complete sequence; and large subunit ribosomal RNA gene, partial sequence	ARG
MH019879.1	uncultured fungus	Argentina	Uncultured fungus isolate Z_00000 small subunit ribosomal RNA gene, partial sequence; internal transcribed spacer 1, 5.8S ribosomal RNA gene, and internal transcribed spacer 2, complete sequence; and large subunit ribosomal RNA gene, partial sequence	ARG
MH019878.1	uncultured fungus	Argentina	Uncultured fungus isolate D.T2.10_2 internal transcribed spacer 1, partial sequence; 5.8S ribosomal RNA gene and internal transcribed spacer 2, complete sequence; and large subunit ribosomal RNA gene, partial sequence	ARG
MH019877.1	uncultured fungus	Argentina	Uncultured fungus isolate PF1.1.4_1 small subunit ribosomal RNA gene, partial sequence; internal transcribed spacer 1, 5.8S ribosomal RNA gene, and internal transcribed spacer 2, complete sequence; and large subunit ribosomal RNA gene, partial sequence	ARG
MH019876.1	uncultured fungus	Argentina	Uncultured fungus isolate D.T8.3_2 small subunit ribosomal RNA gene, partial sequence; internal transcribed spacer 1, 5.8S ribosomal RNA gene, and internal transcribed spacer 2, complete sequence; and large subunit ribosomal RNA gene, partial sequence	ARG
MH019875.1	uncultured fungus	Argentina	Uncultured fungus isolate A.T3.4_2 small subunit ribosomal RNA gene, partial sequence; internal transcribed spacer 1, 5.8S ribosomal RNA gene, and internal transcribed spacer 2, complete sequence; and large subunit ribosomal RNA gene, partial sequence	ARG
MH019874.1	uncultured fungus	Argentina	Uncultured fungus isolate D.T2.4_1 small subunit ribosomal RNA gene, partial sequence; internal transcribed spacer 1, 5.8S ribosomal RNA gene, and internal transcribed spacer 2, complete sequence; and large subunit ribosomal RNA gene, partial sequence	ARG
MH019873.1	uncultured fungus	Argentina	Uncultured fungus isolate A.T6.9_1 small subunit ribosomal RNA gene, partial sequence; internal transcribed spacer 1, 5.8S ribosomal RNA gene, and internal transcribed spacer 2, complete sequence; and large subunit ribosomal RNA gene, partial sequence	ARG
MH019872.1	uncultured fungus	Argentina	Uncultured fungus isolate PF1.2.3_1 small subunit ribosomal RNA gene, partial sequence; internal transcribed spacer 1, 5.8S ribosomal RNA gene, and internal transcribed spacer 2, complete sequence; and large subunit ribosomal RNA gene, partial sequence	ARG
MH019871.1	uncultured fungus	Argentina	Uncultured fungus isolate A.T6.6_1 small subunit ribosomal RNA gene, partial sequence; internal transcribed spacer 1, 5.8S ribosomal RNA gene, and internal transcribed spacer 2, complete sequence; and large subunit ribosomal RNA gene, partial sequence	ARG
MH019870.1	uncultured fungus	Argentina	Uncultured fungus isolate D.T7.3_4 internal transcribed spacer 1, partial sequence; 5.8S ribosomal RNA gene and internal transcribed spacer 2, complete sequence; and large subunit ribosomal RNA gene, partial sequence	ARG
MH019869.1	uncultured fungus	Argentina	Uncultured fungus isolate D.T7.8_4 internal transcribed spacer 1, partial sequence; 5.8S ribosomal RNA gene and internal transcribed spacer 2, complete sequence; and large subunit ribosomal RNA gene, partial sequence	ARG
MH019866.1	uncultured fungus	Argentina	Uncultured fungus isolate PF1.2.3_3 small subunit ribosomal RNA gene, partial sequence; internal transcribed spacer 1, 5.8S ribosomal RNA gene, and internal transcribed spacer 2, complete sequence; and large subunit ribosomal RNA gene, partial sequence	ARG
MH019865.1	uncultured fungus	Argentina	Uncultured fungus isolate D.T9.8_1 internal transcribed spacer 1, partial sequence; 5.8S ribosomal RNA gene and internal transcribed spacer 2, complete sequence; and large subunit ribosomal RNA gene, partial sequence	ARG
MH019864.1	uncultured fungus	Argentina	Uncultured fungus isolate A.T6.4_1 small subunit ribosomal RNA gene, partial sequence; internal transcribed spacer 1, 5.8S ribosomal RNA gene, and internal transcribed spacer 2, complete sequence; and large subunit ribosomal RNA gene, partial sequence	ARG
MH019863.1	uncultured fungus	Argentina	Uncultured fungus isolate D.T9.10_3 internal transcribed spacer 1, partial sequence; 5.8S ribosomal RNA gene and internal transcribed spacer 2, complete sequence; and large subunit ribosomal RNA gene, partial sequence	ARG
MH019862.1	uncultured fungus	Argentina	Uncultured fungus isolate D.T8.6_4 internal transcribed spacer 1, partial sequence; 5.8S ribosomal RNA gene and internal transcribed spacer 2, complete sequence; and large subunit ribosomal RNA gene, partial sequence	ARG
MH019861.1	uncultured fungus	Argentina	Uncultured fungus isolate A.T9.8_5 internal transcribed spacer 1, partial sequence; 5.8S ribosomal RNA gene and internal transcribed spacer 2, complete sequence; and large subunit ribosomal RNA gene, partial sequence	ARG
MH019860.1	uncultured fungus	Argentina	Uncultured fungus isolate A.T9.6_5 internal transcribed spacer 1, partial sequence; 5.8S ribosomal RNA gene and internal transcribed spacer 2, complete sequence; and large subunit ribosomal RNA gene, partial sequence	ARG
MH019859.1	uncultured fungus	Argentina	Uncultured fungus isolate A.T9.5_5 internal transcribed spacer 1, partial sequence; 5.8S ribosomal RNA gene and internal transcribed spacer 2, complete sequence; and large subunit ribosomal RNA gene, partial sequence	ARG
MH019858.1	uncultured fungus	Argentina	Uncultured fungus isolate A.T8.9_4 internal transcribed spacer 1, partial sequence; 5.8S ribosomal RNA gene and internal transcribed spacer 2, complete sequence; and large subunit ribosomal RNA gene, partial sequence	ARG
MH019857.1	uncultured fungus	Argentina	Uncultured fungus isolate A.T7.4_5 internal transcribed spacer 1, partial sequence; 5.8S ribosomal RNA gene and internal transcribed spacer 2, complete sequence; and large subunit ribosomal RNA gene, partial sequence	ARG
MH019856.1	uncultured fungus	Argentina	Uncultured fungus isolate A.T8.8_4 internal transcribed spacer 1, partial sequence; 5.8S ribosomal RNA gene and internal transcribed spacer 2, complete sequence; and large subunit ribosomal RNA gene, partial sequence	ARG
MH019855.1	uncultured fungus	Argentina	Uncultured fungus isolate A.T8.5_5 internal transcribed spacer 1, partial sequence; 5.8S ribosomal RNA gene and internal transcribed spacer 2, complete sequence; and large subunit ribosomal RNA gene, partial sequence	ARG
MH019854.1	uncultured fungus	Argentina	Uncultured fungus isolate D.T3.6_4 internal transcribed spacer 1, partial sequence; 5.8S ribosomal RNA gene and internal transcribed spacer 2, complete sequence; and large subunit ribosomal RNA gene, partial sequence	ARG
MH019853.1	uncultured fungus	Argentina	Uncultured fungus isolate PF1.2.9_1 small subunit ribosomal RNA gene, partial sequence; internal transcribed spacer 1, 5.8S ribosomal RNA gene, and internal transcribed spacer 2, complete sequence; and large subunit ribosomal RNA gene, partial sequence	ARG
MH019850.1	uncultured fungus	Argentina	Uncultured fungus isolate A.T3.1_4 internal transcribed spacer 1, partial sequence; 5.8S ribosomal RNA gene and internal transcribed spacer 2, complete sequence; and large subunit ribosomal RNA gene, partial sequence	ARG
MH019849.1	uncultured fungus	Argentina	Uncultured fungus isolate A.T2.7_2 small subunit ribosomal RNA gene, partial sequence; internal transcribed spacer 1, 5.8S ribosomal RNA gene, and internal transcribed spacer 2, complete sequence; and large subunit ribosomal RNA gene, partial sequence	ARG
MH019848.1	uncultured fungus	Argentina	Uncultured fungus isolate A.T7.7_2 internal transcribed spacer 1, partial sequence; 5.8S ribosomal RNA gene and internal transcribed spacer 2, complete sequence; and large subunit ribosomal RNA gene, partial sequence	ARG
MH019847.1	uncultured fungus	Argentina	Uncultured fungus isolate A.T8.3_4 internal transcribed spacer 1, partial sequence; 5.8S ribosomal RNA gene and internal transcribed spacer 2, complete sequence; and large subunit ribosomal RNA gene, partial sequence	ARG
MH019846.1	uncultured fungus	Argentina	Uncultured fungus isolate A.T7.6_1 small subunit ribosomal RNA gene, partial sequence; internal transcribed spacer 1, 5.8S ribosomal RNA gene, and internal transcribed spacer 2, complete sequence; and large subunit ribosomal RNA gene, partial sequence	ARG
MH019845.1	uncultured fungus	Argentina	Uncultured fungus isolate A.T6.3_4 internal transcribed spacer 1, partial sequence; 5.8S ribosomal RNA gene and internal transcribed spacer 2, complete sequence; and large subunit ribosomal RNA gene, partial sequence	ARG
MH019843.1	uncultured fungus	Argentina	Uncultured fungus isolate PF2.4.4_1 small subunit ribosomal RNA gene, partial sequence; internal transcribed spacer 1, 5.8S ribosomal RNA gene, and internal transcribed spacer 2, complete sequence; and large subunit ribosomal RNA gene, partial sequence	ARG
MH019842.1	uncultured fungus	Argentina	Uncultured fungus isolate PF1.2.7_1 small subunit ribosomal RNA gene, partial sequence; internal transcribed spacer 1, 5.8S ribosomal RNA gene, and internal transcribed spacer 2, complete sequence; and large subunit ribosomal RNA gene, partial sequence	ARG
MH019839.1	uncultured fungus	Argentina	Uncultured fungus isolate PF3.8.6_1 small subunit ribosomal RNA gene, partial sequence; internal transcribed spacer 1, 5.8S ribosomal RNA gene, and internal transcribed spacer 2, complete sequence; and large subunit ribosomal RNA gene, partial sequence	ARG
MH019838.1	uncultured fungus	Argentina	Uncultured fungus isolate PF3.8.6_4 internal transcribed spacer 1, partial sequence; 5.8S ribosomal RNA gene and internal transcribed spacer 2, complete sequence; and large subunit ribosomal RNA gene, partial sequence	ARG
MH019836.1	uncultured fungus	Argentina	Uncultured fungus isolate PF3.8.8_1 internal transcribed spacer 1, partial sequence; 5.8S ribosomal RNA gene and internal transcribed spacer 2, complete sequence; and large subunit ribosomal RNA gene, partial sequence	ARG
MH019835.1	uncultured fungus	Argentina	Uncultured fungus isolate PF2.7.6_1 internal transcribed spacer 1, partial sequence; 5.8S ribosomal RNA gene and internal transcribed spacer 2, complete sequence; and large subunit ribosomal RNA gene, partial sequence	ARG
MH019834.1	uncultured fungus	Argentina	Uncultured fungus isolate D.T3.5_1 internal transcribed spacer 1, partial sequence; 5.8S ribosomal RNA gene and internal transcribed spacer 2, complete sequence; and large subunit ribosomal RNA gene, partial sequence	ARG
MH019831.1	uncultured fungus	Argentina	Uncultured fungus isolate A.T4.7_2 small subunit ribosomal RNA gene, partial sequence; internal transcribed spacer 1, 5.8S ribosomal RNA gene, and internal transcribed spacer 2, complete sequence; and large subunit ribosomal RNA gene, partial sequence	ARG
MH019830.1	uncultured fungus	Argentina	Uncultured fungus isolate D.T4.4_4 internal transcribed spacer 1, partial sequence; 5.8S ribosomal RNA gene and internal transcribed spacer 2, complete sequence; and large subunit ribosomal RNA gene, partial sequence	ARG
MH019829.1	uncultured fungus	Argentina	Uncultured fungus isolate D.T1.6_3 small subunit ribosomal RNA gene, partial sequence; internal transcribed spacer 1, 5.8S ribosomal RNA gene, and internal transcribed spacer 2, complete sequence; and large subunit ribosomal RNA gene, partial sequence	ARG
MH019826.1	uncultured fungus	Argentina	Uncultured fungus isolate D.T2.2_2 internal transcribed spacer 1, partial sequence; 5.8S ribosomal RNA gene and internal transcribed spacer 2, complete sequence; and large subunit ribosomal RNA gene, partial sequence	ARG
MH019825.1	uncultured fungus	Argentina	Uncultured fungus isolate D.T2.10_5 internal transcribed spacer 1, partial sequence; 5.8S ribosomal RNA gene and internal transcribed spacer 2, complete sequence; and large subunit ribosomal RNA gene, partial sequence	ARG
MH019824.1	uncultured fungus	Argentina	Uncultured fungus isolate D.T8.2_4 internal transcribed spacer 1, partial sequence; 5.8S ribosomal RNA gene and internal transcribed spacer 2, complete sequence; and large subunit ribosomal RNA gene, partial sequence	ARG
MH019823.1	uncultured fungus	Argentina	Uncultured fungus isolate D.T8.5_1 small subunit ribosomal RNA gene, partial sequence; internal transcribed spacer 1, 5.8S ribosomal RNA gene, and internal transcribed spacer 2, complete sequence; and large subunit ribosomal RNA gene, partial sequence	ARG
MH019822.1	uncultured fungus	Argentina	Uncultured fungus isolate D.T5.9_5 internal transcribed spacer 1, partial sequence; 5.8S ribosomal RNA gene and internal transcribed spacer 2, complete sequence; and large subunit ribosomal RNA gene, partial sequence	ARG
MH019821.1	uncultured fungus	Argentina	Uncultured fungus isolate A.T2.8_2 small subunit ribosomal RNA gene, partial sequence; internal transcribed spacer 1, 5.8S ribosomal RNA gene, and internal transcribed spacer 2, complete sequence; and large subunit ribosomal RNA gene, partial sequence	ARG
MH019820.1	uncultured fungus	Argentina	Uncultured fungus isolate A.T4.3_1 small subunit ribosomal RNA gene, partial sequence; internal transcribed spacer 1, 5.8S ribosomal RNA gene, and internal transcribed spacer 2, complete sequence; and large subunit ribosomal RNA gene, partial sequence	ARG
MH019819.1	uncultured fungus	Argentina	Uncultured fungus isolate A.T3.4_3 small subunit ribosomal RNA gene, partial sequence; internal transcribed spacer 1, 5.8S ribosomal RNA gene, and internal transcribed spacer 2, complete sequence; and large subunit ribosomal RNA gene, partial sequence	ARG
MH019818.1	uncultured fungus	Argentina	Uncultured fungus isolate A.T5.7_2 small subunit ribosomal RNA gene, partial sequence; internal transcribed spacer 1, 5.8S ribosomal RNA gene, and internal transcribed spacer 2, complete sequence; and large subunit ribosomal RNA gene, partial sequence	ARG
MH019817.1	uncultured fungus	Argentina	Uncultured fungus isolate A.T1.3_3 small subunit ribosomal RNA gene, partial sequence; internal transcribed spacer 1, 5.8S ribosomal RNA gene, and internal transcribed spacer 2, complete sequence; and large subunit ribosomal RNA gene, partial sequence	ARG
MH019816.1	uncultured fungus	Argentina	Uncultured fungus isolate A.T8.5_2 small subunit ribosomal RNA gene, partial sequence; internal transcribed spacer 1, 5.8S ribosomal RNA gene, and internal transcribed spacer 2, complete sequence; and large subunit ribosomal RNA gene, partial sequence	ARG
MH019815.1	uncultured fungus	Argentina	Uncultured fungus isolate A.T9.2_4 internal transcribed spacer 1, partial sequence; 5.8S ribosomal RNA gene and internal transcribed spacer 2, complete sequence; and large subunit ribosomal RNA gene, partial sequence	ARG
MH019812.1	uncultured fungus	Argentina	Uncultured fungus isolate A.T3.1_3 small subunit ribosomal RNA gene, partial sequence; internal transcribed spacer 1, 5.8S ribosomal RNA gene, and internal transcribed spacer 2, complete sequence; and large subunit ribosomal RNA gene, partial sequence	ARG
MH019811.1	uncultured fungus	Argentina	Uncultured fungus isolate A.T4.4_2 internal transcribed spacer 1, partial sequence; 5.8S ribosomal RNA gene and internal transcribed spacer 2, complete sequence; and large subunit ribosomal RNA gene, partial sequence	ARG
MH019810.1	uncultured fungus	Argentina	Uncultured fungus isolate A.T3.3_3 small subunit ribosomal RNA gene, partial sequence; internal transcribed spacer 1, 5.8S ribosomal RNA gene, and internal transcribed spacer 2, complete sequence; and large subunit ribosomal RNA gene, partial sequence	ARG
MH019809.1	uncultured fungus	Argentina	Uncultured fungus isolate A.T7.9_2 small subunit ribosomal RNA gene, partial sequence; internal transcribed spacer 1, 5.8S ribosomal RNA gene, and internal transcribed spacer 2, complete sequence; and large subunit ribosomal RNA gene, partial sequence	ARG
MH019808.1	uncultured fungus	Argentina	Uncultured fungus isolate A.T1.4_4 small subunit ribosomal RNA gene, partial sequence; internal transcribed spacer 1, 5.8S ribosomal RNA gene, and internal transcribed spacer 2, complete sequence; and large subunit ribosomal RNA gene, partial sequence	ARG
MH019807.1	uncultured fungus	Argentina	Uncultured fungus isolate PF3.9.9_1 small subunit ribosomal RNA gene, partial sequence; internal transcribed spacer 1, 5.8S ribosomal RNA gene, and internal transcribed spacer 2, complete sequence; and large subunit ribosomal RNA gene, partial sequence	ARG
MH019805.1	uncultured fungus	Argentina	Uncultured fungus isolate A.T6.4_3 small subunit ribosomal RNA gene, partial sequence; internal transcribed spacer 1, 5.8S ribosomal RNA gene, and internal transcribed spacer 2, complete sequence; and large subunit ribosomal RNA gene, partial sequence	ARG
MH019802.1	uncultured fungus	Argentina	Uncultured fungus isolate A.T4.8_5 internal transcribed spacer 1, partial sequence; 5.8S ribosomal RNA gene and internal transcribed spacer 2, complete sequence; and large subunit ribosomal RNA gene, partial sequence	ARG
MH019800.1	uncultured fungus	Argentina	Uncultured fungus isolate PF1.3.6_3 small subunit ribosomal RNA gene, partial sequence; internal transcribed spacer 1, 5.8S ribosomal RNA gene, and internal transcribed spacer 2, complete sequence; and large subunit ribosomal RNA gene, partial sequence	ARG
MH019799.1	uncultured fungus	Argentina	Uncultured fungus isolate PF1.3.3_3 small subunit ribosomal RNA gene, partial sequence; internal transcribed spacer 1, 5.8S ribosomal RNA gene, and internal transcribed spacer 2, complete sequence; and large subunit ribosomal RNA gene, partial sequence	ARG
MH019798.1	uncultured fungus	Argentina	Uncultured fungus isolate D.T7.7_2 small subunit ribosomal RNA gene, partial sequence; internal transcribed spacer 1, 5.8S ribosomal RNA gene, and internal transcribed spacer 2, complete sequence; and large subunit ribosomal RNA gene, partial sequence	ARG
MH019797.1	uncultured fungus	Argentina	Uncultured fungus isolate PF1.1.7_4 internal transcribed spacer 1, partial sequence; 5.8S ribosomal RNA gene and internal transcribed spacer 2, complete sequence; and large subunit ribosomal RNA gene, partial sequence	ARG
MH019796.1	uncultured fungus	Argentina	Uncultured fungus isolate PF1.2.4_2 small subunit ribosomal RNA gene, partial sequence; internal transcribed spacer 1, 5.8S ribosomal RNA gene, and internal transcribed spacer 2, complete sequence; and large subunit ribosomal RNA gene, partial sequence	ARG
MH019795.1	uncultured fungus	Argentina	Uncultured fungus isolate PF3.10.9_4 internal transcribed spacer 1, partial sequence; 5.8S ribosomal RNA gene and internal transcribed spacer 2, complete sequence; and large subunit ribosomal RNA gene, partial sequence	ARG
MH019794.1	uncultured fungus	Argentina	Uncultured fungus isolate PF3.8.5_2 small subunit ribosomal RNA gene, partial sequence; internal transcribed spacer 1, 5.8S ribosomal RNA gene, and internal transcribed spacer 2, complete sequence; and large subunit ribosomal RNA gene, partial sequence	ARG
MH019792.1	uncultured fungus	Argentina	Uncultured fungus isolate D.T4.3_5 small subunit ribosomal RNA gene, partial sequence; internal transcribed spacer 1, 5.8S ribosomal RNA gene, and internal transcribed spacer 2, complete sequence; and large subunit ribosomal RNA gene, partial sequence	ARG
MH019791.1	uncultured fungus	Argentina	Uncultured fungus isolate D.T2.6_2 small subunit ribosomal RNA gene, partial sequence; internal transcribed spacer 1, 5.8S ribosomal RNA gene, and internal transcribed spacer 2, complete sequence; and large subunit ribosomal RNA gene, partial sequence	ARG
MH019790.1	uncultured fungus	Argentina	Uncultured fungus isolate D.T6.5_2 small subunit ribosomal RNA gene, partial sequence; internal transcribed spacer 1, 5.8S ribosomal RNA gene, and internal transcribed spacer 2, complete sequence; and large subunit ribosomal RNA gene, partial sequence	ARG
MH019789.1	uncultured fungus	Argentina	Uncultured fungus isolate D.T5.9_1 internal transcribed spacer 1, partial sequence; 5.8S ribosomal RNA gene and internal transcribed spacer 2, complete sequence; and large subunit ribosomal RNA gene, partial sequence	ARG
MH019788.1	uncultured fungus	Argentina	Uncultured fungus isolate D.T5.7_2 small subunit ribosomal RNA gene, partial sequence; internal transcribed spacer 1, 5.8S ribosomal RNA gene, and internal transcribed spacer 2, complete sequence; and large subunit ribosomal RNA gene, partial sequence	ARG
MH019787.1	uncultured fungus	Argentina	Uncultured fungus isolate D.T1.3_1 small subunit ribosomal RNA gene, partial sequence; internal transcribed spacer 1, 5.8S ribosomal RNA gene, and internal transcribed spacer 2, complete sequence; and large subunit ribosomal RNA gene, partial sequence	ARG
MH019786.1	uncultured fungus	Argentina	Uncultured fungus isolate D.T6.1_5 internal transcribed spacer 1, partial sequence; 5.8S ribosomal RNA gene and internal transcribed spacer 2, complete sequence; and large subunit ribosomal RNA gene, partial sequence	ARG
MH019785.1	uncultured fungus	Argentina	Uncultured fungus isolate D.T6.4_4 internal transcribed spacer 1, partial sequence; 5.8S ribosomal RNA gene and internal transcribed spacer 2, complete sequence; and large subunit ribosomal RNA gene, partial sequence	ARG
MH019784.1	uncultured fungus	Argentina	Uncultured fungus isolate D.T6.3_4 internal transcribed spacer 1, partial sequence; 5.8S ribosomal RNA gene and internal transcribed spacer 2, complete sequence; and large subunit ribosomal RNA gene, partial sequence	ARG
MH019782.1	uncultured fungus	Argentina	Uncultured fungus isolate A.T6.10_3 internal transcribed spacer 1, partial sequence; 5.8S ribosomal RNA gene and internal transcribed spacer 2, complete sequence; and large subunit ribosomal RNA gene, partial sequence	ARG
MH019780.1	uncultured fungus	Argentina	Uncultured fungus isolate A.T5.2_4 internal transcribed spacer 1, partial sequence; 5.8S ribosomal RNA gene and internal transcribed spacer 2, complete sequence; and large subunit ribosomal RNA gene, partial sequence	ARG
MH019777.1	uncultured fungus	Argentina	Uncultured fungus isolate A.T9.5_1 small subunit ribosomal RNA gene, partial sequence; internal transcribed spacer 1, 5.8S ribosomal RNA gene, and internal transcribed spacer 2, complete sequence; and large subunit ribosomal RNA gene, partial sequence	ARG
MH019776.1	uncultured fungus	Argentina	Uncultured fungus isolate D.T5.1_1 small subunit ribosomal RNA gene, partial sequence; internal transcribed spacer 1, 5.8S ribosomal RNA gene, and internal transcribed spacer 2, complete sequence; and large subunit ribosomal RNA gene, partial sequence	ARG
MH019775.1	uncultured fungus	Argentina	Uncultured fungus isolate D.T1.8_3 internal transcribed spacer 1, partial sequence; 5.8S ribosomal RNA gene and internal transcribed spacer 2, complete sequence; and large subunit ribosomal RNA gene, partial sequence	ARG
MH019774.1	uncultured fungus	Argentina	Uncultured fungus isolate PF1.1.7_1 small subunit ribosomal RNA gene, partial sequence; internal transcribed spacer 1, 5.8S ribosomal RNA gene, and internal transcribed spacer 2, complete sequence; and large subunit ribosomal RNA gene, partial sequence	ARG
MH019773.1	uncultured fungus	Argentina	Uncultured fungus isolate A.T4.9_1 small subunit ribosomal RNA gene, partial sequence; internal transcribed spacer 1, 5.8S ribosomal RNA gene, and internal transcribed spacer 2, complete sequence; and large subunit ribosomal RNA gene, partial sequence	ARG
KY687830.1	uncultured fungus	Argentina	Uncultured fungus clone GL41415_210_S079 5.8S ribosomal RNA gene, partial sequence; internal transcribed spacer 2, complete sequence; and large subunit ribosomal RNA gene, partial sequence	ARG
KY687829.1	uncultured fungus	Argentina	Uncultured fungus clone GL41415_210_S081 internal transcribed spacer 1, partial sequence; 5.8S ribosomal RNA gene and internal transcribed spacer 2, complete sequence; and large subunit ribosomal RNA gene, partial sequence	ARG
KY687828.1	uncultured fungus	Argentina	Uncultured fungus clone GL41381_209_S081 5.8S ribosomal RNA gene, partial sequence; internal transcribed spacer 2, complete sequence; and large subunit ribosomal RNA gene, partial sequence	ARG
KY687823.1	uncultured fungus	Argentina	Uncultured fungus clone GL39522_205_S094 small subunit ribosomal RNA gene, partial sequence; internal transcribed spacer 1, 5.8S ribosomal RNA gene, and internal transcribed spacer 2, complete sequence; and large subunit ribosomal RNA gene, partial sequence	ARG
KY687822.1	uncultured fungus	Argentina	Uncultured fungus clone GL39522_205_S090 5.8S ribosomal RNA gene, partial sequence; internal transcribed spacer 2, complete sequence; and large subunit ribosomal RNA gene, partial sequence	ARG
KY687764.1	uncultured fungus	Argentina	Uncultured fungus clone GL26609_167_S091 small subunit ribosomal RNA gene, partial sequence; internal transcribed spacer 1, 5.8S ribosomal RNA gene, and internal transcribed spacer 2, complete sequence; and large subunit ribosomal RNA gene, partial sequence	ARG
KY687763.1	uncultured fungus	Argentina	Uncultured fungus clone GL26609_167_S090 small subunit ribosomal RNA gene, partial sequence; internal transcribed spacer 1, 5.8S ribosomal RNA gene, and internal transcribed spacer 2, complete sequence; and large subunit ribosomal RNA gene, partial sequence	ARG
KY687762.1	uncultured fungus	Argentina	Uncultured fungus clone GL26609_167_S093 small subunit ribosomal RNA gene, partial sequence; internal transcribed spacer 1, 5.8S ribosomal RNA gene, and internal transcribed spacer 2, complete sequence; and large subunit ribosomal RNA gene, partial sequence	ARG
KY687729.1	uncultured fungus	Argentina	Uncultured fungus clone GL21099_141_S092 small subunit ribosomal RNA gene, partial sequence; internal transcribed spacer 1, 5.8S ribosomal RNA gene, and internal transcribed spacer 2, complete sequence; and large subunit ribosomal RNA gene, partial sequence	ARG
KY687728.1	uncultured fungus	Argentina	Uncultured fungus clone GL21099_141_S082 5.8S ribosomal RNA gene, partial sequence; internal transcribed spacer 2, complete sequence; and large subunit ribosomal RNA gene, partial sequence	ARG
KY687722.1	uncultured fungus	Argentina	Uncultured fungus clone GL27392_137_S076 small subunit ribosomal RNA gene, partial sequence; internal transcribed spacer 1, 5.8S ribosomal RNA gene, and internal transcribed spacer 2, complete sequence; and large subunit ribosomal RNA gene, partial sequence	ARG
KY687721.1	uncultured fungus	Argentina	Uncultured fungus clone GL20097_137_S075 small subunit ribosomal RNA gene, partial sequence; internal transcribed spacer 1, 5.8S ribosomal RNA gene, and internal transcribed spacer 2, complete sequence; and large subunit ribosomal RNA gene, partial sequence	ARG
KY687676.1	uncultured fungus	Argentina	Uncultured fungus clone GL11921_106_S086 5.8S ribosomal RNA gene, partial sequence; internal transcribed spacer 2, complete sequence; and large subunit ribosomal RNA gene, partial sequence	ARG
KY687675.1	uncultured fungus	Argentina	Uncultured fungus clone GL11921_106_S075 small subunit ribosomal RNA gene, partial sequence; internal transcribed spacer 1, 5.8S ribosomal RNA gene, and internal transcribed spacer 2, complete sequence; and large subunit ribosomal RNA gene, partial sequence	ARG
KY687640.1	uncultured fungus	Argentina	Uncultured fungus clone GL21239_084_S084 internal transcribed spacer 2 and large subunit ribosomal RNA gene, partial sequence	ARG
KY687639.1	uncultured fungus	Argentina	Uncultured fungus clone GL21239_084_S085 internal transcribed spacer 2 and large subunit ribosomal RNA gene, partial sequence	ARG
KY687636.1	uncultured fungus	Argentina	Uncultured fungus clone GL08684_082_S080 internal transcribed spacer 2 and large subunit ribosomal RNA gene, partial sequence	ARG
KY687635.1	uncultured fungus	Argentina	Uncultured fungus clone GL08684_082_S079 small subunit ribosomal RNA gene, partial sequence; internal transcribed spacer 1, 5.8S ribosomal RNA gene, and internal transcribed spacer 2, complete sequence; and large subunit ribosomal RNA gene, partial sequence	ARG
KY687609.1	uncultured fungus	Argentina	Uncultured fungus clone GL05862_061_S093 small subunit ribosomal RNA gene, partial sequence; internal transcribed spacer 1, 5.8S ribosomal RNA gene, and internal transcribed spacer 2, complete sequence; and large subunit ribosomal RNA gene, partial sequence	ARG
KY687608.1	uncultured fungus	Argentina	Uncultured fungus clone GL05862_061_S092 small subunit ribosomal RNA gene, partial sequence; internal transcribed spacer 1, 5.8S ribosomal RNA gene, and internal transcribed spacer 2, complete sequence; and large subunit ribosomal RNA gene, partial sequence	ARG
KY687605.1	uncultured fungus	Argentina	Uncultured fungus clone GL05509_058_S079 small subunit ribosomal RNA gene, partial sequence; internal transcribed spacer 1, 5.8S ribosomal RNA gene, and internal transcribed spacer 2, complete sequence; and large subunit ribosomal RNA gene, partial sequence	ARG
KY687563.1	uncultured fungus	Argentina	Uncultured fungus clone GL02919_033_S086 small subunit ribosomal RNA gene, partial sequence; internal transcribed spacer 1, 5.8S ribosomal RNA gene, and internal transcribed spacer 2, complete sequence; and large subunit ribosomal RNA gene, partial sequence	ARG
KY687536.1	uncultured fungus	Argentina	Uncultured fungus clone GL01672_018_S092 internal transcribed spacer 2 and large subunit ribosomal RNA gene, partial sequence	ARG
KY687523.1	uncultured fungus	Argentina	Uncultured fungus clone GL00497_009_S093 small subunit ribosomal RNA gene, partial sequence; internal transcribed spacer 1, 5.8S ribosomal RNA gene, and internal transcribed spacer 2, complete sequence; and large subunit ribosomal RNA gene, partial sequence	ARG
KY687522.1	uncultured fungus	Argentina	Uncultured fungus clone GL00497_009_S094 small subunit ribosomal RNA gene, partial sequence; internal transcribed spacer 1, 5.8S ribosomal RNA gene, and internal transcribed spacer 2, complete sequence; and large subunit ribosomal RNA gene, partial sequence	ARG
MT226800.1	uncultured Glomeromycotina	Argentina	Uncultured Glomeromycotina isolate SSCP gel band large subunit ribosomal RNA gene, partial sequence	ARG
MT226789.1	uncultured Glomeromycotina	Argentina	Uncultured Glomeromycotina isolate SSCP gel band large subunit ribosomal RNA gene, partial sequence	ARG
MT226786.1	uncultured Glomeromycotina	Argentina	Uncultured Glomeromycotina isolate SSCP gel band large subunit ribosomal RNA gene, partial sequence	ARG
MT226785.1	uncultured Glomeromycotina	Argentina	Uncultured Glomeromycotina isolate SSCP gel band large subunit ribosomal RNA gene, partial sequence	ARG
MT225563.1	uncultured Glomeromycotina	Argentina	Uncultured Glomeromycotina isolate SSCP gel band large subunit ribosomal RNA gene, partial sequence	ARG
MT225562.1	uncultured Glomeromycotina	Argentina	Uncultured Glomeromycotina isolate SSCP gel band large subunit ribosomal RNA gene, partial sequence	ARG
MT225561.1	uncultured Glomeromycotina	Argentina	Uncultured Glomeromycotina isolate SSCP gel band large subunit ribosomal RNA gene, partial sequence	ARG
MT225558.1	uncultured Glomeromycotina	Argentina	Uncultured Glomeromycotina isolate SSCP gel band large subunit ribosomal RNA gene, partial sequence	ARG
MT225554.1	uncultured Glomeromycotina	Argentina	Uncultured Glomeromycotina isolate SSCP gel band large subunit ribosomal RNA gene, partial sequence	ARG
MT225553.1	uncultured Glomeromycotina	Argentina	Uncultured Glomeromycotina isolate SSCP gel band large subunit ribosomal RNA gene, partial sequence	ARG
MT225550.1	uncultured Glomeromycotina	Argentina	Uncultured Glomeromycotina isolate SSCP gel band large subunit ribosomal RNA gene, partial sequence	ARG
MT225393.1	uncultured Glomeromycotina	Argentina	Uncultured Glomeromycotina isolate SSCP gel band large subunit ribosomal RNA gene, partial sequence	ARG
MT224971.1	uncultured Glomeromycotina	Argentina	Uncultured Glomeromycotina isolate SSCP gel band large subunit ribosomal RNA gene, partial sequence	ARG
MT224970.1	uncultured Glomeromycotina	Argentina	Uncultured Glomeromycotina isolate SSCP gel band large subunit ribosomal RNA gene, partial sequence	ARG
MT224924.1	uncultured Glomeromycotina	Argentina	Uncultured Glomeromycotina isolate SSCP gel band large subunit ribosomal RNA gene, partial sequence	ARG
MT224923.1	uncultured Glomeromycotina	Argentina	Uncultured Glomeromycotina isolate SSCP gel band large subunit ribosomal RNA gene, partial sequence	ARG
MT224922.1	uncultured Glomeromycotina	Argentina	Uncultured Glomeromycotina isolate SSCP gel band large subunit ribosomal RNA gene, partial sequence	ARG
KT950826.1	uncultured Glomeromycotina	Argentina: Buenos Aires Province, Azul	Uncultured Glomeromycota clone ASA1 26S ribosomal RNA gene, partial sequence	ARG
KT950820.1	uncultured Glomeromycotina	Argentina: Buenos Aires Province, Azul	Uncultured Glomeromycota clone ASpP1 26S ribosomal RNA gene, partial sequence	ARG
KT950822.1	uncultured Glomeromycotina	Argentina: Buenos Aires Province, Bahia Blanca	Uncultured Glomeromycota clone BBSP1 26S ribosomal RNA gene, partial sequence	ARG
MT221599.1	uncultured Glomeromycotina	Argentina: Buenos Aires Province, Chascomus City	Uncultured Glomeromycotina isolate IG9ChIntNat large subunit ribosomal RNA gene, partial sequence	ARG
MT221598.1	uncultured Glomeromycotina	Argentina: Buenos Aires Province, Chascomus City	Uncultured Glomeromycotina isolate IG11CeichProm large subunit ribosomal RNA gene, partial sequence	ARG
MT193529.1	uncultured Glomeromycotina	Argentina: Buenos Aires Province, Chascomus City	Uncultured Glomeromycotina isolate SSCP gel band large subunit ribosomal RNA gene, partial sequence	ARG
MT193290.1	uncultured Glomeromycotina	Argentina: Buenos Aires Province, Chascomus City	Uncultured Glomeromycotina isolate SSCP gel band large subunit ribosomal RNA gene, partial sequence	ARG
MT192072.1	uncultured Glomeromycotina	Argentina: Buenos Aires Province, Chascomus City	Uncultured Glomeromycotina isolate SSCP gel band large subunit ribosomal RNA gene, partial sequence	ARG
MT192034.1	uncultured Glomeromycotina	Argentina: Buenos Aires Province, Chascomus City	Uncultured Glomeromycotina isolate SSCP gel band large subunit ribosomal RNA gene, partial sequence	ARG
MT191372.1	uncultured Glomeromycotina	Argentina: Buenos Aires Province, Chascomus City	Uncultured Glomeromycotina isolate SSCP gel band large subunit ribosomal RNA gene, partial sequence	ARG
MT189272.1	uncultured Glomeromycotina	Argentina: Buenos Aires Province, Chascomus City	Uncultured Glomeromycotina isolate SSCP gel band large subunit ribosomal RNA gene, partial sequence	ARG
MT188709.1	uncultured Glomeromycotina	Argentina: Buenos Aires Province, Chascomus City	Uncultured Glomeromycotina isolate SSCP gel band large subunit ribosomal RNA gene, partial sequence	ARG
KT950825.1	uncultured Glomeromycotina	Argentina: Buenos Aires Province, Loberia	Uncultured Glomeromycota clone LSA1 26S ribosomal RNA gene, partial sequence	ARG
KT950821.1	uncultured Glomeromycotina	Argentina: Buenos Aires Province, Necochea	Uncultured Glomeromycota clone NSP1 26S ribosomal RNA gene, partial sequence	ARG
KT950817.1	uncultured Glomeromycotina	Argentina: Buenos Aires Province, Necochea	Uncultured Glomeromycota clone NSpP1 26S ribosomal RNA gene, partial sequence	ARG
KT950824.1	uncultured Glomeromycotina	Argentina: Buenos Aires Province, Rivadavia	Uncultured Glomeromycota clone RSP1 26S ribosomal RNA gene, partial sequence	ARG
KT950823.1	uncultured Glomeromycotina	Argentina: Buenos Aires Province, Trenque Lauquen	Uncultured Glomeromycota clone TLSpP1 26S ribosomal RNA gene, partial sequence	ARG
KT950819.1	uncultured Glomeromycotina	Argentina: Buenos Aires Province, Trenque Lauquen	Uncultured Glomeromycota clone TLSpP2 26S ribosomal RNA gene, partial sequence	ARG
KT950818.1	uncultured Glomeromycotina	Argentina: Buenos Aires Province, Trenque Lauquen	Uncultured Glomeromycota clone TLSpP3 26S ribosomal RNA gene, partial sequence	ARG
KT950816.1	uncultured Glomeromycotina	Argentina: Buenos Aires Province, Trenque Lauquen	Uncultured Glomeromycota clone TLSP1 26S ribosomal RNA gene, partial sequence	ARG
KJ920202.1	uncultured Glomeromycotina	Argentina: Trenque Lauquen, Buenos Aires	Uncultured Glomeromycota clone TLSA3 large subunit ribosomal RNA gene, partial sequence	ARG
JQ061299.1	uncultured Pneumocystis	Argentina	Uncultured Pneumocystis clone M513 large subunit ribosomal RNA gene, partial sequence; mitochondrial	ARG
MH854851.1	Verticillium sacchari	Argentina	Verticillium sacchari strain CBS 222.25 small subunit ribosomal RNA gene, partial sequence; internal transcribed spacer 1, 5.8S ribosomal RNA gene, and internal transcribed spacer 2, complete sequence; and large subunit ribosomal RNA gene, partial sequence	ARG
MH866350.1	Verticillium sacchari	Argentina	Verticillium sacchari strain CBS 222.25 large subunit ribosomal RNA gene, partial sequence	ARG
MK278655.1	Volvariella cnemidophora	Argentina	Volvariella cnemidophora strain B2199 large subunit ribosomal RNA gene, partial sequence	ARG
KY442853.1	Wickerhamiella pararugosa	Argentina	Wickerhamiella pararugosa isolate 123 large subunit ribosomal RNA gene, partial sequence	ARG
KY105911.1	Wickerhamomyces patagonicus	Argentina	Wickerhamomyces patagonicus culture CBS:11398 small subunit ribosomal RNA gene, partial sequence; internal transcribed spacer 1, 5.8S ribosomal RNA gene, and internal transcribed spacer 2, complete sequence; and large subunit ribosomal RNA gene, partial sequence	ARG
KY110126.1	Wickerhamomyces patagonicus	Argentina	Wickerhamomyces patagonicus culture CBS:11398 large subunit ribosomal RNA gene, partial sequence	ARG
KY352638.1	Xeromphalina austroandina	Argentina: Bariloche, Nahuel Huapi National Park, Puerto Blest	Xeromphalina austroandina strain TFB8352 small subunit ribosomal RNA gene, partial sequence; internal transcribed spacer 1, 5.8S ribosomal RNA gene, and internal transcribed spacer 2, complete sequence; and large subunit ribosomal RNA gene, partial sequence	ARG
KM011863.1	Xeromphalina austroandina	Argentina: Chubut, Parque Nacional de los Alerces, vic. Puerti Chucao, south shore of Lago Verde	Xeromphalina austroandina isolate TFB8621 voucher TENN-F-054960 large subunit ribosomal RNA gene, partial sequence	ARG
KM011862.1	Xeromphalina austroandina	Argentina: Chubut, Parque Nacional de los Alerces, vic. Puerti Chucao, south shore of Lago Verde	Xeromphalina austroandina isolate TFB8622 voucher TENN-F-054961 large subunit ribosomal RNA gene, partial sequence	ARG
KM011856.1	Xeromphalina austroandina	Argentina: Chubut, Parque Nacional de los Alerces, vic. Puerti Chucao, south shore of Lago Verde	Xeromphalina austroandina isolate TFB8621 voucher TENN-F-054960 18S ribosomal RNA gene, partial sequence; internal transcribed spacer 1, 5.8S ribosomal RNA gene, and internal transcribed spacer 2, complete sequence; and large subunit ribosomal RNA gene, partial sequence	ARG
KM011855.1	Xeromphalina austroandina	Argentina: Chubut, Parque Nacional de los Alerces, vic. Puerti Chucao, south shore of Lago Verde	Xeromphalina austroandina isolate TFB8622 voucher TENN-F-054961 18S ribosomal RNA gene, partial sequence; internal transcribed spacer 1, 5.8S ribosomal RNA gene, and internal transcribed spacer 2, complete sequence; and large subunit ribosomal RNA gene, partial sequence	ARG
KM011861.1	Xeromphalina austroandina	Argentina: Chubut, trail between Lake Verde and Lake Meredez	Xeromphalina austroandina isolate TFB8519b voucher TENN-F-055089 large subunit ribosomal RNA gene, partial sequence	ARG
KM011858.1	Xeromphalina austroandina	Argentina: Chubut, trail between Lake Verde and Lake Meredez	Xeromphalina austroandina isolate TFB8519 voucher TENN-F-055089 18S ribosomal RNA gene, partial sequence; internal transcribed spacer 1, 5.8S ribosomal RNA gene, and internal transcribed spacer 2, complete sequence; and large subunit ribosomal RNA gene, partial sequence	ARG
KM011854.1	Xeromphalina austroandina	Argentina: Chubut, trail between Lake Verde and Lake Meredez	Xeromphalina austroandina isolate TFB8519b voucher TENN-F-055089 18S ribosomal RNA gene, partial sequence; internal transcribed spacer 1, 5.8S ribosomal RNA gene, and internal transcribed spacer 2, complete sequence; and large subunit ribosomal RNA gene, partial sequence	ARG
KM011864.1	Xeromphalina austroandina	Argentina: Neuquen, Parque Nacional Nahuel Huapi, Puerto Blest	Xeromphalina austroandina isolate TFB7392 voucher TENN-F-054400 large subunit ribosomal RNA gene, partial sequence	ARG
KM011857.1	Xeromphalina austroandina	Argentina: Neuquen, Parque Nacional Nahuel Huapi, Puerto Blest	Xeromphalina austroandina isolate TFB7392 voucher TENN-F-054400 18S ribosomal RNA gene, partial sequence; internal transcribed spacer 1, 5.8S ribosomal RNA gene, and internal transcribed spacer 2, complete sequence; and large subunit ribosomal RNA gene, partial sequence	ARG
KM011865.1	Xeromphalina austroandina	Argentina: Rio Negro, Parque Nacional Nahuel Huapi, Puerto Blest	Xeromphalina austroandina isolate TFB8636 voucher TENN-F-054975 large subunit ribosomal RNA gene, partial sequence	ARG
KM011860.1	Xeromphalina austroandina	Argentina: Rio Negro, Parque Nacional Nahuel Huapi, Puerto Blest	Xeromphalina austroandina isolate TFB8636 voucher TENN-F-054975 18S ribosomal RNA gene, partial sequence; internal transcribed spacer 1, 5.8S ribosomal RNA gene, and internal transcribed spacer 2, complete sequence; and large subunit ribosomal RNA gene, partial sequence	ARG
KM011859.1	Xeromphalina austroandina	Argentina: Rio Negro, Parque Nacional Nahuel Huapi, Puerto Blest	Xeromphalina austroandina isolate TFB8352 voucher TENN-F-055026 18S ribosomal RNA gene, partial sequence; internal transcribed spacer 1, 5.8S ribosomal RNA gene, and internal transcribed spacer 2, complete sequence; and large subunit ribosomal RNA gene, partial sequence	ARG
MH884895.1	Xylodon australis	Argentina	Xylodon australis voucher CIEFAP-11041 large subunit ribosomal RNA gene, partial sequence	ARG
KY081801.1	Xylodon hastifer	Argentina	Xylodon hastifer voucher Ryvarden19767 small subunit ribosomal RNA gene, partial sequence; internal transcribed spacer 1, 5.8S ribosomal RNA gene, and internal transcribed spacer 2, complete sequence; and large subunit ribosomal RNA gene, partial sequence	ARG
AF535147.1	yeast isolate H-1008	Argentina: Tucuman	Yeast isolate H-1008 small subunit ribosomal RNA gene, partial sequence; internal transcribed spacer 1, 5.8S ribosomal RNA gene, and internal transcribed spacer 2, complete sequence; large subunit ribosomal RNA gene, partial sequence	ARG
MG256492.1	Zoophthora radicans	Argentina	Zoophthora radicans culture ARSEF:6917 large subunit ribosomal RNA gene, partial sequence	ARG
MG256491.1	Zoophthora radicans	Argentina	Zoophthora radicans culture ARSEF:8466 large subunit ribosomal RNA gene, partial sequence	ARG
MG256490.1	Zoophthora radicans	Argentina	Zoophthora radicans voucher 45 large subunit ribosomal RNA gene, partial sequence	ARG
MG256489.1	Zoophthora radicans	Argentina	Zoophthora radicans voucher 43 large subunit ribosomal RNA gene, partial sequence	ARG
MG256488.1	Zoophthora radicans	Argentina	Zoophthora radicans voucher 41 large subunit ribosomal RNA gene, partial sequence	ARG
MG256487.1	Zoophthora radicans	Argentina	Zoophthora radicans voucher 40 large subunit ribosomal RNA gene, partial sequence	ARG
MG256485.1	Zoophthora radicans	Argentina	Zoophthora radicans voucher 24 large subunit ribosomal RNA gene, partial sequence	ARG
MH873279.1	Zopfiella tardifaciens	Argentina	Zopfiella tardifaciens strain CBS 670.82 large subunit ribosomal RNA gene, partial sequence	ARG
KY559343.1	Pholiota sp. TENN 055366	Argentina: Bariloche, Llao Trail from municipal park, Llao Llao	Pholiota sp. TENN 055366 strain TFB8644 small subunit ribosomal RNA gene, partial sequence; internal transcribed spacer 1, 5.8S ribosomal RNA gene, and internal transcribed spacer 2, complete sequence; and large subunit ribosomal RNA gene, partial sequence	ARG
KY352653.1	Pluteus sp. TENN055370	Argentina: Bariloche, Llao-Llao Municipal Park, north end of trail from the park	Pluteus sp. TENN055370 strain TFB8648 small subunit ribosomal RNA gene, partial sequence; internal transcribed spacer 1, 5.8S ribosomal RNA gene, and internal transcribed spacer 2, complete sequence; and large subunit ribosomal RNA gene, partial sequence	ARG
MH870494.1	Actinomortierella ambigua	Armenia	Mortierella ambigua strain CBS 457.66 large subunit ribosomal RNA gene, partial sequence	ARM
MH210670.1	Aspiciliella intermutans	Armenia	Aspiciliella intermutans isolate zz_40745 internal transcribed spacer 1, partial sequence; 5.8S ribosomal RNA gene and internal transcribed spacer 2, complete sequence; and large subunit ribosomal RNA gene, partial sequence	ARM
MH210669.1	Aspiciliella intermutans	Armenia	Aspiciliella intermutans isolate zz_40741 internal transcribed spacer 1, partial sequence; 5.8S ribosomal RNA gene and internal transcribed spacer 2, complete sequence; and large subunit ribosomal RNA gene, partial sequence	ARM
MH210661.1	Aspiciliella intermutans	Armenia	Aspiciliella intermutans isolate zz_40480 internal transcribed spacer 1, partial sequence; 5.8S ribosomal RNA gene and internal transcribed spacer 2, complete sequence; and large subunit ribosomal RNA gene, partial sequence	ARM
MH248864.1	Aspiciliella intermutans	Armenia	Aspiciliella intermutans voucher Harutyunyan & Mayrhofer (GZU280769) small subunit ribosomal RNA gene, partial sequence; internal transcribed spacer 1, 5.8S ribosomal RNA gene, and internal transcribed spacer 2, complete sequence; and large subunit ribosomal RNA gene, partial sequence	ARM
MH248858.1	Aspiciliella intermutans	Armenia	Aspiciliella intermutans voucher Harutyunyan & Mayrhofer (GZU280743) small subunit ribosomal RNA gene, partial sequence; internal transcribed spacer 1, 5.8S ribosomal RNA gene, and internal transcribed spacer 2, complete sequence; and large subunit ribosomal RNA gene, partial sequence	ARM
MH248845.1	Aspiciliella intermutans	Armenia	Aspiciliella intermutans voucher Oganesian (GZU280656) small subunit ribosomal RNA gene, partial sequence; internal transcribed spacer 1, 5.8S ribosomal RNA gene, and internal transcribed spacer 2, complete sequence; and large subunit ribosomal RNA gene, partial sequence	ARM
MH255574.1	Aspiciliella intermutans	Armenia	Aspiciliella intermutans voucher Harutyunyan & Mayrhofer (GZU280769) large subunit ribosomal RNA gene, partial sequence	ARM
MH255572.1	Aspiciliella intermutans	Armenia	Aspiciliella intermutans voucher Oganesian (GZU280656) large subunit ribosomal RNA gene, partial sequence	ARM
EU191058.1	Flammulina velutipes	Armenia: Aboivan on Oak	Flammulina velutipes voucher Suzana Badalyan SBIII-2 18S ribosomal RNA gene, partial sequence; internal transcribed spacer 1, 5.8S ribosomal RNA gene, and internal transcribed spacer 2, complete sequence; and large subunit ribosomal RNA gene, partial sequence	ARM
KY107653.1	Lipomyces anomalus	Armenia	Lipomyces anomalus culture CBS:6740 large subunit ribosomal RNA gene, partial sequence	ARM
JN940889.1	Lipomyces lipofer	Armenia	Lipomyces lipofer strain CBS 7603 28S ribosomal RNA (LSU) gene, partial sequence	ARM
MH858813.1	Peniophora lilacea	Armenia	Peniophora lilacea strain CBS 337.66 small subunit ribosomal RNA gene, partial sequence; internal transcribed spacer 1, 5.8S ribosomal RNA gene, and internal transcribed spacer 2, complete sequence; and large subunit ribosomal RNA gene, partial sequence	ARM
MH870452.1	Peniophora lilacea	Armenia	Peniophora lilacea strain CBS 337.66 large subunit ribosomal RNA gene, partial sequence	ARM
MH859184.1	Pilaira moreaui var. caucasica	Armenia	Pilaira moreaui var. caucasica strain CBS 523.68 small subunit ribosomal RNA gene, partial sequence; internal transcribed spacer 1, 5.8S ribosomal RNA gene, and internal transcribed spacer 2, complete sequence; and large subunit ribosomal RNA gene, partial sequence	ARM
MH870902.1	Pilaira moreaui var. caucasica	Armenia	Pilaira moreaui var. caucasica strain CBS 523.68 large subunit ribosomal RNA gene, partial sequence	ARM
HM998792.1	Pleurotus fossulatus	Armenia	Pleurotus fossulatus strain HIK127 large subunit ribosomal RNA gene, partial sequence; large subunit-5S ribosomal RNA intergenic spacer, complete sequence; and 5S ribosomal RNA gene, partial sequence	ARM
MN811477.1	Ramalina polymorpha	Armenia	Ramalina polymorpha isolate 2668 large subunit ribosomal RNA gene, partial sequence	ARM
MN811478.1	Ramalina sinensis	Armenia	Ramalina sinensis isolate 2669 large subunit ribosomal RNA gene, partial sequence	ARM
DQ384099.1	Westerdykella dispersa	Armenia	Westerdykella dispersa strain CBS 508.75 large subunit ribosomal RNA gene, partial sequence	ARM
KU306964.1	Cookeina cremeirosea	American Samoa	Cookeina sp. BK-2016 voucher UTC000275474 small subunit ribosomal RNA gene, partial sequence; internal transcribed spacer 1, 5.8S ribosomal RNA gene, and internal transcribed spacer 2, complete sequence; and large subunit ribosomal RNA gene, partial sequence	ASM
KU306963.1	Cookeina cremeirosea	American Samoa	Cookeina sp. BK-2016 voucher UTC000275475 small subunit ribosomal RNA gene, partial sequence; internal transcribed spacer 1, 5.8S ribosomal RNA gene, and internal transcribed spacer 2, complete sequence; and large subunit ribosomal RNA gene, partial sequence	ASM
MK962019.1	Hebeloma ifeleletorum	American Samoa	Hebeloma ifeleletorum voucher UTC:UTC 00235643 small subunit ribosomal RNA gene, partial sequence; internal transcribed spacer 1, 5.8S ribosomal RNA gene, and internal transcribed spacer 2, complete sequence; and large subunit ribosomal RNA gene, partial sequence	ASM
GU977211.1	Inocybe tauensis	American Samoa	Inocybe tauensis 25S large subunit ribosomal RNA gene, partial sequence	ASM
JN692483.1	Moniliophthora sp. UTC 253824	American Samoa	Moniliophthora sp. UTC 253824 25S large subunit ribosomal RNA gene, complete sequence	ASM
KY102350.1	[Candida] psychrophila	Antarctica	[Candida] psychrophila culture CBS:5956 small subunit ribosomal RNA gene, partial sequence; internal transcribed spacer 1, 5.8S ribosomal RNA gene, and internal transcribed spacer 2, complete sequence; and large subunit ribosomal RNA gene, partial sequence	ATA
KY106710.1	[Candida] psychrophila	Antarctica	[Candida] psychrophila culture CBS:5956 large subunit ribosomal RNA gene, partial sequence	ATA
KY102383.1	[Candida] sake	Antarctica	Candida sake culture CBS:5957 small subunit ribosomal RNA gene, partial sequence; internal transcribed spacer 1, 5.8S ribosomal RNA gene, and internal transcribed spacer 2, complete sequence; and large subunit ribosomal RNA gene, partial sequence	ATA
KY102378.1	[Candida] sake	Antarctica	Candida sake culture CBS:6304 small subunit ribosomal RNA gene, partial sequence; internal transcribed spacer 1, 5.8S ribosomal RNA gene, and internal transcribed spacer 2, complete sequence; and large subunit ribosomal RNA gene, partial sequence	ATA
KY102372.1	[Candida] sake	Antarctica	Candida sake culture CBS:6588 small subunit ribosomal RNA gene, partial sequence; internal transcribed spacer 1, 5.8S ribosomal RNA gene, and internal transcribed spacer 2, complete sequence; and large subunit ribosomal RNA gene, partial sequence	ATA
KY102370.1	[Candida] sake	Antarctica	Candida sake culture CBS:6179 small subunit ribosomal RNA gene, partial sequence; internal transcribed spacer 1, 5.8S ribosomal RNA gene, and internal transcribed spacer 2, complete sequence; and large subunit ribosomal RNA gene, partial sequence	ATA
MN065558.1	[Candida] sake	Antarctica	Candida sake isolate UFMGCB 18422 internal transcribed spacer 2 and large subunit ribosomal RNA gene, partial sequence	ATA
KY106744.1	[Candida] sake	Antarctica	Candida sake culture CBS:5957 large subunit ribosomal RNA gene, partial sequence	ATA
KY106743.1	[Candida] sake	Antarctica	Candida sake culture CBS:6304 large subunit ribosomal RNA gene, partial sequence	ATA
KY106741.1	[Candida] sake	Antarctica	Candida sake culture CBS:6179 large subunit ribosomal RNA gene, partial sequence	ATA
MT552604.1	[Candida] sake	Antarctica: Halph Three Point	[Candida] sake isolate 44HTP4 large subunit ribosomal RNA gene, partial sequence	ATA
MK123284.1	[Candida] spencermartinsiae	Antarctica	[Candida] spencermartinsiae isolate OP34.20 internal transcribed spacer 2 and large subunit ribosomal RNA gene, partial sequence	ATA
KY102580.1	[Cryptococcus] albidus var. albidus	Antarctica	[Cryptococcus] albidus var. albidus culture CBS:9809 small subunit ribosomal RNA gene, partial sequence; internal transcribed spacer 1, 5.8S ribosomal RNA gene, and internal transcribed spacer 2, complete sequence; and large subunit ribosomal RNA gene, partial sequence	ATA
KY106957.1	[Cryptococcus] albidus var. albidus	Antarctica	[Cryptococcus] albidus var. albidus culture CBS:9809 large subunit ribosomal RNA gene, partial sequence	ATA
MN265902.1	Acremonium sp. (in: Ascomycota)	Antarctica	Acremonium sp. (in: Ascomycota) voucher P1.247 internal transcribed spacer 1, partial sequence; 5.8S ribosomal RNA gene and internal transcribed spacer 2, complete sequence; and large subunit ribosomal RNA gene, partial sequence	ATA
MK307778.1	Acremonium sp. (in: Ascomycota)	Antarctica: Marian Cove, King George Island	Acremonium sp. (in: Ascomycota) strain SF-7394 small subunit ribosomal RNA gene, partial sequence; internal transcribed spacer 1, 5.8S ribosomal RNA gene, and internal transcribed spacer 2, complete sequence; and large subunit ribosomal RNA gene, partial sequence	ATA
MT367202.1	Acrostalagmus sp.	Antarctica	Acrostalagmus sp. strain CH-6 small subunit ribosomal RNA gene, partial sequence; internal transcribed spacer 1, 5.8S ribosomal RNA gene, and internal transcribed spacer 2, complete sequence; and large subunit ribosomal RNA gene, partial sequence	ATA
MT367252.1	Antarctomyces psychrotrophicus	Antarctica	Antarctomyces psychrotrophicus strain HSX11#-10 internal transcribed spacer 1, partial sequence; 5.8S ribosomal RNA gene and internal transcribed spacer 2, complete sequence; and large subunit ribosomal RNA gene, partial sequence	ATA
MT367249.1	Antarctomyces psychrotrophicus	Antarctica	Antarctomyces psychrotrophicus strain HSX11#-4 internal transcribed spacer 1, partial sequence; 5.8S ribosomal RNA gene and internal transcribed spacer 2, complete sequence; and large subunit ribosomal RNA gene, partial sequence	ATA
MT367248.1	Antarctomyces psychrotrophicus	Antarctica	Antarctomyces psychrotrophicus strain HSX11#-3 internal transcribed spacer 1, partial sequence; 5.8S ribosomal RNA gene and internal transcribed spacer 2, complete sequence; and large subunit ribosomal RNA gene, partial sequence	ATA
MT367239.1	Antarctomyces psychrotrophicus	Antarctica	Antarctomyces psychrotrophicus strain HSX8#-6 internal transcribed spacer 1, partial sequence; 5.8S ribosomal RNA gene and internal transcribed spacer 2, complete sequence; and large subunit ribosomal RNA gene, partial sequence	ATA
MT367238.1	Antarctomyces psychrotrophicus	Antarctica	Antarctomyces psychrotrophicus strain HSX6#-21 internal transcribed spacer 1, partial sequence; 5.8S ribosomal RNA gene and internal transcribed spacer 2, complete sequence; and large subunit ribosomal RNA gene, partial sequence	ATA
MT367230.1	Antarctomyces psychrotrophicus	Antarctica	Antarctomyces psychrotrophicus strain HSX6#-9-1 internal transcribed spacer 1, partial sequence; 5.8S ribosomal RNA gene and internal transcribed spacer 2, complete sequence; and large subunit ribosomal RNA gene, partial sequence	ATA
MT367229.1	Antarctomyces psychrotrophicus	Antarctica	Antarctomyces psychrotrophicus strain HSX6#-9 internal transcribed spacer 1, partial sequence; 5.8S ribosomal RNA gene and internal transcribed spacer 2, complete sequence; and large subunit ribosomal RNA gene, partial sequence	ATA
MT367227.1	Antarctomyces psychrotrophicus	Antarctica	Antarctomyces psychrotrophicus strain HSX6#-8 internal transcribed spacer 1, partial sequence; 5.8S ribosomal RNA gene and internal transcribed spacer 2, complete sequence; and large subunit ribosomal RNA gene, partial sequence	ATA
MT367219.1	Antarctomyces psychrotrophicus	Antarctica	Antarctomyces psychrotrophicus strain HSS-10 internal transcribed spacer 1, partial sequence; 5.8S ribosomal RNA gene and internal transcribed spacer 2, complete sequence; and large subunit ribosomal RNA gene, partial sequence	ATA
MN105151.1	Antarctomyces psychrotrophicus	Antarctica	Antarctomyces psychrotrophicus isolate UFMGCB 13069 internal transcribed spacer 1, partial sequence; 5.8S ribosomal RNA gene and internal transcribed spacer 2, complete sequence; and large subunit ribosomal RNA gene, partial sequence	ATA
MK182433.1	Antarctomyces psychrotrophicus	Antarctica	Antarctomyces psychrotrophicus isolate 12453 internal transcribed spacer 1, partial sequence; 5.8S ribosomal RNA gene and internal transcribed spacer 2, complete sequence; and large subunit ribosomal RNA gene, partial sequence	ATA
MK182421.1	Antarctomyces psychrotrophicus	Antarctica	Antarctomyces psychrotrophicus isolate 12052 internal transcribed spacer 1, partial sequence; 5.8S ribosomal RNA gene and internal transcribed spacer 2, complete sequence; and large subunit ribosomal RNA gene, partial sequence	ATA
KU954336.1	Antarctomyces psychrotrophicus	Antarctica	Antarctomyces psychrotrophicus voucher UFMGCB10061 small subunit ribosomal RNA gene, partial sequence; internal transcribed spacer 1, 5.8S ribosomal RNA gene, and internal transcribed spacer 2, complete sequence; and large subunit ribosomal RNA gene, partial sequence	ATA
MH128169.1	Antarctomyces sp.	Antarctica: King George Island, Admiralty Bay	Antarctomyces sp. isolate LW6 small subunit ribosomal RNA gene, partial sequence; internal transcribed spacer 1, 5.8S ribosomal RNA gene, and internal transcribed spacer 2, complete sequence; and large subunit ribosomal RNA gene, partial sequence	ATA
MH128168.1	Antarctomyces sp.	Antarctica: King George Island, Admiralty Bay	Antarctomyces sp. isolate LW5 small subunit ribosomal RNA gene, partial sequence; internal transcribed spacer 1, 5.8S ribosomal RNA gene, and internal transcribed spacer 2, complete sequence; and large subunit ribosomal RNA gene, partial sequence	ATA
MH128167.1	Antarctomyces sp.	Antarctica: King George Island, Admiralty Bay	Antarctomyces sp. isolate LW4 small subunit ribosomal RNA gene, partial sequence; internal transcribed spacer 1, 5.8S ribosomal RNA gene, and internal transcribed spacer 2, complete sequence; and large subunit ribosomal RNA gene, partial sequence	ATA
MH128166.1	Antarctomyces sp.	Antarctica: King George Island, Admiralty Bay	Antarctomyces sp. isolate LW3 small subunit ribosomal RNA gene, partial sequence; internal transcribed spacer 1, 5.8S ribosomal RNA gene, and internal transcribed spacer 2, complete sequence; and large subunit ribosomal RNA gene, partial sequence	ATA
GQ483368.1	Arrhenia antarctica	Antarctica: King George Island	Omphalina antarctica voucher HSG070118-26 large subunit ribosomal RNA gene, partial sequence	ATA
MG735891.1	Ascomycota sp.	Antarctica: King George Island, Admiralty Bay	Ascomycota sp. isolate 95L large subunit ribosomal RNA gene, partial sequence	ATA
MG735890.1	Ascomycota sp.	Antarctica: King George Island, Admiralty Bay	Ascomycota sp. isolate 91L large subunit ribosomal RNA gene, partial sequence	ATA
MG735889.1	Ascomycota sp.	Antarctica: King George Island, Admiralty Bay	Ascomycota sp. isolate 85L large subunit ribosomal RNA gene, partial sequence	ATA
MG735888.1	Ascomycota sp.	Antarctica: King George Island, Admiralty Bay	Ascomycota sp. isolate 84L large subunit ribosomal RNA gene, partial sequence	ATA
MG735887.1	Ascomycota sp.	Antarctica: King George Island, Admiralty Bay	Ascomycota sp. isolate 67L large subunit ribosomal RNA gene, partial sequence	ATA
MG735886.1	Ascomycota sp.	Antarctica: King George Island, Admiralty Bay	Ascomycota sp. isolate 58L large subunit ribosomal RNA gene, partial sequence	ATA
MG735885.1	Ascomycota sp.	Antarctica: King George Island, Admiralty Bay	Ascomycota sp. isolate 54L large subunit ribosomal RNA gene, partial sequence	ATA
MG735884.1	Ascomycota sp.	Antarctica: King George Island, Admiralty Bay	Ascomycota sp. isolate 47L large subunit ribosomal RNA gene, partial sequence	ATA
MG735883.1	Ascomycota sp.	Antarctica: King George Island, Admiralty Bay	Ascomycota sp. isolate 410L large subunit ribosomal RNA gene, partial sequence	ATA
MG735882.1	Ascomycota sp.	Antarctica: King George Island, Admiralty Bay	Ascomycota sp. isolate 405L large subunit ribosomal RNA gene, partial sequence	ATA
MG735881.1	Ascomycota sp.	Antarctica: King George Island, Admiralty Bay	Ascomycota sp. isolate 3L large subunit ribosomal RNA gene, partial sequence	ATA
MG735880.1	Ascomycota sp.	Antarctica: King George Island, Admiralty Bay	Ascomycota sp. isolate 377L large subunit ribosomal RNA gene, partial sequence	ATA
MG735879.1	Ascomycota sp.	Antarctica: King George Island, Admiralty Bay	Ascomycota sp. isolate 373L large subunit ribosomal RNA gene, partial sequence	ATA
MG735878.1	Ascomycota sp.	Antarctica: King George Island, Admiralty Bay	Ascomycota sp. isolate 368L large subunit ribosomal RNA gene, partial sequence	ATA
MG735877.1	Ascomycota sp.	Antarctica: King George Island, Admiralty Bay	Ascomycota sp. isolate 33L large subunit ribosomal RNA gene, partial sequence	ATA
MG735876.1	Ascomycota sp.	Antarctica: King George Island, Admiralty Bay	Ascomycota sp. isolate 2L large subunit ribosomal RNA gene, partial sequence	ATA
MG735875.1	Ascomycota sp.	Antarctica: King George Island, Admiralty Bay	Ascomycota sp. isolate 24L large subunit ribosomal RNA gene, partial sequence	ATA
MG735874.1	Ascomycota sp.	Antarctica: King George Island, Admiralty Bay	Ascomycota sp. isolate 20L large subunit ribosomal RNA gene, partial sequence	ATA
MG735873.1	Ascomycota sp.	Antarctica: King George Island, Admiralty Bay	Ascomycota sp. isolate 208L large subunit ribosomal RNA gene, partial sequence	ATA
MG735872.1	Ascomycota sp.	Antarctica: King George Island, Admiralty Bay	Ascomycota sp. isolate 1L large subunit ribosomal RNA gene, partial sequence	ATA
MG735871.1	Ascomycota sp.	Antarctica: King George Island, Admiralty Bay	Ascomycota sp. isolate 19L large subunit ribosomal RNA gene, partial sequence	ATA
MG735870.1	Ascomycota sp.	Antarctica: King George Island, Admiralty Bay	Ascomycota sp. isolate 18L large subunit ribosomal RNA gene, partial sequence	ATA
MG735869.1	Ascomycota sp.	Antarctica: King George Island, Admiralty Bay	Ascomycota sp. isolate 16L large subunit ribosomal RNA gene, partial sequence	ATA
MG735868.1	Ascomycota sp.	Antarctica: King George Island, Admiralty Bay	Ascomycota sp. isolate 151L large subunit ribosomal RNA gene, partial sequence	ATA
MG735867.1	Ascomycota sp.	Antarctica: King George Island, Admiralty Bay	Ascomycota sp. isolate 141L large subunit ribosomal RNA gene, partial sequence	ATA
MG735866.1	Ascomycota sp.	Antarctica: King George Island, Admiralty Bay	Ascomycota sp. isolate 140L large subunit ribosomal RNA gene, partial sequence	ATA
MG735865.1	Ascomycota sp.	Antarctica: King George Island, Admiralty Bay	Ascomycota sp. isolate 136L large subunit ribosomal RNA gene, partial sequence	ATA
MG735864.1	Ascomycota sp.	Antarctica: King George Island, Admiralty Bay	Ascomycota sp. isolate 124L large subunit ribosomal RNA gene, partial sequence	ATA
MG735863.1	Ascomycota sp.	Antarctica: King George Island, Admiralty Bay	Ascomycota sp. isolate 102L large subunit ribosomal RNA gene, partial sequence	ATA
GU250362.1	Ascomycota sp. CCFEE 457	Antarctica	Ascomycota sp. CCFEE 457 large subunit ribosomal RNA gene, partial sequence	ATA
GU250378.1	Ascomycota sp. CCFEE 5323	Antarctica	Ascomycota sp. CCFEE 5323 large subunit ribosomal RNA gene, partial sequence	ATA
GU250379.1	Ascomycota sp. CCFEE 5324	Antarctica	Ascomycota sp. CCFEE 5324 large subunit ribosomal RNA gene, partial sequence	ATA
GU250397.1	Ascomycota sp. CCFEE 5497	Antarctica	Ascomycota sp. CCFEE 5497 large subunit ribosomal RNA gene, partial sequence	ATA
MH430037.1	Aspergillus candidus	Antarctica	Aspergillus candidus strain HDN15-152 internal transcribed spacer 1, partial sequence; 5.8S ribosomal RNA gene and internal transcribed spacer 2, complete sequence; and large subunit ribosomal RNA gene, partial sequence	ATA
MF692973.1	Aspergillus gracilis	Antarctica	Aspergillus gracilis voucher AK07KGI1202 R3-1 sp.2 small subunit ribosomal RNA gene, partial sequence; internal transcribed spacer 1, 5.8S ribosomal RNA gene, and internal transcribed spacer 2, complete sequence; and large subunit ribosomal RNA gene, partial sequence	ATA
MF920422.1	Aspergillus gracilis	Antarctica	Aspergillus gracilis voucher AK07KGI1906 R2-1 Sp.2 small subunit ribosomal RNA gene, partial sequence; internal transcribed spacer 1, 5.8S ribosomal RNA gene, and internal transcribed spacer 2, complete sequence; and large subunit ribosomal RNA gene, partial sequence	ATA
MK182459.1	Aspergillus sp.	Antarctica	Aspergillus sp. isolate 12027 internal transcribed spacer 1, partial sequence; 5.8S ribosomal RNA gene and internal transcribed spacer 2, complete sequence; and large subunit ribosomal RNA gene, partial sequence	ATA
MK182435.1	Aspergillus sp.	Antarctica	Aspergillus sp. isolate 12209 internal transcribed spacer 1, partial sequence; 5.8S ribosomal RNA gene and internal transcribed spacer 2, complete sequence; and large subunit ribosomal RNA gene, partial sequence	ATA
MK121980.1	Aspergillus sp.	Antarctica	Aspergillus sp. isolate 12067 internal transcribed spacer 1, partial sequence; 5.8S ribosomal RNA gene and internal transcribed spacer 2, complete sequence; and large subunit ribosomal RNA gene, partial sequence	ATA
MG925951.1	Austrolecia antarctica	Antarctica: (Antarctic Peninsula)	Austrolecia antarctica isolate SE-397 internal transcribed spacer 1, partial sequence; 5.8S ribosomal RNA gene and internal transcribed spacer 2, complete sequence; and large subunit ribosomal RNA gene, partial sequence	ATA
MG926040.1	Austrolecia antarctica	Antarctica: (Antarctic Peninsula)	Austrolecia antarctica isolate SE-397 large subunit ribosomal RNA gene, partial sequence	ATA
KC179153.1	Austroplaca darbishirei	Antarctica: Antarctic Peninsula	Austroplaca darbishirei isolate USE3284 voucher Sochting 11401, C large subunit ribosomal RNA gene, partial sequence	ATA
KC179154.1	Austroplaca hookeri	Antarctica: South Shetland Island	Austroplaca hookeri isolate USE277 voucher Sochting 7611, C large subunit ribosomal RNA gene, partial sequence	ATA
KP282858.1	Austrostigmidium mastodiae	Antarctica: Avian Island (Adelaide Island)	Austrostigmidium mastodiae voucher MA:18210 28S large subunit ribosomal RNA gene, partial sequence	ATA
KP282859.1	Austrostigmidium mastodiae	Antarctica: Livingston Island	Austrostigmidium mastodiae voucher MA:18215 28S large subunit ribosomal RNA gene, partial sequence	ATA
KP994224.1	Bannozyma arctica	Antarctica	Rhodotorula arctica isolate UFMGCMYAnt478 26S large subunit ribosomal RNA gene, partial sequence	ATA
MT635771.1	Bannozyma sp.	Antarctica: Cecilia	Bannozyma sp. strain 9.L16 large subunit ribosomal RNA gene, partial sequence	ATA
MN629147.1	Bannozyma yamatoana	Antarctica	Bannozyma yamatoana isolate UFMG-CM-Y6604 large subunit ribosomal RNA gene, partial sequence	ATA
MN065523.1	Bannozyma yamatoana	Antarctica	Bannozyma yamatoana isolate UFMGCB 18417 large subunit ribosomal RNA gene, partial sequence	ATA
KP994227.1	Bannozyma yamatoana	Antarctica	Bensingtonia yamatoana isolate UFMGCMYAnt463 26S large subunit ribosomal RNA gene, partial sequence	ATA
KP994231.1	Bannozyma yamatoana	Antarctica	Bensingtonia yamatoana isolate UFMGCMYAnt440 26S large subunit ribosomal RNA gene, partial sequence	ATA
KP994242.1	Bannozyma yamatoana	Antarctica	Bensingtonia yamatoana isolate UFMGCMYAnt395 26S large subunit ribosomal RNA gene, partial sequence	ATA
MT635773.1	Bannozyma yamatoana	Antarctica: Hennequin-King George	Bannozyma yamatoana strain 5.L36 large subunit ribosomal RNA gene, partial sequence	ATA
MT635772.1	Bannozyma yamatoana	Antarctica: Peninsula Haw-Snow	Bannozyma yamatoana strain 5.L10 large subunit ribosomal RNA gene, partial sequence	ATA
MN622700.1	Basidiomycota sp.	Antarctica: Bellingshausen sea, Antarctic Peninsula	Basidiomycota sp. strain CRUB2069 internal transcribed spacer 1, partial sequence; 5.8S ribosomal RNA gene and internal transcribed spacer 2, complete sequence; and large subunit ribosomal RNA gene, partial sequence	ATA
MN622699.1	Basidiomycota sp.	Antarctica: Bellingshausen sea, Antarctic Peninsula	Basidiomycota sp. strain CRUB2100 internal transcribed spacer 1, partial sequence; 5.8S ribosomal RNA gene and internal transcribed spacer 2, complete sequence; and large subunit ribosomal RNA gene, partial sequence	ATA
MN622698.1	Basidiomycota sp.	Antarctica: Bellingshausen sea, Antarctic Peninsula	Basidiomycota sp. strain CRUB2068 internal transcribed spacer 1, partial sequence; 5.8S ribosomal RNA gene and internal transcribed spacer 2, complete sequence; and large subunit ribosomal RNA gene, partial sequence	ATA
MN626559.1	Basidiomycota sp.	Antarctica: Bellingshausen sea, Antarctic Peninsula	Basidiomycota sp. strain CRUB2069 large subunit ribosomal RNA gene, partial sequence	ATA
MN626558.1	Basidiomycota sp.	Antarctica: Bellingshausen sea, Antarctic Peninsula	Basidiomycota sp. strain CRUB2100 large subunit ribosomal RNA gene, partial sequence	ATA
MN626557.1	Basidiomycota sp.	Antarctica: Bellingshausen sea, Antarctic Peninsula	Basidiomycota sp. strain CRUB2068 large subunit ribosomal RNA gene, partial sequence	ATA
KY106209.1	Blastobotrys parvus	Antarctica	Blastobotrys parvus culture CBS:6147 large subunit ribosomal RNA gene, partial sequence	ATA
MF494623.1	Cadophora fastigiata	Antarctica	Cadophora fastigiata strain VKM F-4749 small subunit ribosomal RNA gene, partial sequence; internal transcribed spacer 1, 5.8S ribosomal RNA gene, and internal transcribed spacer 2, complete sequence; and large subunit ribosomal RNA gene, partial sequence	ATA
MF494621.1	Cadophora fastigiata	Antarctica	Cadophora fastigiata strain VKM F-4748 small subunit ribosomal RNA gene, partial sequence; internal transcribed spacer 1, 5.8S ribosomal RNA gene, and internal transcribed spacer 2, complete sequence; and large subunit ribosomal RNA gene, partial sequence	ATA
MH128309.1	Cadophora fastigiata	Antarctica: King George Island, Admiralty Bay	Cadophora fastigiata isolate FI27 small subunit ribosomal RNA gene, partial sequence; internal transcribed spacer 1, 5.8S ribosomal RNA gene, and internal transcribed spacer 2, complete sequence; and large subunit ribosomal RNA gene, partial sequence	ATA
MF494620.1	Cadophora malorum	Antarctica	Cadophora malorum strain VKM F-4747 small subunit ribosomal RNA gene, partial sequence; internal transcribed spacer 1, 5.8S ribosomal RNA gene, and internal transcribed spacer 2, complete sequence; and large subunit ribosomal RNA gene, partial sequence	ATA
MF494613.1	Cadophora malorum	Antarctica	Cadophora malorum strain VKM F-4744 small subunit ribosomal RNA gene, partial sequence; internal transcribed spacer 1, 5.8S ribosomal RNA gene, and internal transcribed spacer 2, complete sequence; and large subunit ribosomal RNA gene, partial sequence	ATA
MG813381.1	Cadophora malorum	Antarctica: King George Island	Cadophora malorum strain M7 internal transcribed spacer 1, partial sequence; 5.8S ribosomal RNA gene and internal transcribed spacer 2, complete sequence; and large subunit ribosomal RNA gene, partial sequence	ATA
MG813372.1	Cadophora malorum	Antarctica: King George Island	Cadophora malorum strain OU1 small subunit ribosomal RNA gene, partial sequence; internal transcribed spacer 1, 5.8S ribosomal RNA gene, and internal transcribed spacer 2, complete sequence; and large subunit ribosomal RNA gene, partial sequence	ATA
MH128308.1	Cadophora malorum	Antarctica: King George Island, Admiralty Bay	Cadophora malorum isolate FI26 small subunit ribosomal RNA gene, partial sequence; internal transcribed spacer 1, 5.8S ribosomal RNA gene, and internal transcribed spacer 2, complete sequence; and large subunit ribosomal RNA gene, partial sequence	ATA
MH128307.1	Cadophora malorum	Antarctica: King George Island, Admiralty Bay	Cadophora malorum isolate FI25 small subunit ribosomal RNA gene, partial sequence; internal transcribed spacer 1, 5.8S ribosomal RNA gene, and internal transcribed spacer 2, complete sequence; and large subunit ribosomal RNA gene, partial sequence	ATA
MH128306.1	Cadophora malorum	Antarctica: King George Island, Admiralty Bay	Cadophora malorum isolate FI24 small subunit ribosomal RNA gene, partial sequence; internal transcribed spacer 1, 5.8S ribosomal RNA gene, and internal transcribed spacer 2, complete sequence; and large subunit ribosomal RNA gene, partial sequence	ATA
MF494619.1	Cadophora sp. 1 OV-2018	Antarctica	Cadophora sp. 1 OV-2018 strain VKM FW-3255 small subunit ribosomal RNA gene, partial sequence; internal transcribed spacer 1, 5.8S ribosomal RNA gene, and internal transcribed spacer 2, complete sequence; and large subunit ribosomal RNA gene, partial sequence	ATA
MF494622.1	Cadophora sp. 2 OV-2018	Antarctica	Cadophora sp. 2 OV-2018 strain VKM FW-3258 small subunit ribosomal RNA gene, partial sequence; internal transcribed spacer 1, 5.8S ribosomal RNA gene, and internal transcribed spacer 2, complete sequence; and large subunit ribosomal RNA gene, partial sequence	ATA
KC179174.1	Caloplaca sp. 2 UA-2013	Antarctica	Caloplaca sp. 2 UA-2013 isolate USE4393 voucher Sochting 11534, C large subunit ribosomal RNA gene, partial sequence	ATA
EF489950.1	Caloplaca sublobulata	Antarctica	Caloplaca sublobulata strain HUR ANT050943 28S ribosomal RNA gene, partial sequence	ATA
MK123283.1	Candida sp. (in: Saccharomycetales)	Antarctica	Candida sp. (in: Saccharomycetales) isolate OP34.10 internal transcribed spacer 2 and large subunit ribosomal RNA gene, partial sequence	ATA
MT635768.1	Candida sp. (in: Saccharomycetales)	Antarctica: Dee	Candida sp. (in: Saccharomycetales) strain 4.L19 large subunit ribosomal RNA gene, partial sequence	ATA
KY102044.1	Candida sp. 'davisiana'	Antarctica	Candida davisiana culture CBS:9495 small subunit ribosomal RNA gene, partial sequence; internal transcribed spacer 1, 5.8S ribosomal RNA gene, and internal transcribed spacer 2, complete sequence; and large subunit ribosomal RNA gene, partial sequence	ATA
KY106409.1	Candida sp. 'davisiana'	Antarctica	Candida davisiana culture CBS:9495 large subunit ribosomal RNA gene, partial sequence	ATA
KP994230.1	Candida sp. 'davisiana'	Antarctica	Candida davisiana isolate UFMGCMYAnt446 26S large subunit ribosomal RNA gene, partial sequence	ATA
MT635769.1	Candida sp. 'davisiana'	Antarctica: Dee	Candida sp. 'davisiana' strain 6.L19 large subunit ribosomal RNA gene, partial sequence	ATA
MT635770.1	Candida sp. 'davisiana'	Antarctica: Peninsula Coppermine-Robert	Candida sp. 'davisiana' strain 4.L23 large subunit ribosomal RNA gene, partial sequence	ATA
GU250370.1	Capnodiales sp. CCFEE 5205	Antarctica	Capnodiales sp. CCFEE 5205 large subunit ribosomal RNA gene, partial sequence	ATA
GU250377.1	Capnodiales sp. CCFEE 5322	Antarctica	Capnodiales sp. CCFEE 5322 large subunit ribosomal RNA gene, partial sequence	ATA
GU250395.1	Capnodiales sp. CCFEE 5489	Antarctica	Capnodiales sp. CCFEE 5489 large subunit ribosomal RNA gene, partial sequence	ATA
EF489940.1	Catillaria corymbosa	Antarctica	Catillaria corymbosa strain HUR ANT050872 28S ribosomal RNA gene, partial sequence	ATA
EF489937.1	Catillaria corymbosa	Antarctica	Catillaria corymbosa strain HUR ANT050867 28S ribosomal RNA gene, partial sequence	ATA
MN527442.1	Chalara sp.	Antarctica	Chalara sp. isolate UFMGCB12612 internal transcribed spacer 1, partial sequence; 5.8S ribosomal RNA gene and internal transcribed spacer 2, complete sequence; and large subunit ribosomal RNA gene, partial sequence	ATA
KJ789973.1	Charcotiana antarctica	Antarctica: Southern Victoria Land	Charcotiana antarctica strain USE4808 large subunit ribosomal RNA gene, partial sequence	ATA
MT367260.1	Chrysosporium sp.	Antarctica	Chrysosporium sp. strain HSXSD-11-1 internal transcribed spacer 1, partial sequence; 5.8S ribosomal RNA gene and internal transcribed spacer 2, complete sequence; and large subunit ribosomal RNA gene, partial sequence	ATA
MF494618.1	Cistella sp.	Antarctica	Cistella sp. strain VKM FW-3253 internal transcribed spacer 1, partial sequence; 5.8S ribosomal RNA gene and internal transcribed spacer 2, complete sequence; and large subunit ribosomal RNA gene, partial sequence	ATA
EF489959.1	Cladonia borealis	Antarctica	Cladonia borealis strain HUR ANT050965 28S ribosomal RNA gene, partial sequence	ATA
EF489933.1	Cladonia borealis	Antarctica	Cladonia borealis strain HUR ANT050855 28S ribosomal RNA gene, partial sequence	ATA
EF489922.1	Cladonia borealis	Antarctica	Cladonia borealis strain HUR ANT050813 28S ribosomal RNA gene, partial sequence	ATA
EF489928.1	Cladonia chlorophaea	Antarctica	Cladonia chlorophaea strain HUR ANT050833 28S ribosomal RNA gene, partial sequence	ATA
EF489927.1	Cladonia chlorophaea	Antarctica	Cladonia chlorophaea strain HUR ANT050826 28S ribosomal RNA gene, partial sequence	ATA
EF489935.1	Cladonia furcata	Antarctica	Cladonia furcata strain HUR ANT050857 28S ribosomal RNA gene, partial sequence	ATA
EF489934.1	Cladonia furcata	Antarctica	Cladonia furcata strain HUR ANT050856 28S ribosomal RNA gene, partial sequence	ATA
DQ219313.1	Cladonia gracilis	Antarctica	Cladonia gracilis voucher Kim 05024 small subunit ribosomal RNA gene, partial sequence; internal transcribed spacer 1, 5.8S ribosomal RNA gene, and internal transcribed spacer 2, complete sequence; and large subunit ribosomal RNA gene, partial sequence	ATA
EF489958.1	Cladonia gracilis	Antarctica	Cladonia gracilis strain HUR ANT050964 28S ribosomal RNA gene, partial sequence	ATA
EF489929.1	Cladonia gracilis	Antarctica	Cladonia gracilis strain HUR ANT050834 28S ribosomal RNA gene, partial sequence	ATA
EF489924.1	Cladonia gracilis	Antarctica	Cladonia gracilis strain HUR ANT050816 28S ribosomal RNA gene, partial sequence	ATA
EF489936.1	Cladonia pleurota	Antarctica	Cladonia pleurota strain HUR ANT050858 28S ribosomal RNA gene, partial sequence	ATA
EF489926.1	Cladonia pyxidata	Antarctica	Cladonia pyxidata strain HUR ANT050825 28S ribosomal RNA gene, partial sequence	ATA
MT027231.1	Cladosporium sp.	Antarctica	Cladosporium sp. strain F09-T13-1 large subunit ribosomal RNA gene, partial sequence	ATA
MT367261.1	Cladosporium sp.	Antarctica	Cladosporium sp. strain HSXSD-12 internal transcribed spacer 1, partial sequence; 5.8S ribosomal RNA gene and internal transcribed spacer 2, complete sequence; and large subunit ribosomal RNA gene, partial sequence	ATA
MN265987.1	Cladosporium sp.	Antarctica	Cladosporium sp. voucher B4.4 small subunit ribosomal RNA gene, partial sequence; internal transcribed spacer 1, 5.8S ribosomal RNA gene, and internal transcribed spacer 2, complete sequence; and large subunit ribosomal RNA gene, partial sequence	ATA
MN265986.1	Cladosporium sp.	Antarctica	Cladosporium sp. voucher B0.346 small subunit ribosomal RNA gene, partial sequence; internal transcribed spacer 1, 5.8S ribosomal RNA gene, and internal transcribed spacer 2, complete sequence; and large subunit ribosomal RNA gene, partial sequence	ATA
MN265985.1	Cladosporium sp.	Antarctica	Cladosporium sp. voucher P4.134 small subunit ribosomal RNA gene, partial sequence; internal transcribed spacer 1, 5.8S ribosomal RNA gene, and internal transcribed spacer 2, complete sequence; and large subunit ribosomal RNA gene, partial sequence	ATA
KU954339.1	Cladosporium sp.	Antarctica	Cladosporium sp. voucher UFMGCB10050 internal transcribed spacer 1, partial sequence; 5.8S ribosomal RNA gene and internal transcribed spacer 2, complete sequence; and large subunit ribosomal RNA gene, partial sequence	ATA
MT015967.1	Cladosporium sp.	Antarctica	Cladosporium sp. strain LS-2 large subunit ribosomal RNA gene, partial sequence	ATA
MG813384.1	Cladosporium sp.	Antarctica: King George Island	Cladosporium sp. strain MB9 small subunit ribosomal RNA gene, partial sequence; internal transcribed spacer 1, 5.8S ribosomal RNA gene, and internal transcribed spacer 2, complete sequence; and large subunit ribosomal RNA gene, partial sequence	ATA
MH128312.1	Cladosporium sp.	Antarctica: King George Island, Admiralty Bay	Cladosporium sp. isolate FI30 small subunit ribosomal RNA gene, partial sequence; internal transcribed spacer 1, 5.8S ribosomal RNA gene, and internal transcribed spacer 2, complete sequence; and large subunit ribosomal RNA gene, partial sequence	ATA
MH128311.1	Cladosporium sp.	Antarctica: King George Island, Admiralty Bay	Cladosporium sp. isolate FI29 small subunit ribosomal RNA gene, partial sequence; internal transcribed spacer 1, 5.8S ribosomal RNA gene, and internal transcribed spacer 2, complete sequence; and large subunit ribosomal RNA gene, partial sequence	ATA
MH128310.1	Cladosporium sp.	Antarctica: King George Island, Admiralty Bay	Cladosporium sp. isolate FI28 small subunit ribosomal RNA gene, partial sequence; internal transcribed spacer 1, 5.8S ribosomal RNA gene, and internal transcribed spacer 2, complete sequence; and large subunit ribosomal RNA gene, partial sequence	ATA
MH128201.1	Cladosporium sp.	Antarctica: King George Island, Admiralty Bay	Cladosporium sp. isolate LW38 small subunit ribosomal RNA gene, partial sequence; internal transcribed spacer 1, 5.8S ribosomal RNA gene, and internal transcribed spacer 2, complete sequence; and large subunit ribosomal RNA gene, partial sequence	ATA
MH128200.1	Cladosporium sp.	Antarctica: King George Island, Admiralty Bay	Cladosporium sp. isolate LW37 small subunit ribosomal RNA gene, partial sequence; internal transcribed spacer 1, 5.8S ribosomal RNA gene, and internal transcribed spacer 2, complete sequence; and large subunit ribosomal RNA gene, partial sequence	ATA
MH128199.1	Cladosporium sp.	Antarctica: King George Island, Admiralty Bay	Cladosporium sp. isolate LW36 small subunit ribosomal RNA gene, partial sequence; internal transcribed spacer 1, 5.8S ribosomal RNA gene, and internal transcribed spacer 2, complete sequence; and large subunit ribosomal RNA gene, partial sequence	ATA
MK981324.1	Cladosporium sp. 3 GCAM-2019	Antarctica	Cladosporium sp. 3 GCAM-2019 isolate UFMGCB 12433 internal transcribed spacer 1, partial sequence; 5.8S ribosomal RNA gene and internal transcribed spacer 2, complete sequence; and large subunit ribosomal RNA gene, partial sequence	ATA
MF120202.1	Coniochaeta sp.	Antarctica	Coniochaeta sp. small subunit ribosomal RNA gene, partial sequence; internal transcribed spacer 1, 5.8S ribosomal RNA gene, and internal transcribed spacer 2, complete sequence; and large subunit ribosomal RNA gene, partial sequence	ATA
KU954342.1	Coprinellus radians	Antarctica	Coprinellus radians voucher UFMGCB10058 internal transcribed spacer 1, partial sequence; 5.8S ribosomal RNA gene and internal transcribed spacer 2, complete sequence; and large subunit ribosomal RNA gene, partial sequence	ATA
MT367259.1	Coprinellus sp.	Antarctica	Coprinellus sp. strain HSXSD-10 internal transcribed spacer 1, partial sequence; 5.8S ribosomal RNA gene and internal transcribed spacer 2, complete sequence; and large subunit ribosomal RNA gene, partial sequence	ATA
MH443753.1	Coprinopsis cinerea	Antarctica	Coprinopsis cinerea isolate IBBLA4 internal transcribed spacer 1, partial sequence; 5.8S ribosomal RNA gene and internal transcribed spacer 2, complete sequence; and large subunit ribosomal RNA gene, partial sequence	ATA
MF494607.1	Cordyceps farinosa	Antarctica	Isaria farinosa strain VKM F-4739 small subunit ribosomal RNA gene, partial sequence; internal transcribed spacer 1, 5.8S ribosomal RNA gene, and internal transcribed spacer 2, complete sequence; and large subunit ribosomal RNA gene, partial sequence	ATA
MF467860.1	Cosmospora arxii	Antarctica: Robertskollen (25km NNW of SANAE), Queen Maud Land	Cosmospora arxii strain A-125 internal transcribed spacer 1, partial sequence; 5.8S ribosomal RNA gene and internal transcribed spacer 2, complete sequence; and large subunit ribosomal RNA gene, partial sequence	ATA
MH128198.1	Cosmospora sp.	Antarctica: King George Island, Admiralty Bay	Cosmospora sp. isolate LW35 small subunit ribosomal RNA gene, partial sequence; internal transcribed spacer 1, 5.8S ribosomal RNA gene, and internal transcribed spacer 2, complete sequence; and large subunit ribosomal RNA gene, partial sequence	ATA
MH128197.1	Cosmospora sp.	Antarctica: King George Island, Admiralty Bay	Cosmospora sp. isolate LW34 small subunit ribosomal RNA gene, partial sequence; internal transcribed spacer 1, 5.8S ribosomal RNA gene, and internal transcribed spacer 2, complete sequence; and large subunit ribosomal RNA gene, partial sequence	ATA
MH128196.1	Cosmospora sp.	Antarctica: King George Island, Admiralty Bay	Cosmospora sp. isolate LW33 small subunit ribosomal RNA gene, partial sequence; internal transcribed spacer 1, 5.8S ribosomal RNA gene, and internal transcribed spacer 2, complete sequence; and large subunit ribosomal RNA gene, partial sequence	ATA
MH128195.1	Cosmospora sp.	Antarctica: King George Island, Admiralty Bay	Cosmospora sp. isolate LW32 internal transcribed spacer 1, partial sequence; 5.8S ribosomal RNA gene and internal transcribed spacer 2, complete sequence; and large subunit ribosomal RNA gene, partial sequence	ATA
MH128194.1	Cosmospora sp.	Antarctica: King George Island, Admiralty Bay	Cosmospora sp. isolate LW31 internal transcribed spacer 1, partial sequence; 5.8S ribosomal RNA gene and internal transcribed spacer 2, complete sequence; and large subunit ribosomal RNA gene, partial sequence	ATA
MH128193.1	Cosmospora sp.	Antarctica: King George Island, Admiralty Bay	Cosmospora sp. isolate LW30 small subunit ribosomal RNA gene, partial sequence; internal transcribed spacer 1, 5.8S ribosomal RNA gene, and internal transcribed spacer 2, complete sequence; and large subunit ribosomal RNA gene, partial sequence	ATA
GU250365.1	Cryomyces antarcticus	Antarctica	Cryomyces antarcticus strain CCFEE 536 large subunit ribosomal RNA gene, partial sequence	ATA
GU250361.1	Cryomyces antarcticus	Antarctica	Cryomyces antarcticus strain CCFEE 453 large subunit ribosomal RNA gene, partial sequence	ATA
GU250369.1	Cryomyces minteri	Antarctica	Cryomyces minteri strain CCFEE 5187 large subunit ribosomal RNA gene, partial sequence	ATA
KY887683.1	Cryptococcus sp. (in: Fungi)	Antarctica: Nella Lake	Cryptococcus sp. isolate NCAOR-Y34 internal transcribed spacer 1, partial sequence; 5.8S ribosomal RNA gene and internal transcribed spacer 2, complete sequence; and large subunit ribosomal RNA gene, partial sequence	ATA
KY887682.1	Cryptococcus sp. (in: Fungi)	Antarctica: Nella Lake	Cryptococcus sp. isolate NCAOR-Y33 internal transcribed spacer 1, partial sequence; 5.8S ribosomal RNA gene and internal transcribed spacer 2, complete sequence; and large subunit ribosomal RNA gene, partial sequence	ATA
KY887681.1	Cryptococcus sp. (in: Fungi)	Antarctica: Nella Lake	Cryptococcus sp. isolate NCAOR-Y32 5.8S ribosomal RNA gene, partial sequence; internal transcribed spacer 2, complete sequence; and large subunit ribosomal RNA gene, partial sequence	ATA
KY103022.1	Cutaneotrichosporon moniliiforme	Antarctica	Cutaneotrichosporon moniliiforme culture CBS:5959 small subunit ribosomal RNA gene, partial sequence; internal transcribed spacer 1, 5.8S ribosomal RNA gene, and internal transcribed spacer 2, complete sequence; and large subunit ribosomal RNA gene, partial sequence	ATA
KY107331.1	Cutaneotrichosporon moniliiforme	Antarctica	Cutaneotrichosporon moniliiforme culture CBS:5959 large subunit ribosomal RNA gene, partial sequence	ATA
MT635780.1	Cystobasidium alpinum	Antarctica: Dee	Cystobasidium alpinum strain AG.L19 large subunit ribosomal RNA gene, partial sequence	ATA
MT635779.1	Cystobasidium alpinum	Antarctica: Dee	Cystobasidium alpinum strain G.L19 large subunit ribosomal RNA gene, partial sequence	ATA
KP994223.1	Cystobasidium laryngis	Antarctica	Cystobasidium laryngis isolate UFMGCMYAnt458 26S large subunit ribosomal RNA gene, partial sequence	ATA
KP994233.1	Cystobasidium laryngis	Antarctica	Cystobasidium laryngis isolate UFMGCMYAnt394 26S large subunit ribosomal RNA gene, partial sequence	ATA
MT635784.1	Cystobasidium laryngis	Antarctica: Barrientos	Cystobasidium laryngis strain 15.L15 large subunit ribosomal RNA gene, partial sequence	ATA
MT635783.1	Cystobasidium laryngis	Antarctica: Barrientos	Cystobasidium laryngis strain 11.L15 large subunit ribosomal RNA gene, partial sequence	ATA
MT635782.1	Cystobasidium laryngis	Antarctica: Barrientos	Cystobasidium laryngis strain 3.L15 large subunit ribosomal RNA gene, partial sequence	ATA
MT635781.1	Cystobasidium laryngis	Antarctica: Dee	Cystobasidium laryngis strain R.L19 large subunit ribosomal RNA gene, partial sequence	ATA
MN445164.1	Cystobasidium laryngis	Antarctica: Fildes Peninsula	Cystobasidium laryngis isolate 27 large subunit ribosomal RNA gene, partial sequence	ATA
MT552607.1	Cystobasidium laryngis	Antarctica: Halph Three Point	Cystobasidium laryngis isolate 39HTP25 large subunit ribosomal RNA gene, partial sequence	ATA
MG735862.1	Cystobasidium laryngis	Antarctica: King George Island, Admiralty Bay	Cystobasidium laryngis isolate 8L large subunit ribosomal RNA gene, partial sequence	ATA
MG735861.1	Cystobasidium laryngis	Antarctica: King George Island, Admiralty Bay	Cystobasidium laryngis isolate 71L large subunit ribosomal RNA gene, partial sequence	ATA
MG735860.1	Cystobasidium laryngis	Antarctica: King George Island, Admiralty Bay	Cystobasidium laryngis isolate 46L large subunit ribosomal RNA gene, partial sequence	ATA
MG735859.1	Cystobasidium laryngis	Antarctica: King George Island, Admiralty Bay	Cystobasidium laryngis isolate 260L large subunit ribosomal RNA gene, partial sequence	ATA
MG735858.1	Cystobasidium laryngis	Antarctica: King George Island, Admiralty Bay	Cystobasidium laryngis isolate 22L large subunit ribosomal RNA gene, partial sequence	ATA
MG735857.1	Cystobasidium laryngis	Antarctica: King George Island, Admiralty Bay	Cystobasidium laryngis isolate 199L large subunit ribosomal RNA gene, partial sequence	ATA
MG735856.1	Cystobasidium laryngis	Antarctica: King George Island, Admiralty Bay	Cystobasidium laryngis isolate 157L large subunit ribosomal RNA gene, partial sequence	ATA
MG735855.1	Cystobasidium laryngis	Antarctica: King George Island, Admiralty Bay	Cystobasidium laryngis isolate 14L large subunit ribosomal RNA gene, partial sequence	ATA
MG735854.1	Cystobasidium laryngis	Antarctica: King George Island, Admiralty Bay	Cystobasidium laryngis isolate 13L large subunit ribosomal RNA gene, partial sequence	ATA
MG735853.1	Cystobasidium laryngis	Antarctica: King George Island, Admiralty Bay	Cystobasidium laryngis isolate 137L large subunit ribosomal RNA gene, partial sequence	ATA
MT552609.1	Cystobasidium ongulense	Antarctica: Ardley Island	Cystobasidium ongulense isolate 25IA4 large subunit ribosomal RNA gene, partial sequence	ATA
MN445177.1	Cystobasidium ongulense	Antarctica: Fildes Peninsula	Cystobasidium ongulense isolate 68 internal transcribed spacer 2 and large subunit ribosomal RNA gene, partial sequence	ATA
MF630948.1	Cystobasidium slooffiae	Antarctica	Cystobasidium slooffiae isolate P1G18.3 large subunit ribosomal RNA gene, partial sequence	ATA
MN065556.1	Cystobasidium sp.	Antarctica	Cystobasidium sp. isolate UFMGCB 18480 large subunit ribosomal RNA gene, partial sequence	ATA
MT635776.1	Cystobasidium sp.	Antarctica: Barrientos	Cystobasidium sp. strain B.L14 large subunit ribosomal RNA gene, partial sequence	ATA
MT635777.1	Cystobasidium sp.	Antarctica: Dee	Cystobasidium sp. strain Q.L19 large subunit ribosomal RNA gene, partial sequence	ATA
MT635775.1	Cystobasidium sp.	Antarctica: Esperanza-King George	Cystobasidium sp. strain 11.L4 large subunit ribosomal RNA gene, partial sequence	ATA
MT635774.1	Cystobasidium sp.	Antarctica: Esperanza-King George	Cystobasidium sp. strain 3.L4 large subunit ribosomal RNA gene, partial sequence	ATA
MG736056.1	Cystobasidium sp.	Antarctica: King George Island, Admiralty Bay	Cystobasidium sp. isolate 5A-3C315III large subunit ribosomal RNA gene, partial sequence	ATA
MG736055.1	Cystobasidium sp.	Antarctica: King George Island, Admiralty Bay	Cystobasidium sp. isolate 5A-3C515IIIIA large subunit ribosomal RNA gene, partial sequence	ATA
MG736054.1	Cystobasidium sp.	Antarctica: King George Island, Admiralty Bay	Cystobasidium sp. isolate 5A-3C515IIIIB large subunit ribosomal RNA gene, partial sequence	ATA
MT635778.1	Cystobasidium sp.	Antarctica: Peninsula Coppermine-Robert	Cystobasidium sp. strain 3.L24 large subunit ribosomal RNA gene, partial sequence	ATA
KY107450.1	Cystofilobasidium bisporidii	Antarctica	Cystofilobasidium bisporidii culture CBS:6347 large subunit ribosomal RNA gene, partial sequence	ATA
KY107449.1	Cystofilobasidium bisporidii	Antarctica	Cystofilobasidium bisporidii culture CBS:6346 large subunit ribosomal RNA gene, partial sequence	ATA
KY103158.1	Cystofilobasidium capitatum	Antarctica	Cystofilobasidium capitatum culture CBS:6358 small subunit ribosomal RNA gene, partial sequence; internal transcribed spacer 1, 5.8S ribosomal RNA gene, and internal transcribed spacer 2, complete sequence; and large subunit ribosomal RNA gene, partial sequence	ATA
KY107453.1	Cystofilobasidium capitatum	Antarctica	Cystofilobasidium capitatum culture CBS:6358 large subunit ribosomal RNA gene, partial sequence	ATA
MT552603.1	Cystofilobasidium capitatum	Antarctica: Halph Three Point	Cystofilobasidium capitatum isolate 46HTP4 large subunit ribosomal RNA gene, partial sequence	ATA
KY103173.1	Cystofilobasidium infirmominiatum	Antarctica	Cystofilobasidium infirmominiatum culture CBS:6350 small subunit ribosomal RNA gene, partial sequence; internal transcribed spacer 1, 5.8S ribosomal RNA gene, and internal transcribed spacer 2, complete sequence; and large subunit ribosomal RNA gene, partial sequence	ATA
KY103172.1	Cystofilobasidium infirmominiatum	Antarctica	Cystofilobasidium infirmominiatum culture CBS:6352 internal transcribed spacer 1, partial sequence; 5.8S ribosomal RNA gene and internal transcribed spacer 2, complete sequence; and large subunit ribosomal RNA gene, partial sequence	ATA
KY107468.1	Cystofilobasidium infirmominiatum	Antarctica	Cystofilobasidium infirmominiatum culture CBS:6352 large subunit ribosomal RNA gene, partial sequence	ATA
KY107466.1	Cystofilobasidium infirmominiatum	Antarctica	Cystofilobasidium infirmominiatum culture CBS:6350 large subunit ribosomal RNA gene, partial sequence	ATA
MF120204.1	Cytospora sp.	Antarctica	Cytospora sp. small subunit ribosomal RNA gene, partial sequence; internal transcribed spacer 1, 5.8S ribosomal RNA gene, and internal transcribed spacer 2, complete sequence; and large subunit ribosomal RNA gene, partial sequence	ATA
GU250374.1	Davidiellaceae sp. CCFEE 5299	Antarctica	Davidiellaceae sp. CCFEE 5299 large subunit ribosomal RNA gene, partial sequence	ATA
MK182436.1	Didymella coffeae-arabicae	Antarctica	Didymella coffeae-arabicae isolate 12065 internal transcribed spacer 1, partial sequence; 5.8S ribosomal RNA gene and internal transcribed spacer 2, complete sequence; and large subunit ribosomal RNA gene, partial sequence	ATA
MK182426.1	Didymella longicolla	Antarctica	Didymella longicolla isolate 12004 internal transcribed spacer 1, partial sequence; 5.8S ribosomal RNA gene and internal transcribed spacer 2, complete sequence; and large subunit ribosomal RNA gene, partial sequence	ATA
KY103345.1	Dioszegia antarctica	Antarctica	Dioszegia antarctica culture CBS:10626 internal transcribed spacer 1, partial sequence; 5.8S ribosomal RNA gene and internal transcribed spacer 2, complete sequence; and large subunit ribosomal RNA gene, partial sequence	ATA
KY103344.1	Dioszegia antarctica	Antarctica	Dioszegia antarctica culture CBS:10637 small subunit ribosomal RNA gene, partial sequence; internal transcribed spacer 1, 5.8S ribosomal RNA gene, and internal transcribed spacer 2, complete sequence; and large subunit ribosomal RNA gene, partial sequence	ATA
KY103343.1	Dioszegia antarctica	Antarctica	Dioszegia antarctica culture CBS:10635 small subunit ribosomal RNA gene, partial sequence; internal transcribed spacer 1, 5.8S ribosomal RNA gene, and internal transcribed spacer 2, complete sequence; and large subunit ribosomal RNA gene, partial sequence	ATA
KY103342.1	Dioszegia antarctica	Antarctica	Dioszegia antarctica culture CBS:10613 small subunit ribosomal RNA gene, partial sequence; internal transcribed spacer 1, 5.8S ribosomal RNA gene, and internal transcribed spacer 2, complete sequence; and large subunit ribosomal RNA gene, partial sequence	ATA
KY103341.1	Dioszegia antarctica	Antarctica	Dioszegia antarctica culture CBS:10627 internal transcribed spacer 1, partial sequence; 5.8S ribosomal RNA gene and internal transcribed spacer 2, complete sequence; and large subunit ribosomal RNA gene, partial sequence	ATA
KY103340.1	Dioszegia antarctica	Antarctica	Dioszegia antarctica culture CBS:10624 small subunit ribosomal RNA gene, partial sequence; internal transcribed spacer 1, 5.8S ribosomal RNA gene, and internal transcribed spacer 2, complete sequence; and large subunit ribosomal RNA gene, partial sequence	ATA
KY107634.1	Dioszegia antarctica	Antarctica	Dioszegia antarctica culture CBS:10627 large subunit ribosomal RNA gene, partial sequence	ATA
KY107633.1	Dioszegia antarctica	Antarctica	Dioszegia antarctica culture CBS:10635 large subunit ribosomal RNA gene, partial sequence	ATA
KY107632.1	Dioszegia antarctica	Antarctica	Dioszegia antarctica culture CBS:10613 large subunit ribosomal RNA gene, partial sequence	ATA
KY107631.1	Dioszegia antarctica	Antarctica	Dioszegia antarctica culture CBS:10637 large subunit ribosomal RNA gene, partial sequence	ATA
MN065520.1	Dioszegia crocea	Antarctica	Dioszegia crocea isolate UFMGCB 18423 internal transcribed spacer 2 and large subunit ribosomal RNA gene, partial sequence	ATA
MN629156.1	Dioszegia crocea	Antarctica	Dioszegia crocea isolate UFMG-CM-Y6553 large subunit ribosomal RNA gene, partial sequence	ATA
MN445161.1	Dioszegia fristingensis	Antarctica: Fildes Peninsula	Dioszegia fristingensis isolate 18 large subunit ribosomal RNA gene, partial sequence	ATA
MN629157.1	Dioszegia hungarica	Antarctica	Dioszegia hungarica isolate UFMG-CM-Y6563 large subunit ribosomal RNA gene, partial sequence	ATA
MN065557.1	Dioszegia hungarica	Antarctica	Dioszegia hungarica isolate UFMGCB 18408 large subunit ribosomal RNA gene, partial sequence	ATA
MN629146.1	Dioszegia sp.	Antarctica	Dioszegia sp. isolate UFMG-CM-Y6555 large subunit ribosomal RNA gene, partial sequence	ATA
MN445175.1	Dioszegia sp.	Antarctica: Fildes Peninsula	Dioszegia sp. isolate 65 large subunit ribosomal RNA gene, partial sequence	ATA
KU954345.1	Doratomyces sp.	Antarctica	Doratomyces sp. voucher UFMGCB10055 small subunit ribosomal RNA gene, partial sequence; internal transcribed spacer 1, 5.8S ribosomal RNA gene, and internal transcribed spacer 2, complete sequence; and large subunit ribosomal RNA gene, partial sequence	ATA
MH128179.1	Dothideomycetes sp.	Antarctica: King George Island, Admiralty Bay	Dothideomycetes sp. isolate LW16 small subunit ribosomal RNA gene, partial sequence; internal transcribed spacer 1, 5.8S ribosomal RNA gene, and internal transcribed spacer 2, complete sequence; and large subunit ribosomal RNA gene, partial sequence	ATA
MH128178.1	Dothideomycetes sp.	Antarctica: King George Island, Admiralty Bay	Dothideomycetes sp. isolate LW15 small subunit ribosomal RNA gene, partial sequence; internal transcribed spacer 1, 5.8S ribosomal RNA gene, and internal transcribed spacer 2, complete sequence; and large subunit ribosomal RNA gene, partial sequence	ATA
MH128177.1	Dothideomycetes sp.	Antarctica: King George Island, Admiralty Bay	Dothideomycetes sp. isolate LW14 internal transcribed spacer 1, partial sequence; 5.8S ribosomal RNA gene and internal transcribed spacer 2, complete sequence; and large subunit ribosomal RNA gene, partial sequence	ATA
GU250376.1	Elasticomyces elasticus	Antarctica	Elasticomyces elasticus strain CCFEE 5320 large subunit ribosomal RNA gene, partial sequence	ATA
GU250375.1	Elasticomyces elasticus	Antarctica	Elasticomyces elasticus strain CCFEE 5319 large subunit ribosomal RNA gene, partial sequence	ATA
MH753594.1	Entimomentora hyalina	Antarctica	Phialophora hyalina strain ATCC 201333 small subunit ribosomal RNA gene, partial sequence; internal transcribed spacer 1, 5.8S ribosomal RNA gene, and internal transcribed spacer 2, complete sequence; and large subunit ribosomal RNA gene, partial sequence	ATA
MF494611.1	Exophiala sp.	Antarctica	Exophiala sp. strain VKM FW-3236 small subunit ribosomal RNA gene, partial sequence; internal transcribed spacer 1, 5.8S ribosomal RNA gene, and internal transcribed spacer 2, complete sequence; and large subunit ribosomal RNA gene, partial sequence	ATA
MF630949.1	Exophiala xenobiotica	Antarctica	Exophiala xenobiotica isolate P9G3.2 large subunit ribosomal RNA gene, partial sequence	ATA
GU250360.1	Extremus antarcticus	Antarctica	Extremus antarcticus strain CCFEE 451 large subunit ribosomal RNA gene, partial sequence	ATA
MT552599.1	Filobasidium floriforme	Antarctica: Drake	Filobasidium floriforme isolate 40D25 large subunit ribosomal RNA gene, partial sequence	ATA
MT552602.1	Filobasidium uniguttulatum	Antarctica: Drake	Filobasidium uniguttulatum isolate 35D25 large subunit ribosomal RNA gene, partial sequence	ATA
GU250367.1	Friedmanniomyces endolithicus	Antarctica	Friedmanniomyces endolithicus strain CCFEE 5180 large subunit ribosomal RNA gene, partial sequence	ATA
GU250366.1	Friedmanniomyces endolithicus	Antarctica	Friedmanniomyces endolithicus strain CCFEE 670 large subunit ribosomal RNA gene, partial sequence	ATA
GU250364.1	Friedmanniomyces endolithicus	Antarctica	Friedmanniomyces endolithicus strain CCFEE 524 large subunit ribosomal RNA gene, partial sequence	ATA
GU250368.1	Friedmanniomyces simplex	Antarctica	Friedmanniomyces simplex strain CCFEE 5184 large subunit ribosomal RNA gene, partial sequence	ATA
MF924728.1	fungal sp.	Antarctica	Fungal sp. voucher KoLRI No.030566 small subunit ribosomal RNA gene, partial sequence; internal transcribed spacer 1, 5.8S ribosomal RNA gene, and internal transcribed spacer 2, complete sequence; and large subunit ribosomal RNA gene, partial sequence	ATA
MF692977.1	fungal sp. 6 AK-2017	Antarctica	Fungal sp. 6 AK-2017 voucher AK07KGI1602 R3-1 sp.2 small subunit ribosomal RNA gene, partial sequence; internal transcribed spacer 1, 5.8S ribosomal RNA gene, and internal transcribed spacer 2, complete sequence; and large subunit ribosomal RNA gene, partial sequence	ATA
MH128217.1	Fusarium cf. avenaceum	Antarctica: King George Island, Admiralty Bay	Fusarium cf. avenaceum isolate LW54 small subunit ribosomal RNA gene, partial sequence; internal transcribed spacer 1, 5.8S ribosomal RNA gene, and internal transcribed spacer 2, complete sequence; and large subunit ribosomal RNA gene, partial sequence	ATA
MH128216.1	Fusarium cf. avenaceum	Antarctica: King George Island, Admiralty Bay	Fusarium cf. avenaceum isolate LW53 small subunit ribosomal RNA gene, partial sequence; internal transcribed spacer 1, 5.8S ribosomal RNA gene, and internal transcribed spacer 2, complete sequence; and large subunit ribosomal RNA gene, partial sequence	ATA
MH128215.1	Fusarium cf. avenaceum	Antarctica: King George Island, Admiralty Bay	Fusarium cf. avenaceum isolate LW52 small subunit ribosomal RNA gene, partial sequence; internal transcribed spacer 1, 5.8S ribosomal RNA gene, and internal transcribed spacer 2, complete sequence; and large subunit ribosomal RNA gene, partial sequence	ATA
MH128214.1	Fusarium cf. avenaceum	Antarctica: King George Island, Admiralty Bay	Fusarium cf. avenaceum isolate LW51 internal transcribed spacer 1, partial sequence; 5.8S ribosomal RNA gene and internal transcribed spacer 2, complete sequence; and large subunit ribosomal RNA gene, partial sequence	ATA
MH128213.1	Fusarium cf. avenaceum	Antarctica: King George Island, Admiralty Bay	Fusarium cf. avenaceum isolate LW50 small subunit ribosomal RNA gene, partial sequence; internal transcribed spacer 1, 5.8S ribosomal RNA gene, and internal transcribed spacer 2, complete sequence; and large subunit ribosomal RNA gene, partial sequence	ATA
MH128212.1	Fusarium cf. avenaceum	Antarctica: King George Island, Admiralty Bay	Fusarium cf. avenaceum isolate LW49 small subunit ribosomal RNA gene, partial sequence; internal transcribed spacer 1, 5.8S ribosomal RNA gene, and internal transcribed spacer 2, complete sequence; and large subunit ribosomal RNA gene, partial sequence	ATA
MH128211.1	Fusarium cf. avenaceum	Antarctica: King George Island, Admiralty Bay	Fusarium cf. avenaceum isolate LW48 small subunit ribosomal RNA gene, partial sequence; internal transcribed spacer 1, 5.8S ribosomal RNA gene, and internal transcribed spacer 2, complete sequence; and large subunit ribosomal RNA gene, partial sequence	ATA
MH128210.1	Fusarium cf. avenaceum	Antarctica: King George Island, Admiralty Bay	Fusarium cf. avenaceum isolate LW47 small subunit ribosomal RNA gene, partial sequence; internal transcribed spacer 1, 5.8S ribosomal RNA gene, and internal transcribed spacer 2, complete sequence; and large subunit ribosomal RNA gene, partial sequence	ATA
MH128209.1	Fusarium cf. avenaceum	Antarctica: King George Island, Admiralty Bay	Fusarium cf. avenaceum isolate LW46 small subunit ribosomal RNA gene, partial sequence; internal transcribed spacer 1, 5.8S ribosomal RNA gene, and internal transcribed spacer 2, complete sequence; and large subunit ribosomal RNA gene, partial sequence	ATA
MH128208.1	Fusarium cf. avenaceum	Antarctica: King George Island, Admiralty Bay	Fusarium cf. avenaceum isolate LW45 small subunit ribosomal RNA gene, partial sequence; internal transcribed spacer 1, 5.8S ribosomal RNA gene, and internal transcribed spacer 2, complete sequence; and large subunit ribosomal RNA gene, partial sequence	ATA
MH128207.1	Fusarium cf. oxysporum	Antarctica: King George Island, Admiralty Bay	Fusarium cf. oxysporum isolate LW44 small subunit ribosomal RNA gene, partial sequence; internal transcribed spacer 1, 5.8S ribosomal RNA gene, and internal transcribed spacer 2, complete sequence; and large subunit ribosomal RNA gene, partial sequence	ATA
MN065559.1	Genolevuria amylolytica	Antarctica	Genolevuria amylolytica isolate UFMGCB 18428 large subunit ribosomal RNA gene, partial sequence	ATA
MN065563.1	Genolevuria sp.	Antarctica	Genolevuria sp. isolate UFMGCB 18491 internal transcribed spacer 2 and large subunit ribosomal RNA gene, partial sequence	ATA
MN065510.1	Genolevuria sp.	Antarctica	Genolevuria sp. isolate UFMGCB 18411 internal transcribed spacer 1, partial sequence; 5.8S ribosomal RNA gene and internal transcribed spacer 2, complete sequence; and large subunit ribosomal RNA gene, partial sequence	ATA
MN065564.1	Genolevuria sp.	Antarctica	Genolevuria sp. isolate UFMGCB 18411 large subunit ribosomal RNA gene, partial sequence	ATA
MT367273.1	Geomyces sp. (in: Leotiomycetes)	Antarctica	Geomyces sp. (in: Leotiomycetes) strain WLG-7 internal transcribed spacer 1, partial sequence; 5.8S ribosomal RNA gene and internal transcribed spacer 2, complete sequence; and large subunit ribosomal RNA gene, partial sequence	ATA
MT367269.1	Geomyces sp. (in: Leotiomycetes)	Antarctica	Geomyces sp. (in: Leotiomycetes) strain PLS-5 internal transcribed spacer 1, partial sequence; 5.8S ribosomal RNA gene and internal transcribed spacer 2, complete sequence; and large subunit ribosomal RNA gene, partial sequence	ATA
MT367267.1	Geomyces sp. (in: Leotiomycetes)	Antarctica	Geomyces sp. (in: Leotiomycetes) strain JQW-12 internal transcribed spacer 1, partial sequence; 5.8S ribosomal RNA gene and internal transcribed spacer 2, complete sequence; and large subunit ribosomal RNA gene, partial sequence	ATA
MT367263.1	Geomyces sp. (in: Leotiomycetes)	Antarctica	Geomyces sp. (in: Leotiomycetes) strain JQW-7 internal transcribed spacer 1, partial sequence; 5.8S ribosomal RNA gene and internal transcribed spacer 2, complete sequence; and large subunit ribosomal RNA gene, partial sequence	ATA
MT367257.1	Geomyces sp. (in: Leotiomycetes)	Antarctica	Geomyces sp. (in: Leotiomycetes) strain HSXSD-7 internal transcribed spacer 1, partial sequence; 5.8S ribosomal RNA gene and internal transcribed spacer 2, complete sequence; and large subunit ribosomal RNA gene, partial sequence	ATA
MT367246.1	Geomyces sp. (in: Leotiomycetes)	Antarctica	Geomyces sp. (in: Leotiomycetes) strain HSX8#-14 internal transcribed spacer 1, partial sequence; 5.8S ribosomal RNA gene and internal transcribed spacer 2, complete sequence; and large subunit ribosomal RNA gene, partial sequence	ATA
MT367245.1	Geomyces sp. (in: Leotiomycetes)	Antarctica	Geomyces sp. (in: Leotiomycetes) strain HSX8#-13 internal transcribed spacer 1, partial sequence; 5.8S ribosomal RNA gene and internal transcribed spacer 2, complete sequence; and large subunit ribosomal RNA gene, partial sequence	ATA
MT367236.1	Geomyces sp. (in: Leotiomycetes)	Antarctica	Geomyces sp. (in: Leotiomycetes) strain HSX6#-17 internal transcribed spacer 1, partial sequence; 5.8S ribosomal RNA gene and internal transcribed spacer 2, complete sequence; and large subunit ribosomal RNA gene, partial sequence	ATA
MT367233.1	Geomyces sp. (in: Leotiomycetes)	Antarctica	Geomyces sp. (in: Leotiomycetes) strain HSX6#-14 internal transcribed spacer 1, partial sequence; 5.8S ribosomal RNA gene and internal transcribed spacer 2, complete sequence; and large subunit ribosomal RNA gene, partial sequence	ATA
MT367224.1	Geomyces sp. (in: Leotiomycetes)	Antarctica	Geomyces sp. (in: Leotiomycetes) strain HSX2#-12 internal transcribed spacer 1, partial sequence; 5.8S ribosomal RNA gene and internal transcribed spacer 2, complete sequence; and large subunit ribosomal RNA gene, partial sequence	ATA
MT367221.1	Geomyces sp. (in: Leotiomycetes)	Antarctica	Geomyces sp. (in: Leotiomycetes) strain HSX2#-6 internal transcribed spacer 1, partial sequence; 5.8S ribosomal RNA gene and internal transcribed spacer 2, complete sequence; and large subunit ribosomal RNA gene, partial sequence	ATA
MT367206.1	Geomyces sp. (in: Leotiomycetes)	Antarctica	Geomyces sp. (in: Leotiomycetes) strain CH-9-1 internal transcribed spacer 1, partial sequence; 5.8S ribosomal RNA gene and internal transcribed spacer 2, complete sequence; and large subunit ribosomal RNA gene, partial sequence	ATA
MK182449.1	Geotrichum sp.	Antarctica	Geotrichum sp. isolate 12562 5.8S ribosomal RNA gene, partial sequence; internal transcribed spacer 2, complete sequence; and large subunit ribosomal RNA gene, partial sequence	ATA
MN265984.1	Gibellulopsis sp.	Antarctica	Gibellulopsis sp. voucher P4.136 small subunit ribosomal RNA gene, partial sequence; internal transcribed spacer 1, 5.8S ribosomal RNA gene, and internal transcribed spacer 2, complete sequence; and large subunit ribosomal RNA gene, partial sequence	ATA
KY103468.1	Glaciozyma antarctica	Antarctica	Glaciozyma antarctica culture CBS:8939 internal transcribed spacer 1, partial sequence; 5.8S ribosomal RNA gene and internal transcribed spacer 2, complete sequence; and large subunit ribosomal RNA gene, partial sequence	ATA
KY103467.1	Glaciozyma antarctica	Antarctica	Glaciozyma antarctica culture CBS:8942 small subunit ribosomal RNA gene, partial sequence; internal transcribed spacer 1, 5.8S ribosomal RNA gene, and internal transcribed spacer 2, complete sequence; and large subunit ribosomal RNA gene, partial sequence	ATA
KY103466.1	Glaciozyma antarctica	Antarctica	Glaciozyma antarctica culture CBS:8938 small subunit ribosomal RNA gene, partial sequence; internal transcribed spacer 1, 5.8S ribosomal RNA gene, and internal transcribed spacer 2, complete sequence; and large subunit ribosomal RNA gene, partial sequence	ATA
MN609779.1	Glaciozyma antarctica	Antarctica	Glaciozyma antarctica isolate 18510 internal transcribed spacer 2 and large subunit ribosomal RNA gene, partial sequence	ATA
MT026686.1	Glaciozyma antarctica	Antarctica	Glaciozyma antarctica isolate 124 large subunit ribosomal RNA gene, partial sequence	ATA
KY107752.1	Glaciozyma antarctica	Antarctica	Glaciozyma antarctica culture CBS:8939 large subunit ribosomal RNA gene, partial sequence	ATA
KY107751.1	Glaciozyma antarctica	Antarctica	Glaciozyma antarctica culture CBS:8938 large subunit ribosomal RNA gene, partial sequence	ATA
KY107750.1	Glaciozyma antarctica	Antarctica	Glaciozyma antarctica culture CBS:8942 large subunit ribosomal RNA gene, partial sequence	ATA
MN609780.1	Glaciozyma antarctica	Antarctica	Glaciozyma antarctica isolate 18514 large subunit ribosomal RNA gene, partial sequence	ATA
MN065525.1	Glaciozyma antarctica	Antarctica	Glaciozyma antarctica isolate UFMGCB 18381 large subunit ribosomal RNA gene, partial sequence	ATA
MN065524.1	Glaciozyma antarctica	Antarctica	Glaciozyma antarctica isolate UFMGCB 18403 large subunit ribosomal RNA gene, partial sequence	ATA
MF630950.1	Glaciozyma antarctica	Antarctica	Glaciozyma antarctica isolate P8G5.6 large subunit ribosomal RNA gene, partial sequence	ATA
MN445167.1	Glaciozyma antarctica	Antarctica: Fildes Peninsula	Glaciozyma antarctica isolate 36 large subunit ribosomal RNA gene, partial sequence	ATA
MN445156.1	Glaciozyma antarctica	Antarctica: Fildes Peninsula	Glaciozyma antarctica isolate 4 large subunit ribosomal RNA gene, partial sequence	ATA
MG736028.1	Glaciozyma antarctica	Antarctica: King George Island, Admiralty Bay	Glaciozyma antarctica isolate 2A-1C1IIII large subunit ribosomal RNA gene, partial sequence	ATA
MN609781.1	Glaciozyma litoralis	Antarctica	Glaciozyma litoralis isolate 18515 large subunit ribosomal RNA gene, partial sequence	ATA
MG736027.1	Glaciozyma litoralis	Antarctica: King George Island, Admiralty Bay	Glaciozyma litoralis isolate 6DC115IIIA large subunit ribosomal RNA gene, partial sequence	ATA
MG736026.1	Glaciozyma litoralis	Antarctica: King George Island, Admiralty Bay	Glaciozyma litoralis isolate 6DC2III large subunit ribosomal RNA gene, partial sequence	ATA
MG736025.1	Glaciozyma litoralis	Antarctica: King George Island, Admiralty Bay	Glaciozyma litoralis isolate 6DC1III large subunit ribosomal RNA gene, partial sequence	ATA
MG736024.1	Glaciozyma litoralis	Antarctica: King George Island, Admiralty Bay	Glaciozyma litoralis isolate 6DC3III large subunit ribosomal RNA gene, partial sequence	ATA
MG736023.1	Glaciozyma litoralis	Antarctica: King George Island, Admiralty Bay	Glaciozyma litoralis isolate 2B-1C3IIII large subunit ribosomal RNA gene, partial sequence	ATA
MG736022.1	Glaciozyma litoralis	Antarctica: King George Island, Admiralty Bay	Glaciozyma litoralis isolate 2B-1C1IIII large subunit ribosomal RNA gene, partial sequence	ATA
KY103472.1	Glaciozyma martinii	Antarctica	Glaciozyma martinii culture CBS:7054 small subunit ribosomal RNA gene, partial sequence; internal transcribed spacer 1, 5.8S ribosomal RNA gene, and internal transcribed spacer 2, complete sequence; and large subunit ribosomal RNA gene, partial sequence	ATA
KY103471.1	Glaciozyma martinii	Antarctica	Glaciozyma martinii culture CBS:6581 small subunit ribosomal RNA gene, partial sequence; internal transcribed spacer 1, 5.8S ribosomal RNA gene, and internal transcribed spacer 2, complete sequence; and large subunit ribosomal RNA gene, partial sequence	ATA
KY103470.1	Glaciozyma martinii	Antarctica	Glaciozyma martinii culture CBS:9639 small subunit ribosomal RNA gene, partial sequence; internal transcribed spacer 1, 5.8S ribosomal RNA gene, and internal transcribed spacer 2, complete sequence; and large subunit ribosomal RNA gene, partial sequence	ATA
KY103469.1	Glaciozyma martinii	Antarctica	Glaciozyma martinii culture CBS:10620 small subunit ribosomal RNA gene, partial sequence; internal transcribed spacer 1, 5.8S ribosomal RNA gene, and internal transcribed spacer 2, complete sequence; and large subunit ribosomal RNA gene, partial sequence	ATA
MK123288.1	Glaciozyma martinii	Antarctica	Glaciozyma martinii isolate OP34.22 internal transcribed spacer 2 and large subunit ribosomal RNA gene, partial sequence	ATA
MK123274.1	Glaciozyma martinii	Antarctica	Glaciozyma martinii isolate OP34.44 internal transcribed spacer 2 and large subunit ribosomal RNA gene, partial sequence	ATA
KY107755.1	Glaciozyma martinii	Antarctica	Glaciozyma martinii culture CBS:7054 large subunit ribosomal RNA gene, partial sequence	ATA
KY107754.1	Glaciozyma martinii	Antarctica	Glaciozyma martinii culture CBS:6581 large subunit ribosomal RNA gene, partial sequence	ATA
KY107753.1	Glaciozyma martinii	Antarctica	Glaciozyma martinii culture CBS:10620 large subunit ribosomal RNA gene, partial sequence	ATA
MN445168.1	Glaciozyma martinii	Antarctica: Fildes Peninsula	Glaciozyma martinii isolate 37 large subunit ribosomal RNA gene, partial sequence	ATA
MG736021.1	Glaciozyma martinii	Antarctica: King George Island, Admiralty Bay	Glaciozyma martinii isolate 6DC1IIII large subunit ribosomal RNA gene, partial sequence	ATA
MG736020.1	Glaciozyma martinii	Antarctica: King George Island, Admiralty Bay	Glaciozyma martinii isolate 6DC115IIIB large subunit ribosomal RNA gene, partial sequence	ATA
MG736019.1	Glaciozyma martinii	Antarctica: King George Island, Admiralty Bay	Glaciozyma martinii isolate 5D-3C115III large subunit ribosomal RNA gene, partial sequence	ATA
MG736018.1	Glaciozyma martinii	Antarctica: King George Island, Admiralty Bay	Glaciozyma martinii isolate 6DC3I large subunit ribosomal RNA gene, partial sequence	ATA
MG736017.1	Glaciozyma martinii	Antarctica: King George Island, Admiralty Bay	Glaciozyma martinii isolate 3A-1C715IA large subunit ribosomal RNA gene, partial sequence	ATA
MG736016.1	Glaciozyma martinii	Antarctica: King George Island, Admiralty Bay	Glaciozyma martinii isolate 3A-1C715IB large subunit ribosomal RNA gene, partial sequence	ATA
MN445179.1	Glaciozyma sp.	Antarctica: Fildes Peninsula	Glaciozyma sp. isolate UFMGCB 12956 large subunit ribosomal RNA gene, partial sequence	ATA
MN445178.1	Glaciozyma sp.	Antarctica: Fildes Peninsula	Glaciozyma sp. isolate UFMGCB 12952 large subunit ribosomal RNA gene, partial sequence	ATA
KY103480.1	Glaciozyma watsonii	Antarctica	Glaciozyma watsonii culture CBS:8944 small subunit ribosomal RNA gene, partial sequence; internal transcribed spacer 1, 5.8S ribosomal RNA gene, and internal transcribed spacer 2, complete sequence; and large subunit ribosomal RNA gene, partial sequence	ATA
KY103479.1	Glaciozyma watsonii	Antarctica	Glaciozyma watsonii culture CBS:10633 small subunit ribosomal RNA gene, partial sequence; internal transcribed spacer 1, 5.8S ribosomal RNA gene, and internal transcribed spacer 2, complete sequence; and large subunit ribosomal RNA gene, partial sequence	ATA
KY103477.1	Glaciozyma watsonii	Antarctica	Glaciozyma watsonii culture CBS:10641 small subunit ribosomal RNA gene, partial sequence; internal transcribed spacer 1, 5.8S ribosomal RNA gene, and internal transcribed spacer 2, complete sequence; and large subunit ribosomal RNA gene, partial sequence	ATA
KY103473.1	Glaciozyma watsonii	Antarctica	Glaciozyma watsonii culture CBS:7009 small subunit ribosomal RNA gene, partial sequence; internal transcribed spacer 1, 5.8S ribosomal RNA gene, and internal transcribed spacer 2, complete sequence; and large subunit ribosomal RNA gene, partial sequence	ATA
KY107760.1	Glaciozyma watsonii	Antarctica	Glaciozyma watsonii culture CBS:7009 large subunit ribosomal RNA gene, partial sequence	ATA
KY107758.1	Glaciozyma watsonii	Antarctica	Glaciozyma watsonii culture CBS:8944 large subunit ribosomal RNA gene, partial sequence	ATA
KY107757.1	Glaciozyma watsonii	Antarctica	Glaciozyma watsonii culture CBS:10641 large subunit ribosomal RNA gene, partial sequence	ATA
MG736015.1	Goffeauzyma gastrica	Antarctica: King George Island, Admiralty Bay	Goffeauzyma gastrica isolate 4A-3C315IIII large subunit ribosomal RNA gene, partial sequence	ATA
MG736014.1	Goffeauzyma gastrica	Antarctica: King George Island, Admiralty Bay	Goffeauzyma gastrica isolate 4A-3C115II large subunit ribosomal RNA gene, partial sequence	ATA
MG736013.1	Goffeauzyma gastrica	Antarctica: King George Island, Admiralty Bay	Goffeauzyma gastrica isolate 4A-1C215III large subunit ribosomal RNA gene, partial sequence	ATA
MG736012.1	Goffeauzyma gastrica	Antarctica: King George Island, Admiralty Bay	Goffeauzyma gastrica isolate 4A-3C115IIIB large subunit ribosomal RNA gene, partial sequence	ATA
MG736011.1	Goffeauzyma gastrica	Antarctica: King George Island, Admiralty Bay	Goffeauzyma gastrica isolate 4A-1C415IIII large subunit ribosomal RNA gene, partial sequence	ATA
MG736010.1	Goffeauzyma gastrica	Antarctica: King George Island, Admiralty Bay	Goffeauzyma gastrica isolate 4A-1C215II large subunit ribosomal RNA gene, partial sequence	ATA
MG736009.1	Goffeauzyma gastrica	Antarctica: King George Island, Admiralty Bay	Goffeauzyma gastrica isolate 4A-1C515IIII large subunit ribosomal RNA gene, partial sequence	ATA
MG736008.1	Goffeauzyma gastrica	Antarctica: King George Island, Admiralty Bay	Goffeauzyma gastrica isolate 4A-3C115IIIA large subunit ribosomal RNA gene, partial sequence	ATA
MG736007.1	Goffeauzyma gastrica	Antarctica: King George Island, Admiralty Bay	Goffeauzyma gastrica isolate 4A-1C915III large subunit ribosomal RNA gene, partial sequence	ATA
MG736006.1	Goffeauzyma gastrica	Antarctica: King George Island, Admiralty Bay	Goffeauzyma gastrica isolate 4A-1C315III large subunit ribosomal RNA gene, partial sequence	ATA
MG736005.1	Goffeauzyma gastrica	Antarctica: King George Island, Admiralty Bay	Goffeauzyma gastrica isolate 4A-1C215IIII large subunit ribosomal RNA gene, partial sequence	ATA
MG736004.1	Goffeauzyma gastrica	Antarctica: King George Island, Admiralty Bay	Goffeauzyma gastrica isolate 5A-1C115I large subunit ribosomal RNA gene, partial sequence	ATA
MG736003.1	Goffeauzyma gastrica	Antarctica: King George Island, Admiralty Bay	Goffeauzyma gastrica isolate 6A-3C515IIII large subunit ribosomal RNA gene, partial sequence	ATA
MG735789.1	Goffeauzyma gastrica	Antarctica: King George Island, Admiralty Bay	Goffeauzyma gastrica isolate 325L large subunit ribosomal RNA gene, partial sequence	ATA
MG735788.1	Goffeauzyma gastrica	Antarctica: King George Island, Admiralty Bay	Goffeauzyma gastrica isolate 308L large subunit ribosomal RNA gene, partial sequence	ATA
MT026682.1	Goffeauzyma gilvescens	Antarctica	Goffeauzyma gilvescens isolate 73 internal transcribed spacer 2 and large subunit ribosomal RNA gene, partial sequence	ATA
MF480691.1	Goffeauzyma gilvescens	Antarctica	Goffeauzyma gilvescens strain GW16-9-1 large subunit ribosomal RNA gene, partial sequence	ATA
MF480690.1	Goffeauzyma gilvescens	Antarctica	Goffeauzyma gilvescens strain GW16-7-4 large subunit ribosomal RNA gene, partial sequence	ATA
MF480689.1	Goffeauzyma gilvescens	Antarctica	Goffeauzyma gilvescens strain ZS16-4-4 large subunit ribosomal RNA gene, partial sequence	ATA
MF480685.1	Goffeauzyma gilvescens	Antarctica	Goffeauzyma gilvescens strain GW16-7-3 large subunit ribosomal RNA gene, partial sequence	ATA
MF480684.1	Goffeauzyma gilvescens	Antarctica	Goffeauzyma gilvescens strain GW16-7-2 large subunit ribosomal RNA gene, partial sequence	ATA
MF480683.1	Goffeauzyma gilvescens	Antarctica	Goffeauzyma gilvescens strain GW16-7-1 large subunit ribosomal RNA gene, partial sequence	ATA
MG010623.1	Goffeauzyma gilvescens	Antarctica	Goffeauzyma gilvescens isolate UFMGCB 10160 large subunit ribosomal RNA gene, partial sequence	ATA
KP994238.1	Goffeauzyma gilvescens	Antarctica	Cryptococcus gilvescens isolate UFMGCMYAnt392 26S large subunit ribosomal RNA gene, partial sequence	ATA
MG735787.1	Goffeauzyma gilvescens	Antarctica: King George Island, Admiralty Bay	Goffeauzyma gilvescens isolate 94L large subunit ribosomal RNA gene, partial sequence	ATA
MG735786.1	Goffeauzyma gilvescens	Antarctica: King George Island, Admiralty Bay	Goffeauzyma gilvescens isolate 7L large subunit ribosomal RNA gene, partial sequence	ATA
MG735785.1	Goffeauzyma gilvescens	Antarctica: King George Island, Admiralty Bay	Goffeauzyma gilvescens isolate 61L large subunit ribosomal RNA gene, partial sequence	ATA
MG735784.1	Goffeauzyma gilvescens	Antarctica: King George Island, Admiralty Bay	Goffeauzyma gilvescens isolate 4L large subunit ribosomal RNA gene, partial sequence	ATA
MG735783.1	Goffeauzyma gilvescens	Antarctica: King George Island, Admiralty Bay	Goffeauzyma gilvescens isolate 294L large subunit ribosomal RNA gene, partial sequence	ATA
MG735782.1	Goffeauzyma gilvescens	Antarctica: King George Island, Admiralty Bay	Goffeauzyma gilvescens isolate 401L large subunit ribosomal RNA gene, partial sequence	ATA
MG735781.1	Goffeauzyma gilvescens	Antarctica: King George Island, Admiralty Bay	Goffeauzyma gilvescens isolate 327L large subunit ribosomal RNA gene, partial sequence	ATA
MG735780.1	Goffeauzyma gilvescens	Antarctica: King George Island, Admiralty Bay	Goffeauzyma gilvescens isolate 251L large subunit ribosomal RNA gene, partial sequence	ATA
MG735779.1	Goffeauzyma gilvescens	Antarctica: King George Island, Admiralty Bay	Goffeauzyma gilvescens isolate 236L large subunit ribosomal RNA gene, partial sequence	ATA
MG735778.1	Goffeauzyma gilvescens	Antarctica: King George Island, Admiralty Bay	Goffeauzyma gilvescens isolate 230L large subunit ribosomal RNA gene, partial sequence	ATA
MG735777.1	Goffeauzyma gilvescens	Antarctica: King George Island, Admiralty Bay	Goffeauzyma gilvescens isolate 21L large subunit ribosomal RNA gene, partial sequence	ATA
MG735776.1	Goffeauzyma gilvescens	Antarctica: King George Island, Admiralty Bay	Goffeauzyma gilvescens isolate 207L large subunit ribosomal RNA gene, partial sequence	ATA
MG735775.1	Goffeauzyma gilvescens	Antarctica: King George Island, Admiralty Bay	Goffeauzyma gilvescens isolate 190L large subunit ribosomal RNA gene, partial sequence	ATA
MG735774.1	Goffeauzyma gilvescens	Antarctica: King George Island, Admiralty Bay	Goffeauzyma gilvescens isolate 142L large subunit ribosomal RNA gene, partial sequence	ATA
MG735773.1	Goffeauzyma gilvescens	Antarctica: King George Island, Admiralty Bay	Goffeauzyma gilvescens isolate 129L large subunit ribosomal RNA gene, partial sequence	ATA
MT552611.1	Goffeauzyma gilvescens	Antarctica: Nebles Point	Goffeauzyma gilvescens isolate 32PN4 large subunit ribosomal RNA gene, partial sequence	ATA
KC179193.1	Gondwania regalis	Antarctica: Antarctic peninsula	Gondwania regalis isolate USE4394 voucher Sochting 11427, C large subunit ribosomal RNA gene, partial sequence	ATA
KC179194.1	Gondwania sp. 18 UA-2013	Antarctica: Antarctic peninsula	Gondwania sp. 18 UA-2013 isolate USE4416 voucher Sochting 11523, C large subunit ribosomal RNA gene, partial sequence	ATA
MG001406.1	Gyoerffyella sp.	Antarctica	Gyoerffyella sp. isolate UFMGCB 10493 internal transcribed spacer 1, partial sequence; 5.8S ribosomal RNA gene and internal transcribed spacer 2, complete sequence; and large subunit ribosomal RNA gene, partial sequence	ATA
MN065527.1	Hamamotoa singularis	Antarctica	Hamamotoa singularis isolate UFMGCB 18387 large subunit ribosomal RNA gene, partial sequence	ATA
MN065526.1	Hamamotoa sp.	Antarctica	Hamamotoa sp. isolate UFMGCB 18391 large subunit ribosomal RNA gene, partial sequence	ATA
MT635785.1	Hannaella phetchabunensis	Antarctica: Refugio Ipanema - King George	Hannaella phetchabunensis strain 1.L2 large subunit ribosomal RNA gene, partial sequence	ATA
MT457559.1	Helgardia anguioides	Antarctica	Helgardia anguioides isolate UFMGCB 13341 internal transcribed spacer 1, partial sequence; 5.8S ribosomal RNA gene and internal transcribed spacer 2, complete sequence; and large subunit ribosomal RNA gene, partial sequence	ATA
MW033387.1	Helotiales sp.	Antarctica	Helotiales sp. strain L30 internal transcribed spacer 1, partial sequence; 5.8S ribosomal RNA gene and internal transcribed spacer 2, complete sequence; and large subunit ribosomal RNA gene, partial sequence	ATA
MN265982.1	Helotiales sp.	Antarctica	Helotiales sp. voucher M1.256 small subunit ribosomal RNA gene, partial sequence; internal transcribed spacer 1, 5.8S ribosomal RNA gene, and internal transcribed spacer 2, complete sequence; and large subunit ribosomal RNA gene, partial sequence	ATA
MN265981.1	Helotiales sp.	Antarctica	Helotiales sp. voucher P1.252 small subunit ribosomal RNA gene, partial sequence; internal transcribed spacer 1, 5.8S ribosomal RNA gene, and internal transcribed spacer 2, complete sequence; and large subunit ribosomal RNA gene, partial sequence	ATA
MN265980.1	Helotiales sp.	Antarctica	Helotiales sp. voucher P1.251 small subunit ribosomal RNA gene, partial sequence; internal transcribed spacer 1, 5.8S ribosomal RNA gene, and internal transcribed spacer 2, complete sequence; and large subunit ribosomal RNA gene, partial sequence	ATA
MN265979.1	Helotiales sp.	Antarctica	Helotiales sp. voucher B0.237 small subunit ribosomal RNA gene, partial sequence; internal transcribed spacer 1, 5.8S ribosomal RNA gene, and internal transcribed spacer 2, complete sequence; and large subunit ribosomal RNA gene, partial sequence	ATA
MN265978.1	Helotiales sp.	Antarctica	Helotiales sp. voucher B0.238 small subunit ribosomal RNA gene, partial sequence; internal transcribed spacer 1, 5.8S ribosomal RNA gene, and internal transcribed spacer 2, complete sequence; and large subunit ribosomal RNA gene, partial sequence	ATA
MN265977.1	Helotiales sp.	Antarctica	Helotiales sp. voucher Px0.233 small subunit ribosomal RNA gene, partial sequence; internal transcribed spacer 1, 5.8S ribosomal RNA gene, and internal transcribed spacer 2, complete sequence; and large subunit ribosomal RNA gene, partial sequence	ATA
MN265976.1	Helotiales sp.	Antarctica	Helotiales sp. voucher P0.216 small subunit ribosomal RNA gene, partial sequence; internal transcribed spacer 1, 5.8S ribosomal RNA gene, and internal transcribed spacer 2, complete sequence; and large subunit ribosomal RNA gene, partial sequence	ATA
MN265974.1	Helotiales sp.	Antarctica	Helotiales sp. voucher B1.157 small subunit ribosomal RNA gene, partial sequence; internal transcribed spacer 1, 5.8S ribosomal RNA gene, and internal transcribed spacer 2, complete sequence; and large subunit ribosomal RNA gene, partial sequence	ATA
MN265973.1	Helotiales sp.	Antarctica	Helotiales sp. voucher B0.154 small subunit ribosomal RNA gene, partial sequence; internal transcribed spacer 1, 5.8S ribosomal RNA gene, and internal transcribed spacer 2, complete sequence; and large subunit ribosomal RNA gene, partial sequence	ATA
MN265972.1	Helotiales sp.	Antarctica	Helotiales sp. voucher PX5.127 small subunit ribosomal RNA gene, partial sequence; internal transcribed spacer 1, 5.8S ribosomal RNA gene, and internal transcribed spacer 2, complete sequence; and large subunit ribosomal RNA gene, partial sequence	ATA
MN265971.1	Helotiales sp.	Antarctica	Helotiales sp. voucher P0.113 internal transcribed spacer 1, partial sequence; 5.8S ribosomal RNA gene and internal transcribed spacer 2, complete sequence; and large subunit ribosomal RNA gene, partial sequence	ATA
MN265970.1	Helotiales sp.	Antarctica	Helotiales sp. voucher B1.20 small subunit ribosomal RNA gene, partial sequence; internal transcribed spacer 1, 5.8S ribosomal RNA gene, and internal transcribed spacer 2, complete sequence; and large subunit ribosomal RNA gene, partial sequence	ATA
MW033386.1	Helotiales sp.	Antarctica	Helotiales sp. strain L30 large subunit ribosomal RNA gene, partial sequence	ATA
MH128171.1	Helotiales sp.	Antarctica: King George Island, Admiralty Bay	Helotiales sp. isolate LW8 small subunit ribosomal RNA gene, partial sequence; internal transcribed spacer 1, 5.8S ribosomal RNA gene, and internal transcribed spacer 2, complete sequence; and large subunit ribosomal RNA gene, partial sequence	ATA
MF494624.1	Helotiales sp. 1 OV-2018	Antarctica	Helotiales sp. 1 OV-2018 strain VKM FW-3263 small subunit ribosomal RNA gene, partial sequence; internal transcribed spacer 1, 5.8S ribosomal RNA gene, and internal transcribed spacer 2, complete sequence; and large subunit ribosomal RNA gene, partial sequence	ATA
MF494625.1	Helotiales sp. 2 OV-2018	Antarctica	Helotiales sp. 2 OV-2018 strain VKM FW-3264 small subunit ribosomal RNA gene, partial sequence; internal transcribed spacer 1, 5.8S ribosomal RNA gene, and internal transcribed spacer 2, complete sequence; and large subunit ribosomal RNA gene, partial sequence	ATA
MN265968.1	Herpotrichia sp.	Antarctica	Herpotrichia sp. voucher P4.42 small subunit ribosomal RNA gene, partial sequence; internal transcribed spacer 1, 5.8S ribosomal RNA gene, and internal transcribed spacer 2, complete sequence; and large subunit ribosomal RNA gene, partial sequence	ATA
MN265967.1	Herpotrichia sp.	Antarctica	Herpotrichia sp. voucher P4.135 small subunit ribosomal RNA gene, partial sequence; internal transcribed spacer 1, 5.8S ribosomal RNA gene, and internal transcribed spacer 2, complete sequence; and large subunit ribosomal RNA gene, partial sequence	ATA
MN265966.1	Herpotrichia sp.	Antarctica	Herpotrichia sp. voucher P4.290 small subunit ribosomal RNA gene, partial sequence; internal transcribed spacer 1, 5.8S ribosomal RNA gene, and internal transcribed spacer 2, complete sequence; and large subunit ribosomal RNA gene, partial sequence	ATA
MN265965.1	Herpotrichia sp.	Antarctica	Herpotrichia sp. voucher M4.306 small subunit ribosomal RNA gene, partial sequence; internal transcribed spacer 1, 5.8S ribosomal RNA gene, and internal transcribed spacer 2, complete sequence; and large subunit ribosomal RNA gene, partial sequence	ATA
MN265964.1	Herpotrichia sp.	Antarctica	Herpotrichia sp. voucher M4.307 small subunit ribosomal RNA gene, partial sequence; internal transcribed spacer 1, 5.8S ribosomal RNA gene, and internal transcribed spacer 2, complete sequence; and large subunit ribosomal RNA gene, partial sequence	ATA
MN265963.1	Herpotrichia sp.	Antarctica	Herpotrichia sp. voucher P8.326 small subunit ribosomal RNA gene, partial sequence; internal transcribed spacer 1, 5.8S ribosomal RNA gene, and internal transcribed spacer 2, complete sequence; and large subunit ribosomal RNA gene, partial sequence	ATA
MN629145.1	Heterocephalacria sp.	Antarctica	Heterocephalacria sp. isolate UFMG-CM-Y6568 large subunit ribosomal RNA gene, partial sequence	ATA
DQ219309.1	Himantormia lugubris	Antarctica	Himantormia lugubris voucher Kim 05013 small subunit ribosomal RNA gene, partial sequence; internal transcribed spacer 1, 5.8S ribosomal RNA gene, and internal transcribed spacer 2, complete sequence; and large subunit ribosomal RNA gene, partial sequence	ATA
EF489947.1	Himantormia lugubris	Antarctica	Himantormia lugubris strain HUR ANT050928 28S ribosomal RNA gene, partial sequence	ATA
EF489931.1	Himantormia lugubris	Antarctica	Himantormia lugubris strain HUR ANT050851 28S ribosomal RNA gene, partial sequence	ATA
EF489915.1	Himantormia lugubris	Antarctica	Himantormia lugubris strain HUR ANT050774 28S ribosomal RNA gene, partial sequence	ATA
EF489912.1	Himantormia lugubris	Antarctica	Himantormia lugubris strain HUR ANT050762 28S ribosomal RNA gene, partial sequence	ATA
MK123289.1	Holtermanniella festucosa	Antarctica	Holtermanniella festucosa isolate OP34.9 internal transcribed spacer 2 and large subunit ribosomal RNA gene, partial sequence	ATA
MG735796.1	Holtermanniella festucosa	Antarctica: King George Island, Admiralty Bay	Holtermanniella festucosa isolate 5L large subunit ribosomal RNA gene, partial sequence	ATA
MG735795.1	Holtermanniella festucosa	Antarctica: King George Island, Admiralty Bay	Holtermanniella festucosa isolate 362L large subunit ribosomal RNA gene, partial sequence	ATA
KY103594.1	Holtermanniella nyarrowii	Antarctica	Holtermanniella nyarrowii culture CBS:8804 small subunit ribosomal RNA gene, partial sequence; internal transcribed spacer 1, 5.8S ribosomal RNA gene, and internal transcribed spacer 2, complete sequence; and large subunit ribosomal RNA gene, partial sequence	ATA
KY107873.1	Holtermanniella nyarrowii	Antarctica	Holtermanniella nyarrowii culture CBS:8804 large subunit ribosomal RNA gene, partial sequence	ATA
KY107872.1	Holtermanniella nyarrowii	Antarctica	Holtermanniella nyarrowii culture CBS:8805 large subunit ribosomal RNA gene, partial sequence	ATA
MN629150.1	Holtermanniella nyarrowii	Antarctica	Holtermanniella nyarrowii isolate UFMG-CM-Y6616 large subunit ribosomal RNA gene, partial sequence	ATA
MT635786.1	Holtermanniella nyarrowii	Antarctica: Dufayel	Holtermanniella nyarrowii strain 7.L31 large subunit ribosomal RNA gene, partial sequence	ATA
KY103595.1	Holtermanniella wattica	Antarctica	Holtermanniella wattica culture CBS:9496 small subunit ribosomal RNA gene, partial sequence; internal transcribed spacer 1, 5.8S ribosomal RNA gene, and internal transcribed spacer 2, complete sequence; and large subunit ribosomal RNA gene, partial sequence	ATA
KY107874.1	Holtermanniella wattica	Antarctica	Holtermanniella wattica culture CBS:9496 large subunit ribosomal RNA gene, partial sequence	ATA
MN065560.1	Holtermanniella wattica	Antarctica	Holtermanniella wattica isolate UFMGCB 18475 large subunit ribosomal RNA gene, partial sequence	ATA
KP994235.1	Holtermanniella wattica	Antarctica	Holtermanniella watticus isolate UFMGCMYAnt411 26S large subunit ribosomal RNA gene, partial sequence	ATA
MG736046.1	Holtermanniella wattica	Antarctica: King George Island, Admiralty Bay	Holtermanniella wattica isolate 6A-1C3IIIA large subunit ribosomal RNA gene, partial sequence	ATA
MG736045.1	Holtermanniella wattica	Antarctica: King George Island, Admiralty Bay	Holtermanniella wattica isolate 6A-3C215IIII large subunit ribosomal RNA gene, partial sequence	ATA
MG736044.1	Holtermanniella wattica	Antarctica: King George Island, Admiralty Bay	Holtermanniella wattica isolate 6A-1C1IIB large subunit ribosomal RNA gene, partial sequence	ATA
MG736043.1	Holtermanniella wattica	Antarctica: King George Island, Admiralty Bay	Holtermanniella wattica isolate 6B-3C115IIII large subunit ribosomal RNA gene, partial sequence	ATA
MG736042.1	Holtermanniella wattica	Antarctica: King George Island, Admiralty Bay	Holtermanniella wattica isolate 6B-1C2IIB large subunit ribosomal RNA gene, partial sequence	ATA
MG736041.1	Holtermanniella wattica	Antarctica: King George Island, Admiralty Bay	Holtermanniella wattica isolate 6B-1C2IIA large subunit ribosomal RNA gene, partial sequence	ATA
MG736040.1	Holtermanniella wattica	Antarctica: King George Island, Admiralty Bay	Holtermanniella wattica isolate 6B-1C2IIII large subunit ribosomal RNA gene, partial sequence	ATA
MG736039.1	Holtermanniella wattica	Antarctica: King George Island, Admiralty Bay	Holtermanniella wattica isolate 6A-1C3IIIB large subunit ribosomal RNA gene, partial sequence	ATA
MG736038.1	Holtermanniella wattica	Antarctica: King George Island, Admiralty Bay	Holtermanniella wattica isolate 6A-1C1IIA large subunit ribosomal RNA gene, partial sequence	ATA
MG735808.1	Holtermanniella wattica	Antarctica: King George Island, Admiralty Bay	Holtermanniella wattica isolate 36L large subunit ribosomal RNA gene, partial sequence	ATA
MG735807.1	Holtermanniella wattica	Antarctica: King George Island, Admiralty Bay	Holtermanniella wattica isolate 363L large subunit ribosomal RNA gene, partial sequence	ATA
MG735806.1	Holtermanniella wattica	Antarctica: King George Island, Admiralty Bay	Holtermanniella wattica isolate 331L large subunit ribosomal RNA gene, partial sequence	ATA
MG735805.1	Holtermanniella wattica	Antarctica: King George Island, Admiralty Bay	Holtermanniella wattica isolate 311L large subunit ribosomal RNA gene, partial sequence	ATA
MG735804.1	Holtermanniella wattica	Antarctica: King George Island, Admiralty Bay	Holtermanniella wattica isolate 257L large subunit ribosomal RNA gene, partial sequence	ATA
MG735803.1	Holtermanniella wattica	Antarctica: King George Island, Admiralty Bay	Holtermanniella wattica isolate 239L large subunit ribosomal RNA gene, partial sequence	ATA
MG735802.1	Holtermanniella wattica	Antarctica: King George Island, Admiralty Bay	Holtermanniella wattica isolate 222L large subunit ribosomal RNA gene, partial sequence	ATA
MG735801.1	Holtermanniella wattica	Antarctica: King George Island, Admiralty Bay	Holtermanniella wattica isolate 198L large subunit ribosomal RNA gene, partial sequence	ATA
MG735800.1	Holtermanniella wattica	Antarctica: King George Island, Admiralty Bay	Holtermanniella wattica isolate 162L large subunit ribosomal RNA gene, partial sequence	ATA
MG735799.1	Holtermanniella wattica	Antarctica: King George Island, Admiralty Bay	Holtermanniella wattica isolate 107L large subunit ribosomal RNA gene, partial sequence	ATA
MG735798.1	Holtermanniella wattica	Antarctica: King George Island, Admiralty Bay	Holtermanniella wattica isolate 235L large subunit ribosomal RNA gene, partial sequence	ATA
MG735797.1	Holtermanniella wattica	Antarctica: King George Island, Admiralty Bay	Holtermanniella wattica isolate 195L large subunit ribosomal RNA gene, partial sequence	ATA
MK889362.1	Hyaloscyphaceae sp.	Antarctica	Hyaloscyphaceae sp. isolate UFMGCB 12590 internal transcribed spacer 1, partial sequence; 5.8S ribosomal RNA gene and internal transcribed spacer 2, complete sequence; and large subunit ribosomal RNA gene, partial sequence	ATA
MN065511.1	Kabatiella cf. bupleuri	Antarctica	Kabatiella cf. bupleuri isolate UFMGCB 12440 internal transcribed spacer 1, partial sequence; 5.8S ribosomal RNA gene and internal transcribed spacer 2, complete sequence; and large subunit ribosomal RNA gene, partial sequence	ATA
MN065565.1	Kabatiella cf. bupleuri	Antarctica	Kabatiella cf. bupleuri isolate UFMGCB 18440 large subunit ribosomal RNA gene, partial sequence	ATA
MN629151.1	Kondoa changbaiensis	Antarctica	Kondoa changbaiensis isolate UFMG-CM-Y6584 large subunit ribosomal RNA gene, partial sequence	ATA
MN445158.1	Kondoa changbaiensis	Antarctica: Fildes Peninsula	Kondoa changbaiensis isolate 9 large subunit ribosomal RNA gene, partial sequence	ATA
KY103883.1	Kondoa malvinella	Antarctica	Kondoa malvinella culture CBS:6082 small subunit ribosomal RNA gene, partial sequence; internal transcribed spacer 1, 5.8S ribosomal RNA gene, and internal transcribed spacer 2, complete sequence; and large subunit ribosomal RNA gene, partial sequence	ATA
KY108159.1	Kondoa malvinella	Antarctica	Kondoa malvinella culture CBS:6082 large subunit ribosomal RNA gene, partial sequence	ATA
KY108158.1	Kondoa malvinella	Antarctica	Kondoa malvinella culture CBS:6083 large subunit ribosomal RNA gene, partial sequence	ATA
MN445176.1	Kondoa malvinella	Antarctica: Fildes Peninsula	Kondoa malvinella isolate 66 large subunit ribosomal RNA gene, partial sequence	ATA
MT635787.1	Kondoa sp.	Antarctica: Refugio Ipanema - King George	Kondoa sp. strain 14.L3 large subunit ribosomal RNA gene, partial sequence	ATA
MN445154.1	Kondoa subrosea	Antarctica: Fildes Peninsula	Kondoa subrosea isolate 2 large subunit ribosomal RNA gene, partial sequence	ATA
MN445172.1	Kriegeriales sp.	Antarctica: Fildes Peninsula	Kriegeriales sp. isolate 46 large subunit ribosomal RNA gene, partial sequence	ATA
MN445170.1	Kriegeriales sp.	Antarctica: Fildes Peninsula	Kriegeriales sp. isolate 44 large subunit ribosomal RNA gene, partial sequence	ATA
MH128173.1	Laetinaevia carneoflavida	Antarctica: King George Island, Admiralty Bay	Laetinaevia carneoflavida isolate LW10 small subunit ribosomal RNA gene, partial sequence; internal transcribed spacer 1, 5.8S ribosomal RNA gene, and internal transcribed spacer 2, complete sequence; and large subunit ribosomal RNA gene, partial sequence	ATA
MK123943.1	Leohumicola sp.	Antarctica: South Shetlands, King George Island, Keller Peninsula	Leohumicola sp. isolate UFMGCB 12630 internal transcribed spacer 1, partial sequence; 5.8S ribosomal RNA gene and internal transcribed spacer 2, complete sequence; and large subunit ribosomal RNA gene, partial sequence	ATA
MT367235.1	Leotiomycetes sp.	Antarctica	Leotiomycetes sp. strain HSX6#-16 internal transcribed spacer 1, partial sequence; 5.8S ribosomal RNA gene and internal transcribed spacer 2, complete sequence; and large subunit ribosomal RNA gene, partial sequence	ATA
MT367209.1	Leotiomycetes sp.	Antarctica	Leotiomycetes sp. strain DLW-7 internal transcribed spacer 1, partial sequence; 5.8S ribosomal RNA gene and internal transcribed spacer 2, complete sequence; and large subunit ribosomal RNA gene, partial sequence	ATA
MT367207.1	Leotiomycetes sp.	Antarctica	Leotiomycetes sp. strain CH-10 internal transcribed spacer 1, partial sequence; 5.8S ribosomal RNA gene and internal transcribed spacer 2, complete sequence; and large subunit ribosomal RNA gene, partial sequence	ATA
MH128165.1	Leotiomycetes sp.	Antarctica: King George Island, Admiralty Bay	Leotiomycetes sp. isolate LW2 small subunit ribosomal RNA gene, partial sequence; internal transcribed spacer 1, 5.8S ribosomal RNA gene, and internal transcribed spacer 2, complete sequence; and large subunit ribosomal RNA gene, partial sequence	ATA
MH128164.1	Leotiomycetes sp.	Antarctica: King George Island, Admiralty Bay	Leotiomycetes sp. isolate LW1 small subunit ribosomal RNA gene, partial sequence; internal transcribed spacer 1, 5.8S ribosomal RNA gene, and internal transcribed spacer 2, complete sequence; and large subunit ribosomal RNA gene, partial sequence	ATA
EF489957.1	Leptogium puberulum	Antarctica	Leptogium puberulum strain HUR ANT050958 28S ribosomal RNA gene, partial sequence	ATA
MH128282.1	Leptosphaeria sp.	Antarctica: King George Island, Admiralty Bay	Leptosphaeria sp. isolate LW119 small subunit ribosomal RNA gene, partial sequence; internal transcribed spacer 1, 5.8S ribosomal RNA gene, and internal transcribed spacer 2, complete sequence; and large subunit ribosomal RNA gene, partial sequence	ATA
MH128281.1	Leptosphaeria sp.	Antarctica: King George Island, Admiralty Bay	Leptosphaeria sp. isolate LW118 small subunit ribosomal RNA gene, partial sequence; internal transcribed spacer 1, 5.8S ribosomal RNA gene, and internal transcribed spacer 2, complete sequence; and large subunit ribosomal RNA gene, partial sequence	ATA
MH128280.1	Leptosphaeria sp.	Antarctica: King George Island, Admiralty Bay	Leptosphaeria sp. isolate LW117 small subunit ribosomal RNA gene, partial sequence; internal transcribed spacer 1, 5.8S ribosomal RNA gene, and internal transcribed spacer 2, complete sequence; and large subunit ribosomal RNA gene, partial sequence	ATA
MH128279.1	Leptosphaeria sp.	Antarctica: King George Island, Admiralty Bay	Leptosphaeria sp. isolate LW116 small subunit ribosomal RNA gene, partial sequence; internal transcribed spacer 1, 5.8S ribosomal RNA gene, and internal transcribed spacer 2, complete sequence; and large subunit ribosomal RNA gene, partial sequence	ATA
MH128278.1	Leptosphaeria sp.	Antarctica: King George Island, Admiralty Bay	Leptosphaeria sp. isolate LW115 small subunit ribosomal RNA gene, partial sequence; internal transcribed spacer 1, 5.8S ribosomal RNA gene, and internal transcribed spacer 2, complete sequence; and large subunit ribosomal RNA gene, partial sequence	ATA
MH128276.1	Leptosphaeria sp.	Antarctica: King George Island, Admiralty Bay	Leptosphaeria sp. isolate LW113 small subunit ribosomal RNA gene, partial sequence; internal transcribed spacer 1, 5.8S ribosomal RNA gene, and internal transcribed spacer 2, complete sequence; and large subunit ribosomal RNA gene, partial sequence	ATA
MK182437.1	Letendraea sp.	Antarctica	Letendraea sp. isolate 12069 internal transcribed spacer 1, partial sequence; 5.8S ribosomal RNA gene and internal transcribed spacer 2, complete sequence; and large subunit ribosomal RNA gene, partial sequence	ATA
MN629148.1	Leucosporidium creatinivorum	Antarctica	Leucosporidium creatinivorum isolate UFMG-CM-Y6617 large subunit ribosomal RNA gene, partial sequence	ATA
KP994219.1	Leucosporidium creatinivorum	Antarctica	Leucosporidium creatinivorum isolate UFMGCMYAnt469 26S large subunit ribosomal RNA gene, partial sequence	ATA
KP994234.1	Leucosporidium creatinivorum	Antarctica	Leucosporidium creatinivorum isolate UFMGCMYAnt413 26S large subunit ribosomal RNA gene, partial sequence	ATA
MT635788.1	Leucosporidium creatinivorum	Antarctica: Walers Bay - Deception	Leucosporidium creatinivorum strain 4.L11 large subunit ribosomal RNA gene, partial sequence	ATA
MN065547.1	Leucosporidium fragarium	Antarctica	Leucosporidium fragarium isolate UFMGCB 18371 internal transcribed spacer 2 and large subunit ribosomal RNA gene, partial sequence	ATA
MT026685.1	Leucosporidium fragarium	Antarctica	Leucosporidium fragarium isolate 133 large subunit ribosomal RNA gene, partial sequence	ATA
MN629158.1	Leucosporidium fragarium	Antarctica	Leucosporidium fragarium isolate UFMG-CM-Y6607 large subunit ribosomal RNA gene, partial sequence	ATA
MG735818.1	Leucosporidium fragarium	Antarctica: King George Island, Admiralty Bay	Leucosporidium fragarium isolate 51L large subunit ribosomal RNA gene, partial sequence	ATA
MG735817.1	Leucosporidium fragarium	Antarctica: King George Island, Admiralty Bay	Leucosporidium fragarium isolate 17L large subunit ribosomal RNA gene, partial sequence	ATA
MG735816.1	Leucosporidium fragarium	Antarctica: King George Island, Admiralty Bay	Leucosporidium fragarium isolate 150L large subunit ribosomal RNA gene, partial sequence	ATA
MT026683.1	Leucosporidium muscorum	Antarctica	Leucosporidium muscorum isolate 77 large subunit ribosomal RNA gene, partial sequence	ATA
MG736053.1	Leucosporidium muscorum	Antarctica: King George Island, Admiralty Bay	Leucosporidium muscorum isolate 6A-3C315IIIIB large subunit ribosomal RNA gene, partial sequence	ATA
MG736052.1	Leucosporidium muscorum	Antarctica: King George Island, Admiralty Bay	Leucosporidium muscorum isolate 6B-3C315IIIIA large subunit ribosomal RNA gene, partial sequence	ATA
MG736051.1	Leucosporidium muscorum	Antarctica: King George Island, Admiralty Bay	Leucosporidium muscorum isolate 5B-3C2IIII large subunit ribosomal RNA gene, partial sequence	ATA
MG736050.1	Leucosporidium muscorum	Antarctica: King George Island, Admiralty Bay	Leucosporidium muscorum isolate 6B-3C415III large subunit ribosomal RNA gene, partial sequence	ATA
MG736049.1	Leucosporidium muscorum	Antarctica: King George Island, Admiralty Bay	Leucosporidium muscorum isolate 6A-1C2IIII large subunit ribosomal RNA gene, partial sequence	ATA
MG736048.1	Leucosporidium muscorum	Antarctica: King George Island, Admiralty Bay	Leucosporidium muscorum isolate 6A-1C215I large subunit ribosomal RNA gene, partial sequence	ATA
MG736047.1	Leucosporidium muscorum	Antarctica: King George Island, Admiralty Bay	Leucosporidium muscorum isolate 6A-1C2I large subunit ribosomal RNA gene, partial sequence	ATA
KY104031.1	Leucosporidium scottii	Antarctica	Leucosporidium scottii culture CBS:5931 small subunit ribosomal RNA gene, partial sequence; internal transcribed spacer 1, 5.8S ribosomal RNA gene, and internal transcribed spacer 2, complete sequence; and large subunit ribosomal RNA gene, partial sequence	ATA
KY108291.1	Leucosporidium scottii	Antarctica	Leucosporidium scottii culture CBS:5931 large subunit ribosomal RNA gene, partial sequence	ATA
MN121387.1	Leucosporidium sp.	Antarctica	Leucosporidium sp. isolate UFMGCB 18416 internal transcribed spacer 1, partial sequence; 5.8S ribosomal RNA gene and internal transcribed spacer 2, complete sequence; and large subunit ribosomal RNA gene, partial sequence	ATA
MN121386.1	Leucosporidium sp.	Antarctica	Leucosporidium sp. isolate UFMGCB 18416 internal transcribed spacer 2 and large subunit ribosomal RNA gene, partial sequence	ATA
MN065549.1	Leucosporidium sp.	Antarctica	Leucosporidium sp. isolate UFMGCB 18368 internal transcribed spacer 2 and large subunit ribosomal RNA gene, partial sequence	ATA
MN445180.1	Leucosporidium sp.	Antarctica: Fildes Peninsula	Leucosporidium sp. isolate UFMGCB 12960 large subunit ribosomal RNA gene, partial sequence	ATA
MN445157.1	Leucosporidium sp.	Antarctica: Fildes Peninsula	Leucosporidium sp. isolate 7 large subunit ribosomal RNA gene, partial sequence	ATA
MG735852.1	Leucosporidium sp.	Antarctica: King George Island, Admiralty Bay	Leucosporidium sp. isolate 89L large subunit ribosomal RNA gene, partial sequence	ATA
MG735851.1	Leucosporidium sp.	Antarctica: King George Island, Admiralty Bay	Leucosporidium sp. isolate 73L large subunit ribosomal RNA gene, partial sequence	ATA
MG735850.1	Leucosporidium sp.	Antarctica: King George Island, Admiralty Bay	Leucosporidium sp. isolate 42L large subunit ribosomal RNA gene, partial sequence	ATA
MG735849.1	Leucosporidium sp.	Antarctica: King George Island, Admiralty Bay	Leucosporidium sp. isolate 375L large subunit ribosomal RNA gene, partial sequence	ATA
MG735848.1	Leucosporidium sp.	Antarctica: King George Island, Admiralty Bay	Leucosporidium sp. isolate 366L large subunit ribosomal RNA gene, partial sequence	ATA
MG735847.1	Leucosporidium sp.	Antarctica: King George Island, Admiralty Bay	Leucosporidium sp. isolate 350L large subunit ribosomal RNA gene, partial sequence	ATA
MG735846.1	Leucosporidium sp.	Antarctica: King George Island, Admiralty Bay	Leucosporidium sp. isolate 348L large subunit ribosomal RNA gene, partial sequence	ATA
MG735845.1	Leucosporidium sp.	Antarctica: King George Island, Admiralty Bay	Leucosporidium sp. isolate 346L large subunit ribosomal RNA gene, partial sequence	ATA
[truncated: 185,064 more rows]
