# Supplementary material for: The contribution of tropical long-term studies to mycology
Source: IMA Fungus. 2024 Nov 11;15:35. doi: 10.1186/s43008-024-00166-5 (PMC11552369; doi:10.1186/s43008-024-00166-5)
Supplement: Supplementary file 5 — Additional file 5. Provides EF1 nucleotide data from NCBI used to create Fig. 3. [file 43008_2024_166_MOESM5_ESM.csv]

accession	organism	country	definition	country_code
KX924251.1	Scopulariopsis sexualis	Myanmar	Scopulariopsis sexualis strain CBS 250.64 translation elongation factor 1-alpha (tef1) gene, partial cds	MMR
MF473396.1	Cladosporium dominicanum	Aruba	Cladosporium dominicanum culture CPC:22244 translation elongation factor 1-alpha (tef1) gene, partial cds	ABW
KF407987.1	Parathyridaria percutanea	Aruba	Roussoella percutanea strain CBS 868.95 elongation factor 1a (tef1) gene, partial cds	ABW
JQ324988.1	Pseudocercospora angolensis	Angola	Pseudocercospora angolensis culture-collection CBS:149.53 translation elongation factor 1-alpha (tef1) gene, partial cds	AGO
MK442714.1	Pseudoteratosphaeria africana	Angola	Pseudoteratosphaeria africana culture CBS:144596 translation elongation factor 1-alpha (tef1) gene, partial cds	AGO
MK442713.1	Pseudoteratosphaeria africana	Angola	Pseudoteratosphaeria africana culture CBS:144595 translation elongation factor 1-alpha (tef1) gene, partial cds	AGO
MK442712.1	Pseudoteratosphaeria africana	Angola	Pseudoteratosphaeria africana culture CBS:144597 translation elongation factor 1-alpha (tef1) gene, partial cds	AGO
MN447201.1	Neoscytalidium dimidiatum	United Arab Emirates	Neoscytalidium dimidiatum strain DSM 109897 translation elongation factor 1-alpha (TEF1) gene, partial cds	ARE
KC584686.1	Alternaria simsimi	Argentina	Alternaria simsimi strain CBS 115265 translation elongation factor 1-alpha (tef1) gene, partial cds	ARG
KY907671.1	Arambarria destruens	Argentina	Arambarria destruens voucher CIEFAPcc563 translation elongation factor 1-alpha (tef1) gene, partial cds	ARG
KY907670.1	Arambarria destruens	Argentina	Arambarria destruens voucher CIEFAPcc550 translation elongation factor 1-alpha (tef1) gene, partial cds	ARG
KY907669.1	Arambarria destruens	Argentina	Arambarria destruens voucher CIEFAPcc547 translation elongation factor 1-alpha (tef1) gene, partial cds	ARG
KY907668.1	Arambarria destruens	Argentina	Arambarria destruens voucher CIEFAPcc16 translation elongation factor 1-alpha (tef1) gene, partial cds	ARG
KY907667.1	Arambarria destruens	Argentina	Arambarria destruens voucher MR12504 translation elongation factor 1-alpha (tef1) gene, partial cds	ARG
KY907666.1	Arambarria destruens	Argentina	Arambarria destruens voucher MR12478 translation elongation factor 1-alpha (tef1) gene, partial cds	ARG
KY907665.1	Arambarria destruens	Argentina	Arambarria destruens voucher MR11116 translation elongation factor 1-alpha (tef1) gene, partial cds	ARG
KY907664.1	Arambarria destruens	Argentina	Arambarria destruens voucher MR11172 translation elongation factor 1-alpha (tef1) gene, partial cds	ARG
KY905696.1	Bipolaris variabilis	Argentina	Bipolaris variabilis strain CBS 127716 translation elongation factor 1-alpha (tef1) gene, partial cds	ARG
KX924043.1	Cephalotrichum asperulum	Argentina	Cephalotrichum asperulum strain CBS 582.71 translation elongation factor 1-alpha (tef1) gene, partial cds	ARG
MT013713.1	Cercospora kikuchii	Argentina	Cercospora kikuchii isolate ARG_19_052 translation elongation factor 1-alpha (tef1) gene, partial cds	ARG
MT013711.1	Cercospora kikuchii	Argentina	Cercospora kikuchii isolate ARG_19_011 translation elongation factor 1-alpha (tef1) gene, partial cds	ARG
MT013708.1	Cercospora kikuchii	Argentina	Cercospora kikuchii isolate ARG_18_001 translation elongation factor 1-alpha (tef1) gene, partial cds	ARG
MT013703.1	Cercospora kikuchii	Argentina	Cercospora kikuchii isolate ARG_16_417 translation elongation factor 1-alpha (tef1) gene, partial cds	ARG
MT013702.1	Cercospora kikuchii	Argentina	Cercospora kikuchii isolate ARG_16_402 translation elongation factor 1-alpha (tef1) gene, partial cds	ARG
MT013701.1	Cercospora kikuchii	Argentina	Cercospora kikuchii isolate ARG_16_401 translation elongation factor 1-alpha (tef1) gene, partial cds	ARG
MT013700.1	Cercospora kikuchii	Argentina	Cercospora kikuchii isolate ARG_16_396 translation elongation factor 1-alpha (tef1) gene, partial cds	ARG
MT013699.1	Cercospora kikuchii	Argentina	Cercospora kikuchii isolate ARG_16_395 translation elongation factor 1-alpha (tef1) gene, partial cds	ARG
MT013698.1	Cercospora kikuchii	Argentina	Cercospora kikuchii isolate ARG_16_394 translation elongation factor 1-alpha (tef1) gene, partial cds	ARG
MT013697.1	Cercospora kikuchii	Argentina	Cercospora kikuchii isolate ARG_16_385 translation elongation factor 1-alpha (tef1) gene, partial cds	ARG
MT013696.1	Cercospora kikuchii	Argentina	Cercospora kikuchii isolate ARG_16_355 translation elongation factor 1-alpha (tef1) gene, partial cds	ARG
MT013695.1	Cercospora kikuchii	Argentina	Cercospora kikuchii isolate ARG_16_349 translation elongation factor 1-alpha (tef1) gene, partial cds	ARG
MT013694.1	Cercospora kikuchii	Argentina	Cercospora kikuchii isolate ARG_16_340 translation elongation factor 1-alpha (tef1) gene, partial cds	ARG
MT013693.1	Cercospora kikuchii	Argentina	Cercospora kikuchii isolate ARG_16_324 translation elongation factor 1-alpha (tef1) gene, partial cds	ARG
MT013692.1	Cercospora kikuchii	Argentina	Cercospora kikuchii isolate ARG_16_314 translation elongation factor 1-alpha (tef1) gene, partial cds	ARG
MT013691.1	Cercospora kikuchii	Argentina	Cercospora kikuchii isolate ARG_16_283 translation elongation factor 1-alpha (tef1) gene, partial cds	ARG
MT013690.1	Cercospora kikuchii	Argentina	Cercospora kikuchii isolate ARG_16_278 translation elongation factor 1-alpha (tef1) gene, partial cds	ARG
MT013688.1	Cercospora kikuchii	Argentina	Cercospora kikuchii isolate ARG_16_239 translation elongation factor 1-alpha (tef1) gene, partial cds	ARG
MT013686.1	Cercospora kikuchii	Argentina	Cercospora kikuchii isolate ARG_16_199 translation elongation factor 1-alpha (tef1) gene, partial cds	ARG
MT013685.1	Cercospora kikuchii	Argentina	Cercospora kikuchii isolate ARG_16_169 translation elongation factor 1-alpha (tef1) gene, partial cds	ARG
MT013684.1	Cercospora kikuchii	Argentina	Cercospora kikuchii isolate ARG_16_155 translation elongation factor 1-alpha (tef1) gene, partial cds	ARG
MT013683.1	Cercospora kikuchii	Argentina	Cercospora kikuchii isolate ARG_16_133 translation elongation factor 1-alpha (tef1) gene, partial cds	ARG
MT013681.1	Cercospora kikuchii	Argentina	Cercospora kikuchii isolate ARG_16_102 translation elongation factor 1-alpha (tef1) gene, partial cds	ARG
MT013679.1	Cercospora kikuchii	Argentina	Cercospora kikuchii isolate ARG_16_055 translation elongation factor 1-alpha (tef1) gene, partial cds	ARG
MT013678.1	Cercospora kikuchii	Argentina	Cercospora kikuchii isolate ARG_16_015 translation elongation factor 1-alpha (tef1) gene, partial cds	ARG
MT013677.1	Cercospora kikuchii	Argentina	Cercospora kikuchii isolate ARG_16_008 translation elongation factor 1-alpha (tef1) gene, partial cds	ARG
MT013676.1	Cercospora kikuchii	Argentina	Cercospora kikuchii isolate ARG_16_007 translation elongation factor 1-alpha (tef1) gene, partial cds	ARG
MT013674.1	Cercospora kikuchii	Argentina	Cercospora kikuchii isolate ARG_16_004 translation elongation factor 1-alpha (tef1) gene, partial cds	ARG
MT013673.1	Cercospora kikuchii	Argentina	Cercospora kikuchii isolate ARG_14_001 translation elongation factor 1-alpha (tef1) gene, partial cds	ARG
JX143378.1	Cercospora kikuchii	Argentina	Cercospora kikuchii strain CBS 132633 translation elongation factor 1-alpha (tef1) gene, partial cds	ARG
MT013689.1	Cercospora nicotianae	Argentina	Cercospora nicotianae isolate ARG_16_277 translation elongation factor 1-alpha (tef1) gene, partial cds	ARG
JX143434.1	Cercospora sojina	Argentina	Cercospora sojina strain CPC 17977 translation elongation factor 1-alpha (tef1) gene, partial cds	ARG
JX143433.1	Cercospora sojina	Argentina	Cercospora sojina strain CPC 17976 translation elongation factor 1-alpha (tef1) gene, partial cds	ARG
JX143432.1	Cercospora sojina	Argentina	Cercospora sojina strain CPC 17975 translation elongation factor 1-alpha (tef1) gene, partial cds	ARG
JX143431.1	Cercospora sojina	Argentina	Cercospora sojina strain CPC 17974 translation elongation factor 1-alpha (tef1) gene, partial cds	ARG
JX143430.1	Cercospora sojina	Argentina	Cercospora sojina strain CPC 17973 translation elongation factor 1-alpha (tef1) gene, partial cds	ARG
JX143429.1	Cercospora sojina	Argentina	Cercospora sojina strain CPC 17972 translation elongation factor 1-alpha (tef1) gene, partial cds	ARG
JX143428.1	Cercospora sojina	Argentina	Cercospora sojina strain CPC 17970 translation elongation factor 1-alpha (tef1) gene, partial cds	ARG
JX143427.1	Cercospora sojina	Argentina	Cercospora sojina strain CPC 17969 translation elongation factor 1-alpha (tef1) gene, partial cds	ARG
JX143426.1	Cercospora sojina	Argentina	Cercospora sojina strain CPC 17968 translation elongation factor 1-alpha (tef1) gene, partial cds	ARG
JX143425.1	Cercospora sojina	Argentina	Cercospora sojina strain CPC 17967 translation elongation factor 1-alpha (tef1) gene, partial cds	ARG
JX143424.1	Cercospora sojina	Argentina	Cercospora sojina strain CPC 17966 translation elongation factor 1-alpha (tef1) gene, partial cds	ARG
JX143423.1	Cercospora sojina	Argentina	Cercospora sojina strain CPC 17965 translation elongation factor 1-alpha (tef1) gene, partial cds	ARG
JX143422.1	Cercospora sojina	Argentina	Cercospora sojina strain CPC 17964 translation elongation factor 1-alpha (tef1) gene, partial cds	ARG
JX143420.1	Cercospora sojina	Argentina	Cercospora sojina strain CBS 132684 translation elongation factor 1-alpha (tef1) gene, partial cds	ARG
MT013712.1	Cercospora sp.	Argentina	Cercospora sp. isolate ARG_19_015 translation elongation factor 1-alpha (tef1) gene, partial cds	ARG
MT013687.1	Cercospora sp.	Argentina	Cercospora sp. isolate ARG_16_227 translation elongation factor 1-alpha (tef1) gene, partial cds	ARG
MT013682.1	Cercospora sp.	Argentina	Cercospora sp. isolate ARG_16_120 translation elongation factor 1-alpha (tef1) gene, partial cds	ARG
MT013680.1	Cercospora sp.	Argentina	Cercospora sp. isolate ARG_16_080 translation elongation factor 1-alpha (tef1) gene, partial cds	ARG
MT013704.1	Cercospora sp. G JZG-2013	Argentina	Cercospora sp. G JZG-2013 isolate ARG_16_421 translation elongation factor 1-alpha (tef1) gene, partial cds	ARG
MT013710.1	Cercospora sp. H JZG-2013	Argentina	Cercospora sp. H JZG-2013 isolate ARG_19_006 translation elongation factor 1-alpha (tef1) gene, partial cds	ARG
MT013709.1	Cercospora sp. H JZG-2013	Argentina	Cercospora sp. H JZG-2013 isolate ARG_19_003 translation elongation factor 1-alpha (tef1) gene, partial cds	ARG
JX143444.1	Cercospora sp. H JZG-2013	Argentina	Cercospora sp. H JZG-2013 strain CPC 11620 translation elongation factor 1-alpha (tef1) gene, partial cds	ARG
MT013675.1	Cercospora sp. M JZG-2013	Argentina	Cercospora sp. M JZG-2013 isolate ARG_16_005 translation elongation factor 1-alpha (tef1) gene, partial cds	ARG
MT013714.1	Cercospora sp. O JZG-2013	Argentina	Cercospora sp. O JZG-2013 isolate ARG_19_057 translation elongation factor 1-alpha (tef1) gene, partial cds	ARG
EF679472.1	Cladosporium cf. subtilissimum CPC 12484	Argentina	Cladosporium cf. subtilissimum CPC 12484 culture CPC:12484 translation elongation factor 1-alpha (tef1) gene, partial cds	ARG
EF679473.1	Cladosporium cf. subtilissimum CPC 12485	Argentina	Cladosporium cf. subtilissimum CPC 12485 culture CPC:12485 translation elongation factor 1-alpha (tef1) gene, partial cds	ARG
FJ936161.1	Cladosporium chubutense	Argentina	Cladosporium chubutense strain CBS 124457 translation elongation factor 1-alpha (tef1) gene, partial cds	ARG
FJ936164.1	Cladosporium pini-ponderosae	Argentina	Cladosporium pini-ponderosae strain CBS 124456 translation elongation factor 1-alpha (tef1) gene, partial cds	ARG
MG686623.1	Cladosporium sp. 1 CT-2018	Argentina	Cladosporium sp. 1 CT-2018 isolate 57ACT translation elongation factor 1-alpha (tef1) gene, partial cds	ARG
MG686622.1	Cladosporium sp. 1 CT-2018	Argentina	Cladosporium sp. 1 CT-2018 isolate 32ACT translation elongation factor 1-alpha (tef1) gene, partial cds	ARG
MG686621.1	Cladosporium sp. 1 CT-2018	Argentina	Cladosporium sp. 1 CT-2018 isolate 9ACT translation elongation factor 1-alpha (tef1) gene, partial cds	ARG
MG686620.1	Cladosporium sp. 1 CT-2018	Argentina	Cladosporium sp. 1 CT-2018 isolate 8ACT translation elongation factor 1-alpha (tef1) gene, partial cds	ARG
MG686627.1	Cladosporium sp. 2 CT-2018	Argentina	Cladosporium sp. 2 CT-2018 isolate 54ACT translation elongation factor 1-alpha (tef1) gene, partial cds	ARG
MG686626.1	Cladosporium sp. 2 CT-2018	Argentina	Cladosporium sp. 2 CT-2018 isolate 10ACT translation elongation factor 1-alpha (tef1) gene, partial cds	ARG
MG686625.1	Cladosporium sp. 2 CT-2018	Argentina	Cladosporium sp. 2 CT-2018 isolate 35ACT translation elongation factor 1-alpha (tef1) gene, partial cds	ARG
MG686624.1	Cladosporium sp. 2 CT-2018	Argentina	Cladosporium sp. 2 CT-2018 isolate 34ACT translation elongation factor 1-alpha (tef1) gene, partial cds	ARG
MG686628.1	Cladosporium sp. 3 CT-2018	Argentina	Cladosporium sp. 3 CT-2018 isolate 38ACT translation elongation factor 1-alpha (tef1) gene, partial cds	ARG
HM148306.1	Cladosporium westerdijkiae	Argentina	Cladosporium westerdijkiae strain CPC 13978 translation elongation factor 1-alpha (tef1) gene, partial cds	ARG
KJ676341.1	Cosmospora khandalensis	Argentina	Cosmospora khandalensis strain A.R. 4799 translation elongation factor 1-alpha (TEF1) gene, intron	ARG
KJ676340.1	Cosmospora khandalensis	Argentina	Cosmospora khandalensis strain A.R. 4798 translation elongation factor 1-alpha (TEF1) gene, partial cds	ARG
KJ676339.1	Cosmospora khandalensis	Argentina	Cosmospora khandalensis strain A.R. 4770 translation elongation factor 1-alpha (TEF1) gene, intron	ARG
MN688863.1	Curvularia oryzae-sativae	Argentina	Curvularia oryzae-sativae strain CBS 127725 translation elongation factor 1-alpha (tef1) gene, partial cds	ARG
MN688864.1	Curvularia paterae	Argentina	Curvularia paterae strain CBS 198.87 translation elongation factor 1-alpha (tef1) gene, partial cds	ARG
KM231864.1	Dematiocladium celtidis	Argentina	Dematiocladium celtidis translation elongation factor 1-alpha (tef1) gene, partial cds	ARG
MK991767.1	Diacanthodes sp.	Argentina	Diacanthodes sp. voucher Robledo 3026 translation elongation factor 1-alpha (tef1) gene, partial cds	ARG
MK955889.1	Diplodia mutila	Argentina	Diplodia mutila isolate 1344 translation elongation factor 1-alpha (TEF1) gene, partial cds	ARG
KX886843.1	Elsinoe australis	Argentina	Elsinoe australis strain CBS 230.64 translation elongation factor 1-alpha (TEF1) gene, partial cds	ARG
KX886896.1	Elsinoe mattiroloanum	Argentina	Elsinoe mattiroloanum strain CBS 348.36 translation elongation factor 1-alpha (TEF1) gene, partial cds	ARG
KX886895.1	Elsinoe mattiroloanum	Argentina	Elsinoe mattiroloanum strain CBS 287.64 translation elongation factor 1-alpha (TEF1) gene, partial cds	ARG
KX886919.1	Elsinoe populi	Argentina	Elsinoe populi strain CBS 290.64 translation elongation factor 1-alpha (TEF1) gene, partial cds	ARG
KX886918.1	Elsinoe populi	Argentina	Elsinoe populi strain CBS 289.64 translation elongation factor 1-alpha (TEF1) gene, partial cds	ARG
KU550570.1	Fibroporia gossypium	Argentina	Fibroporia gossypium voucher LY BR 3994 translation elongation factor 1-alpha (tef1) gene, partial cds	ARG
KF444766.1	Fomitiporia maxonii	Argentina	Fomitiporia maxonii culture-collection MUCL:51399 translation elongation factor EF1-alpha (tef1) gene, partial cds	ARG
KF444765.1	Fomitiporia maxonii	Argentina	Fomitiporia maxonii culture-collection MUCL:51540 translation elongation factor EF1-alpha (tef1) gene, partial cds	ARG
KF444764.1	Fomitiporia maxonii	Argentina	Fomitiporia maxonii culture-collection MUCL:51331 translation elongation factor EF1-alpha (tef1) gene, partial cds	ARG
KF444772.1	Fomitiporia neotropica	Argentina	Fomitiporia sp. MA-2013b culture-collection MUCL:51336 translation elongation factor EF1-alpha (tef1) gene, partial cds	ARG
KF444771.1	Fomitiporia neotropica	Argentina	Fomitiporia sp. MA-2013b culture-collection MUCL:51335 translation elongation factor EF1-alpha (tef1) gene, partial cds	ARG
KF444769.1	Fomitiporia neotropica	Argentina	Fomitiporia sp. MA-2013b culture-collection MUCL:49549 translation elongation factor EF1-alpha (tef1) gene, partial cds	ARG
GU461930.1	Fomitiporia sp. CBS 386.66	Argentina	Fomitiporia sp. CBS 386.66 translation elongation factor EF1 alpha (tef1) gene, partial sequence	ARG
JQ087940.1	Fomitiporia sp. MUCL 47756	Argentina	Fomitiporia sp. MUCL 47756 translation elongation factor 1 alpha (tef1) gene, partial sequence	ARG
JQ087941.1	Fomitiporia sp. MUCL 47757	Argentina	Fomitiporia sp. MUCL 47757 translation elongation factor 1 alpha (tef1) gene, partial sequence	ARG
JQ087942.1	Fomitiporia sp. MUCL 47758	Argentina	Fomitiporia sp. MUCL 47758 translation elongation factor 1 alpha (tef1) gene, partial sequence	ARG
MK058681.1	Fusarium cerealis	Argentina	Fusarium cerealis isolate 124-4b translation elongation factor 1-alpha (TEF1) gene, partial cds	ARG
MH484979.1	Fusarium glycines	Argentina	Fusarium glycines strain CBS 200.89 translation elongation factor 1-alpha (tef1) gene, partial cds	ARG
MH484960.1	Fusarium glycines	Argentina	Fusarium glycines strain CBS 214.49 translation elongation factor 1-alpha (tef1) gene, partial cds	ARG
KX306729.1	Gaeumannomyces tritici	Argentina	Gaeumannomyces tritici strain CBS 273.36 translation elongation factor 1-alpha (tef1) gene, partial cds	ARG
AM039519.1	Hanseniaspora occidentalis var. citrica	Argentina	Hanseniaspora occidentalis var. citrica partial tef1 gene for translation elongation factor 1-alpha, strain CBS 9922	ARG
AM039518.1	Hanseniaspora occidentalis var. citrica	Argentina	Hanseniaspora occidentalis var. citrica partial tef1 gene for translation elongation factor 1-alpha, strain CBS 9921	ARG
KU674879.1	Hanseniaspora sp. C44'	Argentina	Hanseniaspora sp. C44' translation elongation factor 1-alpha gene, partial cds	ARG
KU674881.1	Hanseniaspora sp. C96'	Argentina	Hanseniaspora sp. C96' translation elongation factor 1-alpha gene, partial cds	ARG
KU674880.1	Hanseniaspora sp. CR10-27	Argentina	Hanseniaspora sp. CR10-27 translation elongation factor 1-alpha gene, partial cds	ARG
KU674878.1	Hanseniaspora sp. CRUB 1583	Argentina	Hanseniaspora sp. CRUB 1583 translation elongation factor 1-alpha gene, partial cds	ARG
KU674876.1	Hanseniaspora sp. CRUB 1602	Argentina	Hanseniaspora sp. CRUB 1602 translation elongation factor 1-alpha gene, partial cds	ARG
KU674877.1	Hanseniaspora sp. CRUB 1604	Argentina	Hanseniaspora sp. CRUB 1604 translation elongation factor 1-alpha gene, partial cds	ARG
KU674882.1	Hanseniaspora sp. SR10-K1	Argentina	Hanseniaspora sp. SR10-K1 translation elongation factor 1-alpha gene, partial cds	ARG
MK447838.1	Macrophomina pseudophaseolina	Argentina	Macrophomina pseudophaseolina isolate Por-Lea translation elongation factor 1-alpha (tef1) gene, partial cds	ARG
MK492664.1	Metarhizium robertsii	Argentina	Metarhizium robertsii isolate MsoilAR17.5 translation elongation factor 1-alpha (tef1) gene, partial cds	ARG
MK492663.1	Metarhizium robertsii	Argentina	Metarhizium robertsii isolate MsoilAR17.2 translation elongation factor 1-alpha (tef1) gene, partial cds	ARG
MK492662.1	Metarhizium robertsii	Argentina	Metarhizium robertsii isolate MsoilAR16.9 translation elongation factor 1-alpha (tef1) gene, partial cds	ARG
MK492661.1	Metarhizium robertsii	Argentina	Metarhizium robertsii isolate MsoilAR16.7 translation elongation factor 1-alpha (tef1) gene, partial cds	ARG
MK492660.1	Metarhizium robertsii	Argentina	Metarhizium robertsii isolate MsoilAR15 translation elongation factor 1-alpha (tef1) gene, partial cds	ARG
MK492659.1	Metarhizium robertsii	Argentina	Metarhizium robertsii isolate MsoilAR10 translation elongation factor 1-alpha (tef1) gene, partial cds	ARG
MK492658.1	Metarhizium robertsii	Argentina	Metarhizium robertsii isolate MsoilAR2.3(4) translation elongation factor 1-alpha (tef1) gene, partial cds	ARG
MK492657.1	Metarhizium robertsii	Argentina	Metarhizium robertsii isolate MsoilAR2.3(2) translation elongation factor 1-alpha (tef1) gene, partial cds	ARG
HM467610.1	Perenniporiella chaquenia	Argentina	Perenniporiella chaquenia strain MUCL 47648 translation elongation factor 1 alpha (tef1) gene, partial sequence	ARG
HM467609.1	Perenniporiella chaquenia	Argentina	Perenniporiella chaquenia strain MUCL 47647 translation elongation factor 1 alpha (tef1) gene, partial sequence	ARG
HM467602.1	Perenniporiella chaquenia	Argentina	Perenniporiella chaquenia strain MUCL 49758 translation elongation factor 1 alpha (tef1) gene, partial sequence	ARG
KU936790.1	Phellinus sp. MUCL 51334	Argentina	Phellinus sp. MUCL 51334 translation elongation factor 1-alpha (tef1) gene, partial cds	ARG
GU461932.1	Phellinus tabaquilio	Argentina	Phellinus tabaquilio strain MUCL 47754 translation elongation factor EF1 alpha (tef1) gene, partial sequence	ARG
GU461931.1	Phellinus tabaquilio	Argentina	Phellinus tabaquilio strain MUCL 46230 translation elongation factor EF1 alpha (tef1) gene, partial sequence	ARG
GU461938.1	Phellinus uncisetus	Argentina	Phellinus uncisetus strain MUCL 47061 translation elongation factor EF1 alpha (tef1) gene, partial sequence	ARG
GU461937.1	Phellinus uncisetus	Argentina	Phellinus uncisetus strain MUCL 46231 translation elongation factor EF1 alpha (tef1) gene, partial sequence	ARG
KJ009978.1	Pluteus viscidulus	Argentina	Pluteus viscidulus isolate SingerT797 tef1 (tef1) gene, partial cds	ARG
KC291835.1	Pseudocosmospora sp. A.R. 4826	Argentina	Pseudocosmospora sp. A.R. 4826 translation elongation factor 1-alpha (tef1) gene, intron	ARG
KC291834.1	Pseudocosmospora vilior	Argentina	Pseudocosmospora vilior strain A.R. 4810 translation elongation factor 1-alpha (tef1) gene, intron	ARG
KC291833.1	Pseudocosmospora vilior	Argentina	Pseudocosmospora vilior strain A.R. 4771 translation elongation factor 1-alpha (tef1) gene, intron	ARG
JX533501.1	Puccinia triticina	Argentina	Puccinia triticina voucher Pt_ARG9_3 elongation factor 1 alpha (tef1) gene, partial cds	ARG
KC816844.1	Rhodocybe collybioides	Argentina	Rhodocybe collybioides voucher CORT:10417 TJB translation elongation factor 1-alpha (TEF1) gene, partial cds	ARG
KM231913.1	Sarcopodium circinosetiferum	Argentina	Sarcopodium circinosetiferum strain CBS 100251 translation elongation factor 1-alpha (tef1) gene, partial cds	ARG
KM231912.1	Sarcopodium circinosetiferum	Argentina	Sarcopodium circinosetiferum strain CBS 100252 translation elongation factor 1-alpha (tef1) gene, partial cds	ARG
HM484841.1	Selinia pulchra	Argentina	Selinia pulchra strain A.R. 2812 translation elongation factor 1-alpha (tef1) gene, partial sequence	ARG
MK419925.1	Stemphylium vesicarium	Argentina	Stemphylium vesicarium isolate SE11 translation elongation factor 1-alpha (tef1) gene, partial cds	ARG
MK419924.1	Stemphylium vesicarium	Argentina	Stemphylium vesicarium isolate SE10 translation elongation factor 1-alpha (tef1) gene, partial cds	ARG
MK419923.1	Stemphylium vesicarium	Argentina	Stemphylium vesicarium isolate SE9 translation elongation factor 1-alpha (tef1) gene, partial cds	ARG
MK419922.1	Stemphylium vesicarium	Argentina	Stemphylium vesicarium isolate SE8 translation elongation factor 1-alpha (tef1) gene, partial cds	ARG
MK419921.1	Stemphylium vesicarium	Argentina	Stemphylium vesicarium isolate SE7 translation elongation factor 1-alpha (tef1) gene, partial cds	ARG
MK419920.1	Stemphylium vesicarium	Argentina	Stemphylium vesicarium isolate SE6 translation elongation factor 1-alpha (tef1) gene, partial cds	ARG
MK419919.1	Stemphylium vesicarium	Argentina	Stemphylium vesicarium isolate SE5 translation elongation factor 1-alpha (tef1) gene, partial cds	ARG
MK419918.1	Stemphylium vesicarium	Argentina	Stemphylium vesicarium isolate SE4 translation elongation factor 1-alpha (tef1) gene, partial cds	ARG
MK419917.1	Stemphylium vesicarium	Argentina	Stemphylium vesicarium isolate SE3 translation elongation factor 1-alpha (tef1) gene, partial cds	ARG
MK419916.1	Stemphylium vesicarium	Argentina	Stemphylium vesicarium isolate SE2 translation elongation factor 1-alpha (tef1) gene, partial cds	ARG
MK419915.1	Stemphylium vesicarium	Argentina	Stemphylium vesicarium isolate SE1 translation elongation factor 1-alpha (tef1) gene, partial cds	ARG
MH890596.1	Suillus lakei	Argentina	UNVERIFIED: Suillus lakei voucher FLAS:AM-AR15-015 translation elongation factor 1-alpha-like (TEF1) gene, partial sequence	ARG
KF573055.1	Trametes versicolor	Argentina	Trametes versicolor voucher BAFC285 translation elongation factor 1-alpha (tef1) gene, partial cds	ARG
MG755812.1	Trichoderma afarasin	Argentina	Trichoderma afarasin strain BAFC cult 4355 transcription elongation factor 1-alpha (TEF1) gene, partial cds	ARG
KY436417.1	Trichoderma afroharzianum	Argentina	Trichoderma afroharzianum isolate TPT3 translation elongation factor 1 alpha (tef1) gene, partial cds	ARG
MG797486.1	Trichoderma guizhouense	Argentina	Trichoderma guizhouense voucher BAFC 4370 transcription elongation factor 1 alpha (TEF1) gene, partial cds	ARG
MG797485.1	Trichoderma guizhouense	Argentina	Trichoderma guizhouense voucher BAFC 4356 transcription elongation factor 1 alpha (TEF1) gene, partial cds	ARG
MG797484.1	Trichoderma guizhouense	Argentina	Trichoderma guizhouense voucher GJS 08-102 transcription elongation factor 1 alpha (TEF1) gene, partial cds	ARG
MG797483.1	Trichoderma guizhouense	Argentina	Trichoderma guizhouense voucher GJS 08-121 transcription elongation factor 1 alpha (TEF1) gene, partial cds	ARG
MG797482.1	Trichoderma guizhouense	Argentina	Trichoderma guizhouense voucher VAB-T047 transcription elongation factor 1 alpha (TEF1) gene, partial cds	ARG
SBHS00000000.1	Metarhizium rileyi	Argentina: Chivilcoy, Buenos Aires	Metarhizium rileyi strain Cep018-CH2, whole genome shotgun sequencing project	ARG
KM817159.1	Escovopsis sp. UT005	Argentina: Misiones	Escovopsis sp. UT005 elongation factor 1-alpha (TEF1) gene, exon 6 and partial cds	ARG
GU826073.1	Cryptosporella amistadensis	Argentina: Tucuman	Cryptosporella amistadensis strain LCM 618.01 translation elongation factor 1 alpha (TEF1) gene, partial cds	ARG
GU353986.1	Plagiostoma pulchellum	Argentina: Tucuman	Cryptodiaporthe pulchella strain LCM 623.01 voucher BPI 878974 translation elongation factor 1 alpha (tef1) gene, partial cds	ARG
GU187698.1	Fistulina antarctica	Argentina: Villa La Angistura, Parque Nacional Nahuel Huap	Fistulina antarctica CBS:701.85 translation elongation factor 1-alpha (tef1) gene, partial cds	ARG
MN311976.1	Pholiota sp. 8644	Argentina: Rio Negro, Bariloche, Llao Llao, Llao Trail From Municipal Park	Pholiota sp. 8644 translation elongation factor 1-alpha (tef1) gene, partial cds	ARG
KF253524.1	Septoria taraxaci	Armenia	Septoria taraxaci strain CBS 567.75 culture-collection CBS:567.75 translation elongation factor 1-alpha (tef1) gene, partial cds	ARM
MH463240.1	Blastobotrys parvus	Antarctica	Blastobotrys parvus translation elongation factor 1-alpha (tef1) gene, partial cds	ATA
EF679405.1	Cladosporium antarcticum	Antarctica	Cladosporium antarcticum culture CBS:690.92 translation elongation factor 1-alpha (tef1) gene, partial cds	ATA
MF882952.1	Mastodia sp.	Antarctica	UNVERIFIED: Mastodia sp. isolate I107 translation elongation factor 1-alpha-like (tef1) gene, partial sequence	ATA
MF882951.1	Mastodia sp.	Antarctica	UNVERIFIED: Mastodia sp. isolate I286 translation elongation factor 1-alpha-like (tef1) gene, partial sequence	ATA
MF882950.1	Mastodia sp.	Antarctica	UNVERIFIED: Mastodia sp. isolate I170 translation elongation factor 1-alpha-like (tef1) gene, partial sequence	ATA
MF882949.1	Mastodia sp.	Antarctica	UNVERIFIED: Mastodia sp. isolate I73 translation elongation factor 1-alpha-like (tef1) gene, partial sequence	ATA
MF882948.1	Mastodia sp.	Antarctica	UNVERIFIED: Mastodia sp. isolate I100 translation elongation factor 1-alpha-like (tef1) gene, partial sequence	ATA
MF278999.1	Psychronectria hyperantarctica	Antarctica	Psychronectria hyperantarctica voucher WA52045 translation elongation factor 1-alpha (tef1) gene, partial cds	ATA
KU301088.1	Magnusiomyces capitatus	Antarctica: Palmer Peninsula	Magnusiomyces capitatus strain CBS 12994 translation elongation factor 1-alpha (tef1) gene, partial cds	ATA
MT584855.1	Rhodotorula sp. PZ-2020a	Antarctica: University Valley, McMurdo Dry Valleys	Rhodotorula sp. PZ-2020a isolate JG1b translation elongation factor 1-alpha (tef1) gene, partial cds	ATA
MH554519.1	Allelochaeta acuta	Australia	Allelochaeta acuta strain CPC 16629 translation elongation factor 1-alpha (tef1) gene, partial cds	AUS
MH554511.1	Allelochaeta biseptata	Australia	Allelochaeta biseptata strain CPC 13587 translation elongation factor 1-alpha (tef1) gene, partial cds	AUS
MH554510.1	Allelochaeta biseptata	Australia	Allelochaeta biseptata strain CBS 131116 translation elongation factor 1-alpha (tef1) gene, partial cds	AUS
MH554448.1	Allelochaeta elegans	Australia	Allelochaeta elegans strain CBS 187.81 translation elongation factor 1-alpha (tef1) gene, partial cds	AUS
MH823123.1	Allelochaeta eucalypti	Australia	Allelochaeta eucalypti culture CBS:111386 translation elongation factor 1-alpha (tef1) gene, partial cds	AUS
MH704601.1	Allelochaeta falcata	Australia	Allelochaeta falcata strain CPC 13580 translation elongation factor 1-alpha (tef1) gene, partial cds	AUS
MH554426.1	Allelochaeta falcata	Australia	Allelochaeta falcata strain CBS 131117 translation elongation factor 1-alpha (tef1) gene, partial cds	AUS
MH554528.1	Allelochaeta fusispora	Australia	Allelochaeta fusispora strain CBS 144172 translation elongation factor 1-alpha (tef1) gene, partial cds	AUS
MH554503.1	Allelochaeta fusispora	Australia	Allelochaeta fusispora strain CBS 810.73 translation elongation factor 1-alpha (tef1) gene, partial cds	AUS
MH554449.1	Allelochaeta kriegeriana	Australia	Allelochaeta kriegeriana strain CBS 188.81 translation elongation factor 1-alpha (tef1) gene, partial cds	AUS
MH554524.1	Allelochaeta neodilophospora	Australia	Allelochaeta neodilophospora strain CBS 144177 translation elongation factor 1-alpha (tef1) gene, partial cds	AUS
MH823134.1	Allelochaeta neofalcata	Australia	Allelochaeta neofalcata culture CBS:144178 translation elongation factor 1-alpha (tef1) gene, partial cds	AUS
MH554509.1	Allelochaeta neoorbicularis	Australia	Allelochaeta neoorbicularis strain CPC 13581 translation elongation factor 1-alpha (tef1) gene, partial cds	AUS
MH554539.1	Allelochaeta obliquae	Australia	Allelochaeta obliquae strain CBS 144182 translation elongation factor 1-alpha (tef1) gene, partial cds	AUS
MH554427.1	Allelochaeta orbicularis	Australia	Allelochaeta orbicularis strain CBS 131118 translation elongation factor 1-alpha (tef1) gene, partial cds	AUS
MH554441.1	Allelochaeta paraelegans	Australia	Allelochaeta paraelegans strain CBS 150.71 translation elongation factor 1-alpha (tef1) gene, partial cds	AUS
MH554523.1	Allelochaeta pseudowalkeri	Australia	Allelochaeta pseudowalkeri strain CBS 144195 translation elongation factor 1-alpha (tef1) gene, partial cds	AUS
MH704605.1	Allelochaeta sparsifoliae	Australia	Allelochaeta sparsifoliae strain CBS 144183 translation elongation factor 1-alpha (tef1) gene, partial cds	AUS
MH704604.1	Allelochaeta sparsifoliae	Australia	Allelochaeta sparsifoliae strain CPC 14502 translation elongation factor 1-alpha (tef1) gene, partial cds	AUS
MH554536.1	Allelochaeta walkeri	Australia	Allelochaeta walkeri strain CPC 19275 translation elongation factor 1-alpha (tef1) gene, partial cds	AUS
MH554530.1	Allelochaeta walkeri	Australia	Allelochaeta walkeri strain CBS 131119 translation elongation factor 1-alpha (tef1) gene, partial cds	AUS
KP125072.1	Alternaria alstroemeriae	Australia	Alternaria alstroemeriae strain CBS 118809 translation elongation factor 1-alpha (tef1) gene, partial cds	AUS
KC584635.1	Alternaria anigozanthi	Australia	Alternaria anigozanthi strain CBS 121920 translation elongation factor 1-alpha (tef1) gene, partial cds	AUS
KJ718464.1	Alternaria azadirachtae	Australia	Alternaria azadirachtae strain CBS 116445 translation elongation factor 1-alpha (tef1) gene, partial cds	AUS
KJ718463.1	Alternaria azadirachtae	Australia	Alternaria azadirachtae strain CBS 116444 translation elongation factor 1-alpha (tef1) gene, partial cds	AUS
KJ718468.1	Alternaria bataticola	Australia	Alternaria bataticola strain CBS 117096 translation elongation factor 1-alpha (tef1) gene, partial cds	AUS
KJ718467.1	Alternaria bataticola	Australia	Alternaria bataticola strain CBS 117095 translation elongation factor 1-alpha (tef1) gene, partial cds	AUS
KC584700.1	Alternaria breviramosa	Australia	Alternaria breviramosa strain CBS 121331 translation elongation factor 1-alpha (tef1) gene, partial cds	AUS
KC584699.1	Alternaria cetera	Australia	Alternaria cetera strain CBS 121340 translation elongation factor 1-alpha (tef1) gene, partial cds	AUS
KJ718496.1	Alternaria crassa	Australia	Alternaria crassa strain CBS 109160 translation elongation factor 1-alpha (tef1) gene, partial cds	AUS
KJ718503.1	Alternaria cucumerina	Australia	Alternaria cucumerina strain CBS 117226 translation elongation factor 1-alpha (tef1) gene, partial cds	AUS
KC584715.1	Alternaria eureka	Australia	Alternaria eureka strain CBS 193.86 translation elongation factor 1-alpha (tef1) gene, partial cds	AUS
KP125215.1	Alternaria iridiaustralis	Australia	Alternaria iridiaustralis strain CBS 118487 translation elongation factor 1-alpha (tef1) gene, partial cds	AUS
KP125214.1	Alternaria iridiaustralis	Australia	Alternaria iridiaustralis strain CBS 118486 translation elongation factor 1-alpha (tef1) gene, partial cds	AUS
KC584664.1	Alternaria juxtiseptata	Australia	Alternaria juxtiseptata strain CBS 119673 translation elongation factor 1-alpha (tef1) gene, partial cds	AUS
KJ718553.1	Alternaria passiflorae	Australia	Alternaria passiflorae strain CBS 113.38 translation elongation factor 1-alpha (tef1) gene, partial cds	AUS
KC584722.1	Alternaria planifunda	Australia	Alternaria planifunda strain CBS 537.83 translation elongation factor 1-alpha (tef1) gene, partial cds	AUS
KC584723.1	Alternaria proteae	Australia	Alternaria proteae strain CBS 475.90 translation elongation factor 1-alpha (tef1) gene, partial cds	AUS
KJ718569.1	Alternaria protenta	Australia	Alternaria protenta strain CBS 121342 translation elongation factor 1-alpha (tef1) gene, partial cds	AUS
MK386657.1	Alternaria sp.	Australia	Alternaria sp. isolate WYP translation eleongation factor 1 alpha (TEF1) gene, partial cds	AUS
MK386656.1	Alternaria sp.	Australia	Alternaria sp. isolate WL translation eleongation factor 1 alpha (TEF1) gene, partial cds	AUS
KJ718603.1	Alternaria thunbergiae	Australia	Alternaria thunbergiae strain CBS 116331 translation elongation factor 1-alpha (tef1) gene, partial cds	AUS
KC584695.1	Alternaria triglochinicola	Australia	Alternaria triglochinicola strain CBS 119676 translation elongation factor 1-alpha (tef1) gene, partial cds	AUS
KC584725.1	Alternaria tumida	Australia	Alternaria tumida strain CBS 539.83 translation elongation factor 1-alpha (tef1) gene, partial cds	AUS
MK570942.1	Amanita marmorata	Australia	Amanita marmorata voucher HW SN translation elongation factor 1-alpha (tef1) gene, partial cds	AUS
FJ618663.1	Armillaria hinnulea	Australia	Armillaria hinnulea strain Lot2 translation elongation factor 1-alpha (tef1) gene, partial cds	AUS
FJ618666.1	Armillaria luteobubalina	Australia	Armillaria luteobubalina strain V M5.2 translation elongation factor 1-alpha (tef1) gene, partial cds	AUS
FJ618665.1	Armillaria pallidula	Australia	Armillaria pallidula strain 3626 translation elongation factor 1-alpha (tef1) gene, partial cds	AUS
KC552102.1	Austroboletus cf. novae-zelandiae CD567	Australia	Austroboletus cf. novae-zelandiae CD567 translation elongation factor 1-alpha (tef1) gene, partial cds	AUS
KC552098.1	Austroboletus lacunosus	Australia	Austroboletus lacunosus voucher MEL2265009 translation elongation factor 1-alpha (tef1) gene, partial cds	AUS
KC552097.1	Austroboletus lacunosus	Australia	Austroboletus lacunosus voucher MEL2233764 translation elongation factor 1-alpha (tef1) gene, partial cds	AUS
KC552099.1	Austroboletus niveus	Australia	Austroboletus niveus voucher MEL2053830 translation elongation factor 1-alpha (tef1) gene, partial cds	AUS
KC552100.1	Austroboletus occidentalis	Australia	Austroboletus occidentalis voucher MEL2300518 translation elongation factor 1-alpha (tef1) gene, partial cds	AUS
MH554572.1	Bartalinia robillardoides	Australia	Bartalinia robillardoides strain CPC 25385 translation elongation factor 1-alpha (tef1) gene, partial cds	AUS
MH554508.1	Bartalinia robillardoides	Australia	Bartalinia robillardoides strain CPC 12376 translation elongation factor 1-alpha (tef1) gene, partial cds	AUS
KX066145.1	Bondarzewia retipora	Australia	Bondarzewia retipora voucher LNP 75 translation elongation factor 1-alpha gene, partial cds	AUS
KX066144.1	Bondarzewia retipora	Australia	Bondarzewia retipora voucher LNP 68 translation elongation factor 1-alpha gene, partial cds	AUS
KU846090.1	Brevistachys lateralis	Australia	Brevistachys lateralis strain CPC 17350 translation elongation factor 1-alpha (tef1) gene, partial cds	AUS
KU846093.1	Brevistachys variabilis	Australia	Brevistachys variabilis strain CPC 17349 translation elongation factor 1-alpha (tef1) gene, partial cds	AUS
MT412723.1	Calonectria australiensis	Australia	Calonectria australiensis isolate CSF11337 translation elongation factor 1-alpha (tef1) gene, partial cds	AUS
MT412926.1	Calonectria lombardiana	Australia	Calonectria lombardiana isolate CSF11376 translation elongation factor 1-alpha (tef1) gene, partial cds	AUS
MT412900.1	Calonectria queenslandica	Australia	Calonectria queenslandica isolate CSF11375 translation elongation factor 1-alpha (tef1) gene, partial cds	AUS
MT412899.1	Calonectria queenslandica	Australia	Calonectria queenslandica isolate CSF11377 translation elongation factor 1-alpha (tef1) gene, partial cds	AUS
MT412898.1	Calonectria queenslandica	Australia	Calonectria queenslandica isolate CSF11378 translation elongation factor 1-alpha (tef1) gene, partial cds	AUS
KF253107.1	Cercospora zebrina	Australia	Cercospora zebrina strain CBS 118790 translation elongation factor 1-alpha (tef1) gene, partial cds	AUS
KF253248.1	Cercospora zebrina	Australia	Cercospora zebrina strain CBS 118790 culture-collection CBS:118790 translation elongation factor 1-alpha (tef1) gene, partial cds	AUS
JX143511.1	Cercospora zebrina	Australia	Cercospora zebrina strain CBS 118791 translation elongation factor 1-alpha (tef1) gene, partial cds	AUS
JX143510.1	Cercospora zebrina	Australia	Cercospora zebrina strain CBS 118790 translation elongation factor 1-alpha (tef1) gene, partial cds	AUS
JX143509.1	Cercospora zebrina	Australia	Cercospora zebrina strain CBS 118789 translation elongation factor 1-alpha (tef1) gene, partial cds	AUS
HF911621.1	Cladobotryum multiseptatum	Australia	Cladobotryum multiseptatum partial tef1 gene for translation elongation factor 1 alpha, culture collection TFC:99-82	AUS
HF911620.1	Cladobotryum multiseptatum	Australia	Cladobotryum multiseptatum partial tef1 gene for translation elongation factor 1 alpha, culture collection TFC:99-177	AUS
HF911619.1	Cladobotryum multiseptatum	Australia	Cladobotryum multiseptatum partial tef1 gene for translation elongation factor 1 alpha, culture collection TFC:99-171	AUS
KT600509.1	Cladosporium aciculare	Australia	Cladosporium aciculare culture-collection CPC:16547 translation elongation factor 1-alpha (tef1) gene, partial cds	AUS
HM148236.1	Cladosporium angustisporum	Australia	Cladosporium angustisporum strain CBS 125983 translation elongation factor 1-alpha (tef1) gene, partial cds	AUS
KT600476.1	Cladosporium angustiterminale	Australia	Cladosporium angustiterminale culture-collection CPC:15564 translation elongation factor 1-alpha (tef1) gene, partial cds	AUS
HM148240.1	Cladosporium australiense	Australia	Cladosporium australiense strain CBS 125984 translation elongation factor 1-alpha (tef1) gene, partial cds	AUS
KT600481.1	Cladosporium austrohemisphaericum	Australia	Cladosporium austrohemisphaericum culture-collection CPC:17029 translation elongation factor 1-alpha (tef1) gene, partial cds	AUS
HM148461.1	Cladosporium cf. tenuissimum 1 JZG-2010	Australia	Cladosporium cf. tenuissimum 1 JZG-2010 strain CPC 13252 translation elongation factor 1-alpha (tef1) gene, partial cds	AUS
HM148334.1	Cladosporium exasperatum	Australia	Cladosporium exasperatum strain CBS 125986 translation elongation factor 1-alpha (tef1) gene, partial cds	AUS
HM148336.1	Cladosporium flabelliforme	Australia	Cladosporium flabelliforme strain CBS 126345 translation elongation factor 1-alpha (tef1) gene, partial cds	AUS
KT600500.1	Cladosporium longicatenatum	Australia	Cladosporium longicatenatum culture-collection CPC:17189 translation elongation factor 1-alpha (tef1) gene, partial cds	AUS
HM148361.1	Cladosporium myrtacearum	Australia	Cladosporium myrtacearum strain CBS 126350 translation elongation factor 1-alpha (tef1) gene, partial cds	AUS
HM148360.1	Cladosporium myrtacearum	Australia	Cladosporium myrtacearum strain CBS 126349 translation elongation factor 1-alpha (tef1) gene, partial cds	AUS
KT600508.1	Cladosporium parapenidielloides	Australia	Cladosporium parapenidielloides culture-collection CPC:17193 translation elongation factor 1-alpha (tef1) gene, partial cds	AUS
KT600510.1	Cladosporium penidielloides	Australia	Cladosporium penidielloides culture-collection CPC:17674 translation elongation factor 1-alpha (tef1) gene, partial cds	AUS
HM148391.1	Cladosporium perangustum	Australia	Cladosporium perangustum strain CPC 14566 translation elongation factor 1-alpha (tef1) gene, partial cds	AUS
HM148382.1	Cladosporium perangustum	Australia	Cladosporium perangustum strain CPC 13686 translation elongation factor 1-alpha (tef1) gene, partial cds	AUS
HM148369.1	Cladosporium perangustum	Australia	Cladosporium perangustum strain CPC 11046 translation elongation factor 1-alpha (tef1) gene, partial cds	AUS
HM148366.1	Cladosporium perangustum	Australia	Cladosporium perangustum strain CBS 126364 translation elongation factor 1-alpha (tef1) gene, partial cds	AUS
KX982731.1	Coleophoma eucalypticola	Australia	Coleophoma eucalypticola culture CBS:124810 translation elongation factor 1-alpha (tef1) gene, partial cds	AUS
KF253193.1	Coleophoma eucalyptorum	Australia	Coleophoma eucalyptorum strain CPC 19294 translation elongation factor 1-alpha (tef1) gene, partial cds	AUS
KX833652.1	Coniella eucalyptorum	Australia	Coniella eucalyptorum culture CBS:114852 translation elongation factor 1-alpha (tef1) gene, partial cds	AUS
KX833651.1	Coniella eucalyptorum	Australia	Coniella eucalyptorum culture CBS:114847 translation elongation factor 1-alpha (tef1) gene, partial cds	AUS
KX833650.1	Coniella eucalyptorum	Australia	Coniella eucalyptorum culture CBS:114846 translation elongation factor 1-alpha (tef1) gene, partial cds	AUS
KX833649.1	Coniella eucalyptorum	Australia	Coniella eucalyptorum culture CBS:114845 translation elongation factor 1-alpha (tef1) gene, partial cds	AUS
KX833648.1	Coniella eucalyptorum	Australia	Coniella eucalyptorum culture CBS:114844 translation elongation factor 1-alpha (tef1) gene, partial cds	AUS
KX833647.1	Coniella eucalyptorum	Australia	Coniella eucalyptorum culture CBS:114843 translation elongation factor 1-alpha (tef1) gene, partial cds	AUS
KX833646.1	Coniella eucalyptorum	Australia	Coniella eucalyptorum culture CBS:114841 translation elongation factor 1-alpha (tef1) gene, partial cds	AUS
KX833637.1	Coniella eucalyptorum	Australia	Coniella eucalyptorum culture CBS:112640 translation elongation factor 1-alpha (tef1) gene, partial cds	AUS
KX833633.1	Coniella eucalyptorum	Australia	Coniella eucalyptorum culture CBS:111024 translation elongation factor 1-alpha (tef1) gene, partial cds	AUS
KX833673.1	Coniella fusiformis	Australia	Coniella fusiformis culture CBS:114851 translation elongation factor 1-alpha (tef1) gene, partial cds	AUS
KX833672.1	Coniella fusiformis	Australia	Coniella fusiformis culture CBS:114850 translation elongation factor 1-alpha (tef1) gene, partial cds	AUS
KX833694.1	Coniella paracastaneicola	Australia	Coniella paracastaneicola culture CPC:25498 translation elongation factor 1-alpha (tef1) gene, partial cds	AUS
KX833693.1	Coniella paracastaneicola	Australia	Coniella paracastaneicola culture CBS:141292 translation elongation factor 1-alpha (tef1) gene, partial cds	AUS
KX833705.1	Coniella wangiensis	Australia	Coniella wangiensis culture CBS:132530 translation elongation factor 1-alpha (tef1) gene, partial cds	AUS
AM747611.1	Coniophora olivacea	Australia	Coniophora olivacea, partial tef1 gene for translation elongation factor 1a, exons 1-3, isolate DAOM 189127	AUS
MK192521.1	Coriolopsis strumosa	Australia	Coriolopsis strumosa voucher Cui 16811 translation elongation factor 1-alpha (tef1) gene, partial cds	AUS
KC291841.1	Cosmospora viliuscula	Australia	Cosmospora viliuscula strain G.J.S. 09-411 translation elongation factor 1-alpha (tef1) gene, intron	AUS
MK122986.1	Crassisporus leucoporus	Australia	Crassisporus leucoporus voucher Cui 16801 translation elongation factor 1-alpha (tef1) gene, partial cds	AUS
MN688860.1	Curvularia ellisii	Australia	Curvularia ellisii strain CBS 127083 translation elongation factor 1-alpha (tef1) gene, partial cds	AUS
MN688862.1	Curvularia neergaardii	Australia	Curvularia neergaardii strain CBS 277.91 translation elongation factor 1-alpha (tef1) gene, partial cds	AUS
MN688861.1	Curvularia neergaardii	Australia	Curvularia neergaardii strain CBS 276.91 translation elongation factor 1-alpha (tef1) gene, partial cds	AUS
GU384510.1	Cyphellophora eucalypti	Australia	Cyphellophora eucalypti culture CBS:124764 strain CBS 124764 translation elongation factor 1-alpha (tef1) gene, partial cds	AUS
KX965111.1	Cytospora eucalypticola	Australia	UNVERIFIED: Cytospora eucalypticola strain CBS 118084 translation elongation factor 1-alpha-like (TEF1) gene, partial sequence	AUS
KX965086.1	Cytospora eucalypticola	Australia	UNVERIFIED: Cytospora eucalypticola strain CBS 116848 translation elongation factor 1-alpha-like (TEF1) gene, partial sequence	AUS
KX965133.1	Cytospora sp.	Australia	UNVERIFIED: Cytospora sp. strain CBS 120062 translation elongation factor 1-alpha-like (TEF1) gene, partial sequence	AUS
KX965092.1	Cytospora sp.	Australia	UNVERIFIED: Cytospora sp. strain CBS 116856 translation elongation factor 1-alpha-like (TEF1) gene, partial sequence	AUS
KF253113.1	Cytostagonospora martiniana	Australia	Cytostagonospora martiniana strain CBS 135102 translation elongation factor 1-alpha (tef1) gene, partial cds	AUS
KC343731.1	Diaporthe acaciigena	Australia	Diaporthe acaciigena strain CBS 129521 translation elongation factor 1-alpha (tef1) gene, partial cds	AUS
KC343764.1	Diaporthe australafricana	Australia	Diaporthe australafricana strain CBS 111886 translation elongation factor 1-alpha (tef1) gene, partial cds	AUS
KY435632.1	Diaporthe leucospermi	Australia	Diaporthe leucospermi strain CBS111980 translation elongation factor 1-alpha (TEF1) gene, partial cds	AUS
KC343869.1	Diaporthe musigena	Australia	Diaporthe musigena strain CBS 129519 translation elongation factor 1-alpha (tef1) gene, partial cds	AUS
MH554583.1	Disaeta arbuti	Australia	Disaeta arbuti strain CBS 143903 translation elongation factor 1-alpha (tef1) gene, partial cds	AUS
MH554593.1	Distononappendiculata banksiae	Australia	Distononappendiculata banksiae strain CBS 143906 translation elongation factor 1-alpha (tef1) gene, partial cds	AUS
MH554538.1	Distononappendiculata banksiae	Australia	Distononappendiculata banksiae strain CPC 20185 translation elongation factor 1-alpha (tef1) gene, partial cds	AUS
MH554531.1	Distononappendiculata banksiae	Australia	Distononappendiculata banksiae strain CPC 17658 translation elongation factor 1-alpha (tef1) gene, partial cds	AUS
MH554428.1	Distononappendiculata banksiae	Australia	Distononappendiculata banksiae strain CBS 131308 translation elongation factor 1-alpha (tef1) gene, partial cds	AUS
MH554527.1	Distononappendiculata casuarinae	Australia	Distononappendiculata casuarinae strain CBS 143884 translation elongation factor 1-alpha (tef1) gene, partial cds	AUS
MH554598.1	Distononappendiculata verrucata	Australia	Distononappendiculata verrucata strain CBS 144032 translation elongation factor 1-alpha (tef1) gene, partial cds	AUS
KJ573640.1	Dothiorella neclivora	Australia	Dothiorella neclivorem isolate B146-3 translation elongation factor 1-alpha (tef1) gene, partial cds	AUS
KJ573639.1	Dothiorella thripsita	Australia	Dothiorella thripsita isolate BRIP51876 translation elongation factor 1-alpha (tef1) gene, partial cds	AUS
KJ573641.1	Dothiorella vinea-gemmae	Australia	Dothiorella vinea-gemmae isolate B116-3 translation elongation factor 1-alpha (tef1) gene, partial cds	AUS
KX886845.1	Elsinoe banksiicola	Australia	Elsinoe banksiicola strain CBS 113734 translation elongation factor 1-alpha (TEF1) gene, partial cds	AUS
KX886861.1	Elsinoe eucalypticola	Australia	Elsinoe eucalypticola strain CBS 124765 translation elongation factor 1-alpha (TEF1) gene, partial cds	AUS
KX886862.1	Elsinoe eucalyptorum	Australia	Elsinoe eucalyptorum strain CBS 120084 translation elongation factor 1-alpha (TEF1) gene, partial cds	AUS
KX886891.1	Elsinoe leucospermi	Australia	Elsinoe leucospermi strain CBS 112367 translation elongation factor 1-alpha (TEF1) gene, partial cds	AUS
KX886890.1	Elsinoe leucospermi	Australia	Elsinoe leucospermi strain CBS 111673 translation elongation factor 1-alpha (TEF1) gene, partial cds	AUS
KX886889.1	Elsinoe leucospermi	Australia	Elsinoe leucospermi strain CBS 111672 translation elongation factor 1-alpha (TEF1) gene, partial cds	AUS
KX886888.1	Elsinoe leucospermi	Australia	Elsinoe leucospermi strain CBS 111671 translation elongation factor 1-alpha (TEF1) gene, partial cds	AUS
MG937771.1	Elsinoe punicae	Australia	Elsinoe punicae strain DAR77387 translation elongation factor 1-alpha (TEF1) gene, partial cds	AUS
KX886937.1	Elsinoe tectificae	Australia	Elsinoe tectificae strain CBS 124777 translation elongation factor 1-alpha (TEF1) gene, partial cds	AUS
MH108016.1	Exophiala eucalypticola	Australia	Exophiala eucalypticola culture CBS:143412 translation elongation factor 1-alpha (tef1) gene, partial cds	AUS
MH614725.1	Fistulinella prunicolor	Australia	Fistulinella prunicolor voucher REH9880 translation elongation factor 1-alpha (tef1) gene, partial cds	AUS
MG212588.1	Fistulinella prunicolor	Australia	Fistulinella prunicolor voucher REH9502 translation elongation factor 1-alpha (tef1) gene, partial cds	AUS
JN710715.1	Flaviporus cf. brownii X462	Australia	Flaviporus cf. brownii X462 translation elongation factor 1-alpha (tef1) gene, partial cds	AUS
GU461897.1	Fomitiporia australiensis	Australia	Fomitiporia australiensis strain MUCL 49406 translation elongation factor EF1 alpha (tef1) gene, partial sequence	AUS
MK900484.1	Fomitopsis eucalypticola	Australia	UNVERIFIED: Fomitopsis eucalypticola voucher Cui 16598 translation elongation factor 1-alpha-like gene, partial sequence	AUS
MK900483.1	Fomitopsis eucalypticola	Australia	UNVERIFIED: Fomitopsis eucalypticola voucher Cui 16594 translation elongation factor 1-alpha-like gene, partial sequence	AUS
KR610672.1	Fomitopsis feei	Australia	Fomitopsis feei isolate Uotila 42928 translation elongation factor 1-alpha (tef1) gene, partial cds	AUS
KR610675.1	Fomitopsis hemitephra	Australia	Fomitopsis hemitephra isolate O 10808 translation elongation factor 1-alpha (tef1) gene, partial cds	AUS
KR610680.1	Fomitopsis lilacinogilva	Australia	Fomitopsis lilacinogilva isolate Schigel 5193 translation elongation factor 1-alpha (tef1) gene, partial cds	AUS
MN170447.1	Fusarium aberrans	Australia	Fusarium aberrans strain CBS 131388 translation elongation factor 1-alpha (tef1) gene, partial cds	AUS
MN170446.1	Fusarium aberrans	Australia	Fusarium aberrans strain CBS 131387 translation elongation factor 1-alpha (tef1) gene, partial cds	AUS
MN170445.1	Fusarium aberrans	Australia	Fusarium aberrans strain CBS 131385 translation elongation factor 1-alpha (tef1) gene, partial cds	AUS
MN120752.1	Fusarium atrovinosum	Australia	Fusarium atrovinosum strain CBS 445.67 translation elongation factor 1-alpha (tef1) gene, partial cds	AUS
MN170448.1	Fusarium bubalinum	Australia	Fusarium bubalinum strain CBS 161.25 translation elongation factor 1-alpha (tef1) gene, partial cds	AUS
MN101574.1	Fusarium chlamydosporum	Australia	Fusarium chlamydosporum translation eleongation factor 1 alpha (TEF1) gene, partial cds	AUS
MH485019.1	Fusarium cugenangense	Australia	Fusarium cugenangense strain CBS 131393 translation elongation factor 1-alpha (tef1) gene, partial cds	AUS
MN170475.1	Fusarium fasciculatum	Australia	Fusarium fasciculatum strain CBS 131384 translation elongation factor 1-alpha (tef1) gene, partial cds	AUS
MN170474.1	Fusarium fasciculatum	Australia	Fusarium fasciculatum strain CBS 131383 translation elongation factor 1-alpha (tef1) gene, partial cds	AUS
MN170473.1	Fusarium fasciculatum	Australia	Fusarium fasciculatum strain CBS 131382 translation elongation factor 1-alpha (tef1) gene, partial cds	AUS
MN170510.1	Fusarium hainanense	Australia	Fusarium hainanense strain CBS 131386 translation elongation factor 1-alpha (tef1) gene, partial cds	AUS
MN101579.1	Fusarium nygamai	Australia	Fusarium nygamai translation eleongation factor 1 alpha (TEF1) gene, partial cds	AUS
MH485013.1	Fusarium odoratissimum	Australia	Fusarium odoratissimum strain CBS 130310 translation elongation factor 1-alpha (tef1) gene, partial cds	AUS
MN101577.1	Fusarium redolens	Australia	Fusarium redolens translation eleongation factor 1 alpha (TEF1) gene, partial cds	AUS
MN170498.1	Fusarium scirpi	Australia	Fusarium scirpi strain CBS 448.84 translation elongation factor 1-alpha (tef1) gene, partial cds	AUS
MH485018.1	Fusarium sp.	Australia	Fusarium sp. strain CBS 130323 translation elongation factor 1-alpha (tef1) gene, partial cds	AUS
EF526103.1	Fusarium sp. FRL11190	Australia	Fusarium sp. FRL11190 translation elongation factor 1 alpha gene, partial cds	AUS
EF526104.1	Fusarium sp. FRL11975	Australia	Fusarium sp. FRL11975 translation elongation factor 1 alpha gene, partial cds	AUS
MN848850.1	Fuscoporia sp. QC-2019a	Australia	Fuscoporia sp. QC-2019a voucher Dai 18879 translation elongation factor 1-alpha (tef1) gene, partial cds	AUS
MN848849.1	Fuscoporia sp. QC-2019a	Australia	Fuscoporia sp. QC-2019a voucher Dai 18587A translation elongation factor 1-alpha (tef1) gene, partial cds	AUS
MN848848.1	Fuscoporia sp. QC-2019a	Australia	Fuscoporia sp. QC-2019a voucher Dai 18672 translation elongation factor 1-alpha (tef1) gene, partial cds	AUS
MN848832.1	Fuscoporia sp. QC-2019a	Australia	Fuscoporia sp. QC-2019a voucher Dai 18783 translation elongation factor 1-alpha (tef1) gene, partial cds	AUS
MN848831.1	Fuscoporia sp. QC-2019a	Australia	Fuscoporia sp. QC-2019a voucher Dai 18792 translation elongation factor 1-alpha (tef1) gene, partial cds	AUS
MN848830.1	Fuscoporia sp. QC-2019a	Australia	Fuscoporia sp. QC-2019a voucher Dai 18634A translation elongation factor 1-alpha (tef1) gene, partial cds	AUS
MN848844.1	Fuscoporia sp. QC-2019d	Australia	Fuscoporia sp. QC-2019d voucher Dai 18820 translation elongation factor 1-alpha (tef1) gene, partial cds	AUS
MN848843.1	Fuscoporia sp. QC-2019d	Australia	Fuscoporia sp. QC-2019d voucher Dai 18858 translation elongation factor 1-alpha (tef1) gene, partial cds	AUS
MN848828.1	Fuscoporia wahlbergii	Australia	Fuscoporia wahlbergii voucher Dai 18673 translation elongation factor 1-alpha (tef1) gene, partial cds	AUS
KX306681.1	Gaeumannomyces arxii	Australia	Gaeumannomyces arxii strain CBS 903.73 translation elongation factor 1-alpha (tef1) gene, partial cds	AUS
KX306680.1	Gaeumannomyces arxii	Australia	Gaeumannomyces arxii strain CBS 902.73 translation elongation factor 1-alpha (tef1) gene, partial cds	AUS
KX306683.1	Gaeumannomyces australiensis	Australia	Gaeumannomyces australiensis strain CPC 26058 translation elongation factor 1-alpha (tef1) gene, partial cds	AUS
KX306686.1	Gaeumannomyces avenae	Australia	Gaeumannomyces avenae strain CPC 26255 translation elongation factor 1-alpha (tef1) gene, partial cds	AUS
KX306685.1	Gaeumannomyces avenae	Australia	Gaeumannomyces avenae strain CPC 26253 translation elongation factor 1-alpha (tef1) gene, partial cds	AUS
KX306684.1	Gaeumannomyces avenae	Australia	Gaeumannomyces avenae strain CBS 870.73 translation elongation factor 1-alpha (tef1) gene, partial cds	AUS
KX306716.1	Gaeumannomyces hyphopodioides	Australia	Gaeumannomyces hyphopodioides strain CPC 26267 translation elongation factor 1-alpha (tef1) gene, partial cds	AUS
KX306738.1	Gaeumannomyces tritici	Australia	Gaeumannomyces tritici strain CPC 26274 translation elongation factor 1-alpha (tef1) gene, partial cds	AUS
KX306733.1	Gaeumannomyces tritici	Australia	Gaeumannomyces tritici strain CPC 26268 translation elongation factor 1-alpha (tef1) gene, partial cds	AUS
KX306730.1	Gaeumannomyces tritici	Australia	Gaeumannomyces tritici strain CBS 905.73 translation elongation factor 1-alpha (tef1) gene, partial cds	AUS
GU187704.1	Gyroporus sp. E8155	Australia	Gyroporus sp. E8155 translation elongation factor 1-alpha (tef1) gene, partial cds	AUS
KF958117.1	Hanseniaspora opuntiae	Australia	Hanseniaspora opuntiae strain UNSW E90 translational elongation factor EF-1 alpha (tef1) gene, partial cds	AUS
KF958132.1	Hanseniaspora uvarum	Australia	Hanseniaspora uvarum strain UNSW 8M27 translational elongation factor EF-1 alpha (tef1) gene, partial cds	AUS
KF253110.1	Helminthosporium leucadendri	Australia	Corynespora leucadendri strain CBS 135133 translation elongation factor 1-alpha (tef1) gene, partial cds	AUS
MH554517.1	Heterotruncatella acacigena	Australia	Heterotruncatella acacigena strain CBS 143880 translation elongation factor 1-alpha (tef1) gene, partial cds	AUS
MH554594.1	Heterotruncatella aspera	Australia	Heterotruncatella aspera strain CBS 143907 translation elongation factor 1-alpha (tef1) gene, partial cds	AUS
MH554591.1	Heterotruncatella aspera	Australia	Heterotruncatella aspera strain CBS 144140 translation elongation factor 1-alpha (tef1) gene, partial cds	AUS
MH554604.1	Heterotruncatella avellanea	Australia	Heterotruncatella avellanea strain CBS 144033 translation elongation factor 1-alpha (tef1) gene, partial cds	AUS
MH554571.1	Heterotruncatella avellanea	Australia	Heterotruncatella avellanea strain CBS 143896 translation elongation factor 1-alpha (tef1) gene, partial cds	AUS
MH554526.1	Heterotruncatella breviappendiculata	Australia	Heterotruncatella breviappendiculata strain CBS 143883 translation elongation factor 1-alpha (tef1) gene, partial cds	AUS
MH554579.1	Heterotruncatella constricta	Australia	Heterotruncatella constricta strain CBS 144138 translation elongation factor 1-alpha (tef1) gene, partial cds	AUS
MH554578.1	Heterotruncatella constricta	Australia	Heterotruncatella constricta strain CBS 143901 translation elongation factor 1-alpha (tef1) gene, partial cds	AUS
MH554595.1	Heterotruncatella diversa	Australia	Heterotruncatella diversa strain CBS 143908 translation elongation factor 1-alpha (tef1) gene, partial cds	AUS
MH554522.1	Heterotruncatella grevilleae	Australia	Heterotruncatella grevilleae strain CBS 143881 translation elongation factor 1-alpha (tef1) gene, partial cds	AUS
MH554600.1	Heterotruncatella longissima	Australia	Heterotruncatella longissima strain CBS 143910 translation elongation factor 1-alpha (tef1) gene, partial cds	AUS
MH554596.1	Heterotruncatella singularis	Australia	Heterotruncatella singularis strain CBS 144031 translation elongation factor 1-alpha (tef1) gene, partial cds	AUS
MH554592.1	Heterotruncatella spadicea	Australia	Heterotruncatella spadicea strain CPC 28956 translation elongation factor 1-alpha (tef1) gene, partial cds	AUS
MH554599.1	Heterotruncatella synapheae	Australia	Heterotruncatella synapheae strain CBS 143909 translation elongation factor 1-alpha (tef1) gene, partial cds	AUS
MK192522.1	Hexagonia apiaria	Australia	Hexagonia apiaria voucher Cui 16818 translation elongation factor 1-alpha (tef1) gene, partial cds	AUS
MK192523.1	Hexagonia glabra	Australia	Hexagonia glabra voucher Cui 16796 translation elongation factor 1-alpha (tef1) gene, partial cds	AUS
MN688877.1	Johnalcornia aberrans	Australia	Johnalcornia aberrans strain CBS 281.91 translation elongation factor 1-alpha (tef1) gene, partial cds	AUS
EU487222.1	Melampsora lini	Australia	Melampsora lini isolate 2 translation elongation factor 1-alpha gene, partial cds	AUS
EU487221.1	Melampsora lini	Australia	Melampsora lini isolate 1 translation elongation factor 1-alpha gene, partial cds	AUS
KY354591.1	Metarhizium guizhouense	Australia	Metarhizium guizhouense strain AUS03 translation elongation factor 1-alpha (tef1) gene, partial cds	AUS
KY354590.1	Metarhizium guizhouense	Australia	Metarhizium guizhouense strain AUS00 translation elongation factor 1-alpha (tef1) gene, partial cds	AUS
KX013289.1	Metarhizium guizhouense	Australia	Metarhizium guizhouense culture-collection ARSEF:4153 translation elongation factor 1-alpha (TEF1) gene, partial cds	AUS
KX013290.1	Metarhizium majus	Australia	Metarhizium majus culture-collection ARSEF:4601 translation elongation factor 1-alpha (TEF1) gene, partial cds	AUS
KY354586.1	Metarhizium pinghaense	Australia	Metarhizium pinghaense strain AUS05 translation elongation factor 1-alpha (tef1) gene, partial cds	AUS
KY354589.1	Metarhizium robertsii	Australia	Metarhizium robertsii strain AUS04 translation elongation factor 1-alpha (tef1) gene, partial cds	AUS
KY354588.1	Metarhizium robertsii	Australia	Metarhizium robertsii strain AUS02 translation elongation factor 1-alpha (tef1) gene, partial cds	AUS
KY354587.1	Metarhizium robertsii	Australia	Metarhizium robertsii strain AUS01 translation elongation factor 1-alpha (tef1) gene, partial cds	AUS
KX924087.1	Microascus gracilis	Australia	Microascus gracilis strain CBS 794.91 translation elongation factor 1-alpha (tef1) gene, partial cds	AUS
MK495956.1	Muyocopron alcornii	Australia	Muyocopron alcornii strain BRIP_43897 translation elongation factor 1-alpha (tef1) gene, partial cds	AUS
MK495958.1	Muyocopron coloratum	Australia	Muyocopron coloratum strain CBS _720.95 translation elongation factor 1-alpha (tef1) gene, partial cds	AUS
MK495959.1	Muyocopron geniculatum	Australia	Muyocopron geniculatum strain CBS _721.95 translation elongation factor 1-alpha (tef1) gene, partial cds	AUS
MK495963.1	Muyocopron laterale	Australia	Muyocopron laterale strain CBS _141033 translation elongation factor 1-alpha (tef1) gene, partial cds	AUS
MK495962.1	Muyocopron laterale	Australia	Muyocopron laterale strain CBS _719.95 translation elongation factor 1-alpha (tef1) gene, partial cds	AUS
MK495960.1	Muyocopron laterale	Australia	Muyocopron laterale strain CBS 141029 translation elongation factor 1-alpha (tef1) gene, partial cds	AUS
MK495975.1	Mycoleptodiscus suttonii	Australia	Mycoleptodiscus suttonii strain CBS _141030 translation elongation factor 1-alpha (tef1) gene, partial cds	AUS
KX982715.1	Neofabraea perennans	Australia	Neofabraea perennans strain VPRI10502a translation elongation factor 1-alpha (tef1) gene, partial cds	AUS
KX982714.1	Neofabraea perennans	Australia	Neofabraea perennans strain VPRI41734a translation elongation factor 1-alpha (tef1) gene, partial cds	AUS
MK192534.1	Neofomitella australiensis	Australia	Neofomitella australiensis voucher Cui 16642 translation elongation factor 1-alpha (tef1) gene, partial cds	AUS
MK192533.1	Neofomitella australiensis	Australia	Neofomitella australiensis voucher Cui 16571 translation elongation factor 1-alpha (tef1) gene, partial cds	AUS
MK192532.1	Neofomitella australiensis	Australia	Neofomitella australiensis voucher Cui 16558 translation elongation factor 1-alpha (tef1) gene, partial cds	AUS
MK192531.1	Neofomitella australiensis	Australia	Neofomitella australiensis voucher Cui 16543 translation elongation factor 1-alpha (tef1) gene, partial cds	AUS
MK192530.1	Neofomitella australiensis	Australia	Neofomitella australiensis voucher Cui 16542 translation elongation factor 1-alpha (tef1) gene, partial cds	AUS
MK192525.1	Neofomitella fumosipora	Australia	Neofomitella fumosipora voucher Cui 16759 translation elongation factor 1-alpha (tef1) gene, partial cds	AUS
MK192524.1	Neofomitella fumosipora	Australia	Neofomitella fumosipora voucher Cui 16750 translation elongation factor 1-alpha (tef1) gene, partial cds	AUS
MH252418.1	Neofusicoccum australe	Australia	Neofusicoccum australe isolate DAR83082 sequence	AUS
KX464681.1	Neofusicoccum corticosae	Australia	Neofusicoccum corticosae culture-collection CBS:118099 translation elongation factor 1-alpha (TEF1) gene, partial cds	AUS
MH252414.1	Neofusicoccum kwambonambiense	Australia	Neofusicoccum kwambonambiense isolate DAR82927 translation elongation factor 1-alpha (tef1) gene, partial cds	AUS
MH252413.1	Neofusicoccum kwambonambiense	Australia	Neofusicoccum kwambonambiense isolate DAR82924 translation elongation factor 1-alpha (tef1) gene, partial cds	AUS
MH252412.1	Neofusicoccum kwambonambiense	Australia	Neofusicoccum kwambonambiense isolate DAR83097 translation elongation factor 1-alpha (tef1) gene, partial cds	AUS
MH252411.1	Neofusicoccum kwambonambiense	Australia	Neofusicoccum kwambonambiense isolate DAR83079 translation elongation factor 1-alpha (tef1) gene, partial cds	AUS
MH252410.1	Neofusicoccum kwambonambiense	Australia	Neofusicoccum kwambonambiense isolate DAR83096 translation elongation factor 1-alpha (tef1) gene, partial cds	AUS
MH252409.1	Neofusicoccum kwambonambiense	Australia	Neofusicoccum kwambonambiense isolate DAR83077 translation elongation factor 1-alpha (tef1) gene, partial cds	AUS
MH252408.1	Neofusicoccum kwambonambiense	Australia	Neofusicoccum kwambonambiense isolate DAR83076 translation elongation factor 1-alpha (tef1) gene, partial cds	AUS
MH252416.1	Neofusicoccum macroclavatum	Australia	Neofusicoccum macroclavatum isolate DAR82916 translation elongation factor 1-alpha (tef1) gene, partial cds	AUS
KX464694.1	Neofusicoccum macroclavatum	Australia	Neofusicoccum macroclavatum culture-collection CBS:114149 translation elongation factor 1-alpha (TEF1) gene, partial cds	AUS
KX464693.1	Neofusicoccum macroclavatum	Australia	Neofusicoccum macroclavatum culture-collection CBS:112135 translation elongation factor 1-alpha (TEF1) gene, partial cds	AUS
MH252415.1	Neofusicoccum occulatum	Australia	Neofusicoccum occulatum isolate DAR82923 translation elongation factor 1-alpha (tef1) gene, partial cds	AUS
MH252374.1	Neofusicoccum occulatum	Australia	Neofusicoccum occulatum isolate DAR82922 translation elongation factor 1-alpha (tef1) gene, partial cds	AUS
MH252373.1	Neofusicoccum occulatum	Australia	Neofusicoccum occulatum isolate DAR82920 translation elongation factor 1-alpha (tef1) gene, partial cds	AUS
MH252372.1	Neofusicoccum occulatum	Australia	Neofusicoccum occulatum isolate DAR82918 translation elongation factor 1-alpha (tef1) gene, partial cds	AUS
MH252371.1	Neofusicoccum occulatum	Australia	Neofusicoccum occulatum isolate DAR82912 translation elongation factor 1-alpha (tef1) gene, partial cds	AUS
KX464745.1	Neofusicoccum sp. 6 JZG-2016	Australia	Neofusicoccum sp. 6 JZG-2016 culture-collection CBS:111999 translation elongation factor 1-alpha (TEF1) gene, partial cds	AUS
KX464757.1	Neofusicoccum sp. 9 JZG-2016	Australia	Neofusicoccum sp. 9 JZG-2016 culture-collection CBS:118101 translation elongation factor 1-alpha (TEF1) gene, partial cds	AUS
KX464724.1	Neofusicoccum sp. CBS 118100	Australia	Neofusicoccum sp. CBS 118100 culture-collection CBS:118100 translation elongation factor 1-alpha (TEF1) gene, partial cds	AUS
KM199537.1	Neopestalotiopsis australis	Australia	Neopestalotiopsis australis strain CBS 114159 translation elongation factor 1-alpha (tef1) gene, partial cds	AUS
KF582792.1	Neopestalotiopsis steyaertii	Australia	UNVERIFIED: Pestalotiopsis steyaertii translation elongation factor 1 alpha (tef1) gene, partial sequence	AUS
MK540150.1	Neostagonospora sorghi	Australia	Neostagonospora sorghi translation elongation factor 1-alpha (tef1) gene, partial cds	AUS
GU384367.1	Pallidocercospora acaciigena	Australia	Pallidocercospora acaciigena culture CBS:120740 strain CBS 120740 translation elongation factor 1-alpha (tef1) gene, partial cds	AUS
KY979896.1	Paraphoma rhaphiolepidis	Australia	Paraphoma rhaphiolepidis strain CBS 142524 translation elongation factor 1-alpha (tef1) gene, partial cds	AUS
MK540152.1	Parastagonospora phragmitis	Australia	Parastagonospora phragmitis translation elongation factor 1-alpha (tef1) gene, partial cds	AUS
KM199501.1	Pestalotiopsis australasiae	Australia	Pestalotiopsis australasiae strain CBS 114141 translation elongation factor 1-alpha (tef1) gene, partial cds	AUS
KM199475.1	Pestalotiopsis australis	Australia	Pestalotiopsis australis strain CBS 114193 translation elongation factor 1-alpha (tef1) gene, partial cds	AUS
KM199504.1	Pestalotiopsis grevilleae	Australia	Pestalotiopsis grevilleae strain CBS 114127 translation elongation factor 1-alpha (tef1) gene, partial cds	AUS
KM199511.1	Pestalotiopsis novae-hollandiae	Australia	Pestalotiopsis novae-hollandiae strain CBS 130973 translation elongation factor 1-alpha (tef1) gene, partial cds	AUS
MH554588.1	Pestalotiopsis sp. 4 FL-2019	Australia	Pestalotiopsis sp. 4 FL-2019 strain CBS 143905 translation elongation factor 1-alpha (tef1) gene, partial cds	AUS
MH554577.1	Pestalotiopsis sp. 5 FL-2019	Australia	Pestalotiopsis sp. 5 FL-2019 strain CBS 143900 translation elongation factor 1-alpha (tef1) gene, partial cds	AUS
MH554602.1	Pestalotiopsis sp. 6 FL-2019	Australia	Pestalotiopsis sp. 6 FL-2019 strain CPC 29456 translation elongation factor 1-alpha (tef1) gene, partial cds	AUS
MH554582.1	Pestalotiopsis sp. 6 FL-2019	Australia	Pestalotiopsis sp. 6 FL-2019 strain CPC 27696 translation elongation factor 1-alpha (tef1) gene, partial cds	AUS
MH554581.1	Pestalotiopsis sp. 6 FL-2019	Australia	Pestalotiopsis sp. 6 FL-2019 strain CBS 143902 translation elongation factor 1-alpha (tef1) gene, partial cds	AUS
MH554580.1	Pestalotiopsis sp. 6 FL-2019	Australia	Pestalotiopsis sp. 6 FL-2019 strain CPC 27641 translation elongation factor 1-alpha (tef1) gene, partial cds	AUS
MH554607.1	Pestalotiopsis spathuliappendiculata	Australia	Pestalotiopsis spathuliappendiculata strain CBS 144035 translation elongation factor 1-alpha (tef1) gene, partial cds	AUS
KM199559.1	Pestalotiopsis telopeae	Australia	Pestalotiopsis telopeae strain CBS 114137 translation elongation factor 1-alpha (tef1) gene, partial cds	AUS
KM199500.1	Pestalotiopsis telopeae	Australia	Pestalotiopsis telopeae strain CBS 114161 translation elongation factor 1-alpha (tef1) gene, partial cds	AUS
KM199498.1	Pestalotiopsis telopeae	Australia	Pestalotiopsis telopeae strain CBS 113606 translation elongation factor 1-alpha (tef1) gene, partial cds	AUS
MK540158.1	Phaeosphaeriopsis agavacearum	Australia	Phaeosphaeriopsis agavacearum translation elongation factor 1-alpha (tef1) gene, partial cds	AUS
MK540155.1	Phaeosphaeriopsis grevilleae	Australia	Phaeosphaeriopsis grevilleae translation elongation factor 1-alpha (tef1) gene, partial cds	AUS
MH704607.1	Phlogicylindrium eucalypti	Australia	Phlogicylindrium eucalypti strain CBS 120080 translation elongation factor 1-alpha (tef1) gene, partial cds	AUS
KF253161.1	Phlogicylindrium eucalyptorum	Australia	UNVERIFIED: Phlogicylindrium eucalyptorum strain CBS 111689 translation elongation factor 1-alpha-like (tef1) gene, partial sequence	AUS
KF253160.1	Phlogicylindrium eucalyptorum	Australia	UNVERIFIED: Phlogicylindrium eucalyptorum strain CBS 111680 translation elongation factor 1-alpha-like (tef1) gene, partial sequence	AUS
MH704608.1	Phlogicylindrium eucalyptorum	Australia	Phlogicylindrium eucalyptorum strain CBS 120221 translation elongation factor 1-alpha (tef1) gene, partial cds	AUS
MH704609.1	Phlogicylindrium uniforme	Australia	Phlogicylindrium uniforme strain CBS 131312 translation elongation factor 1-alpha (tef1) gene, partial cds	AUS
MH167421.1	Phylloporia pectinata	Australia	Phylloporia pectinata voucher 113 translation elongation factor EF1 alpha (tef1) gene, partial cds	AUS
KF289170.1	Phyllosticta beaumarisii	Australia	Phyllosticta beaumarisii strain CBS 535.87 translation elongation factor 1-alpha (tef1) gene, partial cds	AUS
KU716092.1	Phyllosticta cavendishii	Australia	Phyllosticta cavendishii strain NTP-Dc 40957 translation elongation factor 1-alpha (tef1) gene, partial cds	AUS
KU716091.1	Phyllosticta cavendishii	Australia	Phyllosticta cavendishii strain NTP-Dc 40579 translation elongation factor 1-alpha (tef1) gene, partial cds	AUS
KU716090.1	Phyllosticta cavendishii	Australia	Phyllosticta cavendishii strain NTP-Dc 40399 translation elongation factor 1-alpha (tef1) gene, partial cds	AUS
KU716089.1	Phyllosticta cavendishii	Australia	Phyllosticta cavendishii strain NTP-Dc 40348 translation elongation factor 1-alpha (tef1) gene, partial cds	AUS
KU716088.1	Phyllosticta cavendishii	Australia	Phyllosticta cavendishii strain NTP-Dc 40227 translation elongation factor 1-alpha (tef1) gene, partial cds	AUS
KU716087.1	Phyllosticta cavendishii	Australia	Phyllosticta cavendishii strain NTP-Dc 39845 translation elongation factor 1-alpha (tef1) gene, partial cds	AUS
MH108025.1	Phyllosticta hakeicola	Australia	Phyllosticta hakeicola culture CBS:143492 translation elongation factor 1-alpha (tef1) gene, partial cds	AUS
KF289212.1	Phyllosticta hymenocallidicola	Australia	Phyllosticta hymenocallidicola strain CPC19331 translation elongation factor 1-alpha (tef1) gene, partial cds	AUS
KF289211.1	Phyllosticta hymenocallidicola	Australia	Phyllosticta hymenocallidicola strain CBS 131309 translation elongation factor 1-alpha (tef1) gene, partial cds	AUS
KU716093.1	Phyllosticta maculata	Australia	Phyllosticta maculata strain NTP-Dc 40103 translation elongation factor 1-alpha (tef1) gene, partial cds	AUS
MG934503.1	Phyllosticta persooniae	Australia	Phyllosticta persooniae strain CBS 143409 translation elongation factor 1-alpha (tef1) gene, partial cds	AUS
KF017268.1	Phyllosticta speewahensis	Australia	Phyllosticta speewahensis strain BRIP 58044 translation elongation factor 1-alpha (tef1) gene, partial cds	AUS
KF289210.1	Phyllosticta telopeae	Australia	Phyllosticta telopeae strain CBS 777.97 translation elongation factor 1-alpha (tef1) gene, intron	AUS
MK121592.1	Polyporaceae sp. YS-2019h	Australia	Polyporaceae sp. YS-2019h voucher MEL 2317411 translation elongation factor 1 alpha (tef1) gene, partial cds	AUS
MK121591.1	Polyporaceae sp. YS-2019h	Australia	Polyporaceae sp. YS-2019h voucher MEL 2028873 translation elongation factor 1 alpha (tef1) gene, partial cds	AUS
MK121590.1	Polyporaceae sp. YS-2019h	Australia	Polyporaceae sp. YS-2019h voucher MEL 2231602 translation elongation factor 1 alpha (tef1) gene, partial cds	AUS
MK121589.1	Polyporaceae sp. YS-2019h	Australia	Polyporaceae sp. YS-2019h voucher MEL 2335651 translation elongation factor 1 alpha (tef1) gene, partial cds	AUS
MK121588.1	Polyporaceae sp. YS-2019h	Australia	Polyporaceae sp. YS-2019h voucher MEL 2150776 translation elongation factor 1 alpha (tef1) gene, partial cds	AUS
MK121587.1	Polyporaceae sp. YS-2019h	Australia	Polyporaceae sp. YS-2019h voucher MEL 2362204 translation elongation factor 1 alpha (tef1) gene, partial cds	AUS
MK121586.1	Polyporaceae sp. YS-2019h	Australia	Polyporaceae sp. YS-2019h voucher Cui 16592 translation elongation factor 1 alpha (tef1) gene, partial cds	AUS
MK121601.1	Polyporaceae sp. YS-2019j	Australia	Polyporaceae sp. YS-2019j voucher MEL 2341763 translation elongation factor 1 alpha (tef1) gene, partial cds	AUS
MK121600.1	Polyporaceae sp. YS-2019j	Australia	Polyporaceae sp. YS-2019j voucher MEL 2366586 translation elongation factor 1 alpha (tef1) gene, partial cds	AUS
KX462673.1	Pseudocercospora cyatheicola	Australia	Pseudocercospora cyatheicola translation elongation factor 1-alpha (tef1) gene, partial cds	AUS
KT072761.1	Pseudocercospora cyatheicola	Australia	Pseudocercospora cyatheicola strain CBS 129520 translation elongation factor 1-alpha (tef1) gene, partial cds	AUS
GU384506.1	Pseudocercospora eucalyptorum	Australia	Pseudocercospora eucalyptorum culture CBS:132309 strain CBS 132309 translation elongation factor 1-alpha (tef1) gene, partial cds	AUS
GU384503.1	Pseudocercospora eucalyptorum	Australia	Pseudocercospora eucalyptorum culture CBS:132029 strain CBS 132029 translation elongation factor 1-alpha (tef1) gene, partial cds	AUS
JQ324991.1	Pseudocercospora eucalyptorum	Australia	Pseudocercospora eucalyptorum culture-collection CBS:132033 translation elongation factor 1-alpha (tef1) gene, partial cds	AUS
GU384495.1	Pseudocercospora hakeae	Australia	Pseudocercospora hakeae culture CBS:112226 strain CBS 112226 translation elongation factor 1-alpha (tef1) gene, partial cds	AUS
KU878463.1	Pseudocercospora macadamiae	Australia	Pseudocercospora macadamiae culture-collection BRIP:29256 translation elongation factor 1-alpha (tef1) gene, partial cds	AUS
KX462688.1	Pseudocercospora nephrolepidicola	Australia	Pseudocercospora nephrolepidicola translation elongation factor 1-alpha (tef1) gene, partial cds	AUS
GU384509.1	Pseudocercospora palleobrunnea	Australia	Pseudocercospora palleobrunnea culture CBS:124771 strain CBS 124771 translation elongation factor 1-alpha (tef1) gene, partial cds	AUS
GU384508.1	Pseudocercospora tereticornis	Australia	Pseudocercospora tereticornis culture CBS:125214 strain CBS 125214 translation elongation factor 1-alpha (tef1) gene, partial cds	AUS
GU384377.1	Pseudocercospora tereticornis	Australia	Pseudocercospora tereticornis culture CPC:12960 translation elongation factor 1-alpha (tef1) gene, partial cds	AUS
KF253271.1	Pseudocercospora tereticornis	Australia	Pseudocercospora tereticornis strain CBS 124996 culture-collection CBS:124996 translation elongation factor 1-alpha (tef1) gene, partial cds	AUS
GU384507.1	Pseudozasmidium nabiacense	Australia	Pseudozasmidium nabiacense culture CBS:125010 strain CBS 125010 translation elongation factor 1-alpha (tef1) gene, partial cds	AUS
KF253181.1	Readeriella angustia	Australia	UNVERIFIED: Readeriella angustia strain CBS 124998 translation elongation factor 1-alpha-like (tef1) gene, partial sequence	AUS
KF253279.1	Readeriella mirabilis	Australia	Readeriella mirabilis strain CBS 125000 culture-collection CBS:125000 translation elongation factor 1-alpha (tef1) gene, partial cds	AUS
LC274634.1	Rhizoctonia solani AG-3	Australia	Rhizoctonia solani AG-3 tef1 gene for translation elongation factor 1-alpha, partial cds, isolate: F82	AUS
MK463987.1	Rhodofomitopsis sp. SL-2019a	Australia	Rhodofomitopsis sp. SL-2019a voucher Cui 16803 translation elongation factor 1-alpha (tef1) gene, partial cds	AUS
MK463986.1	Rhodofomitopsis sp. SL-2019a	Australia	Rhodofomitopsis sp. SL-2019a voucher Cui 16794 translation elongation factor 1-alpha (tef1) gene, partial cds	AUS
MK463985.1	Rhodofomitopsis sp. SL-2019a	Australia	Rhodofomitopsis sp. SL-2019a voucher Cui 16762 translation elongation factor 1-alpha (tef1) gene, partial cds	AUS
MH594106.1	Richoniella sp.	Australia	Richoniella sp. voucher MEL2172053 translation elongation factor 1-alpha (tef1) gene, partial cds	AUS
MH594105.1	Richoniella sp.	Australia	Richoniella sp. voucher MEL2321885 translation elongation factor 1-alpha (tef1) gene, partial cds	AUS
MH594104.1	Richoniella sp.	Australia	Richoniella sp. voucher MEL2105036 translation elongation factor 1-alpha (tef1) gene, partial cds	AUS
MH594103.1	Richoniella sp.	Australia	Richoniella sp. voucher MEL2135808 translation elongation factor 1-alpha (tef1) gene, partial cds	AUS
MH554525.1	Robillarda australiana	Australia	Robillarda australiana strain CBS 143882 translation elongation factor 1-alpha (tef1) gene, partial cds	AUS
MK721162.1	Rossbeevera vittatispora	Australia	Rossbeevera vittatispora voucher NY:1194093 translation elongation factor 1-alpha (TEF1) gene, partial cds	AUS
MK721161.1	Rossbeevera vittatispora	Australia	Rossbeevera vittatispora voucher NY:1034425 translation elongation factor 1-alpha (TEF1) gene, partial cds	AUS
KJ001075.1	Rossbeevera vittatispora	Australia	Rossbeevera vittatispora voucher MEL2329434 translation elongation factor 1-alpha (tef1) gene, partial cds	AUS
KC552065.1	Rossbeevera vittatispora	Australia	Rossbeevera vittatispora voucher TO-AUS-72 translation elongation factor 1-alpha (tef1) gene, partial cds	AUS
KC552064.1	Rossbeevera vittatispora	Australia	Rossbeevera vittatispora voucher A.W. Claridge 2785 translation elongation factor 1-alpha (tef1) gene, partial cds	AUS
KC552063.1	Rossbeevera vittatispora	Australia	Rossbeevera vittatispora voucher A.W. Claridge 2137 translation elongation factor 1-alpha (tef1) gene, partial cds	AUS
KP222911.1	Rossbeevera vittatispora	Australia	Rossbeevera vittatispora voucher MEL2321058 translation elongation factor 1-alpha (tef1) gene, partial cds	AUS
KP222910.1	Rossbeevera vittatispora	Australia	Rossbeevera vittatispora voucher MEL2078292 translation elongation factor 1-alpha (tef1) gene, partial cds	AUS
KC552067.1	Rossbeevera westraliensis	Australia	Rossbeevera westraliensis voucher MEL2322708 translation elongation factor 1-alpha (tef1) gene, partial cds	AUS
KC552066.1	Rossbeevera westraliensis	Australia	Rossbeevera westraliensis voucher MEL2219011 translation elongation factor 1-alpha (tef1) gene, partial cds	AUS
MH554573.1	Sarcostroma australiense	Australia	Sarcostroma australiense strain CBS 144160 translation elongation factor 1-alpha (tef1) gene, partial cds	AUS
MH554584.1	Sarcostroma diversiseptatum	Australia	Sarcostroma diversiseptatum strain CBS 144139 translation elongation factor 1-alpha (tef1) gene, partial cds	AUS
MH554450.1	Sarcostroma diversiseptatum	Australia	Sarcostroma diversiseptatum strain CBS 189.81 translation elongation factor 1-alpha (tef1) gene, partial cds	AUS
MH554590.1	Sarcostroma grevilleae	Australia	Sarcostroma grevilleae strain CPC 28904 translation elongation factor 1-alpha (tef1) gene, partial cds	AUS
MH554537.1	Sarcostroma grevilleae	Australia	Sarcostroma grevilleae strain CPC 19838 translation elongation factor 1-alpha (tef1) gene, partial cds	AUS
MH554440.1	Sarcostroma grevilleae	Australia	Sarcostroma grevilleae strain CBS 143418 translation elongation factor 1-alpha (tef1) gene, partial cds	AUS
MH554370.1	Sarcostroma grevilleae	Australia	Sarcostroma grevilleae strain CBS 101.71 translation elongation factor 1-alpha (tef1) gene, partial cds	AUS
MH554597.1	Sarcostroma paragrevilleae	Australia	Sarcostroma paragrevilleae strain CPC 29056 translation elongation factor 1-alpha (tef1) gene, partial cds	AUS
MH554589.1	Sarcostroma paragrevilleae	Australia	Sarcostroma paragrevilleae strain CPC 28900 translation elongation factor 1-alpha (tef1) gene, partial cds	AUS
MH554586.1	Sarcostroma paragrevilleae	Australia	Sarcostroma paragrevilleae strain CPC 28310 translation elongation factor 1-alpha (tef1) gene, partial cds	AUS
MH554585.1	Sarcostroma paragrevilleae	Australia	Sarcostroma paragrevilleae strain CPC 28309 translation elongation factor 1-alpha (tef1) gene, partial cds	AUS
MH554529.1	Sarcostroma paragrevilleae	Australia	Sarcostroma paragrevilleae strain CPC 17628 translation elongation factor 1-alpha (tef1) gene, partial cds	AUS
MH554439.1	Sarcostroma paragrevilleae	Australia	Sarcostroma paragrevilleae strain CBS 143416 translation elongation factor 1-alpha (tef1) gene, partial cds	AUS
MH554393.1	Sarcostroma paragrevilleae	Australia	Sarcostroma paragrevilleae strain CBS 114143 translation elongation factor 1-alpha (tef1) gene, partial cds	AUS
MH554392.1	Sarcostroma paragrevilleae	Australia	Sarcostroma paragrevilleae strain CBS 114142 translation elongation factor 1-alpha (tef1) gene, partial cds	AUS
MH554382.1	Sarcostroma paragrevilleae	Australia	Sarcostroma paragrevilleae strain CBS 111981 translation elongation factor 1-alpha (tef1) gene, partial cds	AUS
MH554394.1	Sarcostroma proteae	Australia	Sarcostroma proteae strain CBS 114189 translation elongation factor 1-alpha (tef1) gene, partial cds	AUS
MH554386.1	Sarcostroma proteae	Australia	Sarcostroma proteae strain CBS 113610 translation elongation factor 1-alpha (tef1) gene, partial cds	AUS
MH554385.1	Sarcostroma proteae	Australia	Sarcostroma proteae strain CBS 113605 translation elongation factor 1-alpha (tef1) gene, partial cds	AUS
MH554383.1	Sarcostroma proteae	Australia	Sarcostroma proteae strain CBS 112001 translation elongation factor 1-alpha (tef1) gene, partial cds	AUS
MH554603.1	Sarcostroma restionis	Australia	Sarcostroma restionis strain CPC 29466 translation elongation factor 1-alpha (tef1) gene, partial cds	AUS
GU384579.1	Scolecostigmina mangiferae	Australia	Scolecostigmina mangiferae culture CBS:125467 strain CBS 125467 translation elongation factor 1-alpha (tef1) gene, partial cds	AUS
GU384578.1	Scolecostigmina mangiferae	Australia	Scolecostigmina mangiferae culture CBS:125467 strain CBS 125467 translation elongation factor 1-alpha (tef1) gene, partial cds	AUS
KX924248.1	Scopulariopsis cordiae	Australia	Scopulariopsis cordiae strain CBS 816.73 translation elongation factor 1-alpha (tef1) gene, partial cds	AUS
MH554469.1	Seiridium eucalypti	Australia	Seiridium eucalypti strain CBS 343.97 translation elongation factor 1-alpha (tef1) gene, partial cds	AUS
MH554468.1	Seiridium papillatum	Australia	Seiridium papillatum strain CBS 340.97 translation elongation factor 1-alpha (tef1) gene, partial cds	AUS
MH108028.1	Setophaeosphaeria citricola	Australia	Setophaeosphaeria citricola culture CBS:143179 translation elongation factor 1-alpha (tef1) gene, partial cds	AUS
KY953115.1	Skeletocutis coprosmae	Australia	Skeletocutis coprosmae isolate Otto Miettinen X518 translation elongation factor 1-alpha (tef1) gene, partial cds	AUS
MH108029.1	Sphaerellopsis paraphysata	Australia	Sphaerellopsis paraphysata culture CBS:143579 translation elongation factor 1-alpha (tef1) gene, partial cds	AUS
KM087056.1	Stephanospora cribbae	Australia	Stephanospora cribbae isolate Tle1266 translation elongation factor 1-alpha (tef1) gene, partial cds	AUS
KM087054.1	Stephanospora cribbae	Australia	Stephanospora cribbae isolate Tle1262 translation elongation factor 1-alpha (tef1) gene, partial cds	AUS
KM087053.1	Stephanospora cribbae	Australia	Stephanospora cribbae isolate Tle1264 translation elongation factor 1-alpha (tef1) gene, partial cds	AUS
KM087051.1	Stephanospora cribbae	Australia	Stephanospora cribbae isolate Tle1265 translation elongation factor 1-alpha (tef1) gene, partial cds	AUS
KM087079.1	Stephanospora sheoak	Australia	Stephanospora sheoak isolate Tle1263 translation elongation factor 1-alpha (tef1) gene, partial cds	AUS
KM087061.1	Stephanospora tetraspora	Australia	Stephanospora tetraspora isolate Tle1261 translation elongation factor 1-alpha (tef1) gene, partial cds	AUS
GU384363.1	Strelitziana australiensis	Australia	Strelitziana australiensis culture CBS:132310 strain CBS 132310 translation elongation factor 1-alpha (tef1) gene, partial cds	AUS
GU384362.1	Strelitziana australiensis	Australia	Strelitziana australiensis culture CBS:124778 strain CBS 124778 translation elongation factor 1-alpha (tef1) gene, partial cds	AUS
KX950470.1	Superstratomyces flavomucosus	Australia	Superstratomyces flavomucosus strain DTO 305-C3 translation elongation factor 1-alpha (TEF1) gene, partial cds	AUS
MK721166.1	Sutorius australiensis	Australia	Sutorius australiensis voucher NY:02072542 translation elongation factor 1-alpha (TEF1) gene, partial cds	AUS
MK721165.1	Sutorius australiensis	Australia	Sutorius australiensis voucher NY:1194055 translation elongation factor 1-alpha (TEF1) gene, partial cds	AUS
GU384577.1	Teratosphaeria alcornii	Australia	Teratosphaeria alcornii culture CBS:313.76 strain CBS 313.76 translation elongation factor 1-alpha (tef1) gene, partial cds	AUS
KF253224.1	Teratosphaeria pseudoeucalypti	Australia	UNVERIFIED: Teratosphaeria pseudoeucalypti strain CBS 124577 translation elongation factor 1-alpha-like (tef1) gene, partial sequence	AUS
KF253183.1	Teratosphaeria readeriellophora	Australia	UNVERIFIED: Teratosphaeria readeriellophora strain CPC 13106 translation elongation factor 1-alpha-like (tef1) gene, partial sequence	AUS
MN162411.1	Thyrinula eucalyptina	Australia	Thyrinula eucalyptina culture CPC:31927 translation elongation factor 1-alpha (tef1) gene, partial cds	AUS
KM108429.1	Tiarosporella sp. CBS 109699	Australia	Tiarosporella sp. CBS 109699 translation elongation factor 1-alpha (tef1) gene, partial cds	AUS
DQ307562.1	Trichoderma austrokoningii	Australia	Trichoderma austrokoningii strain GJS 99-147 elongation factor 1 alpha (tef1) gene, partial sequence	AUS
DQ307561.1	Trichoderma austrokoningii	Australia	Trichoderma austrokoningii strain GJS 99-146 elongation factor 1 alpha (tef1) gene, partial sequence	AUS
DQ284974.1	Trichoderma dorotheae	Australia	Trichoderma dorotheae strain GJS 99-194 translation elongation factor 1 alpha (tef1) gene, partial sequence	AUS
KR051477.1	Trichoderma gamsii	Australia	Trichoderma gamsii isolate Tk7a translation elongation factor 1-alpha (tef1) gene, partial cds	AUS
DQ307529.1	Trichoderma gamsii	Australia	Trichoderma gamsii strain GJS 92-60 elongation factor 1 alpha (tef1) gene, partial sequence	AUS
DQ307516.1	Trichoderma nothescens	Australia	Trichoderma nothescens strain GJS 99-86 elongation factor 1 alpha (tef1) gene, partial sequence	AUS
DQ307515.1	Trichoderma nothescens	Australia	Trichoderma nothescens strain GJS 99-128 elongation factor 1 alpha (tef1) gene, partial sequence	AUS
DQ307512.1	Trichoderma nothescens	Australia	Trichoderma nothescens strain GJS 99-142 elongation factor 1 alpha (tef1) gene, partial sequence	AUS
DQ307533.1	Trichoderma sp. GJS 99-127	Australia	Trichoderma sp. GJS 99-127 elongation factor 1 alpha (tef1) gene, partial sequence	AUS
DQ307532.1	Trichoderma sp. GJS 99-191	Australia	Trichoderma sp. GJS 99-191 elongation factor 1 alpha (tef1) gene, partial sequence	AUS
DQ307527.2	Trichoderma vinosum	Australia	Hypocrea vinosa strain GJS 99-156 elongation factor 1 alpha (tef1) gene, partial sequence	AUS
DQ307511.1	Trichoderma viridarium	Australia	Trichoderma viridarium strain GJS 98-182 elongation factor 1 alpha (tef1) gene, partial sequence	AUS
DQ307521.1	Trichoderma viride	Australia	Trichoderma viride strain GJS 99-175 elongation factor 1 alpha (tef1) gene, partial sequence	AUS
MH594115.1	Tylopilus sp.	Australia	Tylopilus sp. voucher PERTH07603878 translation elongation factor 1-alpha (tef1) gene, partial cds	AUS
KF253190.1	Uwebraunia communis	Australia	UNVERIFIED: Uwebraunia communis strain CPC 12397 translation elongation factor 1-alpha-like (tef1) gene, partial sequence	AUS
KF253114.1	Uwebraunia communis	Australia	UNVERIFIED: Uwebraunia communis strain CPC 12920 translation elongation factor 1-alpha-like (tef1) gene, partial sequence	AUS
KM231886.1	Xenogliocladiopsis cypellocarpae	Australia	Xenogliocladiopsis cypellocarpa strain CPC 17153 translation elongation factor 1-alpha (tef1) gene, partial cds	AUS
KM231885.1	Xenogliocladiopsis cypellocarpae	Australia	Xenogliocladiopsis cypellocarpa strain CBS 133814 translation elongation factor 1-alpha (tef1) gene, partial cds	AUS
MH108034.1	Xyladictyochaeta lusitanica	Australia	Xyladictyochaeta lusitanica culture CPC:32526 translation elongation factor 1-alpha (tef1) gene, partial cds	AUS
MH108033.1	Xyladictyochaeta lusitanica	Australia	Xyladictyochaeta lusitanica culture CBS:143502 translation elongation factor 1-alpha (tef1) gene, partial cds	AUS
KF253233.1	Zasmidium scaevolicola	Australia	UNVERIFIED: Zasmidium scaevolicola strain CBS 127009 translation elongation factor 1-alpha-like (tef1) gene, partial sequence	AUS
JX305612.1	Laccaria aff. lateritia 2 ES-2013	Australia: ACT, Black Mountain	Laccaria aff. lateritia 2 ES-2013 isolate ES172 translation elongation factor 1-alpha (tef1) gene, partial cds	AUS
JX305611.1	Laccaria sp. E2 ES-2013	Australia: ACT, Black Mountain	Laccaria sp. E2 ES-2013 isolate ES154 translation elongation factor 1-alpha (tef1) gene, partial cds	AUS
JX305610.1	Laccaria sp. B2 ES-2013	Australia: ACT, Tidbinbilla	Laccaria sp. B2 ES-2013 isolate ES141 translation elongation factor 1-alpha (tef1) gene, partial cds	AUS
JX889701.1	Royoungia sp. REH8774	Australia: Asherton, Queensland	Royoungia sp. REH8774 TEF1 gene, partial cds	AUS
KX965110.1	Cytospora disciformis	Australia: Australian Capital Territory	UNVERIFIED: Cytospora disciformis strain CBS 118083 translation elongation factor 1-alpha-like (TEF1) gene, partial sequence	AUS
KU878497.1	Pseudocercospora macadamiae	Australia: Bangalow, New South Wales	Pseudocercospora macadamiae culture-collection BRIP:47814 translation elongation factor 1-alpha (tef1) gene, partial cds	AUS
KU878496.1	Pseudocercospora macadamiae	Australia: Bangalow, New South Wales	Pseudocercospora macadamiae culture-collection BRIP:47811 translation elongation factor 1-alpha (tef1) gene, partial cds	AUS
KU878491.1	Pseudocercospora macadamiae	Australia: Bangalow, New South Wales	Pseudocercospora macadamiae culture-collection BRIP:47797 translation elongation factor 1-alpha (tef1) gene, partial cds	AUS
KU878485.1	Pseudocercospora macadamiae	Australia: Bangalow, New South Wales	Pseudocercospora macadamiae culture-collection BRIP:47791 translation elongation factor 1-alpha (tef1) gene, partial cds	AUS
KU878484.1	Pseudocercospora macadamiae	Australia: Bangalow, New South Wales	Pseudocercospora macadamiae culture-collection BRIP:47790 translation elongation factor 1-alpha (tef1) gene, partial cds	AUS
KU878483.1	Pseudocercospora macadamiae	Australia: Bangalow, New South Wales	Pseudocercospora macadamiae culture-collection BRIP:47789 translation elongation factor 1-alpha (tef1) gene, partial cds	AUS
KU878482.1	Pseudocercospora macadamiae	Australia: Bangalow, New South Wales	Pseudocercospora macadamiae culture-collection BRIP:47788 translation elongation factor 1-alpha (tef1) gene, partial cds	AUS
KU878480.1	Pseudocercospora macadamiae	Australia: Bangalow, New South Wales	Pseudocercospora macadamiae culture-collection BRIP:47786 translation elongation factor 1-alpha (tef1) gene, partial cds	AUS
KU878479.1	Pseudocercospora macadamiae	Australia: Bangalow, New South Wales	Pseudocercospora macadamiae culture-collection BRIP:47785 translation elongation factor 1-alpha (tef1) gene, partial cds	AUS
KU878478.1	Pseudocercospora macadamiae	Australia: Bangalow, New South Wales	Pseudocercospora macadamiae culture-collection BRIP:47784 translation elongation factor 1-alpha (tef1) gene, partial cds	AUS
KU878468.1	Pseudocercospora macadamiae	Australia: Beerwah, Sunshine Coast, Queensland	Pseudocercospora macadamiae culture-collection BRIP:47617 translation elongation factor 1-alpha (tef1) gene, partial cds	AUS
KU878467.1	Pseudocercospora macadamiae	Australia: Beerwah, Sunshine Coast, Queensland	Pseudocercospora macadamiae culture-collection BRIP:47616 translation elongation factor 1-alpha (tef1) gene, partial cds	AUS
KU878466.1	Pseudocercospora macadamiae	Australia: Beerwah, Sunshine Coast, Queensland	Pseudocercospora macadamiae culture-collection BRIP:47615 translation elongation factor 1-alpha (tef1) gene, partial cds	AUS
KU878465.1	Pseudocercospora macadamiae	Australia: Beerwah, Sunshine Coast, Queensland	Pseudocercospora macadamiae culture-collection BRIP:47614 translation elongation factor 1-alpha (tef1) gene, partial cds	AUS
KU878503.1	Pseudocercospora macadamiae	Australia: Bundaberg, Queensland	Pseudocercospora macadamiae culture-collection BRIP:47825 translation elongation factor 1-alpha (tef1) gene, partial cds	AUS
KU878502.1	Pseudocercospora macadamiae	Australia: Bundaberg, Queensland	Pseudocercospora macadamiae culture-collection BRIP:47836 translation elongation factor 1-alpha (tef1) gene, partial cds	AUS
KU878501.1	Pseudocercospora macadamiae	Australia: Bundaberg, Queensland	Pseudocercospora macadamiae culture-collection BRIP:47829 translation elongation factor 1-alpha (tef1) gene, partial cds	AUS
KU878500.1	Pseudocercospora macadamiae	Australia: Bundaberg, Queensland	Pseudocercospora macadamiae culture-collection BRIP:47827 translation elongation factor 1-alpha (tef1) gene, partial cds	AUS
KU878499.1	Pseudocercospora macadamiae	Australia: Bundaberg, Queensland	Pseudocercospora macadamiae culture-collection BRIP:47826 translation elongation factor 1-alpha (tef1) gene, partial cds	AUS
KU878498.1	Pseudocercospora macadamiae	Australia: Bundaberg, Queensland	Pseudocercospora macadamiae culture-collection BRIP:47825 translation elongation factor 1-alpha (tef1) gene, partial cds	AUS
KU878477.1	Pseudocercospora macadamiae	Australia: Bundaberg, Queensland	Pseudocercospora macadamiae culture-collection BRIP:47782 translation elongation factor 1-alpha (tef1) gene, partial cds	AUS
KU878461.1	Pseudocercospora macadamiae	Australia: Clunes, New South Wales	Pseudocercospora macadamiae culture-collection BRIP:29253 translation elongation factor 1-alpha (tef1) gene, partial cds	AUS
KU878458.1	Pseudocercospora macadamiae	Australia: Clunes, New South Wales	Pseudocercospora macadamiae culture-collection BRIP:29237 translation elongation factor 1-alpha (tef1) gene, partial cds	AUS
JQ327032.1	Sutorius australiensis	Australia: Coolooa, Queensland	Sutorius australiensis voucher REH9441 translation elongation factor 1-alpha gene, partial cds	AUS
JX889699.1	Royoungia sp. REH9544	Australia: Cooloola	Royoungia sp. REH9544 TEF1 gene, partial cds	AUS
JX889698.1	Royoungia sp. REH9558	Australia: Cooloola	Royoungia sp. REH9558 TEF1 gene, partial cds	AUS
JX889693.1	Tylopilus propriorichromapes	Australia: Cooloola	Tylopilus propriorichromapes voucher REH9445 TEF1 gene, partial cds	AUS
KP327708.1	Boletellus ananiceps	Australia: Cooloola, Queensland	Boletellus ananiceps voucher REH9690 translation elongation factor 1-alpha gene, partial cds	AUS
KP327707.1	Boletellus dissiliens	Australia: Cooloola, Queensland	Boletellus dissiliens voucher REH9688 translation elongation factor 1-alpha gene, partial cds	AUS
JX889683.1	Gymnogaster boletoides	Australia: Cooloola, Queensland	Gymnogaster boletoides voucher REH9455 TEF1 gene, partial cds	AUS
KP327710.1	Heimioporus cooloolae	Australia: Cooloola, Queensland	Heimioporus cooloolae voucher REH9817 translation elongation factor 1-alpha gene, partial cds	AUS
KP327695.1	Heimioporus fruticicola	Australia: Davies Creek NP, Queensland	Heimioporus fruticicola voucher REH8958 translation elongation factor 1-alpha gene, partial cds	AUS
KP327693.1	Boletellus badiovinosus	Australia: Davies Creek, Queensland	Boletellus badiovinosus voucher REH8923 translation elongation factor 1-alpha gene, partial cds	AUS
KP327706.1	Boletellus dissiliens	Australia: Davies Creek, Queensland	Boletellus dissiliens voucher REH9624 translation elongation factor 1-alpha gene, partial cds	AUS
KP327691.1	Boletellus emodensis	Australia: Davies Creek, Queensland	Boletellus emodensis voucher REH8904 translation elongation factor 1-alpha gene, partial cds	AUS
KP327686.1	Boletellus emodensis	Australia: Davies Creek, Queensland	Boletellus emodensis voucher REH8742 translation elongation factor 1-alpha gene, partial cds	AUS
KP327684.1	Boletellus emodensis	Australia: Davies Creek, Queensland	Boletellus emodensis voucher REH8734 translation elongation factor 1-alpha gene, partial cds	AUS
KP327692.1	Boletellus obscurococcineus	Australia: Davies Creek, Queensland	Boletellus obscurococcineus voucher REH8905 translation elongation factor 1-alpha gene, partial cds	AUS
KP162139.1	Budhanggurabania cynodonticola	Australia: Deniliquin Golf Club, Deniliquin, New South Wales	Budhanggurabania cynodonticola voucher BRIP:59307 translation elongation factor 1-alpha (TEF1) gene, partial cds	AUS
KP162138.1	Budhanggurabania cynodonticola	Australia: Deniliquin Golf Club, Deniliquin, New South Wales	Budhanggurabania cynodonticola voucher BRIP:59305 translation elongation factor 1-alpha (TEF1) gene, partial cds	AUS
KU878459.1	Pseudocercospora macadamiae	Australia: Dunoon, New South Wales	Pseudocercospora macadamiae culture-collection BRIP:29246 translation elongation factor 1-alpha (tef1) gene, partial cds	AUS
JX889695.1	Australopilus palumanus	Australia: Fraser Island, Queensland	Australopilus palumanus voucher REH9275 TEF1 gene, partial cds	AUS
JX889692.1	Australopilus palumanus	Australia: Fraser Island, Queensland	Australopilus palumanus voucher REH9433 TEF1 gene, partial cds	AUS
JX889685.1	Australopilus palumanus	Australia: Fraser Island, Queensland	Australopilus palumanus voucher REH9421 TEF1 gene, partial cds	AUS
JX889694.1	Australopilus palumanus	Australia: Fraser Island, Queensland	Australopilus palumanus voucher REH9304 TEF1-like gene, partial sequence	AUS
JX889709.1	Austroboletus lacunosus	Australia: Fraser Island, Queensland	Austroboletus lacunosus voucher REH9146 TEF1 gene, partial cds	AUS
JX889708.1	Austroboletus niveus	Australia: Fraser Island, Queensland	Austroboletus niveus voucher REH9487 TEF1-like gene, partial sequence	AUS
KP327705.1	Boletellus ananiceps	Australia: Fraser Island, Queensland	Boletellus ananiceps voucher REH9484 translation elongation factor 1-alpha gene, partial cds	AUS
KP327697.1	Boletellus deceptivus	Australia: Fraser Island, Queensland	Boletellus deceptivus voucher REH9017 translation elongation factor 1-alpha gene, partial cds	AUS
JX889684.1	Boletellus dissiliens	Australia: Fraser Island, Queensland	Boletellus dissiliens voucher REH9435 TEF1 gene, partial cds	AUS
KP327701.1	Boletellus obscurococcineus	Australia: Fraser Island, Queensland	Boletellus obscurococcineus voucher REH9061 translation elongation factor 1-alpha gene, partial cds	AUS
KP327700.1	Boletellus obscurococcineus	Australia: Fraser Island, Queensland	Boletellus obscurococcineus voucher REH9038 translation elongation factor 1-alpha gene, partial cds	AUS
KP327699.1	Boletellus obscurococcineus	Australia: Fraser Island, Queensland	Boletellus obscurococcineus voucher REH9034 translation elongation factor 1-alpha gene, partial cds	AUS
KP327702.1	Boletellus reminiscens	Australia: Fraser Island, Queensland	Boletellus reminiscens voucher REH9284 translation elongation factor 1-alpha gene, partial cds	AUS
KP327704.1	Boletellus sinapipes	Australia: Fraser Island, Queensland	Boletellus sinapipes voucher REH9408 translation elongation factor 1-alpha gene, partial cds	AUS
KP327698.1	Boletellus sinapipes	Australia: Fraser Island, Queensland	Boletellus sinapipes voucher REH9018 translation elongation factor 1-alpha gene, partial cds	AUS
JX889690.1	Fistulinella prunicolor	Australia: Fraser Island, Queensland	Fistulinella prunicolor voucher REH9502 TEF1-like gene, partial sequence	AUS
KP327703.1	Heimioporus australis	Australia: Fraser Island, Queensland	Heimioporus australis voucher REH9288 translation elongation factor 1-alpha gene, partial cds	AUS
JX889697.1	Royoungia sp. REH9483	Australia: Fraser Island, Queensland	Royoungia sp. REH9483 TEF1 gene, partial cds	AUS
JQ327031.1	Sutorius australiensis	Australia: Fraser Island, Queensland	Sutorius australiensis voucher REH9280 translation elongation factor 1-alpha gene, partial cds	AUS
JX889686.1	Tylopilus balloui	Australia: Fraser Island, Queensland	Tylopilus balloui voucher REH9467 TEF1 gene, partial cds	AUS
JX889689.1	Tylopilus cyanogranulifer	Australia: Fraser Island, Queensland	Tylopilus cyanogranulifer voucher REH9527 TEF1-like gene, partial sequence	AUS
JX889688.1	Tylopilus cyanogranulifer	Australia: Fraser Island, Queensland	Tylopilus cyanogranulifer voucher REH9508 TEF1-like gene, partial sequence	AUS
KP327696.1	Heimioporus fruticicola	Australia: Kuranda, Queensland	Heimioporus fruticicola voucher REH8962 translation elongation factor 1-alpha gene, partial cds	AUS
KT364756.1	Magnaporthiopsis agrostidis	Australia: Little Bay, New South Wales	Magnaporthiopsis agrostidis voucher BRIP 59300 translation elongation factor 1-alpha (TEF1) gene, partial cds	AUS
KU878462.1	Pseudocercospora macadamiae	Australia: Maleny, Sunshine Coast, Queensland	Pseudocercospora macadamiae culture-collection BRIP:29255 translation elongation factor 1-alpha (tef1) gene, partial cds	AUS
KP327672.1	Boletellus deceptivus	Australia: Mt. Baldy, Atherton St. Forest, Queensland	Boletellus deceptivus voucher REH9634 translation elongation factor 1-alpha gene, partial cds	AUS
KP327694.1	Boletellus dissiliens	Australia: Mt. Baldy, Atherton St. Forest, Queensland	Boletellus dissiliens voucher REH8943 translation elongation factor 1-alpha gene, partial cds	AUS
MH823114.1	Allelochaeta acuta	Australia: New South Wales	Allelochaeta acuta culture CPC:12703 translation elongation factor 1-alpha (tef1) gene, partial cds	AUS
MH823122.1	Allelochaeta euabalongensis	Australia: New South Wales	Allelochaeta euabalongensis culture CBS:112504 translation elongation factor 1-alpha (tef1) gene, partial cds	AUS
MH823121.1	Allelochaeta euabalongensis	Australia: New South Wales	Allelochaeta euabalongensis culture CBS:112332 translation elongation factor 1-alpha (tef1) gene, partial cds	AUS
MH823125.1	Allelochaeta falcata	Australia: New South Wales	Allelochaeta falcata culture CPC:12992 translation elongation factor 1-alpha (tef1) gene, partial cds	AUS
MH823155.1	Allelochaeta walkeri	Australia: New South Wales	Allelochaeta walkeri culture CPC:19443 translation elongation factor 1-alpha (tef1) gene, partial cds	AUS
MH823154.1	Allelochaeta walkeri	Australia: New South Wales	Allelochaeta walkeri culture CPC:19291 translation elongation factor 1-alpha (tef1) gene, partial cds	AUS
MH823153.1	Allelochaeta walkeri	Australia: New South Wales	Allelochaeta walkeri culture CPC:13024 translation elongation factor 1-alpha (tef1) gene, partial cds	AUS
MK876493.1	Coniella pseudodiospyri	Australia: New South Wales	Coniella pseudodiospyri culture CBS:145540 translation elongation factor 1-alpha (tef1) gene, partial cds	AUS
MT223712.1	Cylindrium corymbiae	Australia: New South Wales	Cylindrium corymbiae culture CBS:146087 translation elongation factor 1-alpha (tef1) gene, partial cds	AUS
MK876496.1	Cylindrium grande	Australia: New South Wales	Cylindrium grande culture CBS:145578 translation elongation factor 1-alpha (tef1) gene, partial cds	AUS
MK876495.1	Cylindrium grande	Australia: New South Wales	Cylindrium grande culture CPC:35403 translation elongation factor 1-alpha (tef1) gene, partial cds	AUS
KX965068.1	Cytospora austromontana	Australia: New South Wales	UNVERIFIED: Cytospora austromontana strain CBS 116821 translation elongation factor 1-alpha-like (TEF1) gene, partial sequence	AUS
KX965085.1	Cytospora myrtagena	Australia: New South Wales	UNVERIFIED: Cytospora myrtagena strain CBS 116847 translation elongation factor 1-alpha-like (TEF1) gene, partial sequence	AUS
KX965094.1	Cytospora sp.	Australia: New South Wales	UNVERIFIED: Cytospora sp. strain CBS 116859 translation elongation factor 1-alpha-like (TEF1) gene, partial sequence	AUS
MH327884.1	Discosia macrozamiae	Australia: New South Wales	Discosia macrozamiae culture CPC:32109 translation elongation factor 1-alpha (tef1) gene, partial cds	AUS
MH327883.1	Discosia macrozamiae	Australia: New South Wales	Discosia macrozamiae culture CPC:32113 translation elongation factor 1-alpha (tef1) gene, partial cds	AUS
MG386152.1	Dothidea eucalypti	Australia: New South Wales	Dothidea eucalypti culture CBS:143417 translation elongation factor 1-alpha (tef1) gene, partial cds	AUS
MH327886.1	Elsinoe banksiigena	Australia: New South Wales	Elsinoe banksiigena culture CPC:32402 translation elongation factor 1-alpha (tef1) gene, partial cds	AUS
MH327885.1	Elsinoe leucopogonis	Australia: New South Wales	Elsinoe leucopogonis culture CPC:32097 translation elongation factor 1-alpha (tef1) gene, partial cds	AUS
MK442722.1	Neofusicladium regnans	Australia: New South Wales	Sympoventuria regnans culture CBS:144605 translation elongation factor 1-alpha (tef1) gene, partial cds	AUS
KX464682.1	Neofusicoccum corticosae	Australia: New South Wales	Neofusicoccum corticosae culture-collection CBS:120081 translation elongation factor 1-alpha (TEF1) gene, partial cds	AUS
MH327880.1	Neolauriomyces eucalypti	Australia: New South Wales	Neolauriomyces eucalypti culture CPC:32613 translation elongation factor 1-alpha (tef1) gene, partial cds	AUS
MK047569.1	Neophaeomoniella eucalyptigena	Australia: New South Wales	Neophaeomoniella eucalyptigena culture CBS:145093 translation elongation factor 1-alpha (tef1) gene, partial cds	AUS
MG386154.1	Nothophoma acaciae	Australia: New South Wales	Didymella acaciae culture CBS:143404 translation elongation factor 1-alpha (tef1) gene, partial cds	AUS
KJ869241.1	Penicillifer martinii	Australia: New South Wales	Penicillifer martinii strain BRIP 59225 culture-collection BRIP:59225 translation elongation factor 1-alpha (TEF1) gene, partial cds	AUS
MH327882.1	Periconia cyperacearum	Australia: New South Wales	Periconia cyperacearum culture CPC:32138 translation elongation factor 1-alpha (tef1) gene, partial cds	AUS
MK442703.1	Phlogicylindrium dunnii	Australia: New South Wales	Phlogicylindrium dunnii culture CBS:144620 translation elongation factor 1-alpha (tef1) gene, partial cds	AUS
MG386151.1	Phlogicylindrium tereticornis	Australia: New South Wales	Phlogicylindrium tereticornis culture CBS:143168 translation elongation factor 1-alpha (tef1) gene, partial cds	AUS
MK442708.1	Pseudocercospora hakeae	Australia: New South Wales	Pseudocercospora hakeae culture CBS:144520 translation elongation factor 1-alpha (tef1) gene, partial cds	AUS
KU878494.1	Pseudocercospora macadamiae	Australia: New South Wales	Pseudocercospora macadamiae culture-collection BRIP:47801 translation elongation factor 1-alpha (tef1) gene, partial cds	AUS
KU878493.1	Pseudocercospora macadamiae	Australia: New South Wales	Pseudocercospora macadamiae culture-collection BRIP:47800 translation elongation factor 1-alpha (tef1) gene, partial cds	AUS
KU878492.1	Pseudocercospora macadamiae	Australia: New South Wales	Pseudocercospora macadamiae culture-collection BRIP:47799 translation elongation factor 1-alpha (tef1) gene, partial cds	AUS
KU878490.1	Pseudocercospora macadamiae	Australia: New South Wales	Pseudocercospora macadamiae culture-collection BRIP:47796 translation elongation factor 1-alpha (tef1) gene, partial cds	AUS
KU878489.1	Pseudocercospora macadamiae	Australia: New South Wales	Pseudocercospora macadamiae culture-collection BRIP:47795 translation elongation factor 1-alpha (tef1) gene, partial cds	AUS
KU878488.1	Pseudocercospora macadamiae	Australia: New South Wales	Pseudocercospora macadamiae culture-collection BRIP:47794 translation elongation factor 1-alpha (tef1) gene, partial cds	AUS
KU878487.1	Pseudocercospora macadamiae	Australia: New South Wales	Pseudocercospora macadamiae culture-collection BRIP:47793 translation elongation factor 1-alpha (tef1) gene, partial cds	AUS
KU878486.1	Pseudocercospora macadamiae	Australia: New South Wales	Pseudocercospora macadamiae culture-collection BRIP:47792 translation elongation factor 1-alpha (tef1) gene, partial cds	AUS
MK047558.1	Pseudoplagiostoma corymbiicola	Australia: New South Wales	Pseudoplagiostoma corymbiicola culture CBS:145052 translation elongation factor 1-alpha (tef1) gene, partial cds	AUS
KC816897.1	Rhodocybe sp. DLL10218	Australia: New South Wales	Rhodocybe sp. DLL10218 translation elongation factor 1-alpha (TEF1) gene, partial cds	AUS
KC816892.1	Rhodocybe sp. DLL9846	Australia: New South Wales	Rhodocybe sp. DLL9846 translation elongation factor 1-alpha (TEF1) gene, partial cds	AUS
KC816893.1	Rhodocybe sp. DLL9851	Australia: New South Wales	Rhodocybe sp. DLL9851 translation elongation factor 1-alpha (TEF1) gene, partial cds	AUS
KC816894.1	Rhodocybe sp. DLL9860	Australia: New South Wales	Rhodocybe sp. DLL9860 translation elongation factor 1-alpha (TEF1) gene, partial cds	AUS
KC816895.1	Rhodocybe sp. DLL9952	Australia: New South Wales	Rhodocybe sp. DLL9952 translation elongation factor 1-alpha (TEF1) gene, partial cds	AUS
KC816896.1	Rhodocybe sp. DLL9957	Australia: New South Wales	Rhodocybe sp. DLL9957 translation elongation factor 1-alpha (TEF1) gene, partial cds	AUS
KC816874.1	Rhodophana aff. nitellina DLL10199	Australia: New South Wales	Rhodophana aff. nitellina DLL10199 translation elongation factor 1-alpha (TEF1) gene, partial cds	AUS
MG386155.1	Saccharata hakeigena	Australia: New South Wales	Saccharata hakeigena culture CBS:143405 translation elongation factor 1-alpha (tef1) gene, partial cds	AUS
MT375115.1	Satchmopsis brasiliensis	Australia: New South Wales	Satchmopsis brasiliensis strain CPC 35655 translation elongation factor 1-alpha (tef1) gene, partial cds	AUS
MG386156.1	Stagonospora lomandrae	Australia: New South Wales	Stagonospora lomandrae culture CBS:143447 translation elongation factor 1-alpha (tef1) gene, partial cds	AUS
KM087072.1	Stephanospora cribbae	Australia: New South Wales	Stephanospora cribbae isolate Tle1346 translation elongation factor 1-alpha (tef1) gene, partial cds	AUS
KM087055.1	Stephanospora cribbae	Australia: New South Wales	Stephanospora cribbae isolate Tle1201 translation elongation factor 1-alpha (tef1) gene, partial cds	AUS
KM087052.1	Stephanospora cribbae	Australia: New South Wales	Stephanospora cribbae isolate Tle1298 translation elongation factor 1-alpha (tef1) gene, partial cds	AUS
KM087085.1	Stephanospora hystrispora	Australia: New South Wales	Stephanospora hystrispora isolate Tle1200 translation elongation factor 1-alpha (tef1) gene, partial cds	AUS
KM087084.1	Stephanospora hystrispora	Australia: New South Wales	Stephanospora hystrispora isolate Tle1296 translation elongation factor 1-alpha (tef1) gene, partial cds	AUS
KM087083.1	Stephanospora hystrispora	Australia: New South Wales	Stephanospora hystrispora isolate Tle1190 translation elongation factor 1-alpha (tef1) gene, partial cds	AUS
MN556823.1	Teratosphaeria corymbiicola	Australia: New South Wales	Teratosphaeria corymbiicola culture CBS:146047 translation elongation factor 1-alpha (tef1) gene, partial cds	AUS
MK876500.1	Teratosphaeria dunnii	Australia: New South Wales	Teratosphaeria dunnii culture CBS:145548 translation elongation factor 1-alpha (tef1) gene, partial cds	AUS
MK047568.1	Teratosphaeria gracilis	Australia: New South Wales	Teratosphaeria gracilis culture CBS:145090 translation elongation factor 1-alpha (tef1) gene, partial cds	AUS
MK876501.1	Teratosphaeria henryi	Australia: New South Wales	Teratosphaeria henryi culture CBS:145539 translation elongation factor 1-alpha (tef1) gene, partial cds	AUS
MK047557.1	Zasmidium corymbiae	Australia: New South Wales	Zasmidium corymbiae culture CBS:145049 translation elongation factor 1-alpha (tef1) gene, partial cds	AUS
MK047556.1	Zasmidium corymbiae	Australia: New South Wales	Zasmidium corymbiae culture CBS:145048 translation elongation factor 1-alpha (tef1) gene, partial cds	AUS
MK047555.1	Zasmidium corymbiae	Australia: New South Wales	Zasmidium corymbiae culture CBS:145047 translation elongation factor 1-alpha (tef1) gene, partial cds	AUS
KU728567.1	Coleophoma eucalyptorum	Australia: New South Wales, Blue Mountains, Kurrajong Heights	Coleophoma eucalyptorum strain CBS 131314 translation elongation factor 1-alpha (tef1) gene, partial cds	AUS
JX500111.1	Uwebraunia communis	Australia: New South Wales, Mount Tomah	Uwebraunia commune strain CBS 112889 translation elongation factor 1-alpha (tef1) gene, partial cds	AUS
MK426176.1	Auritella brunnescens	Australia: New South Wales, Tablelands, Fitzroy Falls	Auritella brunnescens strain PBM3174 translation elongation factor 1-alpha (tef1) gene, partial cds	AUS
KY646228.1	Cladosporium kenpeggii	Australia: New South Wales, Upper Dungay	Cladosporium kenpeggii strain CPC 19248 translation elongation factor 1-alpha (tef1) gene, partial cds	AUS
MK426181.1	Auritella serpentinocystis	Australia: New South Wales, Yengo National Park	Auritella serpentinocystis strain PBM3188 translation elongation factor 1-alpha (tef1) gene, partial cds	AUS
KF877163.1	Amanita roseolamellata	Australia: New South, Wales	Amanita roseolamellata voucher RET 476-4 translation elongation factor 1-alpha (tef1) gene, partial cds	AUS
KU878495.1	Pseudocercospora macadamiae	Australia: Northern Rivers, New South Wales	Pseudocercospora macadamiae culture-collection BRIP:47803 translation elongation factor 1-alpha (tef1) gene, partial cds	AUS
KU878481.1	Pseudocercospora macadamiae	Australia: Northern Rivers, New South Wales	Pseudocercospora macadamiae culture-collection BRIP:47787 translation elongation factor 1-alpha (tef1) gene, partial cds	AUS
KU728568.1	Coleophoma eucalyptorum	Australia: Northern Territory, Darwin	Coleophoma eucalyptorum strain CPC 19293 translation elongation factor 1-alpha (tef1) gene, partial cds	AUS
MN162367.1	Blastacervulus eucalypti	Australia: NSW	Blastacervulus eucalypti culture CBS:124759 translation elongation factor 1-alpha (tef1) gene, partial cds	AUS
MN162338.1	Elsinoe piperitae	Australia: NSW	Elsinoe piperitae culture CBS:144615 translation elongation factor 1-alpha (tef1) gene, partial cds	AUS
MN162339.1	Neotrimmatostroma dalrympleanae	Australia: NSW	Neotrimmatostroma dalrympleanae culture CBS:144609 translation elongation factor 1-alpha (tef1) gene, partial cds	AUS
MN162344.1	Nowamyces piperitae	Australia: NSW	Nowamyces piperitae culture CPC:32901 translation elongation factor 1-alpha (tef1) gene, partial cds	AUS
MN162354.1	Pseudocercospora eucalyptorum	Australia: NSW	Pseudocercospora eucalyptorum culture CPC:29991 translation elongation factor 1-alpha (tef1) gene, partial cds	AUS
JN378447.1	Rossbeevera vittatispora	Australia: NSW	Rossbeevera vittatispora voucher OSC61484 translation elongation factor 1-alpha (tef1) gene, partial cds	AUS
JN378446.1	Rossbeevera vittatispora	Australia: NSW	Rossbeevera vittatispora voucher OSC61484 (Trappe 16856) translation elongation factor 1-alpha (tef1) gene, partial cds	AUS
MN162389.1	Thyrinula dunnii	Australia: NSW	Thyrinula dunnii culture CPC:35845 translation elongation factor 1-alpha (tef1) gene, partial cds	AUS
MN162388.1	Thyrinula dunnii	Australia: NSW	Thyrinula dunnii culture CPC:35783 translation elongation factor 1-alpha (tef1) gene, partial cds	AUS
MN162387.1	Thyrinula dunnii	Australia: NSW	Thyrinula dunnii culture CPC:35767 translation elongation factor 1-alpha (tef1) gene, partial cds	AUS
MN162385.1	Thyrinula dunnii	Australia: NSW	Thyrinula dunnii culture CPC:32900 translation elongation factor 1-alpha (tef1) gene, partial cds	AUS
MN162384.1	Thyrinula dunnii	Australia: NSW	Thyrinula dunnii culture CPC:13216 translation elongation factor 1-alpha (tef1) gene, partial cds	AUS
MN162383.1	Thyrinula dunnii	Australia: NSW	Thyrinula dunnii culture CPC:13214 translation elongation factor 1-alpha (tef1) gene, partial cds	AUS
MN162378.1	Thyrinula dunnii	Australia: NSW	Thyrinula dunnii culture CPC:12977 translation elongation factor 1-alpha (tef1) gene, partial cds	AUS
MN162377.1	Thyrinula dunnii	Australia: NSW	Thyrinula dunnii culture CPC:12974 translation elongation factor 1-alpha (tef1) gene, partial cds	AUS
MN162398.1	Thyrinula eucalypti	Australia: NSW	Thyrinula eucalypti culture CPC:33637 translation elongation factor 1-alpha (tef1) gene, partial cds	AUS
MN162397.1	Thyrinula eucalypti	Australia: NSW	Thyrinula eucalypti culture CPC:33581 translation elongation factor 1-alpha (tef1) gene, partial cds	AUS
MN162396.1	Thyrinula eucalypti	Australia: NSW	Thyrinula eucalypti culture CPC:33561 translation elongation factor 1-alpha (tef1) gene, partial cds	AUS
MN162395.1	Thyrinula eucalypti	Australia: NSW	Thyrinula eucalypti culture CPC:33394 translation elongation factor 1-alpha (tef1) gene, partial cds	AUS
MN162394.1	Thyrinula eucalypti	Australia: NSW	Thyrinula eucalypti culture CPC:33372 translation elongation factor 1-alpha (tef1) gene, partial cds	AUS
MN162393.1	Thyrinula eucalypti	Australia: NSW	Thyrinula eucalypti culture CPC:32195 translation elongation factor 1-alpha (tef1) gene, partial cds	AUS
MN162390.1	Thyrinula eucalypti	Australia: NSW	Thyrinula eucalypti culture CPC:12978 translation elongation factor 1-alpha (tef1) gene, partial cds	AUS
MN162438.1	Thyrinula eucalyptina	Australia: NSW	Thyrinula eucalyptina culture CPC:35843 translation elongation factor 1-alpha (tef1) gene, partial cds	AUS
MN162437.1	Thyrinula eucalyptina	Australia: NSW	Thyrinula eucalyptina culture CPC:35784 translation elongation factor 1-alpha (tef1) gene, partial cds	AUS
MN162436.1	Thyrinula eucalyptina	Australia: NSW	Thyrinula eucalyptina culture CPC:35781 translation elongation factor 1-alpha (tef1) gene, partial cds	AUS
MN162435.1	Thyrinula eucalyptina	Australia: NSW	Thyrinula eucalyptina culture CPC:35779 translation elongation factor 1-alpha (tef1) gene, partial cds	AUS
MN162434.1	Thyrinula eucalyptina	Australia: NSW	Thyrinula eucalyptina culture CPC:33762 translation elongation factor 1-alpha (tef1) gene, partial cds	AUS
MN162430.1	Thyrinula eucalyptina	Australia: NSW	Thyrinula eucalyptina culture CPC:32940 translation elongation factor 1-alpha (tef1) gene, partial cds	AUS
MN162422.1	Thyrinula eucalyptina	Australia: NSW	Thyrinula eucalyptina culture CPC:32870 translation elongation factor 1-alpha (tef1) gene, partial cds	AUS
MN162421.1	Thyrinula eucalyptina	Australia: NSW	Thyrinula eucalyptina culture CPC:32868 translation elongation factor 1-alpha (tef1) gene, partial cds	AUS
MN162420.1	Thyrinula eucalyptina	Australia: NSW	Thyrinula eucalyptina culture CPC:32866 translation elongation factor 1-alpha (tef1) gene, partial cds	AUS
MN162419.1	Thyrinula eucalyptina	Australia: NSW	Thyrinula eucalyptina culture CPC:32864 translation elongation factor 1-alpha (tef1) gene, partial cds	AUS
MN162418.1	Thyrinula eucalyptina	Australia: NSW	Thyrinula eucalyptina culture CPC:32229 translation elongation factor 1-alpha (tef1) gene, partial cds	AUS
MN162417.1	Thyrinula eucalyptina	Australia: NSW	Thyrinula eucalyptina culture CPC:32223 translation elongation factor 1-alpha (tef1) gene, partial cds	AUS
MN162416.1	Thyrinula eucalyptina	Australia: NSW	Thyrinula eucalyptina culture CPC:32217 translation elongation factor 1-alpha (tef1) gene, partial cds	AUS
MN162415.1	Thyrinula eucalyptina	Australia: NSW	Thyrinula eucalyptina culture CPC:32202 translation elongation factor 1-alpha (tef1) gene, partial cds	AUS
MN162414.1	Thyrinula eucalyptina	Australia: NSW	Thyrinula eucalyptina culture CPC:31938 translation elongation factor 1-alpha (tef1) gene, partial cds	AUS
MN162413.1	Thyrinula eucalyptina	Australia: NSW	Thyrinula eucalyptina culture CPC:31936 translation elongation factor 1-alpha (tef1) gene, partial cds	AUS
MN162412.1	Thyrinula eucalyptina	Australia: NSW	Thyrinula eucalyptina culture CPC:31933 translation elongation factor 1-alpha (tef1) gene, partial cds	AUS
MN162408.1	Thyrinula eucalyptina	Australia: NSW	Thyrinula eucalyptina culture CPC:13215 translation elongation factor 1-alpha (tef1) gene, partial cds	AUS
MN162403.1	Thyrinula eucalyptina	Australia: NSW	Thyrinula eucalyptina culture CPC:12979 translation elongation factor 1-alpha (tef1) gene, partial cds	AUS
MN162402.1	Thyrinula eucalyptina	Australia: NSW	Thyrinula eucalyptina culture CPC:12976 translation elongation factor 1-alpha (tef1) gene, partial cds	AUS
MN162447.1	Thyrinula parasitica	Australia: NSW	Thyrinula parasitica culture CPC:35775 translation elongation factor 1-alpha (tef1) gene, partial cds	AUS
JX305632.1	Hydnangium aff. carneum 1 ES-2013	Australia: NSW, Bega Valley	Hydnangium aff. carneum 1 ES-2013 isolate RH8879 translation elongation factor 1-alpha (tef1) gene, partial cds	AUS
JN378437.1	Octaviania tasmanica	Australia: NSW, Southern Tablelands	Octaviania tasmanica voucher MEL2128484 translation elongation factor 1-alpha (tef1) gene, partial cds	AUS
KP327687.1	Boletellus obscurococcineus	Australia: Paluma, Queensland	Boletellus obscurococcineus voucher REH8782 translation elongation factor 1-alpha gene, partial cds	AUS
KP327685.1	Boletellus obscurococcineus	Australia: Paluma, Queensland	Boletellus obscurococcineus voucher REH8741 translation elongation factor 1-alpha gene, partial cds	AUS
MN162382.1	Thyrinula dunnii	Australia: QLD	Thyrinula dunnii culture CPC:12988 translation elongation factor 1-alpha (tef1) gene, partial cds	AUS
MN162381.1	Thyrinula dunnii	Australia: QLD	Thyrinula dunnii culture CPC:12987 translation elongation factor 1-alpha (tef1) gene, partial cds	AUS
MN162392.1	Thyrinula eucalypti	Australia: QLD	Thyrinula eucalypti culture CPC:13212 translation elongation factor 1-alpha (tef1) gene, partial cds	AUS
MN162391.1	Thyrinula eucalypti	Australia: QLD	Thyrinula eucalypti culture CPC:12986 translation elongation factor 1-alpha (tef1) gene, partial cds	AUS
MH823146.1	Allelochaeta pseudofalcata	Australia: Queensland	Allelochaeta pseudofalcata culture BRIP:5731 translation elongation factor 1-alpha (tef1) gene, partial cds	AUS
KF877119.1	Amanita egregia	Australia: Queensland	Amanita egregia voucher RET 136-7 translation elongation factor 1-alpha (tef1) gene, partial cds	AUS
KF877167.1	Amanita sp. AUS02	Australia: Queensland	Amanita sp-AUS02 voucher R. Halling 6814 translation elongation factor 1-alpha (tef1) gene, partial cds	AUS
KF877168.1	Amanita sp. AUS03	Australia: Queensland	Amanita sp-AUS03 voucher R. Halling 6815 translation elongation factor 1-alpha (tef1) gene, partial cds	AUS
MK426178.1	Auritella fulvella	Australia: Queensland	Auritella fulvella strain PIF26850 translation elongation factor 1-alpha (tef1) gene, partial cds	AUS
JX889691.1	Australopilus palumanus	Australia: Queensland	Australopilus palumanus voucher REH6791 TEF1 gene, partial cds	AUS
MK721067.1	Australopilus palumanus	Australia: Queensland	Australopilus palumanus voucher NY:1193865 translation elongation factor 1-alpha (TEF1) gene, partial cds	AUS
MK721066.1	Australopilus palumanus	Australia: Queensland	Australopilus palumanus voucher NY:1193890 translation elongation factor 1-alpha (TEF1) gene, partial cds	AUS
JX143341.1	Cercospora coniogrammes	Australia: Queensland	Cercospora coniogrammes strain CBS 132634 translation elongation factor 1-alpha (tef1) gene, partial cds	AUS
KJ869236.1	Cladosporium cycadicola	Australia: Queensland	Cladosporium cycadicola strain CPC 17251 culture-collection CBS:137970 translation elongation factor 1-alpha (TEF1) gene, partial cds	AUS
KC816831.1	Clitopilus hobsonii	Australia: Queensland	Clitopilus hobsonii voucher DLL9779 translation elongation factor 1-alpha (TEF1) gene, partial cds	AUS
KC816830.1	Clitopilus hobsonii	Australia: Queensland	Clitopilus hobsonii voucher DLL9746 translation elongation factor 1-alpha (TEF1) gene, partial cds	AUS
KC816829.1	Clitopilus hobsonii	Australia: Queensland	Clitopilus hobsonii voucher DLL9635 translation elongation factor 1-alpha (TEF1) gene, partial cds	AUS
KC816828.1	Clitopilus hobsonii	Australia: Queensland	Clitopilus hobsonii voucher DLL9586 translation elongation factor 1-alpha (TEF1) gene, partial cds	AUS
KX965082.1	Cytospora eugeniae	Australia: Queensland	UNVERIFIED: Cytospora eugeniae strain CBS 116839 translation elongation factor 1-alpha-like (TEF1) gene, partial sequence	AUS
KR936129.1	Diaporthe vawdreyi	Australia: Queensland	Diaporthe vawdreyi strain BRIP 57887a translation elongation factor 1-alpha (TEF1) gene, partial cds	AUS
KX464573.1	Diplodia sapinea	Australia: Queensland	Diplodia sapinea culture-collection CBS:189.37 translation elongation factor 1-alpha (TEF1) gene, partial cds	AUS
KR873308.1	Pestalotiopsis sp. GoF-062015	Australia: Queensland	Pestalotiopsis sp. GoF-062015 strain CPC 17179 translation elongation factor 1-alpha (tef1) gene, partial cds	AUS
KJ869234.1	Polyscytalum eucalyptorum	Australia: Queensland	Anungitea eucalyptorum strain CPC 17207 culture-collection CBS:137967 translation elongation factor 1-alpha (TEF1) gene, partial cds	AUS
KJ869237.1	Ramopenidiella cycadicola	Australia: Queensland	Ramopenidiella cycadicola strain CPC 17291 culture-collection CBS:137973 translation elongation factor 1-alpha (TEF1) gene, partial cds	AUS
KC816898.1	Rhodocybe sp. DLL10032	Australia: Queensland	Rhodocybe sp. DLL10032 translation elongation factor 1-alpha (TEF1) gene, partial cds	AUS
KM087081.1	Stephanospora sheoak	Australia: Queensland	UNVERIFIED: Stephanospora sheoak isolate Tle1199 translation elongation factor 1-alpha-like (tef1) gene, partial sequence	AUS
KM087078.1	Stephanospora sheoak	Australia: Queensland	Stephanospora sheoak isolate Tle1198 translation elongation factor 1-alpha (tef1) gene, partial cds	AUS
KM087077.1	Stephanospora sheoak	Australia: Queensland	UNVERIFIED: Stephanospora sheoak isolate Tle1374 translation elongation factor 1-alpha-like (tef1) gene, partial sequence	AUS
KM087076.1	Stephanospora sheoak	Australia: Queensland	Stephanospora sheoak isolate Tle1375 translation elongation factor 1-alpha (tef1) gene, partial cds	AUS
KM087075.1	Stephanospora sheoak	Australia: Queensland	Stephanospora sheoak isolate Tle1378 translation elongation factor 1-alpha (tef1) gene, partial cds	AUS
KJ869235.1	Triposporium cycadicola	Australia: Queensland	Triposporium cycadicola strain CPC 17215 culture-collection CBS:137968 translation elongation factor 1-alpha (TEF1) gene, partial cds	AUS
JX889711.1	Tylopilus queenslandianus	Australia: Queensland	Tylopilus queenslandianus voucher TWO1096 TEF1-like gene, partial sequence	AUS
GU187725.1	Pseudomerulius curtisii	Australia: Queensland, Atherton Shire, Danbullah Forest, Danbullah Frorest Drive (Lake Tinaroo), Kauri Creek Day Area	Pseudomerulius curtisii REH8912 translation elongation factor 1-alpha (tef1) gene, partial cds	AUS
LC436750.1	Phyllosticta paracapitalensis	Australia: Queensland, Brisbane	Phyllosticta paracapitalensis BRIP_67298 tef1 gene for translation elongation factor 1-alpha, partial sequence, containing introns	AUS
LC436749.1	Phyllosticta paracapitalensis	Australia: Queensland, Brisbane	Phyllosticta paracapitalensis BRIP_67299 tef1 gene for translation elongation factor 1-alpha, partial sequence, containing introns	AUS
LC436775.1	Phyllosticta paracapitalensis	Australia: Queensland, Bundaberg	Phyllosticta paracapitalensis BRIP_67284 tef1 gene for translation elongation factor 1-alpha, partial sequence, containing introns	AUS
LC436762.1	Phyllosticta paracapitalensis	Australia: Queensland, Bundaberg	Phyllosticta paracapitalensis BRIP_67270 tef1 gene for translation elongation factor 1-alpha, partial sequence, containing introns	AUS
LC436761.1	Phyllosticta paracapitalensis	Australia: Queensland, Bundaberg	Phyllosticta paracapitalensis BRIP_67271 tef1 gene for translation elongation factor 1-alpha, partial sequence, containing introns	AUS
LC436760.1	Phyllosticta paracapitalensis	Australia: Queensland, Bundaberg	Phyllosticta paracapitalensis BRIP_67272 tef1 gene for translation elongation factor 1-alpha, partial sequence, containing introns	AUS
LC436759.1	Phyllosticta paracapitalensis	Australia: Queensland, Bundaberg	Phyllosticta paracapitalensis BRIP_67279 tef1 gene for translation elongation factor 1-alpha, partial sequence, containing introns	AUS
LC436758.1	Phyllosticta paracapitalensis	Australia: Queensland, Bundaberg	Phyllosticta paracapitalensis BRIP_67285 tef1 gene for translation elongation factor 1-alpha, partial sequence, containing introns	AUS
LC436757.1	Phyllosticta paracapitalensis	Australia: Queensland, Bundaberg	Phyllosticta paracapitalensis BRIP_67286 tef1 gene for translation elongation factor 1-alpha, partial sequence, containing introns	AUS
LC436756.1	Phyllosticta paracapitalensis	Australia: Queensland, Bundaberg	Phyllosticta paracapitalensis BRIP_67287 tef1 gene for translation elongation factor 1-alpha, partial sequence, containing introns	AUS
LC436755.1	Phyllosticta paracapitalensis	Australia: Queensland, Bundaberg	Phyllosticta paracapitalensis BRIP_67288 tef1 gene for translation elongation factor 1-alpha, partial sequence, containing introns	AUS
LC436753.1	Phyllosticta paracapitalensis	Australia: Queensland, Bundaberg	Phyllosticta paracapitalensis BRIP_67290 tef1 gene for translation elongation factor 1-alpha, partial sequence, containing introns	AUS
LC436752.1	Phyllosticta paracapitalensis	Australia: Queensland, Bundaberg	Phyllosticta paracapitalensis BRIP_67292 tef1 gene for translation elongation factor 1-alpha, partial sequence, containing introns	AUS
LC436751.1	Phyllosticta paracapitalensis	Australia: Queensland, Bundaberg	Phyllosticta paracapitalensis BRIP_67293 tef1 gene for translation elongation factor 1-alpha, partial sequence, containing introns	AUS
LC436742.1	Phyllosticta paracapitalensis	Australia: Queensland, Bundaberg	Phyllosticta paracapitalensis BRIP_67291 tef1 gene for translation elongation factor 1-alpha, partial sequence, containing introns	AUS
LC436744.1	Phyllosticta paracapitalensis	Australia: Queensland, Childers	Phyllosticta paracapitalensis BRIP_54242 tef1 gene for translation elongation factor 1-alpha, partial sequence, containing introns	AUS
MK426185.1	Inocybe humidicola	Australia: Queensland, Dinden National Park, Davies Creek Road	Inocybe humidicola strain PBM3719 translation elongation factor 1-alpha (tef1) gene, partial cds	AUS
MK426187.1	Inocybe lasseroides	Australia: Queensland, Dinden National Park, Davies Creek Road	Inocybe lasseroides strain PBM3749 translation elongation factor 1-alpha (tef1) gene, partial cds	AUS
LC436768.1	Phyllosticta paracapitalensis	Australia: Queensland, Gheerulla	Phyllosticta paracapitalensis BRIP_61605f tef1 gene for translation elongation factor 1-alpha, partial sequence, containing introns	AUS
LC436767.1	Phyllosticta paracapitalensis	Australia: Queensland, Gheerulla	Phyllosticta paracapitalensis BRIP_61605a tef1 gene for translation elongation factor 1-alpha, partial sequence, containing introns	AUS
LC436766.1	Phyllosticta paracapitalensis	Australia: Queensland, Gheerulla	Phyllosticta paracapitalensis BRIP_61605d tef1 gene for translation elongation factor 1-alpha, partial sequence, containing introns	AUS
LC436764.1	Phyllosticta paracapitalensis	Australia: Queensland, Gheerulla	Phyllosticta paracapitalensis BRIP_61604b tef1 gene for translation elongation factor 1-alpha, partial sequence, containing introns	AUS
LC436763.1	Phyllosticta paracapitalensis	Australia: Queensland, Gheerulla	Phyllosticta paracapitalensis BRIP_61604g tef1 gene for translation elongation factor 1-alpha, partial sequence, containing introns	AUS
LC436774.1	Phyllosticta paracapitalensis	Australia: Queensland, Indooroopilly	Phyllosticta paracapitalensis BRIP_61608 tef1 gene for translation elongation factor 1-alpha, partial sequence, containing introns	AUS
LC436773.1	Phyllosticta paracapitalensis	Australia: Queensland, Indooroopilly	Phyllosticta paracapitalensis BRIP_61606a tef1 gene for translation elongation factor 1-alpha, partial sequence, containing introns	AUS
LC436772.1	Phyllosticta paracapitalensis	Australia: Queensland, Indooroopilly	Phyllosticta paracapitalensis BRIP_61606b tef1 gene for translation elongation factor 1-alpha, partial sequence, containing introns	AUS
LC436771.1	Phyllosticta paracapitalensis	Australia: Queensland, Indooroopilly	Phyllosticta paracapitalensis BRIP_61606d tef1 gene for translation elongation factor 1-alpha, partial sequence, containing introns	AUS
LC436770.1	Phyllosticta paracapitalensis	Australia: Queensland, Indooroopilly	Phyllosticta paracapitalensis BRIP_61606e tef1 gene for translation elongation factor 1-alpha, partial sequence, containing introns	AUS
LC436769.1	Phyllosticta paracapitalensis	Australia: Queensland, Indooroopilly	Phyllosticta paracapitalensis BRIP_61606g tef1 gene for translation elongation factor 1-alpha, partial sequence, containing introns	AUS
MK426183.1	Inocybe flavoalbida	Australia: Queensland, Mapleton Falls National Park	Inocybe flavoalbida strain PBM3768 translation elongation factor 1-alpha (tef1) gene, partial cds	AUS
MK426217.1	Pseudosperma pluviorum	Australia: Queensland, Mapleton, Linda Garrett Reserve	Inocybe pluviorum strain PL23408 translation elongation factor 1-alpha (tef1) gene, partial cds	AUS
LC436743.1	Phyllosticta paracapitalensis	Australia: Queensland, Mundubbera	Phyllosticta paracapitalensis BRIP_61607 tef1 gene for translation elongation factor 1-alpha, partial sequence, containing introns	AUS
KR936133.1	Diaporthe tulliensis	Australia: Queensland, Tully	Diaporthe tulliensis strain BRIP 62248a translation elongation factor 1-alpha (TEF1) gene, partial cds	AUS
KU878464.1	Pseudocercospora macadamiae	Australia: Sahara Road, Glasshouse Mountains, Queensland	Pseudocercospora macadamiae culture-collection BRIP:45377 translation elongation factor 1-alpha (tef1) gene, partial cds	AUS
MH823126.1	Allelochaeta flexuosa	Australia: South Australia	Allelochaeta flexuosa culture CBS:144171 translation elongation factor 1-alpha (tef1) gene, partial cds	AUS
MH823133.1	Allelochaeta neocylindrospora	Australia: South Australia	Allelochaeta neocylindrospora culture CBS:144176 translation elongation factor 1-alpha (tef1) gene, partial cds	AUS
MH823138.1	Allelochaeta paracylindrospora	Australia: South Australia	Allelochaeta paracylindrospora culture CBS:144184 translation elongation factor 1-alpha (tef1) gene, partial cds	AUS
MH823144.1	Allelochaeta polycarpae	Australia: South Australia	Allelochaeta polycarpae culture CPC:20119 translation elongation factor 1-alpha (tef1) gene, partial cds	AUS
MH823148.1	Allelochaeta pseudosamuelii	Australia: South Australia	Allelochaeta pseudosamuelii culture CBS:144194 translation elongation factor 1-alpha (tef1) gene, partial cds	AUS
KM087071.1	Stephanospora occidentiaustralis	Australia: South Australia	Stephanospora occidentiaustralis isolate Tle1196 translation elongation factor 1-alpha (tef1) gene, partial cds	AUS
KM087070.1	Stephanospora occidentiaustralis	Australia: South Australia	Stephanospora occidentiaustralis isolate Tle1197 translation elongation factor 1-alpha (tef1) gene, partial cds	AUS
MTYH00000000.1	Trichoderma gamsii	Australia: South Australia, Avon	Trichoderma gamsii strain A5MH, whole genome shotgun sequencing project	AUS
SPNV00000000.1	Aspergillus sp. CLMG-2019a	Australia: South Burnett Region, Queensland	Aspergillus sp. CLMG-2019a strain FRR 5400, whole genome shotgun sequencing project	AUS
KU878476.1	Pseudocercospora macadamiae	Australia: Sunshine Coast, Queensland	Pseudocercospora macadamiae culture-collection BRIP:47648 translation elongation factor 1-alpha (tef1) gene, partial cds	AUS
KU878475.1	Pseudocercospora macadamiae	Australia: Sunshine Coast, Queensland	Pseudocercospora macadamiae culture-collection BRIP:47632 translation elongation factor 1-alpha (tef1) gene, partial cds	AUS
KU878474.1	Pseudocercospora macadamiae	Australia: Sunshine Coast, Queensland	Pseudocercospora macadamiae culture-collection BRIP:47628 translation elongation factor 1-alpha (tef1) gene, partial cds	AUS
KU878473.1	Pseudocercospora macadamiae	Australia: Sunshine Coast, Queensland	Pseudocercospora macadamiae culture-collection BRIP:47627 translation elongation factor 1-alpha (tef1) gene, partial cds	AUS
KU878472.1	Pseudocercospora macadamiae	Australia: Sunshine Coast, Queensland	Pseudocercospora macadamiae culture-collection BRIP:47626 translation elongation factor 1-alpha (tef1) gene, partial cds	AUS
KU878471.1	Pseudocercospora macadamiae	Australia: Sunshine Coast, Queensland	Pseudocercospora macadamiae culture-collection BRIP:47622 translation elongation factor 1-alpha (tef1) gene, partial cds	AUS
KU878470.1	Pseudocercospora macadamiae	Australia: Sunshine Coast, Queensland	Pseudocercospora macadamiae culture-collection BRIP:47620 translation elongation factor 1-alpha (tef1) gene, partial cds	AUS
KU878469.1	Pseudocercospora macadamiae	Australia: Sunshine Coast, Queensland	Pseudocercospora macadamiae culture-collection BRIP:47618 translation elongation factor 1-alpha (tef1) gene, partial cds	AUS
KU721636.1	Suillus fluryi	Australia: Sunshine, Ardoyne Street (N end), junction with Thyra Street, Victoria	Suillus fluryi voucher KM161819 translation elongation factor 1-alpha (TEF1) gene, partial cds	AUS
MN162376.1	Thyrinula dunnii	Australia: TAS	Thyrinula dunnii culture CPC:12574 translation elongation factor 1-alpha (tef1) gene, partial cds	AUS
MN162409.1	Thyrinula eucalyptina	Australia: TAS	Thyrinula eucalyptina culture CPC:13748 translation elongation factor 1-alpha (tef1) gene, partial cds	AUS
MN162400.1	Thyrinula eucalyptina	Australia: TAS	Thyrinula eucalyptina culture CPC:12571 translation elongation factor 1-alpha (tef1) gene, partial cds	AUS
JX305636.1	Laccaria aff. canaliculata 1 ES-2013	Australia: TAS, Blue Tier	Laccaria aff. canaliculata 1 ES-2013 isolate TM1811 translation elongation factor 1-alpha (tef1) gene, partial cds	AUS
JX305635.1	Laccaria aff. masoniae 1 ES-2013	Australia: TAS, Blue Tier	Laccaria aff. masoniae 1 ES-2013 isolate TM1800 translation elongation factor 1-alpha (tef1) gene, partial cds	AUS
JX305638.1	Laccaria sp. E1 ES-2013	Australia: TAS, Blue Tier	Laccaria sp. E1 ES-2013 isolate TM1814 translation elongation factor 1-alpha (tef1) gene, partial cds	AUS
JX305637.1	Laccaria sp. E1 ES-2013	Australia: TAS, Blue Tier	Laccaria sp. E1 ES-2013 isolate TM1813 translation elongation factor 1-alpha (tef1) gene, partial cds	AUS
JX305628.1	Laccaria sp. B1 ES-2013	Australia: TAS, Halls Falls	Laccaria sp. B1 ES-2013 isolate ES318 translation elongation factor 1-alpha (tef1) gene, partial cds	AUS
JX305622.1	Laccaria aff. canaliculata 4 ES-2013	Australia: TAS, Lake St Clair	Laccaria aff. canaliculata 4 ES-2013 isolate ES281 translation elongation factor 1-alpha (tef1) gene, partial cds	AUS
JX305621.1	Laccaria aff. masoniae 2 ES-2013	Australia: TAS, Lake St Clair	Laccaria aff. masoniae 2 ES-2013 isolate ES279 translation elongation factor 1-alpha (tef1) gene, partial cds	AUS
JX305623.1	Laccaria sp. B1 ES-2013	Australia: TAS, Lake St Clair	Laccaria sp. B1 ES-2013 isolate ES282 translation elongation factor 1-alpha (tef1) gene, partial cds	AUS
JX305625.1	Laccaria sp. A ES-2013	Australia: TAS, Mt Field	Laccaria sp. A ES-2013 isolate ES291 translation elongation factor 1-alpha (tef1) gene, partial cds	AUS
JX305626.1	Laccaria sp. A ES-2013	Australia: TAS, Mt Michael	Laccaria sp. A ES-2013 isolate ES295 translation elongation factor 1-alpha (tef1) gene, partial cds	AUS
JX305618.1	Laccaria sp. A ES-2013	Australia: TAS, Mt Pearse	Laccaria sp. A ES-2013 isolate ES267 translation elongation factor 1-alpha (tef1) gene, partial cds	AUS
JX305619.1	Laccaria sp. A ES-2013	Australia: TAS, Mt Read	Laccaria sp. A ES-2013 isolate ES270 translation elongation factor 1-alpha (tef1) gene, partial cds	AUS
JX305596.1	Laccaria aff. canaliculata 1 ES-2013	Australia: TAS, Philosopher Falls	Laccaria aff. canaliculata 1 ES-2013 isolate ES070 translation elongation factor 1-alpha (tef1) gene, partial cds	AUS
JX305595.1	Laccaria aff. canaliculata 1 ES-2013	Australia: TAS, Philosopher Falls	Laccaria aff. canaliculata 1 ES-2013 isolate ES054 translation elongation factor 1-alpha (tef1) gene, partial cds	AUS
JX305617.1	Laccaria sp. A ES-2013	Australia: TAS, Philosopher Falls	Laccaria sp. A ES-2013 isolate ES253 translation elongation factor 1-alpha (tef1) gene, partial cds	AUS
JX305597.1	Laccaria sp. A ES-2013	Australia: TAS, Philosopher Falls	Laccaria sp. A ES-2013 isolate ES075 translation elongation factor 1-alpha (tef1) gene, partial cds	AUS
JX305594.1	Laccaria sp. E1 ES-2013	Australia: TAS, Philosopher Falls	Laccaria sp. E1 ES-2013 isolate ES008 translation elongation factor 1-alpha (tef1) gene, partial cds	AUS
JX305624.1	Laccaria aff. masoniae 1 ES-2013	Australia: TAS, Southwest National Park	Laccaria aff. masoniae 1 ES-2013 isolate ES285 translation elongation factor 1-alpha (tef1) gene, partial cds	AUS
JX305627.1	Laccaria sp. A ES-2013	Australia: TAS, Weldborough Pass	Laccaria sp. A ES-2013 isolate ES312 translation elongation factor 1-alpha (tef1) gene, partial cds	AUS
JX305620.1	Laccaria sp. E1 ES-2013	Australia: TAS, Wild Rivers National Park	Laccaria sp. E1 ES-2013 isolate ES277 translation elongation factor 1-alpha (tef1) gene, partial cds	AUS
MH823118.1	Allelochaeta dilophospora	Australia: Tasmania	Allelochaeta dilophospora culture CPC:20124 translation elongation factor 1-alpha (tef1) gene, partial cds	AUS
MH823124.1	Allelochaeta eucalypti	Australia: Tasmania	Allelochaeta eucalypti culture CBS:144170 translation elongation factor 1-alpha (tef1) gene, partial cds	AUS
MH823135.1	Allelochaeta neoorbicularis	Australia: Tasmania	Allelochaeta neoorbicularis culture CBS:144179 translation elongation factor 1-alpha (tef1) gene, partial cds	AUS
MH823137.1	Allelochaeta neowalkeri	Australia: Tasmania	Allelochaeta neowalkeri culture CPC:20128 translation elongation factor 1-alpha (tef1) gene, partial cds	AUS
MH823136.1	Allelochaeta neowalkeri	Australia: Tasmania	Allelochaeta neowalkeri culture CBS:144181 translation elongation factor 1-alpha (tef1) gene, partial cds	AUS
MH823145.1	Allelochaeta pseudoacuta	Australia: Tasmania	Allelochaeta pseudoacuta culture CBS:144189 translation elongation factor 1-alpha (tef1) gene, partial cds	AUS
MH823147.1	Allelochaeta pseudoobtusa	Australia: Tasmania	Allelochaeta pseudoobtusa culture CBS:144193 translation elongation factor 1-alpha (tef1) gene, partial cds	AUS
MH823152.1	Allelochaeta sp. PWC-2018a	Australia: Tasmania	Allelochaeta sp. PWC-2018a culture CPC:20142 translation elongation factor 1-alpha (tef1) gene, partial cds	AUS
MH823151.1	Allelochaeta sp. PWC-2018a	Australia: Tasmania	Allelochaeta sp. PWC-2018a culture CPC:12464 translation elongation factor 1-alpha (tef1) gene, partial cds	AUS
MF473567.1	Cladosporium limoniforme	Australia: Tasmania	Cladosporium limoniforme culture personal:Jos:Houbraken:DTO:305-G4 translation elongation factor 1-alpha (tef1) gene, partial cds	AUS
MF473645.1	Cladosporium psychrotolerans	Australia: Tasmania	Cladosporium psychrotolerans culture personal:Jos:Houbraken:DTO:305-G3 translation elongation factor 1-alpha (tef1) gene, partial cds	AUS
MF473651.1	Cladosporium pulvericola	Australia: Tasmania	Cladosporium pulvericola culture personal:Jos:Houbraken:DTO:307-E7 translation elongation factor 1-alpha (tef1) gene, partial cds	AUS
MF473694.1	Cladosporium sphaerospermum	Australia: Tasmania	Cladosporium sphaerospermum culture personal:Jos:Houbraken:DTO:307-H1 translation elongation factor 1-alpha (tef1) gene, partial cds	AUS
KC816840.1	Clitopilus cf. prunulus E226	Australia: Tasmania	Clitopilus cf. prunulus E226 translation elongation factor 1-alpha (TEF1) gene, partial cds	AUS
JN378436.1	Octaviania tasmanica	Australia: Tasmania	Octaviania tasmanica voucher MEL2341996 translation elongation factor 1-alpha (tef1) gene, partial cds	AUS
JN378435.1	Octaviania tasmanica	Australia: Tasmania	Octaviania tasmanica voucher OSC132097 translation elongation factor 1-alpha (tef1) gene, partial cds	AUS
KC816850.1	Rhodocybe fuliginea	Australia: Tasmania	Rhodocybe fuliginea voucher CORT:E537 translation elongation factor 1-alpha (TEF1) gene, partial cds	AUS
KC816852.1	Rhodocybe lateritia	Australia: Tasmania	Rhodocybe lateritia voucher CORT:E1589 translation elongation factor 1-alpha (TEF1) gene, partial cds	AUS
KC816875.1	Rhodocybe pallidogrisea	Australia: Tasmania	Rhodocybe pallidogrisea voucher CORT:E652 translation elongation factor 1-alpha (TEF1) gene, partial cds	AUS
KC816886.1	Rhodocybe pseudopiperita	Australia: Tasmania	Rhodocybe pseudopiperita voucher CORT:E1159 translation elongation factor 1-alpha (TEF1) gene, partial cds	AUS
KC816887.1	Rhodocybe reticulata	Australia: Tasmania	Rhodocybe reticulata voucher CORT:E2183 translation elongation factor 1-alpha (TEF1) gene, partial cds	AUS
KM087050.1	Stephanospora flava	Australia: Tasmania	Stephanospora flava isolate Tle1192 translation elongation factor 1-alpha (tef1) gene, partial cds	AUS
KM087049.1	Stephanospora flava	Australia: Tasmania	Stephanospora flava isolate Tle1191 translation elongation factor 1-alpha (tef1) gene, partial cds	AUS
KM087048.1	Stephanospora flava	Australia: Tasmania	Stephanospora flava isolate Tle1362 translation elongation factor 1-alpha (tef1) gene, partial cds	AUS
KM087047.1	Stephanospora flava	Australia: Tasmania	Stephanospora flava isolate Tle1367 translation elongation factor 1-alpha (tef1) gene, partial cds	AUS
KM087046.1	Stephanospora flava	Australia: Tasmania	Stephanospora flava isolate Tle1370 translation elongation factor 1-alpha (tef1) gene, partial cds	AUS
KM087039.1	Stephanospora sheoak	Australia: Tasmania	Stephanospora sheoak isolate Tle1361 translation elongation factor 1-alpha (tef1) gene, partial cds	AUS
KM087038.1	Stephanospora sheoak	Australia: Tasmania	Stephanospora sheoak isolate Tle1371 translation elongation factor 1-alpha (tef1) gene, partial cds	AUS
KM087037.1	Stephanospora sheoak	Australia: Tasmania	Stephanospora sheoak isolate Tle1365 translation elongation factor 1-alpha (tef1) gene, partial cds	AUS
KM087045.1	Stephanospora tetraspora	Australia: Tasmania	Stephanospora tetraspora isolate Tle1368 translation elongation factor 1-alpha (tef1) gene, partial cds	AUS
KM087044.1	Stephanospora tetraspora	Australia: Tasmania	Stephanospora tetraspora isolate Tle1372 translation elongation factor 1-alpha (tef1) gene, partial cds	AUS
KM087043.1	Stephanospora tetraspora	Australia: Tasmania	Stephanospora tetraspora isolate Tle1364 translation elongation factor 1-alpha (tef1) gene, partial cds	AUS
KM087042.1	Stephanospora tetraspora	Australia: Tasmania	Stephanospora tetraspora isolate Tle1366 translation elongation factor 1-alpha (tef1) gene, partial cds	AUS
MK426173.1	Crepidotus sp. PBM3237	Australia: Tasmania, Chauncy Vale	Crepidotus sp. PBM3237 translation elongation factor 1-alpha (tef1) gene, partial cds	AUS
MK426180.1	Auritella robusta	Australia: Tasmania, Hobart, Mt. Wellington, Pipeline Track	Auritella robusta strain I163 translation elongation factor 1-alpha (tef1) gene, partial cds	AUS
MK426194.1	Inocybe pluvialis	Australia: Tasmania, Mt. Field National Park	Inocybe pluvialis strain PBM3228 translation elongation factor 1-alpha (tef1) gene, partial cds	AUS
MK426197.1	Inocybe serrata	Australia: Tasmania, Mt. Field National Park	Inocybe serrata strain PBM3235 translation elongation factor 1-alpha (tef1) gene, partial cds	AUS
MN162375.1	Fusculina regnans	Australia: VIC	Fusculina regnans culture CBS:143428 translation elongation factor 1-alpha (tef1) gene, partial cds	AUS
MN162343.1	Nowamyces globulus	Australia: VIC	Nowamyces globulus culture CBS:144601 translation elongation factor 1-alpha (tef1) gene, partial cds	AUS
MN162342.1	Nowamyces globulus	Australia: VIC	Nowamyces globulus culture CBS:144600 translation elongation factor 1-alpha (tef1) gene, partial cds	AUS
MN162341.1	Nowamyces globulus	Australia: VIC	Nowamyces globulus culture CBS:144599 translation elongation factor 1-alpha (tef1) gene, partial cds	AUS
MN162340.1	Nowamyces globulus	Australia: VIC	Nowamyces globulus culture CBS:144598 translation elongation factor 1-alpha (tef1) gene, partial cds	AUS
MN162360.1	Pseudocercospora eucalyptorum	Australia: VIC	Pseudocercospora eucalyptorum culture CPC:32444 translation elongation factor 1-alpha (tef1) gene, partial cds	AUS
MN162386.1	Thyrinula dunnii	Australia: VIC	Thyrinula dunnii culture CPC:32944 translation elongation factor 1-alpha (tef1) gene, partial cds	AUS
MN162380.1	Thyrinula dunnii	Australia: VIC	Thyrinula dunnii culture CPC:12983 translation elongation factor 1-alpha (tef1) gene, partial cds	AUS
MN162379.1	Thyrinula dunnii	Australia: VIC	Thyrinula dunnii culture CPC:12980 translation elongation factor 1-alpha (tef1) gene, partial cds	AUS
MN162431.1	Thyrinula eucalyptina	Australia: VIC	Thyrinula eucalyptina culture CPC:33011 translation elongation factor 1-alpha (tef1) gene, partial cds	AUS
MN162429.1	Thyrinula eucalyptina	Australia: VIC	Thyrinula eucalyptina culture CPC:32886 translation elongation factor 1-alpha (tef1) gene, partial cds	AUS
MN162428.1	Thyrinula eucalyptina	Australia: VIC	Thyrinula eucalyptina culture CPC:32884 translation elongation factor 1-alpha (tef1) gene, partial cds	AUS
MN162427.1	Thyrinula eucalyptina	Australia: VIC	Thyrinula eucalyptina culture CPC:32882 translation elongation factor 1-alpha (tef1) gene, partial cds	AUS
MN162426.1	Thyrinula eucalyptina	Australia: VIC	Thyrinula eucalyptina culture CPC:32880 translation elongation factor 1-alpha (tef1) gene, partial cds	AUS
MN162425.1	Thyrinula eucalyptina	Australia: VIC	Thyrinula eucalyptina culture CPC:32876 translation elongation factor 1-alpha (tef1) gene, partial cds	AUS
MN162424.1	Thyrinula eucalyptina	Australia: VIC	Thyrinula eucalyptina culture CPC:32874 translation elongation factor 1-alpha (tef1) gene, partial cds	AUS
MN162423.1	Thyrinula eucalyptina	Australia: VIC	Thyrinula eucalyptina culture CPC:32872 translation elongation factor 1-alpha (tef1) gene, partial cds	AUS
MN162410.1	Thyrinula eucalyptina	Australia: VIC	Thyrinula eucalyptina culture CPC:17714 translation elongation factor 1-alpha (tef1) gene, partial cds	AUS
MN162407.1	Thyrinula eucalyptina	Australia: VIC	Thyrinula eucalyptina culture CPC:12985 translation elongation factor 1-alpha (tef1) gene, partial cds	AUS
MN162406.1	Thyrinula eucalyptina	Australia: VIC	Thyrinula eucalyptina culture CPC:12984 translation elongation factor 1-alpha (tef1) gene, partial cds	AUS
MN162405.1	Thyrinula eucalyptina	Australia: VIC	Thyrinula eucalyptina culture CPC:12982 translation elongation factor 1-alpha (tef1) gene, partial cds	AUS
MN162404.1	Thyrinula eucalyptina	Australia: VIC	Thyrinula eucalyptina culture CPC:12981 translation elongation factor 1-alpha (tef1) gene, partial cds	AUS
MN162401.1	Thyrinula eucalyptina	Australia: VIC	Thyrinula eucalyptina culture CPC:12973 translation elongation factor 1-alpha (tef1) gene, partial cds	AUS
JX305616.1	Laccaria sp. A ES-2013	Australia: VIC, Aire River	Laccaria sp. A ES-2013 isolate ES232 translation elongation factor 1-alpha (tef1) gene, partial cds	AUS
JX305593.1	Hydnangium aff. carneum 1 ES-2013	Australia: VIC, Chiltern Box-Ironbark National Park	Hydnangium aff. carneum 1 ES-2013 isolate AC27829 translation elongation factor 1-alpha (tef1) gene, partial cds	AUS
JX305606.1	Laccaria sp. B1 ES-2013	Australia: VIC, Dom Dom Saddle	Laccaria sp. B1 ES-2013 isolate ES106 translation elongation factor 1-alpha (tef1) gene, partial cds	AUS
JX305640.1	Laccaria sp. B4 ES-2013	Australia: VIC, East Gippsland	Laccaria sp. B4 ES-2013 isolate TM956 translation elongation factor 1-alpha (tef1) gene, partial cds	AUS
JX305604.1	Laccaria aff. lateritia 1 ES-2013	Australia: VIC, Fenshaw	Laccaria aff. lateritia 1 ES-2013 isolate ES103Y translation elongation factor 1-alpha (tef1) gene, partial cds	AUS
JX305602.1	Laccaria aff. lateritia 1 ES-2013	Australia: VIC, Fenshaw	Laccaria aff. lateritia 1 ES-2013 isolate ES100Y translation elongation factor 1-alpha (tef1) gene, partial cds	AUS
JX305609.1	Laccaria aff. lateritia 1 ES-2013	Australia: VIC, Grampians National Park	Laccaria aff. lateritia 1 ES-2013 isolate ES132 translation elongation factor 1-alpha (tef1) gene, partial cds	AUS
JX305608.1	Laccaria sp. B3 ES-2013	Australia: VIC, Grampians National Park	Laccaria sp. B3 ES-2013 isolate ES120 translation elongation factor 1-alpha (tef1) gene, partial cds	AUS
JX305607.1	Laccaria sp. B3 ES-2013	Australia: VIC, Grampians National Park	Laccaria sp. B3 ES-2013 isolate ES115 translation elongation factor 1-alpha (tef1) gene, partial cds	AUS
JX305630.1	Hydnangium aff. carneum 1 ES-2013	Australia: VIC, Kinglake	Hydnangium aff. carneum 1 ES-2013 isolate GMM7271 translation elongation factor 1-alpha (tef1) gene, partial cds	AUS
JX305641.1	Laccaria sp. B1 ES-2013	Australia: VIC, Kinglake	Laccaria sp. B1 ES-2013 isolate TM999 translation elongation factor 1-alpha (tef1) gene, partial cds	AUS
JX305634.1	Hydnangium aff. carneum 1 ES-2013	Australia: VIC, Lake Elizabeth	Hydnangium aff. carneum 1 ES-2013 isolate TL2361 translation elongation factor 1-alpha (tef1) gene, partial cds	AUS
JX305633.1	Hydnangium aff. carneum 2 ES-2013	Australia: VIC, Lake Elizabeth	Hydnangium aff. carneum 2 ES-2013 isolate TL2359 translation elongation factor 1-alpha (tef1) gene, partial cds	AUS
JX305603.1	Laccaria aff. lateritia 1 ES-2013	Australia: VIC, Maits Rest	Laccaria aff. lateritia 1 ES-2013 isolate ES103O translation elongation factor 1-alpha (tef1) gene, partial cds	AUS
JX305614.1	Laccaria sp. D ES-2013	Australia: VIC, Melba Gully	Laccaria sp. D ES-2013 isolate ES189 translation elongation factor 1-alpha (tef1) gene, partial cds	AUS
JX305639.1	Laccaria sp. B3 ES-2013	Australia: VIC, Mornington Peninsula	Laccaria sp. B3 ES-2013 isolate TM944 translation elongation factor 1-alpha (tef1) gene, partial cds	AUS
JX305613.1	Laccaria aff. canaliculata 3 ES-2013	Australia: VIC, Sommers Park	Laccaria aff. canaliculata 3 ES-2013 isolate ES187 translation elongation factor 1-alpha (tef1) gene, partial cds	AUS
JX305629.1	Laccaria aff. masoniae 1 ES-2013	Australia: VIC, Sommers Park	Laccaria aff. masoniae 1 ES-2013 isolate GM7199 translation elongation factor 1-alpha (tef1) gene, partial cds	AUS
JX305605.1	Laccaria sp. B1 ES-2013	Australia: VIC, Sommers Park	Laccaria sp. B1 ES-2013 isolate ES105Y translation elongation factor 1-alpha (tef1) gene, partial cds	AUS
JX305615.1	Laccaria sp. A ES-2013	Australia: VIC, Tarra-Bulga National Park	Laccaria sp. A ES-2013 isolate ES210 translation elongation factor 1-alpha (tef1) gene, partial cds	AUS
JX305600.1	Laccaria aff. canaliculata 2 ES-2013	Australia: VIC, Wirrawilla	Laccaria aff. canaliculata 2 ES-2013 isolate ES093 translation elongation factor 1-alpha (tef1) gene, partial cds	AUS
JX305598.1	Laccaria aff. lateritia 1 ES-2013	Australia: VIC, Wirrawilla	Laccaria aff. lateritia 1 ES-2013 isolate ES089 translation elongation factor 1-alpha (tef1) gene, partial cds	AUS
JX305601.1	Laccaria sp. D ES-2013	Australia: VIC, Wirrawilla	Laccaria sp. D ES-2013 isolate ES094 translation elongation factor 1-alpha (tef1) gene, partial cds	AUS
JX305599.1	Laccaria sp. E1 ES-2013	Australia: VIC, Wirrawilla	Laccaria sp. E1 ES-2013 isolate ES091 translation elongation factor 1-alpha (tef1) gene, partial cds	AUS
MH823115.1	Allelochaeta acuta	Australia: Victoria	Allelochaeta acuta culture CPC:19289 translation elongation factor 1-alpha (tef1) gene, partial cds	AUS
MH823113.1	Allelochaeta acuta	Australia: Victoria	Allelochaeta acuta culture CBS:144168 translation elongation factor 1-alpha (tef1) gene, partial cds	AUS
MH823116.1	Allelochaeta cylindrospora	Australia: Victoria	Allelochaeta cylindrospora culture CBS:144169 translation elongation factor 1-alpha (tef1) gene, partial cds	AUS
MH823119.1	Allelochaeta dilophospora	Australia: Victoria	Allelochaeta dilophospora culture CPC:28301 translation elongation factor 1-alpha (tef1) gene, partial cds	AUS
MH823117.1	Allelochaeta dilophospora	Australia: Victoria	Allelochaeta dilophospora culture CBS:161.67 translation elongation factor 1-alpha (tef1) gene, partial cds	AUS
MH823120.1	Allelochaeta elegans	Australia: Victoria	Allelochaeta elegans culture CPC:28306 translation elongation factor 1-alpha (tef1) gene, partial cds	AUS
MH823127.1	Allelochaeta kriegeriana	Australia: Victoria	Allelochaeta kriegeriana culture CBS:144173 translation elongation factor 1-alpha (tef1) gene, partial cds	AUS
MH823128.1	Allelochaeta melaleucae	Australia: Victoria	Allelochaeta melaleucae culture CBS:144174 translation elongation factor 1-alpha (tef1) gene, partial cds	AUS
MH823140.1	Allelochaeta paraleptospermi	Australia: Victoria	Allelochaeta paraleptospermi culture CBS:144186 translation elongation factor 1-alpha (tef1) gene, partial cds	AUS
MH823158.1	Allelochaeta walkeri	Australia: Victoria	Allelochaeta walkeri culture CPC:25409 translation elongation factor 1-alpha (tef1) gene, partial cds	AUS
MH823157.1	Allelochaeta walkeri	Australia: Victoria	Allelochaeta walkeri culture CPC:25405 translation elongation factor 1-alpha (tef1) gene, partial cds	AUS
MH823156.1	Allelochaeta walkeri	Australia: Victoria	Allelochaeta walkeri culture CPC:25391 translation elongation factor 1-alpha (tef1) gene, partial cds	AUS
KP327712.1	Boletellus ananiceps	Australia: Victoria	Boletellus ananiceps voucher 3794 translation elongation factor 1-alpha gene, partial cds	AUS
KX965071.1	Cytospora diatrypelloidea	Australia: Victoria	UNVERIFIED: Cytospora diatrypelloidea strain CBS 116826 translation elongation factor 1-alpha-like (TEF1) gene, partial sequence	AUS
KX965087.1	Cytospora eucalypticola	Australia: Victoria	UNVERIFIED: Cytospora eucalypticola strain CBS 116849 translation elongation factor 1-alpha-like (TEF1) gene, partial sequence	AUS
MH327881.1	Idriellomyces eucalypti	Australia: Victoria	Idriellomyces eucalypti culture CPC:32632 translation elongation factor 1-alpha (tef1) gene, partial cds	AUS
MH327878.1	Lareunionomyces eucalypti	Australia: Victoria	Lareunionomyces eucalypti culture CPC:32621 translation elongation factor 1-alpha (tef1) gene, partial cds	AUS
MH327879.1	Neolauriomyces eucalypti	Australia: Victoria	Neolauriomyces eucalypti culture CPC:32623 translation elongation factor 1-alpha (tef1) gene, partial cds	AUS
MG386157.1	Paraloratospora gahniae	Australia: Victoria	Phaeosphaeria gahniae culture CPC:32454 translation elongation factor 1-alpha (tef1) gene, partial cds	AUS
JX889710.1	Royoungia boletoides	Australia: Victoria	Royoungia boletoides voucher REH8851 TEF1 gene, partial cds	AUS
MG386153.1	Stagonospora victoriana	Australia: Victoria	Stagonospora victoriana culture CBS:143403 translation elongation factor 1-alpha (tef1) gene, partial cds	AUS
KM087021.1	Stephanospora aorangi	Australia: Victoria	Stephanospora aorangi isolate Tle1207 translation elongation factor 1-alpha (tef1) gene, partial cds	AUS
KM087074.1	Stephanospora cribbae	Australia: Victoria	Stephanospora cribbae isolate Tle1347 translation elongation factor 1-alpha (tef1) gene, partial cds	AUS
KM087073.1	Stephanospora cribbae	Australia: Victoria	Stephanospora cribbae isolate Tle1358 translation elongation factor 1-alpha (tef1) gene, partial cds	AUS
KM087082.1	Stephanospora hystrispora	Australia: Victoria	Stephanospora hystrispora isolate Tle1202 translation elongation factor 1-alpha (tef1) gene, partial cds	AUS
KM087063.1	Stephanospora hystrispora	Australia: Victoria	Stephanospora hystrispora isolate Tle1297 translation elongation factor 1-alpha (tef1) gene, partial cds	AUS
KM087080.1	Stephanospora sheoak	Australia: Victoria	Stephanospora sheoak isolate Tle1203 translation elongation factor 1-alpha (tef1) gene, partial cds	AUS
KM087060.1	Stephanospora tetraspora	Australia: Victoria	Stephanospora tetraspora isolate Tle1205 translation elongation factor 1-alpha (tef1) gene, partial cds	AUS
KM087059.1	Stephanospora tetraspora	Australia: Victoria	Stephanospora tetraspora isolate Tle1204 translation elongation factor 1-alpha (tef1) gene, partial cds	AUS
JN378434.1	Octaviania tasmanica	Australia: Victoria, East Gippsland	Octaviania tasmanica voucher Trappe 18104 translation elongation factor 1-alpha (tef1) gene, partial cds	AUS
KT950878.1	Semifissispora natalis	Australia: Victoria, Melbourne	Semifissispora natalis strain CPC 25383 translation elongation factor 1-alpha (tef1) gene, partial cds	AUS
KX228378.1	Neotrimmatostroma paraexcentricum	Australia: Victoria, Phillip Island, Conservation Hill	Neotrimmatostroma paraexcentricum strain CPC 25594 translation elongation factor 1-alpha (tef1) gene, partial cds	AUS
KT950882.1	Saccharata eucalypti	Australia: Victoria, The Gurdies	Neoseptorioides eucalypti strain CPC 25529 translation elongation factor 1-alpha (tef1) gene, partial cds	AUS
MN162368.1	Blastacervulus eucalyptorum	Australia: WA	Blastacervulus eucalyptorum culture CBS:142065 translation elongation factor 1-alpha (tef1) gene, partial cds	AUS
JN378445.1	Rossbeevera westraliensis	Australia: WA	Rossbeevera westraliensis voucher OSC61480 (Trappe 6890) translation elongation factor 1-alpha (tef1) gene, partial cds	AUS
MN162366.1	Teratosphaeria pseudocryptica	Australia: WA	Teratosphaeria pseudocryptica culture CPC:29430 translation elongation factor 1-alpha (tef1) gene, partial cds	AUS
JX305631.1	Hydnangium sublamellatum	Australia: WA, Hopetoun	Hydnangium sublamellatum isolate KS1494 translation elongation factor 1-alpha (tef1) gene, partial cds	AUS
KC343948.1	Diaporthe toxica	Australia: Western	Diaporthe toxica strain CBS 546.93 translation elongation factor 1-alpha (tef1) gene, partial cds	AUS
KC343947.1	Diaporthe toxica	Australia: Western	Diaporthe toxica strain CBS 535.93 translation elongation factor 1-alpha (tef1) gene, partial cds	AUS
KC343946.1	Diaporthe toxica	Australia: Western	Diaporthe toxica strain CBS 534.93 translation elongation factor 1-alpha (tef1) gene, partial cds	AUS
KC343970.1	Diaporthe woodii	Australia: Western	Diaporthe woodii strain CBS 558.93 translation elongation factor 1-alpha (tef1) gene, partial cds	AUS
MH823139.1	Allelochaeta parafalcata	Australia: Western Australia	Allelochaeta parafalcata culture CBS:144185 translation elongation factor 1-alpha (tef1) gene, partial cds	AUS
MH823141.1	Allelochaeta paramelaleucae	Australia: Western Australia	Allelochaeta paramelaleucae culture CBS:144187 translation elongation factor 1-alpha (tef1) gene, partial cds	AUS
MH823143.1	Allelochaeta polycarpae	Australia: Western Australia	Allelochaeta polycarpae culture CBS:144188 translation elongation factor 1-alpha (tef1) gene, partial cds	AUS
MH823150.1	Allelochaeta samuelii	Australia: Western Australia	Allelochaeta samuelii culture CPC:29046 translation elongation factor 1-alpha (tef1) gene, partial cds	AUS
MH823149.1	Allelochaeta samuelii	Australia: Western Australia	Allelochaeta samuelii culture CBS:144196 translation elongation factor 1-alpha (tef1) gene, partial cds	AUS
KY979889.1	Banksiophoma australiensis	Australia: Western Australia	Banksiophoma australiensis strain CBS 142163 translation elongation factor 1-alpha (tef1) gene, partial cds	AUS
KY979895.1	Didymocyrtis banksiae	Australia: Western Australia	Didymocyrtis banksiae strain CBS 142523 translation elongation factor 1-alpha (tef1) gene, partial cds	AUS
KY979899.1	Myrtapenidiella balenae	Australia: Western Australia	Myrtapenidiella balenae strain CBS 142527 translation elongation factor 1-alpha (tef1) gene, partial cds	AUS
KY979898.1	Myrtapenidiella eucalyptigena	Australia: Western Australia	Myrtapenidiella eucalyptigena strain CBS 142526 translation elongation factor 1-alpha (tef1) gene, partial cds	AUS
KY979901.1	Myrtapenidiella pleurocarpae	Australia: Western Australia	Myrtapenidiella pleurocarpae strain CPC 29234 translation elongation factor 1-alpha (tef1) gene, partial cds	AUS
KY979900.1	Myrtapenidiella pleurocarpae	Australia: Western Australia	Myrtapenidiella pleurocarpae strain CBS 142531 translation elongation factor 1-alpha (tef1) gene, partial cds	AUS
KY979904.1	Nothophoma eucalyptigena	Australia: Western Australia	Verrucoconiothyrium eucalyptigenum strain CBS 142535 translation elongation factor 1-alpha (tef1) gene, partial cds	AUS
KY979892.1	Paraconiothyrium hakeae	Australia: Western Australia	Paraconiothyrium hakeae strain CBS 142521 translation elongation factor 1-alpha (tef1) gene, partial cds	AUS
KY979888.1	Paraphaeosphaeria xanthorrhoeae	Australia: Western Australia	Paraphaeosphaeria xanthorrhoeae strain CBS 142164 translation elongation factor 1-alpha (tef1) gene, partial cds	AUS
KY979890.1	Parateratosphaeria stirlingiae	Australia: Western Australia	Parateratosphaeria stirlingiae strain CPC 29252 translation elongation factor 1-alpha (tef1) gene, partial cds	AUS
KY979897.1	Readeriella ellipsoidea	Australia: Western Australia	Readeriella ellipsoidea strain CBS 142525 translation elongation factor 1-alpha (tef1) gene, partial cds	AUS
KY173596.1	Saccharata banksiae	Australia: Western Australia	Saccharata banksiae strain CPC 27698 translation elongation factor 1-alpha (tef1) gene, partial cds	AUS
KY173597.1	Saccharata lambertiae	Australia: Western Australia	Saccharata lambertiae strain CPC 29216 translation elongation factor 1-alpha (tef1) gene, partial cds	AUS
MH823159.1	Sarcostroma restionis	Australia: Western Australia	Sarcostroma restionis culture CPC:29466 translation elongation factor 1-alpha (tef1) gene, partial cds	AUS
KM087069.1	Stephanospora occidentiaustralis	Australia: Western Australia	Stephanospora occidentiaustralis isolate Tle1376 translation elongation factor 1-alpha (tef1) gene, partial cds	AUS
KM087068.1	Stephanospora occidentiaustralis	Australia: Western Australia	Stephanospora occidentiaustralis isolate Tle1373 translation elongation factor 1-alpha (tef1) gene, partial cds	AUS
KM087067.1	Stephanospora occidentiaustralis	Australia: Western Australia	Stephanospora occidentiaustralis isolate Tle1309 translation elongation factor 1-alpha (tef1) gene, partial cds	AUS
KM087066.1	Stephanospora occidentiaustralis	Australia: Western Australia	Stephanospora occidentiaustralis isolate Tle1194 translation elongation factor 1-alpha (tef1) gene, partial cds	AUS
KM087065.1	Stephanospora occidentiaustralis	Australia: Western Australia	Stephanospora occidentiaustralis isolate Tle1195 translation elongation factor 1-alpha (tef1) gene, partial cds	AUS
KM087064.1	Stephanospora occidentiaustralis	Australia: Western Australia	Stephanospora occidentiaustralis isolate Tle1216 translation elongation factor 1-alpha (tef1) gene, partial cds	AUS
KY979902.1	Tiarosporella corymbiae	Australia: Western Australia	Tiarosporella corymbiae strain CBS 142532 translation elongation factor 1-alpha (tef1) gene, partial cds	AUS
MK426196.1	Inocybe rufobadia	Australia: Western Australia, Corrigin, Wildflower Drive	Inocybe rufobadia strain NLB885 translation elongation factor 1-alpha (tef1) gene, partial cds	AUS
MK426172.1	Crepidotus prostratus	Australia: Western Australia, Leeuwin Naturaliste National Park, Boranup Drive	Crepidotus prostratus strain PBM3463 translation elongation factor 1-alpha (tef1) gene, partial cds	AUS
MK426174.1	Pleuroflammula praestans	Australia: Western Australia, Leeuwin Naturaliste National Park, Boranup Drive	Pleuroflammula praestans strain PBM3461 translation elongation factor 1-alpha (tef1) gene, partial cds	AUS
MK426192.1	Inocybe persicinipes	Australia: Western Australia, Pemberton, Lake Beedelup, Karri Valley Resort	Inocybe persicinipes strain PBM2197 translation elongation factor 1-alpha (tef1) gene, partial cds	AUS
MK426198.1	Inocybe spadicea	Australia: Western Australia, Tuart Reserve, northeast of Cervantes	Inocybe spadicea strain PBM2203 translation elongation factor 1-alpha (tef1) gene, partial cds	AUS
KU878460.1	Pseudocercospora macadamiae	Australia: Wolvi, Queensland	Pseudocercospora macadamiae culture-collection BRIP:29248 translation elongation factor 1-alpha (tef1) gene, partial cds	AUS
KF570200.1	Alnecium auctum	Austria	Alnecium auctum strain PAT translation elongation factor 1 alpha (tef1) gene, partial cds	AUT
KY190009.1	Alpinaria rhododendri	Austria	Alpinaria rhododendri strain MP4 translation elongation factor 1 alpha (TEF1) gene, partial cds	AUT
KP125196.1	Alternaria aff. arborescens JHCW-2014	Austria	Alternaria aff. arborescens JHCW-2014 strain CPC 25266 translation elongation factor 1-alpha (tef1) gene, partial cds	AUT
KC584751.1	Alternaria bornmuelleri	Austria	Alternaria bornmuelleri strain DAOM 231361 translation elongation factor 1-alpha (tef1) gene, partial cds	AUT
KC584706.1	Alternaria penicillata	Austria	Alternaria penicillata strain CBS 116607 translation elongation factor 1-alpha (tef1) gene, partial cds	AUT
KC584698.1	Alternaria penicillata	Austria	Alternaria penicillata strain CBS 116608 translation elongation factor 1-alpha (tef1) gene, partial cds	AUT
HM461065.1	Amylostereum areolatum	Austria	Amylostereum areolatum isolate AtIII2 translation elongation factor 1-alpha (tef1) gene, tef1-D allele, partial cds	AUT
HM461063.1	Amylostereum areolatum	Austria	Amylostereum areolatum isolate AtI19 translation elongation factor 1-alpha (tef1) gene, tef1-B allele, partial cds	AUT
EU251403.1	Armillaria ectypa	Austria	Armillaria ectypa voucher BRNM 704974 translation elongation factor 1-alpha gene, partial cds	AUT
KU234133.1	Asterodiscus tamaricis	Austria	Asterodiscus tamaricis strain L114 translation elongation factor 1-alpha gene, partial cds	AUT
MF489005.1	Barrmaelia macrospora	Austria	Barrmaelia macrospora strain BM translation elongation factor 1 alpha gene, partial cds	AUT
MF489006.1	Barrmaelia moravica	Austria	Barrmaelia moravica strain Cr1 translation elongation factor 1 alpha gene, partial cds	AUT
MF489007.1	Barrmaelia oxyacanthae	Austria	Barrmaelia oxyacanthae strain BO translation elongation factor 1 alpha gene, partial cds	AUT
KF253237.1	Caryophylloseptoria lychnidis	Austria	Caryophylloseptoria lychnidis strain CBS 109102 culture-collection CBS:109102 translation elongation factor 1-alpha (tef1) gene, partial cds	AUT
KF253236.1	Caryophylloseptoria lychnidis	Austria	Caryophylloseptoria lychnidis strain CBS 109101 culture-collection CBS:109101 translation elongation factor 1-alpha (tef1) gene, partial cds	AUT
KF253235.1	Caryophylloseptoria lychnidis	Austria	Caryophylloseptoria lychnidis strain CBS 109099 culture-collection CBS:109099 translation elongation factor 1-alpha (tef1) gene, partial cds	AUT
KF253234.1	Caryophylloseptoria lychnidis	Austria	Caryophylloseptoria lychnidis strain CBS 109098 culture-collection CBS:109098 translation elongation factor 1-alpha (tef1) gene, partial cds	AUT
KF253241.1	Caryophylloseptoria silenes	Austria	Caryophylloseptoria silenes strain CBS 109103 culture-collection CBS:109103 translation elongation factor 1-alpha (tef1) gene, partial cds	AUT
KF253240.1	Caryophylloseptoria silenes	Austria	Caryophylloseptoria silenes strain CBS 109100 culture-collection CBS:109100 translation elongation factor 1-alpha (tef1) gene, partial cds	AUT
MG496000.1	Caudospora taleola	Austria	Caudospora taleola strain D187 translation elongation factor 1 alpha (TEF1) gene, partial cds	AUT
MG495999.1	Caudospora taleola	Austria	Caudospora taleola strain D186 translation elongation factor 1 alpha (TEF1) gene, partial cds	AUT
MG495998.1	Caudospora taleola	Austria	Caudospora taleola strain D185 translation elongation factor 1 alpha (TEF1) gene, partial cds	AUT
KU762331.1	Coniochaeta taeniospora	Austria	Coniochaeta taeniospora strain LTA1 translation elongation factor 1-alpha (TEF1) gene, partial cds	AUT
KU762330.1	Coniochaeta taeniospora	Austria	Coniochaeta taeniospora strain LTA translation elongation factor 1-alpha (TEF1) gene, partial cds	AUT
DQ789704.1	Corinectria fuckeliana	Austria	Neonectria fuckeliana strain CBS 119200 translation elongation factor 1-alpha (ef-1 alpha) gene, partial cds	AUT
KY984436.1	Corynespora smithii	Austria	Corynespora smithii strain L130 translation elongation factor 1 alpha (TEF1) gene, partial cds	AUT
KY984435.1	Corynespora smithii	Austria	Corynespora smithii strain L120 translation elongation factor 1 alpha (TEF1) gene, partial cds	AUT
MH674338.1	Coryneum depressum	Austria	Coryneum depressum strain D202 translation elongation factor 1-alpha (TEF1) gene, partial cds	AUT
MH674339.1	Coryneum modonium	Austria	Coryneum modonium strain D203 translation elongation factor 1-alpha (TEF1) gene, partial cds	AUT
MH674337.1	Coryneum umbonatum	Austria	Coryneum umbonatum strain D201 translation elongation factor 1-alpha (TEF1) gene, partial cds	AUT
GU826066.1	Cryptosporella hypodermia	Austria	Cryptosporella hypodermia strain CBS 122593 translation elongation factor 1 alpha (TEF1) gene, partial cds	AUT
GU826064.1	Cryptosporella hypodermia	Austria	Cryptosporella hypodermia strain CBS 109753 translation elongation factor 1 alpha (TEF1) gene, partial cds	AUT
MF795846.1	Cucurbitaria berberidis	Austria	Cucurbitaria berberidis strain CB translation elongation factor 1 alpha gene, partial cds	AUT
MF795845.1	Cucurbitaria berberidis	Austria	Cucurbitaria berberidis strain C241 translation elongation factor 1 alpha gene, partial cds	AUT
MN688856.1	Curvularia austriaca	Austria	Curvularia austriaca strain CBS 102694 translation elongation factor 1-alpha (tef1) gene, partial cds	AUT
KX650520.1	Cyclothyriella rubronotata	Austria	Cyclothyriella rubronotata strain TR9a translation elongation factor 1 alpha (TEF1) gene, partial cds	AUT
KX650519.1	Cyclothyriella rubronotata	Austria	Cyclothyriella rubronotata strain TR9 translation elongation factor 1 alpha (TEF1) gene, partial cds	AUT
KX650518.1	Cyclothyriella rubronotata	Austria	Cyclothyriella rubronotata strain TR3 translation elongation factor 1 alpha (TEF1) gene, partial cds	AUT
KX650517.1	Cyclothyriella rubronotata	Austria	Cyclothyriella rubronotata strain TR1 translation elongation factor 1 alpha (TEF1) gene, partial cds	AUT
KX650516.1	Cyclothyriella rubronotata	Austria	Cyclothyriella rubronotata strain TR translation elongation factor 1 alpha (TEF1) gene, partial cds	AUT
KR860594.1	Cylindrocarpon sp. 1 PB-2014	Austria	Cylindrocarpon sp. 1 PB-2014 strain 318HR12 translation elongation factor 1-alpha (tef1) gene, exons 3 through 5 and partial cds	AUT
KR860593.1	Cylindrocarpon sp. 1 PB-2014	Austria	Cylindrocarpon sp. 1 PB-2014 strain 311HR12 translation elongation factor 1-alpha (tef1) gene, exons 3 through 5 and partial cds	AUT
KR860592.1	Cylindrocarpon sp. 1 PB-2014	Austria	Cylindrocarpon sp. 1 PB-2014 strain 304HR12 translation elongation factor 1-alpha (tef1) gene, exons 3 through 5 and partial cds	AUT
KR860589.1	Cylindrocarpon sp. 1 PB-2014	Austria	Cylindrocarpon sp. 1 PB-2014 strain 262HR12 translation elongation factor 1-alpha (tef1) gene, exons 3 through 5 and partial cds	AUT
KR860588.1	Cylindrocarpon sp. 1 PB-2014	Austria	Cylindrocarpon sp. 1 PB-2014 strain 259HR12 translation elongation factor 1-alpha (tef1) gene, exons 3 through 5 and partial cds	AUT
KR860587.1	Cylindrocarpon sp. 1 PB-2014	Austria	Cylindrocarpon sp. 1 PB-2014 strain 239HR12 translation elongation factor 1-alpha (tef1) gene, exons 3 through 5 and partial cds	AUT
KR860586.1	Cylindrocarpon sp. 1 PB-2014	Austria	Cylindrocarpon sp. 1 PB-2014 strain 191HR12 translation elongation factor 1-alpha (tef1) gene, exons 3 through 5 and partial cds	AUT
KR860606.1	Cylindrocarpon sp. 4 PB-2014	Austria	Cylindrocarpon sp. 4 PB-2014 strain 230HR12 translation elongation factor 1-alpha (tef1) gene, exons 3 through 5 and partial cds	AUT
KX965050.1	Cytospora cenisia	Austria	UNVERIFIED: Cytospora cenisia strain CBS 109752 translation elongation factor 1-alpha-like (TEF1) gene, partial sequence	AUT
KX965053.1	Cytospora ceratosperma	Austria	UNVERIFIED: Cytospora ceratosperma strain CBS 109777 translation elongation factor 1-alpha-like (TEF1) gene, partial sequence	AUT
KX965052.1	Cytospora personata	Austria	UNVERIFIED: Cytospora personata strain CBS 109774 translation elongation factor 1-alpha-like (TEF1) gene, partial sequence	AUT
KX965051.1	Cytospora salicis	Austria	UNVERIFIED: Cytospora salicis strain CBS 109754 translation elongation factor 1-alpha-like (TEF1) gene, partial sequence	AUT
KX965219.1	Cytospora sp.	Austria	UNVERIFIED: Cytospora sp. strain CPC 28391 translation elongation factor 1-alpha-like (TEF1) gene, partial sequence	AUT
KX965217.1	Cytospora sp.	Austria	UNVERIFIED: Cytospora sp. strain CPC 28382 translation elongation factor 1-alpha-like (TEF1) gene, partial sequence	AUT
KX965049.1	Cytospora translucens	Austria	UNVERIFIED: Cytospora translucens strain CBS 109743 translation elongation factor 1-alpha-like (TEF1) gene, partial sequence	AUT
EU873537.1	Dendroclathra lignicola	Austria	Dendroclathra lignicola isolate A267 translation elongation factor 1 alpha (tef1) gene, partial sequence	AUT
EU873536.1	Dendroclathra lignicola	Austria	Dendroclathra lignicola isolate A268 translation elongation factor 1 alpha (tef1) gene, partial sequence	AUT
EU873535.1	Dendroclathra lignicola	Austria	Dendroclathra lignicola isolate A269 translation elongation factor 1 alpha (tef1) gene, partial sequence	AUT
EU873534.1	Dendroclathra lignicola	Austria	Dendroclathra lignicola isolate A270 translation elongation factor 1 alpha (tef1) gene, partial sequence	AUT
EU873533.1	Dendroclathra lignicola	Austria	Dendroclathra lignicola isolate A266 translation elongation factor 1 alpha (tef1) gene, partial sequence	AUT
MN432169.1	Dendrostoma castaneum	Austria	Dendrostoma castaneum strain D192 translation elongation factor 1-alpha (TEF1) gene, partial cds	AUT
MN432173.1	Dendrostoma leiphaemia	Austria	Dendrostoma leiphaemia strain D105 translation elongation factor 1-alpha (TEF1) gene, partial cds	AUT
KC343753.1	Diaporthe angelicae	Austria	Diaporthe angelicae strain CBS 111592 translation elongation factor 1-alpha (tef1) gene, partial cds	AUT
KC343752.1	Diaporthe angelicae	Austria	Diaporthe angelicae strain CBS 111591 translation elongation factor 1-alpha (tef1) gene, partial cds	AUT
KJ590775.1	Diaporthe angelicae	Austria	Diaporthe angelicae isolate DP0488 translation elongation factor 1-alpha (tef1) gene, partial cds	AUT
KJ590776.1	Diaporthe arctii	Austria	Diaporthe arctii isolate DP0482 translation elongation factor 1-alpha (tef1) gene, partial cds	AUT
KC343785.1	Diaporthe decedens	Austria	Diaporthe decedens strain CBS 109772 translation elongation factor 1-alpha (tef1) gene, partial cds	AUT
KC343787.1	Diaporthe detrusa	Austria	Diaporthe detrusa strain CBS 109770 translation elongation factor 1-alpha (tef1) gene, partial cds	AUT
KC343825.1	Diaporthe fibrosa	Austria	Diaporthe fibrosa strain CBS 109751 translation elongation factor 1-alpha (tef1) gene, partial cds	AUT
KC343898.1	Diaporthe perjuncta	Austria	Diaporthe perjuncta strain CBS 109745 translation elongation factor 1-alpha (tef1) gene, partial cds	AUT
KC343913.1	Diaporthe pustulata	Austria	Diaporthe pustulata strain CBS 109784 translation elongation factor 1-alpha (tef1) gene, partial cds	AUT
KC343912.1	Diaporthe pustulata	Austria	Diaporthe pustulata strain CBS 109760 translation elongation factor 1-alpha (tef1) gene, partial cds	AUT
KC343911.1	Diaporthe pustulata	Austria	Diaporthe pustulata strain CBS 109742 translation elongation factor 1-alpha (tef1) gene, partial cds	AUT
KC343958.1	Diaporthe rudis	Austria	Diaporthe rudis strain CBS 109492 translation elongation factor 1-alpha (tef1) gene, partial cds	AUT
MH554430.1	Discosia pseudoartocreas	Austria	Discosia pseudoartocreas strain CBS 136438 translation elongation factor 1-alpha (tef1) gene, partial cds	AUT
KX464616.1	Dothiorella parva	Austria	Dothiorella parva culture-collection CBS:125580 translation elongation factor 1-alpha (TEF1) gene, partial cds	AUT
MF489012.1	Entosordaria perfidiosa	Austria	Entosordaria perfidiosa strain EPE translation elongation factor 1 alpha gene, partial cds	AUT
MK357555.1	Fenestella crataegi	Austria	Fenestella crataegi strain C314 translation elongation factor 1-alpha (TEF1) gene, partial cds	AUT
MK357554.1	Fenestella crataegi	Austria	Fenestella crataegi strain C287 translation elongation factor 1-alpha (TEF1) gene, partial cds	AUT
MF795853.1	Fenestella fenestrata	Austria	Fenestella fenestrata strain FP9 translation elongation factor 1 alpha gene, partial cds	AUT
MK357563.1	Fenestella media	Austria	Fenestella media strain FP10 translation elongation factor 1-alpha (TEF1) gene, partial cds	AUT
MK357562.1	Fenestella media	Austria	Fenestella media strain FP7 translation elongation factor 1-alpha (TEF1) gene, partial cds	AUT
MK357561.1	Fenestella media	Austria	Fenestella media strain FP3 translation elongation factor 1-alpha (TEF1) gene, partial cds	AUT
MK357560.1	Fenestella media	Austria	Fenestella media strain FP1 translation elongation factor 1-alpha (TEF1) gene, partial cds	AUT
MK357558.1	Fenestella media	Austria	Fenestella media strain FP translation elongation factor 1-alpha (TEF1) gene, partial cds	AUT
MK357565.1	Fenestella parafenestrata	Austria	Fenestella parafenestrata strain C317 translation elongation factor 1-alpha (TEF1) gene, partial cds	AUT
MK357564.1	Fenestella parafenestrata	Austria	Fenestella parafenestrata strain C306 translation elongation factor 1-alpha (TEF1) gene, partial cds	AUT
MK357570.1	Fenestella subsymmetrica	Austria	Fenestella subsymmetrica strain FP8 translation elongation factor 1-alpha (TEF1) gene, partial cds	AUT
MK357569.1	Fenestella subsymmetrica	Austria	Fenestella subsymmetrica strain FP6 translation elongation factor 1-alpha (TEF1) gene, partial cds	AUT
MK357568.1	Fenestella subsymmetrica	Austria	Fenestella subsymmetrica strain FP4 translation elongation factor 1-alpha (TEF1) gene, partial cds	AUT
MK357567.1	Fenestella subsymmetrica	Austria	Fenestella subsymmetrica strain C286 translation elongation factor 1-alpha (TEF1) gene, partial cds	AUT
MK357566.1	Fenestella subsymmetrica	Austria	Fenestella subsymmetrica strain C285 translation elongation factor 1-alpha (TEF1) gene, partial cds	AUT
MK357572.1	Fenestella viburni	Austria	Fenestella viburni strain FVL translation elongation factor 1-alpha (TEF1) gene, partial cds	AUT
EF512026.1	Fusarium langsethiae	Austria	Fusarium langsethiae strain IBT9920 translation elongation factor 1 alpha (tef-1alpha) gene, partial sequence	AUT
AJ420833.3	Fusarium poae	Austria	Fusarium poae partial tef1 gene for translation elongation factor-1 alpha, exons 1-3, isolate VI01224	AUT
MN120771.1	Fusarium sporotrichioides	Austria	Fusarium sporotrichioides strain CBS 462.94 translation elongation factor 1-alpha (tef1) gene, partial cds	AUT
AJ420817.2	Fusarium sporotrichioides	Austria	Fusarium sporotrichioides partial tef1 gene for translation elongation factor 1 alpha, exons 2-4, isolate VI01290	AUT
KM231942.1	Fusarium venenatum	Austria	Fusarium venenatum strain CBS 458.93 translation elongation factor 1-alpha (tef1) gene, partial cds	AUT
KY190013.1	Gemmamyces piceae	Austria	Gemmamyces piceae strain C260 translation elongation factor 1 alpha (TEF1) gene, partial cds	AUT
KY190012.1	Gemmamyces piceae	Austria	Gemmamyces piceae strain C251 translation elongation factor 1 alpha (TEF1) gene, partial cds	AUT
KY190011.1	Gemmamyces piceae	Austria	Gemmamyces piceae strain C209 translation elongation factor 1 alpha (TEF1) gene, partial cds	AUT
KY190010.1	Gemmamyces piceae	Austria	Gemmamyces piceae strain C199 translation elongation factor 1 alpha (TEF1) gene, partial cds	AUT
MN612637.1	Graphis scripta	Austria	Graphis scripta isolate 9005 translation elongation factor 1-alpha gene, partial cds	AUT
MN612636.1	Graphis scripta	Austria	Graphis scripta isolate 8997 translation elongation factor 1-alpha gene, partial cds	AUT
MN612635.1	Graphis scripta	Austria	Graphis scripta isolate 8994 translation elongation factor 1-alpha gene, partial cds	AUT
MN612634.1	Graphis scripta	Austria	Graphis scripta isolate 8989 translation elongation factor 1-alpha gene, partial cds	AUT
MN612633.1	Graphis scripta	Austria	Graphis scripta isolate 8987 translation elongation factor 1-alpha gene, partial cds	AUT
MN612632.1	Graphis scripta	Austria	Graphis scripta isolate 8977 translation elongation factor 1-alpha gene, partial cds	AUT
MN612631.1	Graphis scripta	Austria	Graphis scripta isolate 8976 translation elongation factor 1-alpha gene, partial cds	AUT
MN612630.1	Graphis scripta	Austria	Graphis scripta isolate 8975 translation elongation factor 1-alpha gene, partial cds	AUT
MN612629.1	Graphis scripta	Austria	Graphis scripta isolate 8974 translation elongation factor 1-alpha gene, partial cds	AUT
MN612628.1	Graphis scripta	Austria	Graphis scripta isolate 8973 translation elongation factor 1-alpha gene, partial cds	AUT
MN612627.1	Graphis scripta	Austria	Graphis scripta isolate 8972 translation elongation factor 1-alpha gene, partial cds	AUT
MN612626.1	Graphis scripta	Austria	Graphis scripta isolate 8971 translation elongation factor 1-alpha gene, partial cds	AUT
MN612625.1	Graphis scripta	Austria	Graphis scripta isolate 8970 translation elongation factor 1-alpha gene, partial cds	AUT
MN612624.1	Graphis scripta	Austria	Graphis scripta isolate 8968 translation elongation factor 1-alpha gene, partial cds	AUT
KY568529.1	Grosmannia penicillata	Austria	Grosmannia penicillata strain EW5-2 translation elongation factor 1-alpha (tef1) gene, partial cds	AUT
KY568528.1	Grosmannia penicillata	Austria	Grosmannia penicillata strain KW4-1-3-1 translation elongation factor 1-alpha (tef1) gene, partial cds	AUT
KY568527.1	Grosmannia penicillata	Austria	Grosmannia penicillata strain 1545-3-6 translation elongation factor 1-alpha (tef1) gene, partial cds	AUT
KY984439.1	Helminthosporium austriacum	Austria	Helminthosporium austriacum strain L169 translation elongation factor 1 alpha (TEF1) gene, partial cds	AUT
KY984438.1	Helminthosporium austriacum	Austria	Helminthosporium austriacum strain L137 translation elongation factor 1 alpha (TEF1) gene, partial cds	AUT
KY984437.1	Helminthosporium austriacum	Austria	Helminthosporium austriacum strain L132 translation elongation factor 1 alpha (TEF1) gene, partial cds	AUT
KY984444.1	Helminthosporium juglandinum	Austria	Helminthosporium juglandinum strain L118 translation elongation factor 1 alpha (TEF1) gene, partial cds	AUT
KY984443.1	Helminthosporium juglandinum	Austria	Helminthosporium juglandinum strain L102 translation elongation factor 1 alpha (TEF1) gene, partial cds	AUT
KY984442.1	Helminthosporium juglandinum	Austria	Helminthosporium juglandinum strain L101 translation elongation factor 1 alpha (TEF1) gene, partial cds	AUT
KY984451.1	Helminthosporium oligosporum	Austria	Helminthosporium oligosporum strain L93 translation elongation factor 1 alpha (TEF1) gene, partial cds	AUT
KY984450.1	Helminthosporium oligosporum	Austria	Helminthosporium oligosporum strain L92 translation elongation factor 1 alpha (TEF1) gene, partial cds	AUT
KY984449.1	Helminthosporium oligosporum	Austria	Helminthosporium oligosporum strain L106 translation elongation factor 1 alpha (TEF1) gene, partial cds	AUT
KY984454.1	Helminthosporium quercinum	Austria	Helminthosporium quercinum strain L91 translation elongation factor 1 alpha (TEF1) gene, partial cds	AUT
KY984453.1	Helminthosporium quercinum	Austria	Helminthosporium quercinum strain L90 translation elongation factor 1 alpha (TEF1) gene, partial cds	AUT
KY984457.1	Helminthosporium tiliae	Austria	Helminthosporium tiliae strain L88 translation elongation factor 1 alpha (TEF1) gene, partial cds	AUT
KY984456.1	Helminthosporium tiliae	Austria	Helminthosporium tiliae strain L171 translation elongation factor 1 alpha (TEF1) gene, partial cds	AUT
KY984466.1	Helminthosporium velutinum	Austria	Helminthosporium velutinum strain L98 translation elongation factor 1 alpha (TEF1) gene, partial cds	AUT
KY984465.1	Helminthosporium velutinum	Austria	Helminthosporium velutinum strain L136 translation elongation factor 1 alpha (TEF1) gene, partial cds	AUT
KY984463.1	Helminthosporium velutinum	Austria	Helminthosporium velutinum strain L131 translation elongation factor 1 alpha (TEF1) gene, partial cds	AUT
KY984462.1	Helminthosporium velutinum	Austria	Helminthosporium velutinum strain L127 translation elongation factor 1 alpha (TEF1) gene, partial cds	AUT
KY984460.1	Helminthosporium velutinum	Austria	Helminthosporium velutinum strain L117 translation elongation factor 1 alpha (TEF1) gene, partial cds	AUT
KY984459.1	Helminthosporium velutinum	Austria	Helminthosporium velutinum strain L116 translation elongation factor 1 alpha (TEF1) gene, partial cds	AUT
KY984458.1	Helminthosporium velutinum	Austria	Helminthosporium velutinum strain L115 translation elongation factor 1 alpha (TEF1) gene, partial cds	AUT
KX650521.1	Hobus wogradensis	Austria	Hobus wogradensis strain TI translation elongation factor 1 alpha (TEF1) gene, partial cds	AUT
KU355458.1	Hohenbuehelia thornii	Austria	Hohenbuehelia thornii isolate WU 27811 translation elongation factor 1-alpha gene, partial cds	AUT
MK523307.1	Hymenopleella hippophaeicola	Austria	Hymenopleella hippophaeicola strain LH translation elongation factor 1-alpha (TEF1) gene, partial cds	AUT
MH554436.1	Hymenopleella hippophaeicola	Austria	Hymenopleella hippophaeicola strain CBS 140410 translation elongation factor 1-alpha (tef1) gene, partial cds	AUT
KR860558.1	Ilyonectria panacis	Austria	Ilyonectria panacis strain 320HR12 translation elongation factor 1-alpha (tef1) gene, exons 3 through 5 and partial cds	AUT
KY427213.1	Juglanconis appendiculata	Austria	Juglanconis appendiculata isolate ME17 translation elongation factor 1-alpha (TEF1) gene, partial cds	AUT
KY427209.1	Juglanconis appendiculata	Austria	Juglanconis appendiculata isolate D96A translation elongation factor 1-alpha (TEF1) gene, partial cds	AUT
KY427208.1	Juglanconis appendiculata	Austria	Juglanconis appendiculata isolate D96 translation elongation factor 1-alpha (TEF1) gene, partial cds	AUT
KY427219.1	Juglanconis juglandina	Austria	Juglanconis juglandina isolate ME23 translation elongation factor 1-alpha (TEF1) gene, partial cds	AUT
KY427218.1	Juglanconis juglandina	Austria	Juglanconis juglandina isolate ME22 translation elongation factor 1-alpha (TEF1) gene, partial cds	AUT
KY427217.1	Juglanconis juglandina	Austria	Juglanconis juglandina isolate ME16 translation elongation factor 1-alpha (TEF1) gene, partial cds	AUT
KY427215.1	Juglanconis juglandina	Austria	Juglanconis juglandina isolate MC1 translation elongation factor 1-alpha (TEF1) gene, partial cds	AUT
KY427214.1	Juglanconis juglandina	Austria	Juglanconis juglandina isolate D142 translation elongation factor 1-alpha (TEF1) gene, partial cds	AUT
MK238334.1	Juglanconis pterocaryae	Austria	Juglanconis pterocaryae strain D281 translation elongation factor 1-alpha (TEF1) gene, partial cds	AUT
MK238333.1	Juglanconis pterocaryae	Austria	Juglanconis pterocaryae strain D275 translation elongation factor 1-alpha (TEF1) gene, partial cds	AUT
MK238332.1	Juglanconis pterocaryae	Austria	Juglanconis pterocaryae strain D272 translation elongation factor 1-alpha (TEF1) gene, partial cds	AUT
MK523312.1	Leptosillia acerina	Austria	Leptosillia acerina strain CRA3 translation elongation factor 1-alpha (TEF1) gene, partial cds	AUT
MK523311.1	Leptosillia acerina	Austria	Leptosillia acerina strain CRA2 translation elongation factor 1-alpha (TEF1) gene, partial cds	AUT
MK523310.1	Leptosillia acerina	Austria	Leptosillia acerina strain CRA1 translation elongation factor 1-alpha (TEF1) gene, partial cds	AUT
MK523309.1	Leptosillia acerina	Austria	Leptosillia acerina strain CRA translation elongation factor 1-alpha (TEF1) gene, partial cds	AUT
MK523315.1	Leptosillia macrospora	Austria	Leptosillia macrospora strain CRM4 translation elongation factor 1-alpha (TEF1) gene, partial cds	AUT
MK523314.1	Leptosillia macrospora	Austria	Leptosillia macrospora strain CRM2 translation elongation factor 1-alpha (TEF1) gene, partial cds	AUT
MK523319.1	Leptosillia muelleri	Austria	Leptosillia muelleri strain CRM6 translation elongation factor 1-alpha (TEF1) gene, partial cds	AUT
MK523318.1	Leptosillia muelleri	Austria	Leptosillia muelleri strain CRM3 translation elongation factor 1-alpha (TEF1) gene, partial cds	AUT
MK523317.1	Leptosillia muelleri	Austria	Leptosillia muelleri strain CRM translation elongation factor 1-alpha (TEF1) gene, partial cds	AUT
MK523322.1	Leptosillia slaptonensis	Austria	Leptosillia slaptonensis strain NAD translation elongation factor 1-alpha (TEF1) gene, partial cds	AUT
MK523321.1	Leptosillia slaptonensis	Austria	Leptosillia slaptonensis strain CRU1 translation elongation factor 1-alpha (TEF1) gene, partial cds	AUT
MK523326.1	Leptosillia wienkampii	Austria	Leptosillia wienkampii strain CRW1 translation elongation factor 1-alpha (TEF1) gene, partial cds	AUT
MK523324.1	Leptosillia wienkampii	Austria	Leptosillia wienkampii strain CRU translation elongation factor 1-alpha (TEF1) gene, partial cds	AUT
MK523323.1	Leptosillia wienkampii	Austria	Leptosillia wienkampii strain CRM5 translation elongation factor 1-alpha (TEF1) gene, partial cds	AUT
KM231960.1	Macroconia leptosphaeriae	Austria	Macroconia leptosphaeriae strain CBS 112770 translation elongation factor 1-alpha (tef1) gene, partial cds	AUT
KX833706.1	Melanconiella hyperopta	Austria	Melanconiella hyperopta culture CBS:131696 translation elongation factor 1-alpha (tef1) gene, partial cds	AUT
MN780776.1	Melanconis alni	Austria	Melanconis alni strain MEW translation elongation factor 1-alpha (TEF1) gene, partial cds	AUT
MN780775.1	Melanconis alni	Austria	Melanconis alni strain MAW translation elongation factor 1-alpha (TEF1) gene, partial cds	AUT
MN780774.1	Melanconis alni	Austria	Melanconis alni strain MAMI translation elongation factor 1-alpha (TEF1) gene, partial cds	AUT
MN780790.1	Melanconis marginalis subsp. europaea	Austria	Melanconis marginalis subsp. europaea strain MAV1 translation elongation factor 1-alpha (TEF1) gene, partial cds	AUT
MN780789.1	Melanconis marginalis subsp. europaea	Austria	Melanconis marginalis subsp. europaea strain MAV translation elongation factor 1-alpha (TEF1) gene, partial cds	AUT
MN780788.1	Melanconis marginalis subsp. europaea	Austria	Melanconis marginalis subsp. europaea strain MAI translation elongation factor 1-alpha (TEF1) gene, partial cds	AUT
MN780787.1	Melanconis marginalis subsp. europaea	Austria	Melanconis marginalis subsp. europaea strain D257 translation elongation factor 1-alpha (TEF1) gene, partial cds	AUT
MN780786.1	Melanconis marginalis subsp. europaea	Austria	Melanconis marginalis subsp. europaea strain D158 translation elongation factor 1-alpha (TEF1) gene, partial cds	AUT
MN780785.1	Melanconis marginalis subsp. europaea	Austria	Melanconis marginalis subsp. europaea strain D157 translation elongation factor 1-alpha (TEF1) gene, partial cds	AUT
MN989416.1	Melanconis marginalis subsp. tirolensis	Austria	Melanconis marginalis subsp. tirolensis strain D322a translation elongation factor 1-alpha (TEF1) gene, partial cds	AUT
MN780798.1	Melanconis marginalis subsp. tirolensis	Austria	Melanconis marginalis subsp. tirolensis strain ME4 translation elongation factor 1-alpha (TEF1) gene, partial cds	AUT
KY190014.1	Melanomma pulvis-pyrius	Austria	Melanomma pulvis-pyrius strain MPP translation elongation factor 1 alpha (TEF1) gene, partial cds	AUT
KP688032.1	Myrmaecium fulvopruinatum	Austria	Myrmaecium fulvopruinatum strain VFQ translation elongation factor 1-alpha (TEF1) gene, partial cds	AUT
KP688029.1	Myrmaecium fulvopruinatum	Austria	Myrmaecium fulvopruinatum strain VFB translation elongation factor 1-alpha (TEF1) gene, partial cds	AUT
KP688028.1	Myrmaecium fulvopruinatum	Austria	Myrmaecium fulvopruinatum strain VF1 translation elongation factor 1-alpha (TEF1) gene, partial cds	AUT
KP688027.1	Myrmaecium fulvopruinatum	Austria	Myrmaecium fulvopruinatum strain VF translation elongation factor 1-alpha (TEF1) gene, partial cds	AUT
KP688052.1	Myrmaecium rubricosum	Austria	Myrmaecium rubricosum strain VRM translation elongation factor 1-alpha (TEF1) gene, partial cds	AUT
HM484669.1	Nectria cinnabarina	Austria	Nectria cinnabarina strain A.R. 4303 translation elongation factor 1-alpha (tef1) gene, partial sequence	AUT
HM484654.1	Nectria cinnabarina	Austria	Nectria cinnabarina strain A.R. 4302 translation elongation factor 1-alpha (tef1) gene, partial sequence	AUT
MF795856.1	Neocucurbitaria acerina	Austria	Neocucurbitaria acerina strain C255 translation elongation factor 1 alpha gene, partial cds	AUT
MF795855.1	Neocucurbitaria acerina	Austria	Neocucurbitaria acerina strain C26a translation elongation factor 1 alpha gene, partial cds	AUT
MK357573.1	Neocucurbitaria juglandicola	Austria	Neocucurbitaria juglandicola strain C316 translation elongation factor 1-alpha (TEF1) gene, partial cds	AUT
MF795861.1	Neocucurbitaria juglandicola	Austria	Neocucurbitaria juglandicola strain BW6 translation elongation factor 1 alpha gene, partial cds	AUT
MF795867.1	Neocucurbitaria rhamni	Austria	Neocucurbitaria rhamni strain C277 translation elongation factor 1 alpha gene, partial cds	AUT
MF795864.1	Neocucurbitaria rhamni	Austria	Neocucurbitaria rhamni strain C112 translation elongation factor 1 alpha gene, partial cds	AUT
MF795863.1	Neocucurbitaria rhamni	Austria	Neocucurbitaria rhamni strain C1 translation elongation factor 1 alpha gene, partial cds	AUT
MF795874.1	Neocucurbitaria ribicola	Austria	Neocucurbitaria ribicola strain C155 translation elongation factor 1 alpha gene, partial cds	AUT
MF795873.1	Neocucurbitaria ribicola	Austria	Neocucurbitaria ribicola strain C55 translation elongation factor 1 alpha gene, partial cds	AUT
KR860574.1	Neonectria candida	Austria	Neonectria candida strain 268HR12 translation elongation factor 1-alpha (tef1) gene, exons 3 through 5 and partial cds	AUT
DQ789731.1	Neonectria coccinea	Austria	Neonectria coccinea strain CBS 291.81 translation elongation factor 1-alpha (ef-1 alpha) gene, partial cds	AUT
KC660453.1	Neonectria punicea	Austria	Neonectria punicea strain CBS 119527 translation elongation factor 1-alpha (ef-1 alpha) gene, partial cds	AUT
KC660431.1	Neonectria punicea	Austria	Neonectria punicea strain CBS 119724 translation elongation factor 1-alpha (ef-1 alpha) gene, partial cds	AUT
DQ789711.1	Neonectria sp. CBS 119527	Austria	Neonectria sp. CBS 119527 translation elongation factor 1-alpha (ef-1 alpha) gene, partial cds	AUT
KX650525.1	Nigrograna fuscidula	Austria	Nigrograna fuscidula strain MF7 translation elongation factor 1 alpha (TEF1) gene, partial cds	AUT
KX650524.1	Nigrograna fuscidula	Austria	Nigrograna fuscidula strain MF3 translation elongation factor 1 alpha (TEF1) gene, partial cds	AUT
KX650523.1	Nigrograna fuscidula	Austria	Nigrograna fuscidula strain MF1a translation elongation factor 1 alpha (TEF1) gene, partial cds	AUT
KX650522.1	Nigrograna fuscidula	Austria	Nigrograna fuscidula strain MF1 translation elongation factor 1 alpha (TEF1) gene, partial cds	AUT
KX650527.1	Nigrograna mycophila	Austria	Nigrograna mycophila strain MF6 translation elongation factor 1 alpha (TEF1) gene, partial cds	AUT
KX650526.1	Nigrograna mycophila	Austria	Nigrograna mycophila strain MF5 translation elongation factor 1 alpha (TEF1) gene, partial cds	AUT
KX650532.1	Nigrograna obliqua	Austria	Nigrograna obliqua strain MRP translation elongation factor 1 alpha (TEF1) gene, partial cds	AUT
KX650531.1	Nigrograna obliqua	Austria	Nigrograna obliqua strain MF2 translation elongation factor 1 alpha (TEF1) gene, partial cds	AUT
KX650530.1	Nigrograna obliqua	Austria	Nigrograna obliqua strain KE translation elongation factor 1 alpha (TEF1) gene, partial cds	AUT
KX650529.1	Nigrograna obliqua	Austria	Nigrograna obliqua strain BW4 translation elongation factor 1 alpha (TEF1) gene, partial cds	AUT
MK357575.1	Parafenestella alpina	Austria	Parafenestella alpina strain C249 translation elongation factor 1-alpha (TEF1) gene, partial cds	AUT
MK357574.1	Parafenestella alpina	Austria	Parafenestella alpina strain C198 translation elongation factor 1-alpha (TEF1) gene, partial cds	AUT
MK357576.1	Parafenestella austriaca	Austria	Parafenestella austriaca strain C152 translation elongation factor 1-alpha (TEF1) gene, partial cds	AUT
MK357578.1	Parafenestella parasalicum	Austria	Parafenestella parasalicum strain C318 translation elongation factor 1-alpha (TEF1) gene, partial cds	AUT
MF795876.1	Parafenestella pseudoplatani	Austria	Parafenestella pseudoplatani strain C26 translation elongation factor 1 alpha gene, partial cds	AUT
MK357587.1	Parafenestella rosacearum	Austria	Parafenestella rosacearum strain C320 translation elongation factor 1-alpha (TEF1) gene, partial cds	AUT
MK357586.1	Parafenestella rosacearum	Austria	Parafenestella rosacearum strain FP11 translation elongation factor 1-alpha (TEF1) gene, partial cds	AUT
MK357585.1	Parafenestella rosacearum	Austria	Parafenestella rosacearum strain FM1 translation elongation factor 1-alpha (TEF1) gene, partial cds	AUT
MK357584.1	Parafenestella rosacearum	Austria	Parafenestella rosacearum strain C315 translation elongation factor 1-alpha (TEF1) gene, partial cds	AUT
MK357583.1	Parafenestella rosacearum	Austria	Parafenestella rosacearum strain C309 translation elongation factor 1-alpha (TEF1) gene, partial cds	AUT
MK357582.1	Parafenestella rosacearum	Austria	Parafenestella rosacearum strain C283 translation elongation factor 1-alpha (TEF1) gene, partial cds	AUT
MK357581.1	Parafenestella rosacearum	Austria	Parafenestella rosacearum strain C269 translation elongation factor 1-alpha (TEF1) gene, partial cds	AUT
MK357580.1	Parafenestella rosacearum	Austria	Parafenestella rosacearum strain C203 translation elongation factor 1-alpha (TEF1) gene, partial cds	AUT
MK357589.1	Parafenestella salicis	Austria	Parafenestella salicis strain C313 translation elongation factor 1-alpha (TEF1) gene, partial cds	AUT
MK357588.1	Parafenestella salicis	Austria	Parafenestella salicis strain C303 translation elongation factor 1-alpha (TEF1) gene, partial cds	AUT
MK357590.1	Parafenestella salicum	Austria	Parafenestella salicum strain C311 translation elongation factor 1-alpha (TEF1) gene, partial cds	AUT
MK357591.1	Parafenestella tetratrupha	Austria	Parafenestella tetratrupha strain C304 translation elongation factor 1-alpha (TEF1) gene, partial cds	AUT
MK357592.1	Parafenestella vindobonensis	Austria	Parafenestella vindobonensis strain C302 translation elongation factor 1-alpha (TEF1) gene, partial cds	AUT
KY190016.1	Petrakia echinata	Austria	Petrakia echinata strain L55 translation elongation factor 1 alpha (TEF1) gene, partial cds	AUT
KY190015.1	Petrakia echinata	Austria	Petrakia echinata strain L54 translation elongation factor 1 alpha (TEF1) gene, partial cds	AUT
MK502062.1	Petrakia sp.	Austria	Petrakia sp. voucher WU elongation factor 1 alpha (tef1) gene, partial cds	AUT
KF253159.1	Phloeospora ulmi	Austria	UNVERIFIED: Phloeospora ulmi strain CBS 613.81 translation elongation factor 1-alpha-like (tef1) gene, partial sequence	AUT
KF253158.1	Phloeospora ulmi	Austria	UNVERIFIED: Phloeospora ulmi strain CBS 344.97 translation elongation factor 1-alpha-like (tef1) gene, partial sequence	AUT
JQ324987.1	Phloeospora ulmi	Austria	Phloeospora ulmi culture-collection CBS:613.81 translation elongation factor 1-alpha (tef1) gene, partial cds	AUT
JQ324986.1	Phloeospora ulmi	Austria	Phloeospora ulmi culture-collection CBS:344.97 translation elongation factor 1-alpha (tef1) gene, partial cds	AUT
MH580801.1	Phylloporus pelletieri	Austria	Phylloporus pelletieri voucher WU18746 translation elongation factor 1-alpha (tef1) gene, partial cds	AUT
JQ327036.1	Phylloporus pelletieri	Austria	Phylloporus pelletieri voucher Pp1 translation elongation factor 1-alpha gene, partial cds	AUT
MH580805.1	Phylloporus rhodoxanthus	Austria	Phylloporus rhodoxanthus voucher WU17978 translation elongation factor 1-alpha (tef1) gene, partial cds	AUT
MN720280.1	Plagiosphaera immersa	Austria	Plagiosphaera immersa strain D270 translation elongation factor 1-alpha (TEF1) gene, partial cds	AUT
MN720279.1	Plagiosphaera immersa	Austria	Plagiosphaera immersa strain D266 translation elongation factor 1-alpha (TEF1) gene, partial cds	AUT
MN720278.1	Plagiosphaera immersa	Austria	Plagiosphaera immersa strain D148 translation elongation factor 1-alpha (TEF1) gene, partial cds	AUT
MN720277.1	Plagiosphaera immersa	Austria	Plagiosphaera immersa strain D98 translation elongation factor 1-alpha (TEF1) gene, partial cds	AUT
GU354005.1	Plagiostoma aesculi	Austria	Plagiostoma aesculi strain CBS 121905 voucher BPI 840942 translation elongation factor 1 alpha (tef1) gene, partial cds	AUT
GU354004.1	Plagiostoma aesculi	Austria	Plagiostoma aesculi strain CBS 109765 voucher BPI 748430 translation elongation factor 1 alpha (tef1) gene, partial cds	AUT
GU353990.1	Plagiostoma apiculatum	Austria	Plagiostoma apiculatum strain CBS 109775 voucher BPI 747938 translation elongation factor 1 alpha (tef1) gene, partial cds	AUT
GU354011.1	Plagiostoma robergeanum	Austria	Plagiostoma robergeanum strain CBS 121472 voucher BPI 843593 translation elongation factor 1 alpha (tef1) gene, partial cds	AUT
GU353962.1	Plagiostoma salicellum	Austria	Plagiostoma salicellum strain CBS 121466 voucher BPI 843527 translation elongation factor 1 alpha (tef1) gene, partial cds	AUT
MF795878.1	Plenodomus hendersoniae	Austria	Plenodomus hendersoniae strain LTO translation elongation factor 1 alpha gene, partial cds	AUT
KY190020.1	Praetumpfia obducens	Austria	Praetumpfia obducens strain C56 translation elongation factor 1 alpha (TEF1) gene, partial cds	AUT
KY190019.1	Praetumpfia obducens	Austria	Praetumpfia obducens strain C54 translation elongation factor 1 alpha (TEF1) gene, partial cds	AUT
KY190018.1	Praetumpfia obducens	Austria	Praetumpfia obducens strain C20 translation elongation factor 1 alpha (TEF1) gene, partial cds	AUT
KY190017.1	Praetumpfia obducens	Austria	Praetumpfia obducens strain C2 translation elongation factor 1 alpha (TEF1) gene, partial cds	AUT
MF795879.1	Protofenestella ulmi	Austria	Protofenestella ulmi strain FP5 translation elongation factor 1 alpha gene, partial cds	AUT
KY984467.1	Pseudosplanchnonema phorcioides	Austria	Pseudosplanchnonema phorcioides strain L16 translation elongation factor 1 alpha (TEF1) gene, partial cds	AUT
KY190022.1	Pseudotrichia mutabilis	Austria	Pseudotrichia mutabilis strain PM1 translation elongation factor 1 alpha (TEF1) gene, partial cds	AUT
KX287885.1	Ramularia aplospora	Austria	Ramularia aplospora strain CBS 109013 translation elongation factor 1-alpha (tef1) gene, partial cds	AUT
KX287883.1	Ramularia aplospora	Austria	Ramularia aplospora strain CBS 109121 translation elongation factor 1-alpha (tef1) gene, partial cds	AUT
KX287890.1	Ramularia archangelicae	Austria	Ramularia archangelicae strain CBS 288.49 translation elongation factor 1-alpha (tef1) gene, partial cds	AUT
KX287889.1	Ramularia archangelicae	Austria	Ramularia archangelicae strain CBS 109012 translation elongation factor 1-alpha (tef1) gene, partial cds	AUT
KX287888.1	Ramularia archangelicae	Austria	Ramularia archangelicae strain CBS 109011 translation elongation factor 1-alpha (tef1) gene, partial cds	AUT
KX287887.1	Ramularia archangelicae	Austria	Ramularia archangelicae strain CBS 108992 translation elongation factor 1-alpha (tef1) gene, partial cds	AUT
KX287886.1	Ramularia archangelicae	Austria	Ramularia archangelicae strain CBS 108991 translation elongation factor 1-alpha (tef1) gene, partial cds	AUT
KX287944.1	Ramularia collo-cygni	Austria	Ramularia collo-cygni strain CBS 101180 translation elongation factor 1-alpha (tef1) gene, partial cds	AUT
KX287983.1	Ramularia heraclei	Austria	Ramularia heraclei strain CBS 108988 translation elongation factor 1-alpha (tef1) gene, partial cds	AUT
KX287982.1	Ramularia heraclei	Austria	Ramularia heraclei strain CBS 108987 translation elongation factor 1-alpha (tef1) gene, partial cds	AUT
KX288083.1	Ramularia trollii	Austria	Ramularia trollii strain CBS 109119 translation elongation factor 1-alpha (tef1) gene, partial cds	AUT
KX288082.1	Ramularia trollii	Austria	Ramularia trollii strain CBS 109118 translation elongation factor 1-alpha (tef1) gene, partial cds	AUT
KX288097.1	Ramularia valerianae var. valerianae	Austria	Ramularia valerianae var. valerianae strain CBS 109123 translation elongation factor 1-alpha (tef1) gene, partial cds	AUT
KX288096.1	Ramularia valerianae var. valerianae	Austria	Ramularia valerianae var. valerianae strain CBS 109122 translation elongation factor 1-alpha (tef1) gene, partial cds	AUT
KX924179.1	Scopulariopsis alboflavescens	Austria	Scopulariopsis alboflavescens strain CBS 399.34 translation elongation factor 1-alpha (tef1) gene, partial cds	AUT
KX924182.1	Scopulariopsis asperula	Austria	Scopulariopsis asperula strain CBS 401.34 translation elongation factor 1-alpha (tef1) gene, partial cds	AUT
KF253286.1	Septoria anthrisci	Austria	Septoria anthrisci strain CBS 109020 culture-collection CBS:109020 translation elongation factor 1-alpha (tef1) gene, partial cds	AUT
KF253285.1	Septoria anthrisci	Austria	Septoria anthrisci strain CBS 109019 culture-collection CBS:109019 translation elongation factor 1-alpha (tef1) gene, partial cds	AUT
KF253298.1	Septoria astralagi	Austria	Septoria astralagi strain CBS 109116 culture-collection CBS:109116 translation elongation factor 1-alpha (tef1) gene, partial cds	AUT
KF253296.1	Septoria astralagi	Austria	Septoria astralagi strain CBS 109117 culture-collection CBS:109117 translation elongation factor 1-alpha (tef1) gene, partial cds	AUT
KF253359.1	Septoria epilobii	Austria	Septoria epilobii strain CBS 109085 culture-collection CBS:109085 translation elongation factor 1-alpha (tef1) gene, partial cds	AUT
KF253358.1	Septoria epilobii	Austria	Septoria epilobii strain CBS 109084 culture-collection CBS:109084 translation elongation factor 1-alpha (tef1) gene, partial cds	AUT
KF253361.1	Septoria erigerontis	Austria	Septoria erigerontis strain CBS 109095 culture-collection CBS:109095 translation elongation factor 1-alpha (tef1) gene, partial cds	AUT
KF253360.1	Septoria erigerontis	Austria	Septoria erigerontis strain CBS 109094 culture-collection CBS:109094 translation elongation factor 1-alpha (tef1) gene, partial cds	AUT
KF253394.1	Septoria lamiicola	Austria	Septoria lamiicola strain CBS 109113 culture-collection CBS:109113 translation elongation factor 1-alpha (tef1) gene, partial cds	AUT
KF253393.1	Septoria lamiicola	Austria	Septoria lamiicola strain CBS 109112 culture-collection CBS:109112 translation elongation factor 1-alpha (tef1) gene, partial cds	AUT
KF253404.1	Septoria leucanthemi	Austria	Septoria leucanthemi strain CBS 109091 culture-collection CBS:109091 translation elongation factor 1-alpha (tef1) gene, partial cds	AUT
KF253403.1	Septoria leucanthemi	Austria	Septoria leucanthemi strain CBS 109090 culture-collection CBS:109090 translation elongation factor 1-alpha (tef1) gene, partial cds	AUT
KF253402.1	Septoria leucanthemi	Austria	Septoria leucanthemi strain CBS 109086 culture-collection CBS:109086 translation elongation factor 1-alpha (tef1) gene, partial cds	AUT
KF253401.1	Septoria leucanthemi	Austria	Septoria leucanthemi strain CBS 109083 culture-collection CBS:109083 translation elongation factor 1-alpha (tef1) gene, partial cds	AUT
KF253409.1	Septoria lycoctoni	Austria	Septoria lycoctoni strain CBS 109089 culture-collection CBS:109089 translation elongation factor 1-alpha (tef1) gene, partial cds	AUT
KF253427.1	Septoria napelli	Austria	Septoria napelli strain CBS 109106 culture-collection CBS:109106 translation elongation factor 1-alpha (tef1) gene, partial cds	AUT
KF253426.1	Septoria napelli	Austria	Septoria napelli strain CBS 109105 culture-collection CBS:109105 translation elongation factor 1-alpha (tef1) gene, partial cds	AUT
KF253425.1	Septoria napelli	Austria	Septoria napelli strain CBS 109104 culture-collection CBS:109104 translation elongation factor 1-alpha (tef1) gene, partial cds	AUT
KF253441.1	Septoria paridis	Austria	Septoria paridis strain CBS 109109 culture-collection CBS:109109 translation elongation factor 1-alpha (tef1) gene, partial cds	AUT
KF253440.1	Septoria paridis	Austria	Septoria paridis strain CBS 109108 culture-collection CBS:109108 translation elongation factor 1-alpha (tef1) gene, partial cds	AUT
KF253439.1	Septoria paridis	Austria	Septoria paridis strain CBS 109110 culture-collection CBS:109110 translation elongation factor 1-alpha (tef1) gene, partial cds	AUT
KF253438.1	Septoria paridis	Austria	Septoria paridis strain CBS 109111 culture-collection CBS:109111 translation elongation factor 1-alpha (tef1) gene, partial cds	AUT
KF253477.1	Septoria putrida	Austria	Septoria putrida strain CBS 109088 culture-collection CBS:109088 translation elongation factor 1-alpha (tef1) gene, partial cds	AUT
KF253476.1	Septoria putrida	Austria	Septoria putrida strain CBS 109087 culture-collection CBS:109087 translation elongation factor 1-alpha (tef1) gene, partial cds	AUT
KF253489.1	Septoria scabiosicola	Austria	Septoria scabiosicola strain CBS 109129 culture-collection CBS:109129 translation elongation factor 1-alpha (tef1) gene, partial cds	AUT
KF253488.1	Septoria scabiosicola	Austria	Septoria scabiosicola strain CBS 109128 culture-collection CBS:109128 translation elongation factor 1-alpha (tef1) gene, partial cds	AUT
KF253487.1	Septoria scabiosicola	Austria	Septoria scabiosicola strain CBS 109093 culture-collection CBS:109093 translation elongation factor 1-alpha (tef1) gene, partial cds	AUT
KF253486.1	Septoria scabiosicola	Austria	Septoria scabiosicola strain CBS 109092 culture-collection CBS:109092 translation elongation factor 1-alpha (tef1) gene, partial cds	AUT
KF253485.1	Septoria scabiosicola	Austria	Septoria scabiosicola strain CBS 109021 culture-collection CBS:109021 translation elongation factor 1-alpha (tef1) gene, partial cds	AUT
KF253501.1	Septoria sp. CBS 109114	Austria	Septoria sp. CBS 109114 culture-collection CBS:109114 translation elongation factor 1-alpha (tef1) gene, partial cds	AUT
KF253502.1	Septoria sp. CBS 109115	Austria	Septoria sp. CBS 109115 culture-collection CBS:109115 translation elongation factor 1-alpha (tef1) gene, partial cds	AUT
KF253506.1	Septoria sp. CPC 19304	Austria	Septoria sp. CPC 19304 translation elongation factor 1-alpha (tef1) gene, partial cds	AUT
KF253517.1	Septoria stachydis	Austria	Septoria stachydis strain CBS 109127 culture-collection CBS:109127 translation elongation factor 1-alpha (tef1) gene, partial cds	AUT
KF253516.1	Septoria stachydis	Austria	Septoria stachydis strain CBS 109126 culture-collection CBS:109126 translation elongation factor 1-alpha (tef1) gene, partial cds	AUT
KF253585.1	Sphaerulina tirolensis	Austria	Sphaerulina tirolensis strain CBS 109018 culture-collection CBS:109018 translation elongation factor 1-alpha (tef1) gene, partial cds	AUT
KF253584.1	Sphaerulina tirolensis	Austria	Sphaerulina tirolensis strain CBS 109017 culture-collection CBS:109017 translation elongation factor 1-alpha (tef1) gene, partial cds	AUT
KF570205.1	Stegonsporium opalus	Austria	Stegonsporium opalus strain D59 translation elongation factor 1 alpha (tef1) gene, partial cds	AUT
KF570215.1	Stegonsporium protopyriforme	Austria	Stegonsporium protopyriforme strain PR9 translation elongation factor 1 alpha (tef1) gene, partial cds	AUT
KF570214.1	Stegonsporium protopyriforme	Austria	Stegonsporium protopyriforme strain PR5 translation elongation factor 1 alpha (tef1) gene, partial cds	AUT
KF570213.1	Stegonsporium protopyriforme	Austria	Stegonsporium protopyriforme strain PR10 translation elongation factor 1 alpha (tef1) gene, partial cds	AUT
KF570220.1	Stegonsporium pseudopyriforme	Austria	Stegonsporium pseudopyriforme strain PR7 translation elongation factor 1 alpha (tef1) gene, partial cds	AUT
KF570219.1	Stegonsporium pseudopyriforme	Austria	Stegonsporium pseudopyriforme strain PR4 translation elongation factor 1 alpha (tef1) gene, partial cds	AUT
KF570218.1	Stegonsporium pseudopyriforme	Austria	Stegonsporium pseudopyriforme strain D72 translation elongation factor 1 alpha (tef1) gene, partial cds	AUT
MH756082.1	Stigmatodiscus enigmaticus	Austria	Stigmatodiscus enigmaticus strain L84 translation elongation factor 1-alpha (TEF1) gene, partial cds	AUT
MH756078.1	Stigmatodiscus enigmaticus	Austria	Stigmatodiscus enigmaticus strain L69 translation elongation factor 1-alpha (TEF1) gene, partial cds	AUT
KX611111.1	Stigmatodiscus pruni	Austria	Stigmatodiscus pruni strain L167 translation elongation factor 1-alpha (tef1) gene, partial cds	AUT
KF570232.1	Stilbospora longicornuta	Austria	Stilbospora longicornuta strain D71 translation elongation factor 1 alpha (tef1) gene, partial cds	AUT
KF570231.1	Stilbospora longicornuta	Austria	Stilbospora longicornuta strain D34 translation elongation factor 1 alpha (tef1) gene, partial cds	AUT
KF570230.1	Stilbospora longicornuta	Austria	Stilbospora longicornuta strain D33 translation elongation factor 1 alpha (tef1) gene, partial cds	AUT
KF570235.1	Stilbospora macrosperma	Austria	Stilbospora macrosperma strain D57 translation elongation factor 1 alpha (tef1) gene, partial cds	AUT
KF570234.1	Stilbospora macrosperma	Austria	Stilbospora macrosperma strain D56 translation elongation factor 1 alpha (tef1) gene, partial cds	AUT
KF570233.1	Stilbospora macrosperma	Austria	Stilbospora macrosperma strain D55 translation elongation factor 1 alpha (tef1) gene, partial cds	AUT
MH554437.1	Strickeria kochii	Austria	Strickeria kochii strain CBS 140411 translation elongation factor 1-alpha (tef1) gene, partial cds	AUT
KT990837.1	Strobilomyces strobilaceus	Austria	Strobilomyces strobilaceus voucher WU0016537 translation elongation factor 1alpha (TEF1) gene, partial cds	AUT
KM231945.1	Stylonectria wegeliniana	Austria	Stylonectria wegeliniana strain CBS 125490 translation elongation factor 1-alpha (tef1) gene, partial cds	AUT
MK357593.1	Synfenestella pyri	Austria	Synfenestella pyri strain C297 translation elongation factor 1-alpha (TEF1) gene, partial cds	AUT
MK357597.1	Synfenestella sorbi	Austria	Synfenestella sorbi strain C298 translation elongation factor 1-alpha (TEF1) gene, partial cds	AUT
MK357596.1	Synfenestella sorbi	Austria	Synfenestella sorbi strain C196 translation elongation factor 1-alpha (TEF1) gene, partial cds	AUT
MK357595.1	Synfenestella sorbi	Austria	Synfenestella sorbi strain FRa translation elongation factor 1-alpha (TEF1) gene, partial cds	AUT
MK357594.1	Synfenestella sorbi	Austria	Synfenestella sorbi strain FR translation elongation factor 1-alpha (TEF1) gene, partial cds	AUT
KU601613.1	Teichospora mariae	Austria	Teichospora mariae strain C144 translation elongation factor 1-alpha gene, partial cds	AUT
KU601615.1	Teichospora mariae	Austria	Teichospora mariae strain C139 translation elongation factor 1-alpha gene, partial cds	AUT
KU601611.1	Teichospora mariae	Austria	Teichospora mariae strain C136 translation elongation factor 1-alpha gene, partial cds	AUT
KU601614.1	Teichospora mariae	Austria	Teichospora mariae strain C134m translation elongation factor 1-alpha gene, partial cds	AUT
KU601610.1	Teichospora melanommoides	Austria	Teichospora melanommoides strain MP5 translation elongation factor 1-alpha gene, partial cds	AUT
KU601605.1	Teichospora pusilla	Austria	Teichospora pusilla strain C140 translation elongation factor 1-alpha gene, partial cds	AUT
KU601603.1	Teichospora trabicola	Austria	Teichospora trabicola strain C141 translation elongation factor 1-alpha gene, partial cds	AUT
KU601601.1	Teichospora trabicola	Austria	Teichospora trabicola strain C134 translation elongation factor 1-alpha gene, partial cds	AUT
KJ570761.1	Thyronectria austroamericana	Austria	Thyronectria austroamericana strain GG translation elongation factor 1 alpha (TEF1) gene, partial cds	AUT
HM484517.2	Thyronectria berolinensis	Austria	Nectria berolinensis strain A.R. 2776 translation elongation factor 1-alpha (tef1) gene, partial sequence	AUT
KJ570763.1	Thyronectria coryli	Austria	Thyronectria coryli strain NeCo1 translation elongation factor 1 alpha (TEF1) gene, partial cds	AUT
JF832554.1	Thyronectria coryli	Austria	Pleonectria coryli strain A.R. 2777 translation elongation factor 1-alpha (tef1) gene, partial cds	AUT
JF832564.1	Thyronectria cucurbitula	Austria	Pleonectria cucurbitula strain A.R. 2778 translation elongation factor 1-alpha (tef1) gene, partial cds	AUT
KJ570765.1	Thyronectria lamyi	Austria	Thyronectria lamyi strain NL3 translation elongation factor 1 alpha (TEF1) gene, partial cds	AUT
KJ570764.1	Thyronectria lamyi	Austria	Thyronectria lamyi strain NL1 translation elongation factor 1 alpha (TEF1) gene, partial cds	AUT
HM484518.2	Thyronectria lamyi	Austria	Nectria lamyi strain A.R. 2779 translation elongation factor 1-alpha (tef1) gene, partial sequence	AUT
KJ570767.1	Thyronectria obscura	Austria	Thyronectria obscura strain TT1 translation elongation factor 1 alpha (TEF1) gene, partial cds	AUT
KJ570766.1	Thyronectria obscura	Austria	Thyronectria obscura strain TT translation elongation factor 1 alpha (TEF1) gene, partial cds	AUT
HM484519.2	Thyronectria pyrrhochlora	Austria	Nectria pyrrhochlora strain A.R. 2786 translation elongation factor 1-alpha (tef1) gene, partial sequence	AUT
KM225695.1	Thyronectria rhodochlora	Austria	Thyronectria rhodochlora strain NP9 translation elongation factor 1-alpha (TEF1) gene, partial cds	AUT
KM225694.1	Thyronectria rhodochlora	Austria	Thyronectria rhodochlora strain NP8 translation elongation factor 1-alpha (TEF1) gene, partial cds	AUT
KJ570774.1	Thyronectria rhodochlora	Austria	Thyronectria rhodochlora strain NP7 translation elongation factor 1 alpha (TEF1) gene, partial cds	AUT
KJ570773.1	Thyronectria rhodochlora	Austria	Thyronectria rhodochlora strain NP5 translation elongation factor 1 alpha (TEF1) gene, partial cds	AUT
KJ570772.1	Thyronectria rhodochlora	Austria	Thyronectria rhodochlora strain NP4 translation elongation factor 1 alpha (TEF1) gene, partial cds	AUT
KJ570771.1	Thyronectria rhodochlora	Austria	Thyronectria rhodochlora strain NP3 translation elongation factor 1 alpha (TEF1) gene, partial cds	AUT
KJ570770.1	Thyronectria rhodochlora	Austria	Thyronectria rhodochlora strain NP2 translation elongation factor 1 alpha (TEF1) gene, partial cds	AUT
KJ665475.1	Trichoderma europaeum	Austria	Trichoderma europaeum strain Hypo 300 translation elongation factor 1-alpha (tef1) gene, partial cds	AUT
KC285594.1	Trichoderma koningii	Austria	Trichoderma koningii strain Hypo 51 translation elongation factor 1-alpha (tef1) gene, partial cds	AUT
DQ307513.1	Trichoderma paraviridescens	Austria	Trichoderma paraviridescens strain CBS 274.79 elongation factor 1 alpha (tef1) gene, partial sequence	AUT
KC285668.1	Trichoderma paraviridescens	Austria	Trichoderma paraviridescens strain Hypo 12 translation elongation factor 1-alpha (tef1) gene, partial cds	AUT
KJ665687.1	Trichoderma priscilae	Austria	Trichoderma priscilae strain Hypo 657 translation elongation factor 1-alpha (tef1) gene, partial cds	AUT
MT317232.1	Trichoderma reesei	Austria	Trichoderma reesei strain AIT_TRMS44c2 translation elongation factor 1a (tef1) gene, partial cds	AUT
MT317231.1	Trichoderma reesei	Austria	Trichoderma reesei strain AIT_TRLF4h1 translation elongation factor 1a (tef1) gene, partial cds	AUT
MT317230.1	Trichoderma reesei	Austria	Trichoderma reesei strain AIT_TRLF4f1 translation elongation factor 1a (tef1) gene, partial cds	AUT
MT317229.1	Trichoderma reesei	Austria	Trichoderma reesei strain AIT_TRLF4e1 translation elongation factor 1a (tef1) gene, partial cds	AUT
MT317228.1	Trichoderma reesei	Austria	Trichoderma reesei strain AIT_TRLF4d2 translation elongation factor 1a (tef1) gene, partial cds	AUT
MT317227.1	Trichoderma reesei	Austria	Trichoderma reesei strain AIT_TRLF4a2 translation elongation factor 1a (tef1) gene, partial cds	AUT
MT317226.1	Trichoderma reesei	Austria	Trichoderma reesei strain AIT_TRLF4a1 translation elongation factor 1a (tef1) gene, partial cds	AUT
MT317225.1	Trichoderma reesei	Austria	Trichoderma reesei strain AIT_TRLF1e1 translation elongation factor 1a (tef1) gene, partial cds	AUT
MT317224.1	Trichoderma reesei	Austria	Trichoderma reesei strain AIT_TRKH1h1 translation elongation factor 1a (tef1) gene, partial cds	AUT
MT317223.1	Trichoderma reesei	Austria	Trichoderma reesei strain AIT_TRKH1d1 translation elongation factor 1a (tef1) gene, partial cds	AUT
MT317222.1	Trichoderma reesei	Austria	Trichoderma reesei strain AIT_TRKH1c1 translation elongation factor 1a (tef1) gene, partial cds	AUT
MT317221.1	Trichoderma reesei	Austria	Trichoderma reesei strain AIT_TRKH1a1 translation elongation factor 1a (tef1) gene, partial cds	AUT
DQ307566.1	Trichoderma rogersonii	Austria	Trichoderma rogersonii strain GJS 95-217 elongation factor 1 alpha (tef1) gene, partial sequence	AUT
KJ665707.1	Trichoderma simmonsii	Austria	Trichoderma simmonsii strain Hypo 30 translation elongation factor 1-alpha (tef1) gene, partial cds	AUT
KJ665706.1	Trichoderma simmonsii	Austria	Trichoderma simmonsii strain Hypo 15 translation elongation factor 1-alpha (tef1) gene, partial cds	AUT
KJ665754.1	Trichoderma tomentosum	Austria	Trichoderma tomentosum strain Hypo 608 translation elongation factor 1-alpha (tef1) gene, partial cds	AUT
DQ307554.1	Trichoderma viride	Austria	Trichoderma viride strain GJS 04-370 elongation factor 1 alpha (tef1) gene, partial sequence	AUT
DQ307553.1	Trichoderma viride	Austria	Trichoderma viride strain GJS 04-369 elongation factor 1 alpha (tef1) gene, partial sequence	AUT
KX965047.1	Valsa ambiens subsp. ambiens	Austria	UNVERIFIED: Valsa ambiens subsp. ambiens strain CBS 109491 translation elongation factor 1-alpha-like (TEF1) gene, partial sequence	AUT
KP688040.1	Valsaria insitiva	Austria	Valsaria insitiva strain VIR2 translation elongation factor 1-alpha (TEF1) gene, partial cds	AUT
KP688018.1	Valsaria insitiva	Austria	Valsaria insitiva strain VAC translation elongation factor 1-alpha (TEF1) gene, partial cds	AUT
KP688009.1	Valsaria insitiva	Austria	Valsaria insitiva strain V35 translation elongation factor 1-alpha (TEF1) gene, partial cds	AUT
KP688024.1	Valsaria robiniae	Austria	Valsaria robiniae strain VCol translation elongation factor 1-alpha (TEF1) gene, partial cds	AUT
KP688022.1	Valsaria robiniae	Austria	Valsaria robiniae strain VCA translation elongation factor 1-alpha (TEF1) gene, partial cds	AUT
KP688047.1	Valsaria rudis	Austria	Valsaria rudis strain VQP translation elongation factor 1-alpha (TEF1) gene, partial cds	AUT
KP688014.1	Valsaria rudis	Austria	Valsaria rudis strain V7 translation elongation factor 1-alpha (TEF1) gene, partial cds	AUT
KP688008.1	Valsaria rudis	Austria	Valsaria rudis strain V31 translation elongation factor 1-alpha (TEF1) gene, partial cds	AUT
HM536124.1	Veluticeps abietina	Austria	Veluticeps abietina translation elongation factor EF1-alpha (tef1) gene, partial cds	AUT
KP894498.1	Ramularia variabilis	Austria: Graz	Ramularia variabilis culture-collection CPC:25967 translation elongation factor 1-alpha (tef1) gene, partial cds	AUT
KP894541.1	Ramularia vizellae	Austria: Graz	Ramularia vizellae culture-collection CPC:25738 translation elongation factor 1-alpha (tef1) gene, partial cds	AUT
DQ789681.1	Neonectria punicea	Austria: Karnten	Neonectria punicea strain CBS 119724 translation elongation factor 1-alpha (ef-1 alpha) gene, partial cds	AUT
JF735716.1	Ilyonectria robusta	Austria: Niederweiden	Ilyonectria robusta strain CBS 117823 translation elongation factor 1-alpha (tef1) gene, partial cds	AUT
JF735715.1	Ilyonectria robusta	Austria: Niederweiden	Ilyonectria robusta strain CBS 117822 translation elongation factor 1-alpha (tef1) gene, partial cds	AUT
JF735714.1	Ilyonectria robusta	Austria: Niederweiden	Ilyonectria robusta strain CBS 117821 translation elongation factor 1-alpha (tef1) gene, partial cds	AUT
JF735713.1	Ilyonectria robusta	Austria: Niederweiden	Ilyonectria robusta strain CBS 117820 translation elongation factor 1-alpha (tef1) gene, partial cds	AUT
KP894432.1	Ramularia aplospora	Austria: Otztal	Ramularia aplospora culture-collection CBS:109013 translation elongation factor 1-alpha (tef1) gene, partial cds	AUT
KP894469.1	Ramularia tricherae	Austria: Otztal	Ramularia tricherae culture-collection CBS:108990 translation elongation factor 1-alpha (tef1) gene, partial cds	AUT
KP894468.1	Ramularia tricherae	Austria: Otztal	Ramularia tricherae culture-collection CBS:108989 translation elongation factor 1-alpha (tef1) gene, partial cds	AUT
JF735751.1	Ilyonectria pseudodestructans	Austria: Patzmannsdorf	Ilyonectria pseudodestructans strain CBS 117824 translation elongation factor 1-alpha (tef1) gene, partial cds	AUT
JF735750.1	Ilyonectria pseudodestructans	Austria: Patzmannsdorf	Ilyonectria pseudodestructans strain CBS 117812 translation elongation factor 1-alpha (tef1) gene, partial cds	AUT
JF735712.1	Ilyonectria robusta	Austria: Patzmannsdorf	Ilyonectria robusta strain CBS 117818 translation elongation factor 1-alpha (tef1) gene, partial cds	AUT
JF735711.1	Ilyonectria robusta	Austria: Patzmannsdorf	Ilyonectria robusta strain CBS 117815 translation elongation factor 1-alpha (tef1) gene, partial cds	AUT
JF735710.1	Ilyonectria robusta	Austria: Patzmannsdorf	Ilyonectria robusta strain CBS 117814 translation elongation factor 1-alpha (tef1) gene, partial cds	AUT
MN580151.1	Armillaria cepistipes	Austria: Rosalia	Armillaria cepistipes culture SZMC:24126 translation elongation factor 1-alpha (tef1) gene, partial cds	AUT
MN580140.1	Armillaria cepistipes	Austria: Rosalia	Armillaria cepistipes culture SZMC:24125 translation elongation factor 1-alpha (tef1) gene, partial cds	AUT
MN580144.1	Armillaria ostoyae	Austria: Rosalia	Armillaria ostoyae culture SZMC:24128 translation elongation factor 1-alpha (tef1) gene, partial cds	AUT
MN580142.1	Armillaria ostoyae	Austria: Rosalia	Armillaria ostoyae culture SZMC:24130 translation elongation factor 1-alpha (tef1) gene, partial cds	AUT
MN580139.1	Armillaria ostoyae	Austria: Rosalia	Armillaria ostoyae culture SZMC:24129 translation elongation factor 1-alpha (tef1) gene, partial cds	AUT
MN520084.1	Trichoderma guizhouense	Austria: Rosalia	Trichoderma guizhouense culture SZMC:24281 translation elongation factor 1-alpha (tef1) gene, partial cds	AUT
MN520043.1	Trichoderma koningii	Austria: Rosalia	Trichoderma koningii culture SZMC:24290 translation elongation factor 1-alpha (tef1) gene, partial cds	AUT
MN520042.1	Trichoderma koningii	Austria: Rosalia	Trichoderma koningii culture SZMC:24272 translation elongation factor 1-alpha (tef1) gene, partial cds	AUT
MN520041.1	Trichoderma koningii	Austria: Rosalia	Trichoderma koningii culture SZMC:24273 translation elongation factor 1-alpha (tef1) gene, partial cds	AUT
MN520040.1	Trichoderma koningii	Austria: Rosalia	Trichoderma koningii culture SZMC:24278 translation elongation factor 1-alpha (tef1) gene, partial cds	AUT
MN520039.1	Trichoderma koningii	Austria: Rosalia	Trichoderma koningii culture SZMC:24279 translation elongation factor 1-alpha (tef1) gene, partial cds	AUT
MN520038.1	Trichoderma koningii	Austria: Rosalia	Trichoderma koningii culture SZMC:24271 translation elongation factor 1-alpha (tef1) gene, partial cds	AUT
MN520037.1	Trichoderma koningii	Austria: Rosalia	Trichoderma koningii culture SZMC:24286 translation elongation factor 1-alpha (tef1) gene, partial cds	AUT
MN520036.1	Trichoderma koningii	Austria: Rosalia	Trichoderma koningii culture SZMC:24270 translation elongation factor 1-alpha (tef1) gene, partial cds	AUT
MN520035.1	Trichoderma koningii	Austria: Rosalia	Trichoderma koningii culture SZMC:24287 translation elongation factor 1-alpha (tef1) gene, partial cds	AUT
MN520034.1	Trichoderma koningii	Austria: Rosalia	Trichoderma koningii culture SZMC:24285 translation elongation factor 1-alpha (tef1) gene, partial cds	AUT
MN520033.1	Trichoderma koningii	Austria: Rosalia	Trichoderma koningii culture SZMC:24277 translation elongation factor 1-alpha (tef1) gene, partial cds	AUT
MN520056.1	Trichoderma longipile	Austria: Rosalia	Trichoderma longipile culture SZMC:24291 translation elongation factor 1-alpha (tef1) gene, partial cds	AUT
MN520044.1	Trichoderma paraviridescens	Austria: Rosalia	Trichoderma paraviridescens culture SZMC:24282 translation elongation factor 1-alpha (tef1) gene, partial cds	AUT
MN520079.1	Trichoderma simmonsii	Austria: Rosalia	Trichoderma simmonsii culture SZMC:24283 translation elongation factor 1-alpha (tef1) gene, partial cds	AUT
MN520078.1	Trichoderma simmonsii	Austria: Rosalia	Trichoderma simmonsii culture SZMC:24284 translation elongation factor 1-alpha (tef1) gene, partial cds	AUT
MK244993.1	Stamnaria sp. DH-2016	Austria: Steiermark, Schladminger Tauern	Stamnaria sp. DH-2016 isolate D. Haelew. F-940d elongation factor 1-alpha (TEF1) gene, partial cds	AUT
MK244992.1	Stamnaria sp. DH-2016	Austria: Steiermark, Schladminger Tauern	Stamnaria sp. DH-2016 isolate D. Haelew. F-940b elongation factor 1-alpha (TEF1) gene, partial cds	AUT
MK244995.1	Stamnaria americana	Austria: Styria, Pernegg, S of Mixnitz	Stamnaria americana isolate D. Haelew. F-941d elongation factor 1-alpha (TEF1) gene, partial cds	AUT
MK244994.1	Stamnaria americana	Austria: Styria, Pernegg, S of Mixnitz	Stamnaria americana isolate D. Haelew. F-941c elongation factor 1-alpha (TEF1) gene, partial cds	AUT
KP894433.1	Ramularia aplospora	Austria: Tirol	Ramularia aplospora culture-collection CBS:109120 translation elongation factor 1-alpha (tef1) gene, partial cds	AUT
MN166240.1	Clitopilus prunulus	Austria: Vorarlberg, Kleinwalsertal	Clitopilus prunulus voucher KUN-HKAS 96158 (Yang5918) translation elongation factor 1-alpha (TEF1) gene, partial cds	AUT
MK524483.1	Sillia ferruginea	Austria: Zabrde	Sillia ferruginea strain CBS126567 translation elongation factor 1 alpha (TEF1) gene, partial cds	AUT
AJ420827.2	Fusarium langsethiae	Austria:Lambach	Fusarium langsethiae partial tef1 gene for translation elongation factor 1 alpha, exons 1-4, isolate VI01270	AUT
AJ420822.1	Fusarium langsethiae	Austria:Lambach	Fusarium langsethiae partial tef1 gene for translation elongation factor 1 alpha, exons 1-4, isolate VI01268	AUT
AJ420816.1	Fusarium poae	Austria:Lambach	Fusarium poae partial tef1 gene for translation elongation factor 1 alpha, exons 1-4, isolate VI01223	AUT
AJ420823.1	Fusarium langsethiae	Austria:Vorchdorf	Fusarium langsethiae partial tef1 gene for translation elongation factor 1 alpha, exons 1-4, isolate VI01271	AUT
JX533502.1	Puccinia triticina	Azerbaijan	Puccinia triticina voucher Pt_AZB5_1 elongation factor 1 alpha (tef1) gene, partial cds	AZE
MH614700.1	Afroboletus aff. multijugus	Burundi	Afroboletus aff. multijugus voucher JD671 translation elongation factor 1-alpha (tef1) gene, partial cds	BDI
KF877193.1	Amanita zambiana	Burundi	Amanita zambiana voucher RET 261-3 translation elongation factor 1-alpha (tef1) gene, partial cds	BDI
KY484677.1	Boeremia diversispora	Burundi	Boeremia diversispora strain CBS 531.86 translation elongation factor 1-alphatranslation elongation factor 1-alpha-like (tef1) gene, partial sequence	BDI
MH645591.1	Boletus sp.	Burundi	Boletus sp. voucher JD0693 translation elongation factor 1-alpha (tef1) gene, partial cds	BDI
MH614736.1	Porphyrellus sp.	Burundi	Porphyrellus sp. voucher JD659 translation elongation factor 1-alpha (tef1) gene, partial cds	BDI
KJ718530.1	Alternaria linariae	Belgium	Alternaria linariae strain CBS 107.61 translation elongation factor 1-alpha (tef1) gene, partial cds	BEL
MT394726.1	Angustimassarina rosarum	Belgium	Angustimassarina rosarum isolate MFLUCC 17-2155 voucher MFLU 17-1513 translation elongation factor-1 alpha (TEF1) gene, partial cds	BEL
MG212573.1	Aureoboletus moravicus	Belgium	Aureoboletus moravicus voucher VDKO1120 translation elongation factor 1-alpha (tef1) gene, partial cds	BEL
KY484689.1	Boeremia exigua var. exigua	Belgium	Boeremia exigua var. exigua strain CBS 534.75 translation elongation factor 1-alpha-like (tef1) gene, partial sequence	BEL
MG212575.1	Boletus aereus	Belgium	Boletus aereus voucher VDKO1055 translation elongation factor 1-alpha (tef1) gene, partial cds	BEL
MG212576.1	Boletus edulis	Belgium	Boletus edulis voucher VDKO0869 translation elongation factor 1-alpha (tef1) gene, partial cds	BEL
MH614710.1	Buchwaldoboletus lignicola	Belgium	Buchwaldoboletus lignicola voucher VDKO1140 translation elongation factor 1-alpha (tef1) gene, partial cds	BEL
MG212582.1	Butyriboletus appendiculatus	Belgium	Butyriboletus appendiculatus voucher VDKO0193b translation elongation factor 1-alpha (tef1) gene, partial cds	BEL
MG212583.1	Butyriboletus pseudoregius	Belgium	Butyriboletus pseudoregius voucher VDKO0925 translation elongation factor 1-alpha (tef1) gene, partial cds	BEL
MG212584.1	Caloboletus radicans	Belgium	Caloboletus radicans voucher VDKO1187 translation elongation factor 1-alpha (tef1) gene, partial cds	BEL
KX834367.1	Cantharellus cibarius	Belgium	Cantharellus cibarius strain VDKO 1135 translation elongation factor 1-alpha (tef1) gene, partial cds	BEL
KY249349.1	Cephalotrichum lignatile	Belgium	Cephalotrichum lignatile strain CBS 209.63 translation elongation factor 1-alpha (tef1) gene, partial cds	BEL
MT394633.1	Chaetosphaeronema clematidicola	Belgium	Chaetosphaeronema clematidicola isolate MFLUCC 17-2151 voucher MFLU 17-1508 translation elongation factor-1 alpha (TEF1) gene, partial cds	BEL
MT394634.1	Chaetosphaeronema clematidis	Belgium	Chaetosphaeronema clematidis isolate MFLUCC 17-2147 voucher MFLU 17-1504 translation elongation factor-1 alpha (TEF1) gene, partial cds	BEL
MH614713.1	Chalciporus piperatus	Belgium	Chalciporus piperatus voucher VDKO1063 translation elongation factor 1-alpha (tef1) gene, partial cds	BEL
MF473552.1	Cladosporium langeronii	Belgium	Cladosporium langeronii culture CBS:101880 translation elongation factor 1-alpha (tef1) gene, partial cds	BEL
KX833663.1	Coniella fragariae	Belgium	Coniella fragariae culture CBS:172.49 translation elongation factor 1-alpha (tef1) gene, partial cds	BEL
AM747586.1	Coniophora arida	Belgium	Coniophora arida, partial tef1 gene for translation elongation factor 1a, exons 1-3, isolate MUCL31038	BEL
AM747582.1	Coniophora arida	Belgium	Coniophora arida, partial tef1 gene for translation elongation factor 1a, exons 1-3, isolate MUCL30714	BEL
AM747581.1	Coniophora arida	Belgium	Coniophora arida, partial tef1 gene for translation elongation factor 1a, exons 1-3, isolate MUCL14244	BEL
MF795844.1	Cucurbitaria berberidis	Belgium	Cucurbitaria berberidis strain C39 translation elongation factor 1 alpha gene, partial cds	BEL
MT394660.1	Dendryphion europaeum	Belgium	Dendryphion europaeum isolate MFLUCC 17-2162 voucher MFLU 17-1520 translation elongation factor-1 alpha (TEF1) gene, partial cds	BEL
KC291839.1	Dialonectria sp. G.J.S. 09-1197	Belgium	Dialonectria sp. G.J.S. 09-1197 translation elongation factor 1-alpha (tef1) gene, intron	BEL
MT394671.1	Diaporthe rudis	Belgium	Diaporthe rudis isolate MFLUCC 17-2153 voucher MFLU 17-1510 translation elongation factor-1 alpha (TEF1) gene, partial cds	BEL
KP170667.1	Didymocyrtis cladoniicola	Belgium	Diederichomyces cladoniicola strain CBS 128025 translation elongation factor 1-alpha (tef1) gene, partial cds	BEL
KP170666.1	Didymocyrtis cladoniicola	Belgium	Diederichomyces cladoniicola strain CBS 128023 translation elongation factor 1-alpha (tef1) gene, partial cds	BEL
KP170676.1	Didymocyrtis foliaceiphila	Belgium	Diederichomyces foliaceiphila strain CBS 131730 translation elongation factor 1-alpha (tef1) gene, partial cds	BEL
KP170675.1	Didymocyrtis foliaceiphila	Belgium	Diederichomyces foliaceiphila strain CBS 131729 translation elongation factor 1-alpha (tef1) gene, partial cds	BEL
KP170674.1	Didymocyrtis foliaceiphila	Belgium	Diederichomyces foliaceiphila strain CBS 129141 translation elongation factor 1-alpha (tef1) gene, partial cds	BEL
KX464562.1	Diplodia corticola	Belgium	Diplodia corticola culture-collection CBS:149.46 translation elongation factor 1-alpha (TEF1) gene, partial cds	BEL
GU461905.1	Fomitiporia hippophaeicola	Belgium	Fomitiporia hippophaeicola strain MUCL 31747 translation elongation factor EF1 alpha (tef1) gene, partial sequence	BEL
GU461904.1	Fomitiporia hippophaeicola	Belgium	Fomitiporia hippophaeicola strain MUCL 31746 translation elongation factor EF1 alpha (tef1) gene, partial sequence	BEL
MK554733.1	Ganoderma resinaceum	Belgium	Ganoderma resinaceum culture MUCL:51491 translation elongation factor 1-alpha (tef1) gene, partial cds	BEL
MK554722.1	Ganoderma resinaceum	Belgium	Ganoderma resinaceum culture MUCL:40604 translation elongation factor 1-alpha (tef1) gene, partial cds	BEL
KT216789.1	Hebeloma aanenii	Belgium	Hebeloma aanenii isolate 2301 translation elongation factor 1-alpha (tef1) gene, partial cds	BEL
KT216792.1	Hebeloma eburneum	Belgium	Hebeloma eburneum isolate 2184 translation elongation factor 1-alpha (tef1) gene, partial cds	BEL
KT216836.1	Hebeloma fragilipes	Belgium	Hebeloma fragilipes isolate 3628 translation elongation factor 1-alpha (tef1) gene, partial cds	BEL
KT216834.1	Hebeloma fragilipes	Belgium	Hebeloma fragilipes isolate 3613 translation elongation factor 1-alpha (tef1) gene, partial cds	BEL
KT216769.1	Hebeloma geminatum	Belgium	Hebeloma geminatum isolate 2065 translation elongation factor 1-alpha (tef1) gene, partial cds	BEL
KT216805.1	Hebeloma helodes	Belgium	Hebeloma helodes isolate 2350 translation elongation factor 1-alpha (tef1) gene, partial cds	BEL
KT216770.1	Hebeloma helodes	Belgium	Hebeloma helodes isolate 2088 translation elongation factor 1-alpha (tef1) gene, partial cds	BEL
KT216823.1	Hebeloma hiemale	Belgium	Hebeloma hiemale isolate 2935 translation elongation factor 1-alpha (tef1) gene, partial cds	BEL
KT216814.1	Hebeloma hiemale	Belgium	Hebeloma hiemale isolate 2550 translation elongation factor 1-alpha (tef1) gene, partial cds	BEL
KT216813.1	Hebeloma hiemale	Belgium	Hebeloma hiemale isolate 2543 translation elongation factor 1-alpha (tef1) gene, partial cds	BEL
KT216776.1	Hebeloma hiemale	Belgium	Hebeloma hiemale isolate 2121 translation elongation factor 1-alpha (tef1) gene, partial cds	BEL
KT216775.1	Hebeloma hiemale	Belgium	Hebeloma hiemale isolate 2124 translation elongation factor 1-alpha (tef1) gene, partial cds	BEL
KT216772.1	Hebeloma hiemale	Belgium	Hebeloma hiemale isolate 2097 translation elongation factor 1-alpha (tef1) gene, partial cds	BEL
KT216791.1	Hebeloma ingratum	Belgium	Hebeloma ingratum isolate 2161 translation elongation factor 1-alpha (tef1) gene, partial cds	BEL
KT216790.1	Hebeloma ingratum	Belgium	Hebeloma ingratum isolate 2312 translation elongation factor 1-alpha (tef1) gene, partial cds	BEL
KT216837.1	Hebeloma luteicystidiatum	Belgium	Hebeloma luteicystidiatum isolate 3693 translation elongation factor 1-alpha (tef1) gene, partial cds	BEL
KT216798.1	Hebeloma lutense	Belgium	Hebeloma lutense isolate 2349 translation elongation factor 1-alpha (tef1) gene, partial cds	BEL
KT216830.1	Hebeloma pseudofragilipes	Belgium	Hebeloma pseudofragilipes isolate 3534 translation elongation factor 1-alpha (tef1) gene, partial cds	BEL
KT216804.1	Hebeloma pseudofragilipes	Belgium	Hebeloma pseudofragilipes isolate 2314 translation elongation factor 1-alpha (tef1) gene, partial cds	BEL
KT216803.1	Hebeloma pseudofragilipes	Belgium	Hebeloma pseudofragilipes isolate 2303 translation elongation factor 1-alpha (tef1) gene, partial cds	BEL
KT216787.1	Hebeloma pseudofragilipes	Belgium	Hebeloma pseudofragilipes isolate 2425 translation elongation factor 1-alpha (tef1) gene, partial cds	BEL
KT216786.1	Hebeloma pseudofragilipes	Belgium	Hebeloma pseudofragilipes isolate 2223 translation elongation factor 1-alpha (tef1) gene, partial cds	BEL
KT216773.1	Hebeloma pseudofragilipes	Belgium	Hebeloma pseudofragilipes isolate 2120 translation elongation factor 1-alpha (tef1) gene, partial cds	BEL
KT216771.1	Hebeloma pseudofragilipes	Belgium	Hebeloma pseudofragilipes isolate 2108 translation elongation factor 1-alpha (tef1) gene, partial cds	BEL
KT216835.1	Hebeloma pusillum	Belgium	Hebeloma pusillum isolate 3595 translation elongation factor 1-alpha (tef1) gene, partial cds	BEL
KT216829.1	Hebeloma rostratum	Belgium	Hebeloma rostratum isolate 3343 translation elongation factor 1-alpha (tef1) gene, partial cds	BEL
KT216774.1	Hebeloma rostratum	Belgium	Hebeloma rostratum isolate 2118 translation elongation factor 1-alpha (tef1) gene, partial cds	BEL
KT216857.1	Hebeloma salicicola	Belgium	Hebeloma salicicola isolate 9532 translation elongation factor 1-alpha (tef1) gene, partial cds	BEL
KT216795.1	Hebeloma salicicola	Belgium	Hebeloma salicicola isolate 2209 translation elongation factor 1-alpha (tef1) gene, partial cds	BEL
KT216788.1	Hebeloma salicicola	Belgium	Hebeloma salicicola isolate 2431 translation elongation factor 1-alpha (tef1) gene, partial cds	BEL
KT216785.1	Hebeloma vaccinum	Belgium	Hebeloma vaccinum isolate 2011 translation elongation factor 1-alpha (tef1) gene, partial cds	BEL
KT216784.1	Hebeloma vaccinum	Belgium	Hebeloma vaccinum isolate 2123 translation elongation factor 1-alpha (tef1) gene, partial cds	BEL
MG212591.1	Hemileccinum depilatum	Belgium	Hemileccinum depilatum voucher AF2845 translation elongation factor 1-alpha (tef1) gene, partial cds	BEL
AB472646.1	Laetiporus sulphureus	Belgium	Laetiporus sulphureus tef1 gene for translation elongation factor 1-alpha, partial cds, isolate: MUCL39390	BEL
MG212593.1	Leccinum roseofractum	Belgium	Leccinum roseofractum voucher VDKO0938 translation elongation factor 1-alpha (tef1) gene, partial cds	BEL
MG212594.1	Leccinum variicolor	Belgium	Leccinum variicolor voucher VDKO0844 translation elongation factor 1-alpha (tef1) gene, partial cds	BEL
MH554435.1	Lepteutypa fuckelii	Belgium	Lepteutypa fuckelii strain CBS 140409 translation elongation factor 1-alpha (tef1) gene, partial cds	BEL
MT394637.1	Leptospora clematidis	Belgium	Leptospora clematidis isolate MFLUCC 17-2152 voucher MFLU 17-1509 translation elongation factor-1 alpha (TEF1) gene, partial cds	BEL
MT394636.1	Leptospora clematidis	Belgium	Leptospora clematidis isolate MFLUCC 17-2148 voucher MFLU 17-1505 translation elongation factor-1 alpha (TEF1) gene, partial cds	BEL
DQ789737.1	Neonectria ditissima	Belgium	Neonectria ditissima strain CBS 835.97 translation elongation factor 1-alpha (ef-1 alpha) gene, partial cds	BEL
MT394738.1	Neovaginatispora clematidis	Belgium	Neovaginatispora clematidis isolate MFLUCC 17-2149 voucher MFLU 17-1514 translation elongation factor-1 alpha (TEF1) gene, partial cds	BEL
KP170679.1	Paraphaeosphaeria parmeliae	Belgium	Paraphaeosphaeria parmeliae strain CBS 131728 translation elongation factor 1-alpha (tef1) gene, partial cds	BEL
MT394657.1	Parathyridaria clematidis	Belgium	Parathyridaria clematidis isolate MFLUCC 17-2154 voucher MFLU 17-1511 translation elongation factor-1 alpha (TEF1) gene, partial cds	BEL
MT394656.1	Parathyridaria clematidis	Belgium	Parathyridaria clematidis isolate MFLUCC 17-2157 voucher MFLU 17-1515 translation elongation factor-1 alpha (TEF1) gene, partial cds	BEL
MT394655.1	Parathyridaria clematidis	Belgium	Parathyridaria clematidis isolate MFLUCC 17-2160 voucher MFLU 17-1518 translation elongation factor-1 alpha (TEF1) gene, partial cds	BEL
MT394658.1	Parathyridaria serratifoliae	Belgium	Parathyridaria serratifoliae isolate MFLUCC 17-2210 voucher MFLU 17-1512 translation elongation factor-1 alpha (TEF1) gene, partial cds	BEL
MT394659.1	Parathyridaria virginianae	Belgium	Parathyridaria virginianae isolate MFLUCC 17-2163 voucher MFLU 17-1521 translation elongation factor-1 alpha (TEF1) gene, partial cds	BEL
MT394631.1	Periconia verrucosa	Belgium	Periconia verrucosa isolate MFLUCC 17-2158 voucher MFLU 17-1516 translation elongation factor-1 alpha (TEF1) gene, partial cds	BEL
MN628625.1	Sarocladium sp. CP-2019	Belgium	Sarocladium sp. CP-2019 isolate MFLUCC 17-2150 translation elongation factor 1 alpha (TEF1) gene, partial cds	BEL
MK540161.1	Setophoma brachypodii	Belgium	Setophoma brachypodii translation elongation factor 1-alpha (tef1) gene, partial cds	BEL
KF253547.1	Sphaerulina azaleae	Belgium	Sphaerulina azaleae strain CBS 352.49 culture-collection CBS:352.49 translation elongation factor 1-alpha (tef1) gene, partial cds	BEL
KU847035.1	Stachybotrys chartarum	Belgium	Stachybotrys chartarum strain CBS 136400 translation elongation factor 1-alpha (tef1) gene, partial cds	BEL
KU847034.1	Stachybotrys chartarum	Belgium	Stachybotrys chartarum strain CBS 136189 translation elongation factor 1-alpha (tef1) gene, partial cds	BEL
KU847032.1	Stachybotrys chartarum	Belgium	Stachybotrys chartarum strain CBS 136186 translation elongation factor 1-alpha (tef1) gene, partial cds	BEL
KU847031.1	Stachybotrys chartarum	Belgium	Stachybotrys chartarum strain CBS 136178 translation elongation factor 1-alpha (tef1) gene, partial cds	BEL
KU847029.1	Stachybotrys chartarum	Belgium	Stachybotrys chartarum strain CBS 136175 translation elongation factor 1-alpha (tef1) gene, partial cds	BEL
KU847027.1	Stachybotrys chartarum	Belgium	Stachybotrys chartarum strain CBS 136163 translation elongation factor 1-alpha (tef1) gene, partial cds	BEL
KU847026.1	Stachybotrys chartarum	Belgium	Stachybotrys chartarum strain CBS 136161 translation elongation factor 1-alpha (tef1) gene, partial cds	BEL
KU847025.1	Stachybotrys chartarum	Belgium	Stachybotrys chartarum strain CBS 136159 translation elongation factor 1-alpha (tef1) gene, partial cds	BEL
DQ676625.1	Stachybotrys chlorohalonata	Belgium	Stachybotrys chlorohalonata strain UAMH 10153 translation elongation factor 1 alpha (tef1) gene, partial cds	BEL
KU847071.1	Stachybotrys xanthohalonata	Belgium	Stachybotrys xanthohalonata strain CBS 136160 translation elongation factor 1-alpha (tef1) gene, partial cds	BEL
KU847089.1	Striatibotrys rhabdospora	Belgium	Striatibotrys rhabdospora strain CBS 136395 translation elongation factor 1-alpha (tef1) gene, partial cds	BEL
MH645598.1	Suillellus queletii	Belgium	Suillellus queletii voucher VDKO1185 translation elongation factor 1-alpha (tef1) gene, partial cds	BEL
KU601606.1	Teichospora rubriostiolata	Belgium	Teichospora rubriostiolata strain TR5 translation elongation factor 1-alpha gene, partial cds	BEL
MT394641.1	Wojnowiciella clematidis	Belgium	Wojnowiciella clematidis isolate MFLUCC 17-2159 voucher MFLU 17-1517 translation elongation factor-1 alpha (TEF1) gene, partial cds	BEL
MH614727.1	Xerocomellus porosporus	Belgium	Xerocomellus porosporus voucher VDKO0311 translation elongation factor 1-alpha (tef1) gene, partial cds	BEL
MH614746.1	Xerocomellus ripariellus	Belgium	Xerocomellus ripariellus voucher VDKO0404 translation elongation factor 1-alpha (tef1) gene, partial cds	BEL
MG212592.1	Xerocomus impolitus	Belgium	Xerocomus impolitus voucher ADK4078 translation elongation factor 1-alpha (tef1) gene, partial cds	BEL
MG212614.1	Xerocomus subtomentosus	Belgium	Xerocomus subtomentosus voucher VDKO0987 translation elongation factor 1-alpha (tef1) gene, partial cds	BEL
JF735730.1	Ilyonectria rufa	Belgium: Amandsberg	Ilyonectria rufa strain CBS 156.47 translation elongation factor 1-alpha (tef1) gene, partial cds	BEL
GU187688.1	Coniophora marmorata	Belgium: Bruxelles, Woluwe-Saint-Lambert (avenue J.F. Debecker 87)	Coniophora marmorata MUCL:31667 translation elongation factor 1-alpha (tef1) gene, partial cds	BEL
AB472644.1	Laetiporus sulphureus	Belgium: Heverlee	Laetiporus sulphureus tef1 gene for translation elongation factor 1-alpha, partial cds, isolate: MUCL8890	BEL
JF735757.1	Ilyonectria europaea	Belgium: Liege	Ilyonectria europaea strain CBS 537.92 translation elongation factor 1-alpha (tef1) gene, partial cds	BEL
GU187748.1	Serpula himantioides	Belgium: Louvain-la-Neuve	Serpula himantioides MUCL:30528 translation elongation factor 1-alpha (tef1) gene, partial cds	BEL
JF735784.1	Neonectria ditissima	Belgium: Marais de Sampant	Neonectria ditissima strain CBS 835.97 translation elongation factor 1-alpha (tef1) gene, partial cds	BEL
KP894464.1	Ramularia endophylla	Belgium: Namur	Ramularia endophylla culture-collection CBS:942.97 translation elongation factor 1-alpha (tef1) gene, partial cds	BEL
MH062861.1	Ophiostoma bacillisporum	Belgium: Namur, Sugny	Ophiostoma bacillisporum strain MUCL 44874 translation elongation factor 1-alpha (tef1) gene, exon 4/5 and partial cds	BEL
KU301117.1	Magnusiomyces clavatus	Belgium: Siernicki	Saprochaete clavata strain CBS 970.87 translation elongation factor 1-alpha (tef1) gene, partial cds	BEL
AJ518914.1	Serpula lacrymans	Belgium:Brussel	Serpula lacrymans partial tef1 gene for translation elongation factor EF1a, exons 4-6, isolate SL83	BEL
AJ518916.1	Serpula lacrymans	Belgium:Fagnoles	Serpula lacrymans partial tef1 gene for translation elongation factor EF1a, exons 4-6, isolate SL85	BEL
AJ518915.1	Serpula lacrymans	Belgium:Habay-la-Vieille	Serpula lacrymans partial tef1 gene for translation elongation factor EF1a, exons 4-6, isolate SL84	BEL
AJ518930.1	Serpula himantioides	Belgium:Louvain-la-Nueve	Serpula himantioides partial tef1 pseudogene, exons 4-6, isolate SH16	BEL
KF877153.1	Amanita aff. masasiensis De Kesel 3579	Benin	Amanita aff. masasiensis De Kesel 3579 translation elongation factor 1-alpha (tef1) gene, partial cds	BEN
KF877190.1	Amanita zambiana	Benin	Amanita zambiana voucher De Kesel 3714 translation elongation factor 1-alpha (tef1) gene, partial cds	BEN
KF877189.1	Amanita zambiana	Benin	Amanita zambiana voucher De Kesel 3227 translation elongation factor 1-alpha (tef1) gene, partial cds	BEN
KX834375.1	Cantharellus guineensis	Benin	Cantharellus guineensis strain ADK 3525 translation elongation factor 1-alpha (tef1) gene, partial cds	BEN
KX834374.1	Cantharellus guineensis	Benin	Cantharellus guineensis strain ADK 3489 translation elongation factor 1-alpha (tef1) gene, partial cds	BEN
KX834373.1	Cantharellus guineensis	Benin	Cantharellus guineensis strain ADK 3366 translation elongation factor 1-alpha (tef1) gene, partial cds	BEN
KX834372.1	Cantharellus guineensis	Benin	Cantharellus guineensis strain ADK 3005 translation elongation factor 1-alpha (tef1) gene, partial cds	BEN
MH614735.1	Porphyrellus cf. nigropurpureus	Benin	Porphyrellus cf. nigropurpureus voucher ADK3733 translation elongation factor 1-alpha (tef1) gene, partial cds	BEN
MH983002.1	Pulveroboletus sokponianus	Benin	Pulveroboletus sokponianus voucher SAB0629 translation elongation factor 1-alpha (tef1) gene, partial cds	BEN
MK802888.1	Trametes palisotii	Benin	Trametes palisotii voucher OAB0198 translation elongation factor 1-alpha (tef1) gene, partial cds	BEN
MK802887.1	Trametes palisotii	Benin	Trametes palisotii voucher OAB0153 translation elongation factor 1-alpha (tef1) gene, partial cds	BEN
MK802886.1	Trametes palisotii	Benin	Trametes palisotii voucher OAB0118 translation elongation factor 1-alpha (tef1) gene, partial cds	BEN
MG742097.1	Chlorophyllum palaeotropicum	Benin: Okpara	Chlorophyllum palaeotropicum voucher HKAS 93747 translation elongation factor 1-alpha (tef1) gene, partial cds	BEN
KC584654.1	Alternaria elegans	Burkina Faso	Alternaria elegans strain CBS 109159 translation elongation factor 1-alpha (tef1) gene, partial cds	BFA
KX113361.1	Hanseniaspora jakobsenii	Burkina Faso	Hanseniaspora jakobsenii translation elongation factor 1 (TEF1) gene, partial cds	BFA
KC584690.1	Alternaria solidaccana	Bangladesh	Alternaria solidaccana strain CBS 118698 translation elongation factor 1-alpha (tef1) gene, partial cds	BGD
KP259290.1	Amanita cinereovelata	Bangladesh	Amanita cinereovelata voucher HKAS:81407 translation elongation factor 1-alpha (tef1) gene, partial cds	BGD
KP259289.1	Amanita cinereovelata	Bangladesh	Amanita cinereovelata voucher HKAS:81647 translation elongation factor 1-alpha (tef1) gene, partial cds	BGD
JQ928579.1	Boletaceae sp. MIH-2012b	Bangladesh	Boletaceae sp. MIH-2012b voucher HKAS74705 translation elongation factor 1-alpha (tef1) gene, partial cds	BGD
JQ928578.1	Boletaceae sp. MIH-2012b	Bangladesh	Boletaceae sp. MIH-2012b voucher HKAS74706 translation elongation factor 1-alpha (tef1) gene, partial cds	BGD
KF112220.1	Boletus sp. HKAS 62903	Bangladesh	Boletus sp. HKAS 62903 translation elongation factor 1-alpha (tef1) gene, partial cds	BGD
JQ928577.1	Borofutus dhakanus	Bangladesh	Borofutus dhakanus voucher HKAS73785 translation elongation factor 1-alpha (tef1) gene, partial cds	BGD
JQ928576.1	Borofutus dhakanus	Bangladesh	Borofutus dhakanus voucher HKAS73789 translation elongation factor 1-alpha (tef1) gene, partial cds	BGD
JQ928575.1	Borofutus dhakanus	Bangladesh	Borofutus dhakanus voucher HKAS73792 translation elongation factor 1-alpha (tef1) gene, partial cds	BGD
KR231695.1	Phylloporus gajari	Bangladesh: Gazipur	Phylloporus gajari voucher HKAS:76158 translation elongation factor 1-alpha (tef1) gene, partial cds	BGD
KR094791.1	Phylloporus attenuatus	Bangladesh: Tangail	Phylloporus attenuatus voucher HKAS:76168 translation elongation factor 1-alpha (tef1) gene, partial cds	BGD
KR094790.1	Phylloporus attenuatus	Bangladesh: Tangail	Phylloporus attenuatus voucher HKAS:76167 translation elongation factor 1-alpha (tef1) gene, partial cds	BGD
KR094789.1	Phylloporus catenulatus	Bangladesh: Thakurgaon	Phylloporus catenulatus voucher HKAS:76157 translation elongation factor 1-alpha (tef1) gene, partial cds	BGD
KR094788.1	Phylloporus catenulatus	Bangladesh: Thakurgaon	Phylloporus catenulatus voucher HKAS:76156 translation elongation factor 1-alpha (tef1) gene, partial cds	BGD
JX143335.1	Cercospora cf. citrulina CBS 119395	Bangladesh: Western	Cercospora cf. citrulina CBS 119395 translation elongation factor 1-alpha (tef1) gene, partial cds	BGD
JX143336.1	Cercospora cf. citrulina CBS 132669	Bangladesh: Western	Cercospora cf. citrulina CBS 132669 translation elongation factor 1-alpha (tef1) gene, partial cds	BGD
JX143460.1	Cercospora sp. N JZG-2013	Bangladesh: Western	Cercospora sp. N JZG-2013 strain CBS 132619 translation elongation factor 1-alpha (tef1) gene, partial cds	BGD
KY484697.1	Boeremia exigua var. gilvescens	Bulgaria	Boeremia exigua var. gilvescens strain PD 94/1396 translation elongation factor 1-alpha-like (tef1) gene, partial sequence	BGR
KY484714.1	Boeremia foveata	Bulgaria	Boeremia foveata strain CBS 109176 translation elongation factor 1-alpha-like (tef1) gene, partial sequence	BGR
KC343776.1	Diaporthe cinerascens	Bulgaria	Diaporthe cinerascens strain CBS 719.96 translation elongation factor 1-alpha (tef1) gene, partial cds	BGR
MN170500.1	Fusarium sulawesiense	Bahamas	Fusarium sulawesiense strain CBS 131.73 translation elongation factor 1-alpha (tef1) gene, partial cds	BHS
KX306718.1	Gaeumannomyces oryzinus	Bahamas	Gaeumannomyces oryzinus strain CPC 26030 translation elongation factor 1-alpha (tef1) gene, partial cds	BHS
MN580522.1	Alternaria linariae	Belarus	Alternaria linariae isolate A18BlTF1 translation elongation factor 1-alpha (tef1) gene, partial cds	BLR
KX151887.1	Armillaria borealis	Belarus: Grodno Region	Armillaria borealis isolate KK-01-101/1 translation elongation factor 1-alpha (tef1) gene, partial cds	BLR
KX151918.1	Armillaria ostoyae	Belarus: Minsk	Armillaria ostoyae isolate KK-01-121/1 translation elongation factor 1-alpha (tef1) gene, partial cds	BLR
KF877104.1	Amanita sp. 'belizeana'	Belize	Amanita sp. 'belizeana' voucher RET 094-5 translation elongation factor 1-alpha (tef1) gene, partial cds	BLZ
MK721065.1	Aureoboletus singeri	Belize	Aureoboletus singeri voucher CFMR:BZ-2395 translation elongation factor 1-alpha (TEF1) gene, partial cds	BLZ
MK721070.1	Austroboletus subflavidus	Belize	UNVERIFIED: Austroboletus subflavidus voucher CFMR:BZ-3178 translation elongation factor 1-alpha-like (TEF1) gene, partial sequence	BLZ
MK721071.1	Boletellus ananas	Belize	Boletellus ananas voucher CFMR:BZ-3167 translation elongation factor 1-alpha (TEF1) gene, partial cds	BLZ
MH614707.1	Boletellus ananas	Belize	Boletellus ananas voucher K(M)123769 translation elongation factor 1-alpha (tef1) gene, partial cds	BLZ
MK721080.1	Caloboletus firmus	Belize	Caloboletus firmus voucher CFMR:BZ-1721 translation elongation factor 1-alpha (TEF1) gene, partial cds	BLZ
MK721079.1	Exsudoporus floridanus	Belize	Exsudoporus floridanus voucher CFMR:BZ-3170 translation elongation factor 1-alpha (TEF1) gene, partial cds	BLZ
MK721110.1	Leccinellum viscosum	Belize	Leccinellum viscosum voucher NY:01194025 translation elongation factor 1-alpha (TEF1) gene, partial cds	BLZ
MK721109.1	Leccinellum viscosum	Belize	Leccinellum viscosum voucher CFMR:BZ-2406 translation elongation factor 1-alpha (TEF1) gene, partial cds	BLZ
MK721135.1	Leccinum sp. 1 BOS-2019	Belize	Leccinum sp. 1 BOS-2019 voucher CFMR:BZ-1677 translation elongation factor 1-alpha (TEF1) gene, partial cds	BLZ
MK721134.1	Leccinum violaceotinctum	Belize	Leccinum violaceotinctum voucher CFMR:BZ-3169 translation elongation factor 1-alpha (TEF1) gene, partial cds	BLZ
MK721133.1	Leccinum violaceotinctum	Belize	Leccinum violaceotinctum voucher CFMR:BZ-1676 translation elongation factor 1-alpha (TEF1) gene, partial cds	BLZ
KM087000.1	Mayamontana coccolobae	Belize	Mayamontana coccolobae isolate Tle1294 translation elongation factor 1-alpha (tef1) gene, partial cds	BLZ
KJ410718.1	Perenniporia ochroleuca	Belize	Truncospora ochroleuca voucher JV0610/7B translation elongation factor 1-alpha (tef1) gene, partial cds	BLZ
MH588316.1	Phylloporopsis boletinoides	Belize	Phylloporopsis boletinoides voucher CORT 014483 translation elongation factor 1-alpha (tef1) gene, partial cds	BLZ
MK721156.1	Phylloporus scabripes	Belize	Phylloporus scabripes voucher CFMR:BZ-3174 translation elongation factor 1-alpha (TEF1) gene, partial cds	BLZ
KM087062.1	Stephanospora sp. BZ1943	Belize	Stephanospora sp. BZ1943 translation elongation factor 1-alpha (tef1) gene, partial cds	BLZ
KM087007.1	Stephanospora sp. KM108785	Belize	Stephanospora sp. KM108785 translation elongation factor 1-alpha (tef1) gene, partial cds	BLZ
KF573076.1	Trametes elegans	Belize	Trametes elegans voucher FP150762 translation elongation factor 1-alpha (tef1) gene, partial cds	BLZ
MH614745.1	Veloporphyrellus conicus	Belize	Veloporphyrellus conicus voucher REH8510 translation elongation factor 1-alpha (tef1) gene, partial cds	BLZ
JX984555.1	Veloporphyrellus conicus	Belize	Veloporphyrellus conicus voucher CFMR:BZ1670 translation elongation factor 1-alpha (tef1) gene, partial cds	BLZ
KP327681.1	Boletellus ananas	Belize: Belize District	Boletellus ananas voucher REH8548 translation elongation factor 1-alpha gene, partial cds	BLZ
KF030398.1	Strobilomyces sp. REH851	Belize: Cayo District	Strobilomyces sp. REH851 voucher REH8514 translation elongation factor 1-alpha (tef1) gene, partial cds	BLZ
KX171003.1	Suillus salmonicolor	Belize: Pine ridge mountains	Suillus salmonicolor voucher BKr1029001 translation elongation factor EF1-alpha (TEF1) gene, partial cds	BLZ
KU721709.1	Suillus decipiens	Belize: Pine Ridge Mt.	Suillus decipiens voucher BKr1029002 translation elongation factor 1-alpha (TEF1) gene, partial cds	BLZ
MF473397.1	Cladosporium dominicanum	Bermuda	Cladosporium dominicanum culture CPC:22319 translation elongation factor 1-alpha (tef1) gene, partial cds	BMU
MF473740.1	Cladosporium xanthochromaticum	Bermuda	Cladosporium xanthochromaticum culture CPC:22321 translation elongation factor 1-alpha (tef1) gene, partial cds	BMU
MT013707.1	Cercospora kikuchii	Bolivia	Cercospora kikuchii isolate BOL_17_035 translation elongation factor 1-alpha (tef1) gene, partial cds	BOL
MT013706.1	Cercospora nicotianae	Bolivia	Cercospora nicotianae isolate BOL_17_034 translation elongation factor 1-alpha (tef1) gene, partial cds	BOL
MT013705.1	Cercospora sp.	Bolivia	Cercospora sp. isolate BOL_17_026 translation elongation factor 1-alpha (tef1) gene, partial cds	BOL
KJ010055.1	Pluteus spinulosus	Bolivia	Pluteus spinulosus isolate FrancoMolano367 tef1 (tef1) gene, partial cds	BOL
KJ718473.1	Alternaria blumeae	Brazil	Alternaria blumeae strain CBS 117215 translation elongation factor 1-alpha (tef1) gene, partial cds	BRA
KJ718485.1	Alternaria cassiae	Brazil	Alternaria cassiae strain CBS 117224 translation elongation factor 1-alpha (tef1) gene, partial cds	BRA
KY549590.1	Alternaria longipes	Brazil	Alternaria longipes isolate CMM1382 translation elongation factor 1-alpha (tef1) gene, partial cds	BRA
KY549589.1	Alternaria longipes	Brazil	Alternaria longipes isolate CMM1380 translation elongation factor 1-alpha (tef1) gene, partial cds	BRA
KY549588.1	Alternaria longipes	Brazil	Alternaria longipes isolate CMM1379 translation elongation factor 1-alpha (tef1) gene, partial cds	BRA
KY549587.1	Alternaria longipes	Brazil	Alternaria longipes isolate CMM1377 translation elongation factor 1-alpha (tef1) gene, partial cds	BRA
KY549586.1	Alternaria longipes	Brazil	Alternaria longipes isolate CMM1376 translation elongation factor 1-alpha (tef1) gene, partial cds	BRA
KY549583.1	Alternaria longipes	Brazil	Alternaria longipes isolate CMM1195 translation elongation factor 1-alpha (tef1) gene, partial cds	BRA
KY549582.1	Alternaria longipes	Brazil	Alternaria longipes isolate CMM0245 translation elongation factor 1-alpha (tef1) gene, partial cds	BRA
KY549581.1	Alternaria longipes	Brazil	Alternaria longipes isolate CMM1381 translation elongation factor 1-alpha (tef1) gene, partial cds	BRA
KY549593.1	Alternaria sp.	Brazil	Alternaria sp. isolate CMM1389 translation elongation factor 1-alpha (tef1) gene, partial cds	BRA
KY549592.1	Alternaria sp.	Brazil	Alternaria sp. isolate CMM1386 translation elongation factor 1-alpha (tef1) gene, partial cds	BRA
KY549591.1	Alternaria sp.	Brazil	Alternaria sp. isolate CMM1383 translation elongation factor 1-alpha (tef1) gene, partial cds	BRA
KY549585.1	Alternaria tenuissima	Brazil	Alternaria tenuissima isolate CMM1373 translation elongation factor 1-alpha (tef1) gene, partial cds	BRA
KY549584.1	Alternaria tenuissima	Brazil	Alternaria tenuissima isolate CMM1371 translation elongation factor 1-alpha (tef1) gene, partial cds	BRA
MK121542.1	Amauroderma calcigenum	Brazil	Amauroderma calcigenum voucher URM 89215 translation elongation factor 1 alpha (tef1) gene, partial cds	BRA
MK121541.1	Amauroderma calcigenum	Brazil	Amauroderma calcigenum voucher URM 89213 translation elongation factor 1 alpha (tef1) gene, partial cds	BRA
MK121544.1	Amauroderma elegantissimum	Brazil	Amauroderma elegantissimum voucher URM 83822 translation elongation factor 1 alpha (tef1) gene, partial cds	BRA
MK121543.1	Amauroderma elegantissimum	Brazil	Amauroderma elegantissimum voucher Dai 17431 translation elongation factor 1 alpha (tef1) gene, partial cds	BRA
MK121545.1	Amauroderma exile	Brazil	Amauroderma exile voucher URM 89226 translation elongation factor 1 alpha (tef1) gene, partial cds	BRA
MK121546.1	Amauroderma laccatostipitatum	Brazil	Amauroderma laccatostipitatum voucher URM 89240 translation elongation factor 1 alpha (tef1) gene, partial cds	BRA
MK121548.1	Amauroderma omphalodes	Brazil	Amauroderma omphalodes voucher URM 86852 translation elongation factor 1 alpha (tef1) gene, partial cds	BRA
MK121547.1	Amauroderma omphalodes	Brazil	Amauroderma omphalodes voucher URM 89247 translation elongation factor 1 alpha (tef1) gene, partial cds	BRA
MK121551.1	Amauroderma praetervisum	Brazil	Amauroderma praetervisum voucher URM 89233 translation elongation factor 1 alpha (tef1) gene, partial cds	BRA
MK121550.1	Amauroderma praetervisum	Brazil	Amauroderma praetervisum voucher URM 87687 translation elongation factor 1 alpha (tef1) gene, partial cds	BRA
MK121549.1	Amauroderma praetervisum	Brazil	Amauroderma praetervisum voucher Dai 17385 translation elongation factor 1 alpha (tef1) gene, partial cds	BRA
MK121555.1	Amauroderma schomburgkii	Brazil	Amauroderma schomburgkii voucher URM 89225 translation elongation factor 1 alpha (tef1) gene, partial cds	BRA
MK121554.1	Amauroderma schomburgkii	Brazil	Amauroderma schomburgkii voucher URM 89273 translation elongation factor 1 alpha (tef1) gene, partial cds	BRA
MK121553.1	Amauroderma schomburgkii	Brazil	Amauroderma schomburgkii voucher URM 89272 translation elongation factor 1 alpha (tef1) gene, partial cds	BRA
MK121552.1	Amauroderma schomburgkii	Brazil	Amauroderma schomburgkii voucher URM 89271 translation elongation factor 1 alpha (tef1) gene, partial cds	BRA
MK121558.1	Amauroderma subsessile	Brazil	Amauroderma subsessile voucher URM 89295 translation elongation factor 1 alpha (tef1) gene, partial cds	BRA
MK121557.1	Amauroderma subsessile	Brazil	Amauroderma subsessile voucher URM 89294 translation elongation factor 1 alpha (tef1) gene, partial cds	BRA
MK121556.1	Amauroderma subsessile	Brazil	Amauroderma subsessile voucher URM 89293 translation elongation factor 1 alpha (tef1) gene, partial cds	BRA
MG573326.1	Apiosphaeria guaranitica	Brazil	Apiosphaeria guaranitica voucher UB23801 translation elongation factor 1-alpha (tef1) gene, partial cds	BRA
MG573325.1	Apiosphaeria guaranitica	Brazil	Apiosphaeria guaranitica voucher UB23795 translation elongation factor 1-alpha (tef1) gene, partial cds	BRA
MG573324.1	Apiosphaeria guaranitica	Brazil	Apiosphaeria guaranitica voucher UB23750 translation elongation factor 1-alpha (tef1) gene, partial cds	BRA
MG573323.1	Apiosphaeria guaranitica	Brazil	Apiosphaeria guaranitica voucher UB23561 translation elongation factor 1-alpha (tef1) gene, partial cds	BRA
MG573322.1	Apiosphaeria guaranitica	Brazil	Apiosphaeria guaranitica voucher UB23518 translation elongation factor 1-alpha (tef1) gene, partial cds	BRA
MG573321.1	Apiosphaeria guaranitica	Brazil	Apiosphaeria guaranitica voucher UB23484 translation elongation factor 1-alpha (tef1) gene, partial cds	BRA
MG573320.1	Apiosphaeria guaranitica	Brazil	Apiosphaeria guaranitica voucher UB23393 translation elongation factor 1-alpha (tef1) gene, partial cds	BRA
MG573319.1	Apiosphaeria guaranitica	Brazil	Apiosphaeria guaranitica voucher UB22757 translation elongation factor 1-alpha (tef1) gene, partial cds	BRA
MG573318.1	Apiosphaeria guaranitica	Brazil	Apiosphaeria guaranitica voucher CDUB247 translation elongation factor 1-alpha (tef1) gene, partial cds	BRA
MH554486.1	Bartalinia bella	Brazil	Bartalinia bella strain CBS 464.61 translation elongation factor 1-alpha (tef1) gene, partial cds	BRA
MH921917.1	Bipolaris sp. EG-2019a	Brazil	Bipolaris sp. EG-2019a strain LPS 04 translation elongation factor 1-alpha (tef1) gene, partial cds	BRA
KY905693.1	Bipolaris yamadae	Brazil	Bipolaris yamadae strain CBS 127087 translation elongation factor 1-alpha (tef1) gene, partial cds	BRA
MH061943.1	Blumenavia baturitensis	Brazil	Blumenavia baturitensis voucher UFRN:Fungos:1943 translation elongation factor 1-alpha (TEF1) gene, partial cds	BRA
MH061942.1	Blumenavia baturitensis	Brazil	Blumenavia baturitensis voucher UFRN:Fungos:2868 translation elongation factor 1-alpha (TEF1) gene, partial cds	BRA
MH061935.1	Blumenavia crucis-hellenicae	Brazil	Blumenavia crucis-hellenicae voucher ICN<BRA>:177268 translation elongation factor 1-alpha (TEF1) gene, partial cds	BRA
MH061937.1	Blumenavia rhacodes	Brazil	Blumenavia rhacodes voucher ICN<BRA>:177266 translation elongation factor 1-alpha (TEF1) gene, partial cds	BRA
MH061936.1	Blumenavia rhacodes	Brazil	Blumenavia rhacodes voucher ICN<BRA>:176968 translation elongation factor 1-alpha (TEF1) gene, partial cds	BRA
KC184894.1	Botryosphaeria fabicerciana	Brazil	Fusicoccum fabicercianum strain CMM3923 translation elongation factor 1-alpha gene, partial cds	BRA
KU846091.1	Brevistachys ossiformis	Brazil	Brevistachys ossiformis strain CBS 112792 translation elongation factor 1-alpha (tef1) gene, partial cds	BRA
MT412719.1	Calonectria amazonica	Brazil	Calonectria amazonica isolate CSF11293 translation elongation factor 1-alpha (tef1) gene, partial cds	BRA
MT412718.1	Calonectria amazonica	Brazil	Calonectria amazonica isolate CSF16455 translation elongation factor 1-alpha (tef1) gene, partial cds	BRA
MT412717.1	Calonectria amazonica	Brazil	Calonectria amazonica isolate CSF16456 translation elongation factor 1-alpha (tef1) gene, partial cds	BRA
MT412716.1	Calonectria amazonica	Brazil	Calonectria amazonica isolate CSF11283 translation elongation factor 1-alpha (tef1) gene, partial cds	BRA
MT412715.1	Calonectria amazonica	Brazil	Calonectria amazonica isolate CSF11282 translation elongation factor 1-alpha (tef1) gene, partial cds	BRA
MT412714.1	Calonectria amazonica	Brazil	Calonectria amazonica isolate CSF11284 translation elongation factor 1-alpha (tef1) gene, partial cds	BRA
MT412713.1	Calonectria amazonica	Brazil	Calonectria amazonica isolate CSF11285 translation elongation factor 1-alpha (tef1) gene, partial cds	BRA
MT412712.1	Calonectria amazonica	Brazil	Calonectria amazonica isolate CSF11296 translation elongation factor 1-alpha (tef1) gene, partial cds	BRA
KX784682.1	Calonectria amazonica	Brazil	Calonectria amazonica strain CBS 116250 translation elongation factor 1-alpha (tef1) gene, partial cds	BRA
KX784681.1	Calonectria amazonica	Brazil	Calonectria amazonica strain CBS 115486 translation elongation factor 1-alpha (tef1) gene, partial cds	BRA
KX784685.1	Calonectria amazoniensis	Brazil	Calonectria amazoniensis strain CBS 115440 translation elongation factor 1-alpha (tef1) gene, partial cds	BRA
KX784684.1	Calonectria amazoniensis	Brazil	Calonectria amazoniensis strain CBS 115439 translation elongation factor 1-alpha (tef1) gene, partial cds	BRA
KX784683.1	Calonectria amazoniensis	Brazil	Calonectria amazoniensis strain CBS 115438 translation elongation factor 1-alpha (tef1) gene, partial cds	BRA
MT412730.1	Calonectria brasiliana	Brazil	Calonectria brasiliana isolate CSF11250 translation elongation factor 1-alpha (tef1) gene, partial cds	BRA
MT412729.1	Calonectria brasiliana	Brazil	Calonectria brasiliana isolate CSF11249 translation elongation factor 1-alpha (tef1) gene, partial cds	BRA
KX784687.1	Calonectria brasiliana	Brazil	Calonectria brasiliana strain CBS 111485 translation elongation factor 1-alpha (tef1) gene, partial cds	BRA
KX784686.1	Calonectria brasiliana	Brazil	Calonectria brasiliana strain CBS 111484 translation elongation factor 1-alpha (tef1) gene, partial cds	BRA
MT412732.1	Calonectria brasiliensis	Brazil	Calonectria brasiliensis isolate CSF11426 translation elongation factor 1-alpha (tef1) gene, partial cds	BRA
MT412731.1	Calonectria brasiliensis	Brazil	Calonectria brasiliensis isolate CSF11225 translation elongation factor 1-alpha (tef1) gene, partial cds	BRA
MT412739.1	Calonectria candelabra	Brazil	Calonectria candelabra isolate CSF11405 translation elongation factor 1-alpha (tef1) gene, partial cds	BRA
MT412738.1	Calonectria candelabra	Brazil	Calonectria candelabra isolate CSF11404 translation elongation factor 1-alpha (tef1) gene, partial cds	BRA
MK006027.1	Calonectria hemileiae	Brazil	Calonectria hemileiae strain COAD 2544 translation elongation factor 1-alpha gene, partial cds	BRA
MT412796.1	Calonectria hurae	Brazil	Calonectria hurae isolate CSF16439 translation elongation factor 1-alpha (tef1) gene, partial cds	BRA
KX784703.1	Calonectria lageniformis	Brazil	Calonectria lageniformis strain CBS 112685 translation elongation factor 1-alpha (tef1) gene, partial cds	BRA
MT412807.1	Calonectria leguminum	Brazil	Calonectria leguminum isolate CSF11349 translation elongation factor 1-alpha (tef1) gene, partial cds	BRA
MT412819.1	Calonectria metrosideri	Brazil	Calonectria metrosideri isolate CSF11309 translation elongation factor 1-alpha (tef1) gene, partial cds	BRA
MT412841.1	Calonectria ovata	Brazil	Calonectria ovata isolate CSF16444 translation elongation factor 1-alpha (tef1) gene, partial cds	BRA
MT412840.1	Calonectria ovata	Brazil	Calonectria ovata isolate CSF11241 translation elongation factor 1-alpha (tef1) gene, partial cds	BRA
MT412839.1	Calonectria ovata	Brazil	Calonectria ovata isolate CSF11386 translation elongation factor 1-alpha (tef1) gene, partial cds	BRA
MT412838.1	Calonectria ovata	Brazil	Calonectria ovata isolate CSF11327 translation elongation factor 1-alpha (tef1) gene, partial cds	BRA
MT412837.1	Calonectria ovata	Brazil	Calonectria ovata isolate CSF16452 translation elongation factor 1-alpha (tef1) gene, partial cds	BRA
MT412845.1	Calonectria parvispora	Brazil	Calonectria parvispora isolate CSF16432 translation elongation factor 1-alpha (tef1) gene, partial cds	BRA
MT412844.1	Calonectria parvispora	Brazil	Calonectria parvispora isolate CSF11388 translation elongation factor 1-alpha (tef1) gene, partial cds	BRA
MT412897.1	Calonectria putriramosa	Brazil	Calonectria putriramosa isolate CSF11248 translation elongation factor 1-alpha (tef1) gene, partial cds	BRA
MT412896.1	Calonectria putriramosa	Brazil	Calonectria putriramosa isolate CSF11247 translation elongation factor 1-alpha (tef1) gene, partial cds	BRA
MT412895.1	Calonectria putriramosa	Brazil	Calonectria putriramosa isolate CSF11246 translation elongation factor 1-alpha (tef1) gene, partial cds	BRA
KX784731.1	Calonectria putriramosa	Brazil	Calonectria putriramosa strain CBS 116076 translation elongation factor 1-alpha (tef1) gene, partial cds	BRA
KX784730.1	Calonectria putriramosa	Brazil	Calonectria putriramosa strain CBS 111477 translation elongation factor 1-alpha (tef1) gene, partial cds	BRA
KX784729.1	Calonectria putriramosa	Brazil	Calonectria putriramosa strain CBS 111470 translation elongation factor 1-alpha (tef1) gene, partial cds	BRA
KX784728.1	Calonectria putriramosa	Brazil	Calonectria putriramosa strain CBS 111449 translation elongation factor 1-alpha (tef1) gene, partial cds	BRA
KX784753.1	Calonectria sp.	Brazil	Calonectria sp. strain CBS 116265 translation elongation factor 1-alpha (tef1) gene, partial cds	BRA
KX784752.1	Calonectria sp.	Brazil	Calonectria sp. strain CBS 116249 translation elongation factor 1-alpha (tef1) gene, partial cds	BRA
KX784743.1	Calonectria sp.	Brazil	Calonectria sp. strain CBS 114755 translation elongation factor 1-alpha (tef1) gene, partial cds	BRA
KX784717.1	Calonectria sp.	Brazil	Calonectria sp. strain CBS 111465 translation elongation factor 1-alpha (tef1) gene, partial cds	BRA
KX784705.1	Calonectria sp.	Brazil	Calonectria sp. strain CBS 116319 translation elongation factor 1-alpha (tef1) gene, partial cds	BRA
KX784704.1	Calonectria sp.	Brazil	Calonectria sp. strain CBS 116305 translation elongation factor 1-alpha (tef1) gene, partial cds	BRA
MT412907.1	Calonectria spathulata	Brazil	Calonectria spathulata isolate CSF11331 translation elongation factor 1-alpha (tef1) gene, partial cds	BRA
KX784737.1	Calonectria tereticornis	Brazil	Calonectria tereticornis strain CBS 111301 translation elongation factor 1-alpha (tef1) gene, partial cds	BRA
KX784739.1	Calonectria terricola	Brazil	Calonectria terricola strain CBS 116248 translation elongation factor 1-alpha (tef1) gene, partial cds	BRA
KX784738.1	Calonectria terricola	Brazil	Calonectria terricola strain CBS 116247 translation elongation factor 1-alpha (tef1) gene, partial cds	BRA
MT412916.1	Calonectria tropicalis	Brazil	Calonectria tropicalis isolate CSF11298 translation elongation factor 1-alpha (tef1) gene, partial cds	BRA
KX784742.1	Calonectria tropicalis	Brazil	Calonectria tropicalis strain CBS 116271 translation elongation factor 1-alpha (tef1) gene, partial cds	BRA
KX784741.1	Calonectria tropicalis	Brazil	Calonectria tropicalis strain CBS 116242 translation elongation factor 1-alpha (tef1) gene, partial cds	BRA
MT412924.1	Calonectria variabilis	Brazil	Calonectria variabilis isolate CSF11311 translation elongation factor 1-alpha (tef1) gene, partial cds	BRA
MT412923.1	Calonectria variabilis	Brazil	Calonectria variabilis isolate CSF11312 translation elongation factor 1-alpha (tef1) gene, partial cds	BRA
KU846378.1	Capitofimbria compacta	Brazil	Capitofimbria compacta strain CBS 111739 translation elongation factor 1-alpha (tef1) gene, partial cds	BRA
KF586485.1	Cercospora apii	Brazil	Cercospora apii strain VIC30569 translation elongation factor 1-alpha (tef1) gene, partial cds	BRA
MK118086.1	Cercospora brachiata	Brazil	Cercospora brachiata voucher COAD 2593 translation elongation factor 1-alpha (tef1) gene, partial cds	BRA
KT037477.1	Cercospora coniogrammes	Brazil	Cercospora coniogrammes culture-collection CPC:25070 translation elongation factor 1-alpha (tef1) gene, partial cds	BRA
KT037473.1	Cercospora coniogrammes	Brazil	Cercospora coniogrammes culture-collection CPC:24672 translation elongation factor 1-alpha (tef1) gene, partial cds	BRA
KT037472.1	Cercospora coniogrammes	Brazil	Cercospora coniogrammes culture-collection CPC:24669 translation elongation factor 1-alpha (tef1) gene, partial cds	BRA
KT037469.1	Cercospora coniogrammes	Brazil	Cercospora coniogrammes culture-collection COAD:1067 translation elongation factor 1-alpha (tef1) gene, partial cds	BRA
KT037467.1	Cercospora coniogrammes	Brazil	Cercospora coniogrammes culture-collection CPC:24706 translation elongation factor 1-alpha (tef1) gene, partial cds	BRA
KF421124.1	Cercospora maculicola	Brazil	Cercospora maculicola strain COAD 1004 translation elongation factor 1-alpha (tef1) gene, partial cds	BRA
KF421123.1	Cercospora maculicola	Brazil	Cercospora maculicola strain COAD 1016 translation elongation factor 1-alpha (tef1) gene, partial cds	BRA
KT037474.1	Cercospora samambaiae	Brazil	Cercospora samambaiae culture-collection CPC:24673 translation elongation factor 1-alpha (tef1) gene, partial cds	BRA
KT037468.1	Cercospora samambaiae	Brazil	Cercospora samambaiae culture-collection COAD:1427 translation elongation factor 1-alpha (tef1) gene, partial cds	BRA
MN151291.1	Cercospora sp.	Brazil	Cercospora sp. strain Tg154 translation elongation factor 1-alpha (tef1) gene, partial cds	BRA
KT037476.1	Cercospora sp. Q JZG-2013	Brazil	Cercospora sp. Q JZG-2013 culture-collection CPC:24703 translation elongation factor 1-alpha (tef1) gene, partial cds	BRA
KT037475.1	Cercospora sp. Q JZG-2013	Brazil	Cercospora sp. Q JZG-2013 culture-collection COAD:1418 translation elongation factor 1-alpha (tef1) gene, partial cds	BRA
KT037471.1	Cercospora sp. Q JZG-2013	Brazil	Cercospora sp. Q JZG-2013 culture-collection CPC:24663 translation elongation factor 1-alpha (tef1) gene, partial cds	BRA
KT037470.1	Cercospora sp. Q JZG-2013	Brazil	Cercospora sp. Q JZG-2013 culture-collection COAD:630 translation elongation factor 1-alpha (tef1) gene, partial cds	BRA
KM087649.1	Cercospora zeae-maydis	Brazil	Cercospora zeae-maydis strain 2197 translation elongation factor 1-alpha (tef1) gene, partial cds	BRA
KM087648.1	Cercospora zeae-maydis	Brazil	Cercospora zeae-maydis strain 2211 translation elongation factor 1-alpha (tef1) gene, partial cds	BRA
KM087647.1	Cercospora zeae-maydis	Brazil	Cercospora zeae-maydis strain 2209 translation elongation factor 1-alpha (tef1) gene, partial cds	BRA
KM087646.1	Cercospora zeae-maydis	Brazil	Cercospora zeae-maydis strain 2207 translation elongation factor 1-alpha (tef1) gene, partial cds	BRA
KM087645.1	Cercospora zeae-maydis	Brazil	Cercospora zeae-maydis strain 2205 translation elongation factor 1-alpha (tef1) gene, partial cds	BRA
KM087644.1	Cercospora zeae-maydis	Brazil	Cercospora zeae-maydis strain 2204 translation elongation factor 1-alpha (tef1) gene, partial cds	BRA
KM087643.1	Cercospora zeina	Brazil	Cercospora zeina strain 2230 translation elongation factor 1-alpha (tef1) gene, partial cds	BRA
KM087642.1	Cercospora zeina	Brazil	Cercospora zeina strain 2156 translation elongation factor 1-alpha (tef1) gene, partial cds	BRA
KM087641.1	Cercospora zeina	Brazil	Cercospora zeina strain 2146 translation elongation factor 1-alpha (tef1) gene, partial cds	BRA
KM087640.1	Cercospora zeina	Brazil	Cercospora zeina strain 2001 translation elongation factor 1-alpha (tef1) gene, partial cds	BRA
KM087639.1	Cercospora zeina	Brazil	Cercospora zeina strain 1945 translation elongation factor 1-alpha (tef1) gene, partial cds	BRA
KM087638.1	Cercospora zeina	Brazil	Cercospora zeina strain 1923 translation elongation factor 1-alpha (tef1) gene, partial cds	BRA
KM087637.1	Cercospora zeina	Brazil	Cercospora zeina strain 2238 translation elongation factor 1-alpha (tef1) gene, partial cds	BRA
KM087636.1	Cercospora zeina	Brazil	Cercospora zeina strain 2183 translation elongation factor 1-alpha (tef1) gene, partial cds	BRA
KM087635.1	Cercospora zeina	Brazil	Cercospora zeina strain 2117 translation elongation factor 1-alpha (tef1) gene, partial cds	BRA
KM087634.1	Cercospora zeina	Brazil	Cercospora zeina strain 2103 translation elongation factor 1-alpha (tef1) gene, partial cds	BRA
KM087633.1	Cercospora zeina	Brazil	Cercospora zeina strain 2073 translation elongation factor 1-alpha (tef1) gene, partial cds	BRA
KM087632.1	Cercospora zeina	Brazil	Cercospora zeina strain 2040 translation elongation factor 1-alpha (tef1) gene, partial cds	BRA
KM087631.1	Cercospora zeina	Brazil	Cercospora zeina strain 2038 translation elongation factor 1-alpha (tef1) gene, partial cds	BRA
KM087630.1	Cercospora zeina	Brazil	Cercospora zeina strain 2222 translation elongation factor 1-alpha (tef1) gene, partial cds	BRA
KM087629.1	Cercospora zeina	Brazil	Cercospora zeina strain 2210 translation elongation factor 1-alpha (tef1) gene, partial cds	BRA
KM087628.1	Cercospora zeina	Brazil	Cercospora zeina strain 2250 translation elongation factor 1-alpha (tef1) gene, partial cds	BRA
KX287845.1	Cercosporella virgaureae	Brazil	Cercosporella virgaureae strain CPC 19492 translation elongation factor 1-alpha (tef1) gene, partial cds	BRA
KF253215.1	cf. Stagonospora sp. CBS 516.74	Brazil	UNVERIFIED: Cf. Stagonospora sp. CBS 516.74 translation elongation factor 1-alpha-like (tef1) gene, partial sequence	BRA
JN906990.1	Cladosporium langeronii	Brazil	Cladosporium langeronii culture CBS:189.54 translation elongation factor 1-alpha (tef1) gene, partial cds	BRA
KT600558.1	Cladosporium rugulovarians	Brazil	Cladosporium rugulovarians culture-collection CPC:18444 translation elongation factor 1-alpha (tef1) gene, partial cds	BRA
KT600555.1	Cladosporium subuliforme	Brazil	Cladosporium subuliforme culture-collection CPC:18243 translation elongation factor 1-alpha (tef1) gene, partial cds	BRA
KT600556.1	Cladosporium velox	Brazil	Cladosporium velox culture-collection CPC:18450 translation elongation factor 1-alpha (tef1) gene, partial cds	BRA
KT037505.1	Clypeosphaerella sticheri	Brazil	UNVERIFIED: Clypeosphaerella sticheri culture-collection CPC:24705 translation elongation factor 1-alpha-like (tef1) gene, partial sequence	BRA
KT037495.1	Clypeosphaerella sticheri	Brazil	UNVERIFIED: Clypeosphaerella sticheri culture-collection CPC:24733 translation elongation factor 1-alpha-like (tef1) gene, partial sequence	BRA
MG065857.1	Colletotrichum gloeosporioides	Brazil	UNVERIFIED: Colletotrichum gloeosporioides strain AOT:1 translation elongation factor 1-alpha-like gene, partial sequence	BRA
MH445532.1	Colletotrichum horii	Brazil	Colletotrichum horii isolate EMCo02 translation elongation factor alpha 1 (tef1) gene, partial cds	BRA
MH445531.1	Colletotrichum horii	Brazil	Colletotrichum horii isolate EMCo03 translation elongation factor alpha 1 (tef1) gene, partial cds	BRA
MH445530.1	Colletotrichum horii	Brazil	Colletotrichum horii isolate EMCo04 translation elongation factor alpha 1 (tef1) gene, partial cds	BRA
MH445529.1	Colletotrichum horii	Brazil	Colletotrichum horii isolate EMCo07 translation elongation factor alpha 1 (tef1) gene, partial cds	BRA
MH445528.1	Colletotrichum horii	Brazil	Colletotrichum horii isolate EMCo09 translation elongation factor alpha 1 (tef1) gene, partial cds	BRA
MH445527.1	Colletotrichum horii	Brazil	Colletotrichum horii isolate EMCo10 translation elongation factor alpha 1 (tef1) gene, partial cds	BRA
MH445526.1	Colletotrichum horii	Brazil	Colletotrichum horii isolate EMCo11 translation elongation factor alpha 1 (tef1) gene, partial cds	BRA
MH445525.1	Colletotrichum horii	Brazil	Colletotrichum horii isolate EMCo12 translation elongation factor alpha 1 (tef1) gene, partial cds	BRA
MH445524.1	Colletotrichum horii	Brazil	Colletotrichum horii isolate EMCo13 translation elongation factor alpha 1 (tef1) gene, partial cds	BRA
MH445523.1	Colletotrichum horii	Brazil	Colletotrichum horii isolate EMCo14 translation elongation factor alpha 1 (tef1) gene, partial cds	BRA
MH445522.1	Colletotrichum horii	Brazil	Colletotrichum horii isolate EMCo15 translation elongation factor alpha 1 (tef1) gene, partial cds	BRA
MH445521.1	Colletotrichum horii	Brazil	Colletotrichum horii isolate EMCo16 translation elongation factor alpha 1 (tef1) gene, partial cds	BRA
MH445520.1	Colletotrichum horii	Brazil	Colletotrichum horii isolate EMCo17 translation elongation factor alpha 1 (tef1) gene, partial cds	BRA
MH445519.1	Colletotrichum horii	Brazil	Colletotrichum horii isolate EMCo18 translation elongation factor alpha 1 (tef1) gene, partial cds	BRA
MN153049.1	Colletotrichum jiangxiense	Brazil	UNVERIFIED: Colletotrichum jiangxiense strain Tg134 translation elongation factor 1-alpha (tef1) gene, partial sequence	BRA
KX845557.1	Colletotrichum siamense	Brazil	Colletotrichum siamense isolate SMVF1-UFSM translation elongation factor 1-alpha (tef1) gene, partial cds	BRA
KX833655.1	Coniella eucalyptorum	Brazil	Coniella eucalyptorum culture CBS:115532 translation elongation factor 1-alpha (tef1) gene, partial cds	BRA
KX833654.1	Coniella eucalyptorum	Brazil	Coniella eucalyptorum culture CBS:115531 translation elongation factor 1-alpha (tef1) gene, partial cds	BRA
KX833644.1	Coniella eucalyptorum	Brazil	Coniella eucalyptorum culture CBS:112731 translation elongation factor 1-alpha (tef1) gene, partial cds	BRA
KX833643.1	Coniella eucalyptorum	Brazil	Coniella eucalyptorum culture CBS:112726 translation elongation factor 1-alpha (tef1) gene, partial cds	BRA
KX833642.1	Coniella eucalyptorum	Brazil	Coniella eucalyptorum culture CBS:112721 translation elongation factor 1-alpha (tef1) gene, partial cds	BRA
KX833641.1	Coniella eucalyptorum	Brazil	Coniella eucalyptorum culture CBS:112720 translation elongation factor 1-alpha (tef1) gene, partial cds	BRA
KX833640.1	Coniella eucalyptorum	Brazil	Coniella eucalyptorum culture CBS:112719 translation elongation factor 1-alpha (tef1) gene, partial cds	BRA
KX833639.1	Coniella eucalyptorum	Brazil	Coniella eucalyptorum culture CBS:112716 translation elongation factor 1-alpha (tef1) gene, partial cds	BRA
KX833638.1	Coniella eucalyptorum	Brazil	Coniella eucalyptorum culture CBS:112651 translation elongation factor 1-alpha (tef1) gene, partial cds	BRA
KX833631.1	Coniella eucalyptorum	Brazil	Coniella eucalyptorum culture CBS:110674 translation elongation factor 1-alpha (tef1) gene, partial cds	BRA
MG209371.1	Cophinforma mamane	Brazil	Cophinforma mamane strain BOT456 translation elongation factor 1-alpha (tef1) gene, partial cds	BRA
GU384558.1	Coremiopassalora eucalypti	Brazil	Coremiopassalora eucalypti culture CBS:111318 strain CBS 111318 translation elongation factor 1-alpha (tef1) gene, partial cds	BRA
KJ676356.1	Cosmospora clavi	Brazil	Cosmospora sp. CSH-2014b strain G.J.S. 84-290 translation elongation factor 1-alpha (TEF1) gene, intron	BRA
KJ676346.1	Cosmospora clavi	Brazil	Cosmospora sp. CSH-2014b strain CBS 251.78 translation elongation factor 1-alpha (TEF1) gene, intron	BRA
KJ676344.1	Cosmospora clavi	Brazil	Cosmospora sp. CSH-2014b strain CBS 123941 translation elongation factor 1-alpha (TEF1) gene, partial cds	BRA
KJ676378.1	Cosmospora khandalensis	Brazil	Cosmospora khandalensis strain P.C. 1306 translation elongation factor 1-alpha (TEF1) gene, intron	BRA
KJ676377.1	Cosmospora micropedis	Brazil	Cosmospora sp. CSH-2014d strain P.C. 1285 translation elongation factor 1-alpha (TEF1) gene, partial cds	BRA
MN688871.1	Curvularia pseudointermedia	Brazil	Curvularia pseudointermedia strain CBS 553.89 translation elongation factor 1-alpha (tef1) gene, partial cds	BRA
KC343769.1	Diaporthe brasiliensis	Brazil	Diaporthe brasiliensis strain LGMF926 translation elongation factor 1-alpha (tef1) gene, partial cds	BRA
KC343768.1	Diaporthe brasiliensis	Brazil	Diaporthe brasiliensis strain CBS 133183 translation elongation factor 1-alpha (tef1) gene, partial cds	BRA
MK007529.1	Diaporthe cf. heveae	Brazil	Diaporthe cf. heveae strain LGMF1631 translation elongation factor 1-alpha (tef1) gene, partial cds	BRA
MN151293.1	Diaporthe cf. heveae 1 JCP-2019	Brazil	Diaporthe cf. heveae 1 JCP-2019 strain Tg180 translation elongation factor 1-alpha (tef1) gene, partial cds	BRA
MN151292.1	Diaporthe cf. heveae 1 JCP-2019	Brazil	Diaporthe cf. heveae 1 JCP-2019 strain Tg12 translation elongation factor 1-alpha (tef1) gene, partial cds	BRA
KC343842.1	Diaporthe cf. heveae 1 RG-2013	Brazil	Diaporthe cf. heveae 1 RG-2013 strain CBS 852.97 translation elongation factor 1-alpha (tef1) gene, partial cds	BRA
KC343779.1	Diaporthe citri	Brazil	Diaporthe citri strain LGMF946 translation elongation factor 1-alpha (tef1) gene, partial cds	BRA
MN151294.1	Diaporthe endophytica	Brazil	Diaporthe endophytica strain Tg57 translation elongation factor 1-alpha (tef1) gene, partial cds	BRA
KC343798.1	Diaporthe endophytica	Brazil	Diaporthe endophytica strain LGMF948 translation elongation factor 1-alpha (tef1) gene, partial cds	BRA
KC343797.1	Diaporthe endophytica	Brazil	Diaporthe endophytica strain LGMF937 translation elongation factor 1-alpha (tef1) gene, partial cds	BRA
KC343796.1	Diaporthe endophytica	Brazil	Diaporthe endophytica strain LGMF935 translation elongation factor 1-alpha (tef1) gene, partial cds	BRA
KC343795.1	Diaporthe endophytica	Brazil	Diaporthe endophytica strain LGMF934 translation elongation factor 1-alpha (tef1) gene, partial cds	BRA
KC343794.1	Diaporthe endophytica	Brazil	Diaporthe endophytica strain LGMF928 translation elongation factor 1-alpha (tef1) gene, partial cds	BRA
KC343793.1	Diaporthe endophytica	Brazil	Diaporthe endophytica strain LGMF919 translation elongation factor 1-alpha (tef1) gene, partial cds	BRA
KC343792.1	Diaporthe endophytica	Brazil	Diaporthe endophytica strain LGMF911 translation elongation factor 1-alpha (tef1) gene, partial cds	BRA
KC343791.1	Diaporthe endophytica	Brazil	Diaporthe endophytica strain CBS 133811 translation elongation factor 1-alpha (tef1) gene, partial cds	BRA
KY288068.1	Diaporthe inconspicua	Brazil	Diaporthe inconspicua translation elongation factor 1-alpha (tef1) gene, partial cds	BRA
KC343851.1	Diaporthe inconspicua	Brazil	Diaporthe inconspicua strain LGMF931 translation elongation factor 1-alpha (tef1) gene, partial cds	BRA
KC343850.1	Diaporthe inconspicua	Brazil	Diaporthe inconspicua strain LGMF922 translation elongation factor 1-alpha (tef1) gene, partial cds	BRA
KC343849.1	Diaporthe inconspicua	Brazil	Diaporthe inconspicua strain CBS 133813 translation elongation factor 1-alpha (tef1) gene, partial cds	BRA
MN457856.1	Diaporthe infecunda	Brazil	UNVERIFIED: Diaporthe infecunda strain JB211 translation elongation factor 1-alpha-like (tef1) gene, partial sequence	BRA
MN457854.1	Diaporthe infecunda	Brazil	UNVERIFIED: Diaporthe infecunda strain JB61 translation elongation factor 1-alpha-like (tef1) gene, partial sequence	BRA
MN457852.1	Diaporthe infecunda	Brazil	UNVERIFIED: Diaporthe infecunda strain JB23 translation elongation factor 1-alpha-like (tef1) gene, partial sequence	BRA
MN457851.1	Diaporthe infecunda	Brazil	UNVERIFIED: Diaporthe infecunda strain JB19 translation elongation factor 1-alpha-like (tef1) gene, partial sequence	BRA
KY461132.1	Diaporthe infecunda	Brazil	Diaporthe infecunda isolate LMICRO421 translation elongation factor 1-alpha (tef1) gene, intron	BRA
KY461127.1	Diaporthe infecunda	Brazil	Diaporthe infecunda isolate LMICRO408 translation elongation factor 1-alpha (tef1) gene, intron	BRA
KY461108.1	Diaporthe infecunda	Brazil	Diaporthe infecunda isolate LMICRO439 translation elongation factor 1-alpha (tef1) gene, intron	BRA
KY461105.1	Diaporthe infecunda	Brazil	Diaporthe infecunda isolate LMICRO382 translation elongation factor 1-alpha (tef1) gene, intron	BRA
KY461098.1	Diaporthe infecunda	Brazil	Diaporthe infecunda isolate LMICRO407 translation elongation factor 1-alpha (tef1) gene, intron	BRA
KY461095.1	Diaporthe infecunda	Brazil	Diaporthe infecunda isolate LMICRO493 translation elongation factor 1-alpha (tef1) gene, intron	BRA
KP182387.1	Diaporthe infecunda	Brazil	Diaporthe infecunda strain CMT43 translation elongation factor 1-alpha (tef1) gene, partial cds	BRA
KP182384.1	Diaporthe infecunda	Brazil	Diaporthe infecunda strain CMT60 translation elongation factor 1-alpha (tef1) gene, partial cds	BRA
KP182383.1	Diaporthe infecunda	Brazil	Diaporthe infecunda strain CMT50 translation elongation factor 1-alpha (tef1) gene, partial cds	BRA
KP182380.1	Diaporthe infecunda	Brazil	Diaporthe infecunda strain CMT20 translation elongation factor 1-alpha (tef1) gene, partial cds	BRA
KP182379.1	Diaporthe infecunda	Brazil	Diaporthe infecunda strain CMON20 translation elongation factor 1-alpha (tef1) gene, partial cds	BRA
KC343859.1	Diaporthe infecunda	Brazil	Diaporthe infecunda strain LGMF940 translation elongation factor 1-alpha (tef1) gene, intron	BRA
KC343858.1	Diaporthe infecunda	Brazil	Diaporthe infecunda strain LGMF933 translation elongation factor 1-alpha (tef1) gene, partial cds	BRA
KC343857.1	Diaporthe infecunda	Brazil	Diaporthe infecunda strain LGMF920 translation elongation factor 1-alpha (tef1) gene, partial cds	BRA
KC343856.1	Diaporthe infecunda	Brazil	Diaporthe infecunda strain LGMF918 translation elongation factor 1-alpha (tef1) gene, partial cds	BRA
KC343855.1	Diaporthe infecunda	Brazil	Diaporthe infecunda strain LGMF917 translation elongation factor 1-alpha (tef1) gene, partial cds	BRA
KC343854.1	Diaporthe infecunda	Brazil	Diaporthe infecunda strain LGMF912 translation elongation factor 1-alpha (tef1) gene, partial cds	BRA
KC343853.1	Diaporthe infecunda	Brazil	Diaporthe infecunda strain LGMF908 translation elongation factor 1-alpha (tef1) gene, partial cds	BRA
KC343852.1	Diaporthe infecunda	Brazil	Diaporthe infecunda strain CBS 133812 translation elongation factor 1-alpha (tef1) gene, partial cds	BRA
KC343865.1	Diaporthe mayteni	Brazil	Diaporthe mayteni strain CBS 133185 translation elongation factor 1-alpha (tef1) gene, intron	BRA
MN151296.1	Diaporthe melonis	Brazil	Diaporthe melonis strain Tg203 translation elongation factor 1-alpha (tef1) gene, partial cds	BRA
MN151295.1	Diaporthe melonis	Brazil	Diaporthe melonis strain Tg190 translation elongation factor 1-alpha (tef1) gene, partial cds	BRA
KP182382.1	Diaporthe melonis	Brazil	Diaporthe melonis strain CMT41 translation elongation factor 1-alpha (tef1) gene, partial cds	BRA
MN457853.1	Diaporthe miriciae	Brazil	UNVERIFIED: Diaporthe miriciae strain JB36 translation elongation factor 1-alpha-like (tef1) gene, partial sequence	BRA
KC343885.1	Diaporthe novem	Brazil	Diaporthe novem strain LGMF943 translation elongation factor 1-alpha (tef1) gene, partial cds	BRA
MN151298.1	Diaporthe oxe	Brazil	Diaporthe oxe strain Tg42 translation elongation factor 1-alpha (tef1) gene, partial cds	BRA
MN151297.1	Diaporthe oxe	Brazil	Diaporthe oxe strain Tg32 translation elongation factor 1-alpha (tef1) gene, partial cds	BRA
KY461129.1	Diaporthe oxe	Brazil	Diaporthe oxe isolate LIMICRO384 translation elongation factor 1-alpha (tef1) gene, intron	BRA
KY461126.1	Diaporthe oxe	Brazil	Diaporthe oxe isolate LIMICRO396 translation elongation factor 1-alpha (tef1) gene, intron	BRA
KY461123.1	Diaporthe oxe	Brazil	Diaporthe oxe isolate LIMICRO390 translation elongation factor 1-alpha (tef1) gene, intron	BRA
KY461119.1	Diaporthe oxe	Brazil	Diaporthe oxe isolate LIMICRO404 translation elongation factor 1-alpha (tef1) gene, intron	BRA
KX385079.1	Diaporthe oxe	Brazil	Diaporthe oxe isolate TR-57 translation elongation factor 1-alpha (tef1) gene, partial cds	BRA
KC343894.1	Diaporthe oxe	Brazil	Diaporthe oxe strain LGMF945 translation elongation factor 1-alpha (tef1) gene, intron	BRA
KC343893.1	Diaporthe oxe	Brazil	Diaporthe oxe strain LGMF939 translation elongation factor 1-alpha (tef1) gene, partial cds	BRA
KC343892.1	Diaporthe oxe	Brazil	Diaporthe oxe strain LGMF915 translation elongation factor 1-alpha (tef1) gene, partial cds	BRA
KC343891.1	Diaporthe oxe	Brazil	Diaporthe oxe strain CBS 133187 translation elongation factor 1-alpha (tef1) gene, partial cds	BRA
KC343890.1	Diaporthe oxe	Brazil	Diaporthe oxe strain CBS 133186 translation elongation factor 1-alpha (tef1) gene, partial cds	BRA
MN151299.1	Diaporthe paranensis	Brazil	Diaporthe paranensis strain Tg73 translation elongation factor 1-alpha (tef1) gene, partial cds	BRA
MK754396.1	Diaporthe paranensis	Brazil	Diaporthe paranensis isolate END-9 translation elongation factor 1-alpha (tef1) gene, partial cds	BRA
MK754395.1	Diaporthe paranensis	Brazil	Diaporthe paranensis isolate TR-38 translation elongation factor 1-alpha (tef1) gene, partial cds	BRA
MK754394.1	Diaporthe paranensis	Brazil	Diaporthe paranensis isolate TR-35 translation elongation factor 1-alpha (tef1) gene, partial cds	BRA
KY461116.1	Diaporthe paranensis	Brazil	Diaporthe paranensis isolate LMICRO417 translation elongation factor 1-alpha (tef1) gene, intron	BRA
KX385078.1	Diaporthe paranensis	Brazil	Diaporthe paranensis isolate END-24 translation elongation factor 1-alpha (tef1) gene, partial cds	BRA
KX385077.1	Diaporthe paranensis	Brazil	Diaporthe paranensis isolate END-58 translation elongation factor 1-alpha (tef1) gene, partial cds	BRA
KX385076.1	Diaporthe paranensis	Brazil	Diaporthe paranensis isolate DET-1 translation elongation factor 1-alpha (tef1) gene, partial cds	BRA
KC343897.1	Diaporthe paranensis	Brazil	Diaporthe paranensis strain CBS 133184 translation elongation factor 1-alpha (tef1) gene, partial cds	BRA
KP182385.1	Diaporthe phaseolorum	Brazil	Diaporthe phaseolorum strain CMT70 translation elongation factor 1-alpha (tef1) gene, partial cds	BRA
KP182381.1	Diaporthe phaseolorum	Brazil	Diaporthe phaseolorum strain CMT38 translation elongation factor 1-alpha (tef1) gene, partial cds	BRA
KC343906.1	Diaporthe phaseolorum	Brazil	Diaporthe phaseolorum strain LGMF941 translation elongation factor 1-alpha (tef1) gene, partial cds	BRA
KC343905.1	Diaporthe phaseolorum	Brazil	Diaporthe phaseolorum strain LGMF927 translation elongation factor 1-alpha (tef1) gene, partial cds	BRA
MH989538.1	Diaporthe poincianellae	Brazil	Diaporthe sp. JB-2018a strain URM 7932 translation elongation factor 1-alpha (tef1) gene, partial cds	BRA
KC343914.1	Diaporthe raonikayaporum	Brazil	Diaporthe raonikayaporum strain CBS 133182 translation elongation factor 1-alpha (tef1) gene, partial cds	BRA
KC343918.1	Diaporthe schini	Brazil	Diaporthe schini strain LGMF910 translation elongation factor 1-alpha (tef1) gene, partial cds	BRA
KC343917.1	Diaporthe schini	Brazil	Diaporthe schini strain CBS 133181 translation elongation factor 1-alpha (tef1) gene, partial cds	BRA
MK007526.1	Diaporthe sp.	Brazil	Diaporthe sp. strain LGMF1583 translation elongation factor 1-alpha (tef1) gene, partial cds	BRA
MN151305.1	Diaporthe sp.	Brazil	Diaporthe sp. strain Tg189 translation elongation factor 1-alpha (tef1) gene, partial cds	BRA
MN151304.1	Diaporthe sp.	Brazil	Diaporthe sp. strain Tg184 translation elongation factor 1-alpha (tef1) gene, partial cds	BRA
MN151303.1	Diaporthe sp.	Brazil	Diaporthe sp. strain Tg178 translation elongation factor 1-alpha (tef1) gene, partial cds	BRA
MN151302.1	Diaporthe sp.	Brazil	Diaporthe sp. strain Tg77 translation elongation factor 1-alpha (tef1) gene, partial cds	BRA
MN151301.1	Diaporthe sp.	Brazil	Diaporthe sp. strain Tg70 translation elongation factor 1-alpha (tef1) gene, partial cds	BRA
MN151300.1	Diaporthe sp.	Brazil	Diaporthe sp. strain Tg48 translation elongation factor 1-alpha (tef1) gene, partial cds	BRA
MN457859.1	Diaporthe sp.	Brazil	UNVERIFIED: Diaporthe sp. strain JB283 translation elongation factor 1-alpha-like (tef1) gene, partial sequence	BRA
MN457858.1	Diaporthe sp.	Brazil	UNVERIFIED: Diaporthe sp. strain JB237 translation elongation factor 1-alpha-like (tef1) gene, partial sequence	BRA
MN457857.1	Diaporthe sp.	Brazil	UNVERIFIED: Diaporthe sp. strain JB236 translation elongation factor 1-alpha-like (tef1) gene, partial sequence	BRA
MN457855.1	Diaporthe sp.	Brazil	UNVERIFIED: Diaporthe sp. strain JB209 translation elongation factor 1-alpha-like (tef1) gene, partial sequence	BRA
MN457850.1	Diaporthe sp.	Brazil	UNVERIFIED: Diaporthe sp. strain JB09 translation elongation factor 1-alpha-like (tef1) gene, partial sequence	BRA
KY461114.1	Diaporthe sp.	Brazil	Diaporthe sp. isolate LMICRO1464 translation elongation factor 1-alpha (tef1) gene, intron	BRA
KY461111.1	Diaporthe sp.	Brazil	Diaporthe sp. isolate LMICRO423 translation elongation factor 1-alpha (tef1) gene, intron	BRA
KC343929.1	Diaporthe sp. 1 RG-2013	Brazil	Diaporthe sp. 1 RG-2013 strain LGMF947 translation elongation factor 1-alpha (tef1) gene, partial cds	BRA
KC343930.1	Diaporthe sp. 2 RG-2013	Brazil	Diaporthe sp. 2 RG-2013 strain LGMF932 translation elongation factor 1-alpha (tef1) gene, partial cds	BRA
KC343932.1	Diaporthe sp. 4 RG-2013	Brazil	Diaporthe sp. 4 RG-2013 strain LGMF944 translation elongation factor 1-alpha (tef1) gene, partial cds	BRA
KC343937.1	Diaporthe sp. 8 RG-2013	Brazil	Diaporthe sp. 8 RG-2013 strain LGMF925 translation elongation factor 1-alpha (tef1) gene, intron	BRA
KP182386.1	Diaporthe sp. CMT71	Brazil	Diaporthe sp. CMT71 translation elongation factor 1-alpha (tef1) gene, partial cds	BRA
MG559540.1	Diaporthe sp. RB-2018a	Brazil	Diaporthe sp. RB-2018a strain CDA 730 translation elongation factor 1-alpha (TEF1) gene, partial cds	BRA
MG559539.1	Diaporthe sp. RB-2018a	Brazil	Diaporthe sp. RB-2018a strain CDA 728 translation elongation factor 1-alpha (TEF1) gene, partial cds	BRA
KC343941.1	Diaporthe tecomae	Brazil	Diaporthe tecomae strain CBS 100547 translation elongation factor 1-alpha (tef1) gene, partial cds	BRA
KY461103.1	Diaporthe terebinthifolii	Brazil	Diaporthe terebinthifolii isolate LMICRO387 translation elongation factor 1-alpha (tef1) gene, intron	BRA
KY461101.1	Diaporthe terebinthifolii	Brazil	Diaporthe terebinthifolii isolate LMICRO419 translation elongation factor 1-alpha (tef1) gene, intron	BRA
KC343945.1	Diaporthe terebinthifolii	Brazil	Diaporthe terebinthifolii strain LGMF913 translation elongation factor 1-alpha (tef1) gene, partial cds	BRA
KC343944.1	Diaporthe terebinthifolii	Brazil	Diaporthe terebinthifolii strain LGMF909 translation elongation factor 1-alpha (tef1) gene, intron	BRA
KC343943.1	Diaporthe terebinthifolii	Brazil	Diaporthe terebinthifolii strain LGMF907 translation elongation factor 1-alpha (tef1) gene, partial cds	BRA
KC343942.1	Diaporthe terebinthifolii	Brazil	Diaporthe terebinthifolii strain CBS 133180 translation elongation factor 1-alpha (tef1) gene, partial cds	BRA
KX886831.1	Elsinoe abutilonis	Brazil	Elsinoe abutilonis strain CBS 510.50 translation elongation factor 1-alpha (TEF1) gene, partial cds	BRA
KX886832.1	Elsinoe ampelina	Brazil	Elsinoe ampelina strain CBS 208.25 translation elongation factor 1-alpha (TEF1) gene, partial cds	BRA
KX886839.1	Elsinoe arachidis	Brazil	Elsinoe arachidis strain CPC 18533 translation elongation factor 1-alpha (TEF1) gene, partial cds	BRA
KX886838.1	Elsinoe arachidis	Brazil	Elsinoe arachidis strain CPC 18529 translation elongation factor 1-alpha (TEF1) gene, partial cds	BRA
KX886837.1	Elsinoe arachidis	Brazil	Elsinoe arachidis strain CBS 511.50 translation elongation factor 1-alpha (TEF1) gene, partial cds	BRA
KX886840.1	Elsinoe arrudai	Brazil	Elsinoe arrudai strain CBS 220.50 translation elongation factor 1-alpha (TEF1) gene, partial cds	BRA
KX886841.1	Elsinoe asclepiadea	Brazil	Elsinoe asclepiadea strain CPC 18544 translation elongation factor 1-alpha (TEF1) gene, partial cds	BRA
KX886844.1	Elsinoe australis	Brazil	Elsinoe australis strain CBS 314.32 translation elongation factor 1-alpha (TEF1) gene, partial cds	BRA
KX886842.1	Elsinoe australis	Brazil	Elsinoe australis strain CBS 229.64 translation elongation factor 1-alpha (TEF1) gene, partial cds	BRA
KX886849.1	Elsinoe bidentis	Brazil	Elsinoe bidentis strain CPC 18586 translation elongation factor 1-alpha (TEF1) gene, partial cds	BRA
KX886848.1	Elsinoe bidentis	Brazil	Elsinoe bidentis strain CPC 18526 translation elongation factor 1-alpha (TEF1) gene, partial cds	BRA
KX886847.1	Elsinoe bidentis	Brazil	Elsinoe bidentis strain CBS 512.50 translation elongation factor 1-alpha (TEF1) gene, partial cds	BRA
KF421125.1	Elsinoe bidentis	Brazil	Sphaceloma bidentis strain COAD 1091 translation elongation factor 1-alpha (tef1) gene, partial cds	BRA
KX886850.1	Elsinoe brasiliensis	Brazil	Elsinoe brasiliensis strain CPC 18528 translation elongation factor 1-alpha (TEF1) gene, partial cds	BRA
KX886851.1	Elsinoe caleae	Brazil	Elsinoe caleae strain CBS 221.50 translation elongation factor 1-alpha (TEF1) gene, partial cds	BRA
KX886852.1	Elsinoe centrolobii	Brazil	Elsinoe centrolobii strain CBS 222.50 translation elongation factor 1-alpha (TEF1) gene, partial cds	BRA
KX886854.1	Elsinoe citricola	Brazil	Elsinoe citricola strain CPC 18570 translation elongation factor 1-alpha (TEF1) gene, partial cds	BRA
KX886853.1	Elsinoe citricola	Brazil	Elsinoe citricola strain CPC 18535 translation elongation factor 1-alpha (TEF1) gene, partial cds	BRA
KX886856.1	Elsinoe diospyri	Brazil	Elsinoe diospyri strain CBS 223.50 translation elongation factor 1-alpha (TEF1) gene, partial cds	BRA
KX886860.1	Elsinoe erythrinae	Brazil	Elsinoe erythrinae strain CPC 18542 translation elongation factor 1-alpha (TEF1) gene, partial cds	BRA
[truncated: 21,580 more rows]
