# Supplementary material for: The contribution of tropical long-term studies to mycology
Source: IMA Fungus. 2024 Nov 11;15:35. doi: 10.1186/s43008-024-00166-5 (PMC11552369; doi:10.1186/s43008-024-00166-5)
Supplement: Supplementary file 6 — Additional file 6. Provides RPB2 nucleotide data from NCBI used to create Fig. 3. [file 43008_2024_166_MOESM6_ESM.csv]

accession	organism	country	definition	country_code
JN989328.1	Cryptococcus gattii VGI	Aruba	Cryptococcus gattii strain AFLP6_CBS1930 RPB2 (RPB2) gene, partial cds	ABW
EF211560.1	Cryptococcus neoformans	Aruba	Cryptococcus gattii strain CBS1930 DNA-dependent RNA polymerase II second largest subunit (RPB2) gene, partial cds	ABW
KF366452.1	Parathyridaria percutanea	Aruba	Roussoella percutanea strain CBS 868.95 RNA polymerase II second largest subunit (RPB2) gene, partial cds	ABW
LT993494.1	Chaetomium seminudum	Angola	Chaetomium seminudum partial RPB2 gene for RNA polymerase II large subunit 2	AGO
KC108036.1	Dirina angolana	Angola	Dirina angolana bio-material Anders Tehler 9730 RNA polymerase II second largest subunit (RPB2) gene, partial cds	AGO
KC108035.1	Dirina angolana	Angola	Dirina angolana bio-material Anders Tehler 9716 RNA polymerase II second largest subunit (RPB2) gene, partial cds	AGO
KC108034.1	Dirina angolana	Angola	Dirina angolana bio-material Anders Tehler 9703 RNA polymerase II second largest subunit (RPB2) gene, partial cds	AGO
KC108148.1	Dirina jamesii	Angola	Dirina jamesii bio-material Anders Tehler 9742-22 RNA polymerase II second largest subunit (RPB2) gene, partial cds	AGO
KC108147.1	Dirina jamesii	Angola	Dirina jamesii bio-material Anders Tehler 9742-21 RNA polymerase II second largest subunit (RPB2) gene, partial cds	AGO
MK047539.1	Gnomoniopsis angolensis	Angola	Gnomoniopsis angolensis culture CBS:145057 DNA-directed RNA polymerase II second largest subunit (rpb2) gene, partial cds	AGO
JX902004.1	Pseudocercospora angolensis	Angola	Pseudocercospora angolensis strain CBS 149.53 RNA polymerase II subunit (RPB2) gene, partial cds	AGO
MK047538.1	Pseudopithomyces angolensis	Angola	Pseudopithomyces angolensis culture CBS:145056 DNA-directed RNA polymerase II second largest subunit (rpb2) gene, partial cds	AGO
LN606800.1	Desmazierella acicola	Albania	Desmazierella acicola partial RPB2 gene for DNA-dependent RNA polymerase II, isolate NK343, culture collection CCF 4814	ALB
LT629332.1	Amylostereum chailletii	Andorra	Amylostereum chailletii partial RPB2 gene for RNA polymerase II large subunit 2, specimen voucher MA:Fungi:61760, isolate ExBIOFungi10171	AND
JN811411.1	Cladonia macroceras	Andorra	Cladonia macroceras isolate 2MACRO RNA polymerase II second largest subunit (RPB2) gene, partial cds	AND
KC525246.1	Cladonia sp. 2 RPB-2013	Andorra: Soldeu	Cladonia sp. 2 RPB-2013 isolate 10HAMMER RNA polymerase subunit II second largest subunit (RPB2) gene, partial cds	AND
KT216977.1	Hebeloma pseudofragilipes	Andorra	Hebeloma pseudofragilipes isolate 6021 RNA polymerase II second largest subunit (RPB2) gene, partial cds	AND
JX459750.1	[Candida] haemuloni	Argentina	Candida haemulonis strain CNMCL4642 DNA-dependent RNA polymerase II second largest subunit (RPB2) gene, partial cds	ARG
JX459749.1	[Candida] haemuloni	Argentina	Candida haemulonis strain CNMCL4641 DNA-dependent RNA polymerase II second largest subunit (RPB2) gene, partial cds	ARG
JX459748.1	[Candida] haemuloni	Argentina	Candida haemulonis strain CNMCL4640 DNA-dependent RNA polymerase II second largest subunit (RPB2) gene, partial cds	ARG
JX459747.1	[Candida] haemuloni	Argentina	Candida haemulonis strain CNMCL3458 DNA-dependent RNA polymerase II second largest subunit (RPB2) gene, partial cds	ARG
KC584428.1	Alternaria simsimi	Argentina	Alternaria simsimi strain CBS 115265 RNA polymerase II second largest subunit (RPB2) gene, partial cds	ARG
MF978329.1	Artomyces adrienneae	Argentina: Futaleufu, Chubut, Parque Nacional de los Alerces	Artomyces adrienneae strain TFB8291 second largest subunit RNA polymerase II (rpb2) gene, partial cds	ARG
MG517810.1	Aspergillus arachidicola	Argentina	Aspergillus arachidicola strain DTO 010-H5 RNA polymerase II second largest subunit (RPB2) gene, partial cds	ARG
MG517803.1	Aspergillus arachidicola	Argentina	Aspergillus arachidicola strain DTO 009-G4 RNA polymerase II second largest subunit (RPB2) gene, partial cds	ARG
MG517802.1	Aspergillus arachidicola	Argentina	Aspergillus arachidicola strain DTO 009-G3 RNA polymerase II second largest subunit (RPB2) gene, partial cds	ARG
MG517929.1	Aspergillus caelatus	Argentina	Aspergillus caelatus strain DTO 276-I2 RNA polymerase II second largest subunit (RPB2) gene, partial cds	ARG
KU866934.1	Aspergillus chinensis	Argentina	Aspergillus chinensis strain CBS 114510 RNA polymerase II second largest subunit (RPB2) gene, partial cds	ARG
MG517799.1	Aspergillus minisclerotigenes	Argentina	Aspergillus minisclerotigenes strain DTO 009-F7 RNA polymerase II second largest subunit (RPB2) gene, partial cds	ARG
MG517798.1	Aspergillus minisclerotigenes	Argentina	Aspergillus minisclerotigenes strain DTO 009-F6 RNA polymerase II second largest subunit (RPB2) gene, partial cds	ARG
MG517797.1	Aspergillus minisclerotigenes	Argentina	Aspergillus minisclerotigenes strain DTO 009-F5 RNA polymerase II second largest subunit (RPB2) gene, partial cds	ARG
HF954978.1	Aspergillus posadasensis	Argentina:Alberto Roth botanical garden	Aspergillus posadasensis partial rpb2 gene for RNA polymerase II second largest subunit, strain FMR 12322	ARG
HF954977.1	Aspergillus posadasensis	Argentina:Alberto Roth botanical garden	Aspergillus posadasensis partial rpb2 gene for RNA polymerase II second largest subunit, strain FMR 12168	ARG
MG517809.1	Aspergillus pseudocaelatus	Argentina	Aspergillus pseudocaelatus strain DTO 010-H4 RNA polymerase II second largest subunit (RPB2) gene, partial cds	ARG
MG517838.1	Aspergillus vandermerwei	Argentina	Aspergillus vandermerwei strain DTO 069-D2 RNA polymerase II second largest subunit (RPB2) gene, partial cds	ARG
JX065194.1	Auricularia fuscosuccinea	Argentina: Parque Provincial de la Araucaria, San Pedro, Misiones	Auricularia fuscosuccinea isolate TFB11289 RNA polymerase II second largest subunit (rpb2) gene, partial cds	ARG
JX065193.1	Auricularia fuscosuccinea	Argentina: Lomas de Zamora, Llavallol, Buenos Aires	Auricularia fuscosuccinea isolate TFB10743 RNA polymerase II second largest subunit (rpb2) gene, partial cds	ARG
JQ301757.2	Caloplaca cf. squamosa Gaya 49	Argentina: Villaciencio	Caloplaca cf. squamosa Gaya 49 RNA polymerase II second largest subunit (RPB2) gene, partial cds	ARG
MF978339.1	Calvatia rubroflava	Argentina: Urugua Provincial Park, Wanda General, Belgrano	Calvatia rubroflava strain TFB11269 second largest subunit RNA polymerase II (rpb2) gene, partial cds	ARG
MT018061.1	Chaetasbolisia argentina	Argentina	Chaetasbolisia argentina strain CBS 148.94 DNA-directed RNA polymerase II second largest subunit (RPB2) gene, partial cds	ARG
FJ666393.1	Chaetomidium triangulare	Argentina: Tucuman	Chaetomidium triangulare culture-collection FMR:7545 RNA polymerase II subunit (RPB2) gene, partial cds	ARG
JN985515.1	Chlorociboria argentinensis	Argentina	Chlorociboria argentinensis strain SA188 RPB2 (RPB2) gene, partial cds	ARG
JN985507.1	Chlorociboria argentinensis	Argentina	Chlorociboria argentinensis strain SA86 RPB2 (RPB2) gene, partial cds	ARG
MK179826.1	Cladonia cenotea	Argentina: Tierra del Fuego	UNVERIFIED: Cladonia cenotea isolate LK81 RNA polymerase II second largest subunit-like (RPB2) gene, partial sequence	ARG
MK180115.1	Cladonia subsubulata	Argentina: Tierra del Fuego	UNVERIFIED: Cladonia subsubulata isolate AT725 RNA polymerase II second largest subunit-like (RPB2) gene, partial sequence	ARG
MK180142.1	Cladonia ustulata	Argentina: Tierra del Fuego	UNVERIFIED: Cladonia ustulata isolate AT726 RNA polymerase II second largest subunit-like (RPB2) gene, partial sequence	ARG
JX083680.1	Claviceps spartinae	Argentina: Celpa Marsh	Claviceps spartinae isolate ARG1 DNA-dependent RNA polymerase second largest subunit (RPB2) gene, partial cds	ARG
MF978344.1	Clitocybe sp.	Argentina: San Martin de Los Andes, Lacar, Route 48	Clitocybe sp. strain TFB8388 second largest subunit RNA polymerase II (rpb2) gene, partial cds	ARG
MF978348.1	Clitocybula dusenii	Argentina: Neuquen, Villa d'Angostura, Parque Nacional de Los Arraynes	Clitocybula dusenii strain TFB8364 second largest subunit RNA polymerase II (rpb2) gene, partial cds	ARG
MF978337.1	Clitocybula dusenii	Argentina: Parque Nacional de Los Alerces, south shore Lago Verde, Esquel	Clitocybula dusenii strain TFB8318 second largest subunit RNA polymerase II (rpb2) gene, partial cds	ARG
MF978340.1	Cortinarius sp.	Argentina: Parque Nacional de Los Alerces	Cortinarius sp. strain TFB8522 second largest subunit RNA polymerase II (rpb2) gene, partial cds	ARG
KP070724.1	Cortinarius sp. EN-2013a	Argentina	Cortinarius sp. EN-2013a voucher EN155(CORD) RNA polymerase II second largest subunit (RPB2) gene, partial cds	ARG
KP070723.1	Cortinarius sp. EN-2013a	Argentina	Cortinarius sp. EN-2013a voucher EN154(CORD) RNA polymerase II second largest subunit (RPB2) gene, partial cds	ARG
KP070727.1	Cortinarius sp. EN-2013b	Argentina	Cortinarius sp. EN-2013b voucher EN159(CORD) RNA polymerase II second largest subunit (RPB2) gene, partial cds	ARG
KP070726.1	Cortinarius sp. EN-2013c	Argentina	Cortinarius sp. EN-2013c voucher EN161(CORD) RNA polymerase II second largest subunit (RPB2) gene, partial cds	ARG
KP070725.1	Cortinarius sp. NP-2015	Argentina	Cortinarius sp. NP-2015 voucher EN255(CORD) RNA polymerase II second largest subunit (RPB2) gene, partial cds	ARG
KY624265.1	Creosphaeria sassafras	Argentina	UNVERIFIED: Creosphaeria sassafras DNA-directed RNA polymerase II subunit-like (RPB2) gene, partial sequence	ARG
EF211468.1	Cryptococcus neoformans var. grubii	Argentina	Cryptococcus neoformans var. grubii strain CBS996 DNA-dependent RNA polymerase II second largest subunit (RPB2) gene, partial cds	ARG
KY624251.1	Daldinia theissenii	Argentina	UNVERIFIED: Daldinia theissenii culture CBS:113044 DNA-directed RNA polymerase II subunit-like (RPB2) gene, partial sequence	ARG
KU684291.1	Daldinia theissenii	Argentina: Iquazu	Daldinia sp. DP-2013d isolate CBS 113044 RNA polymerase II second largest subunit (RPB2) gene, partial cds	ARG
MF978338.1	Deconica citrispora	Argentina: Neuquen, Villa d'Angostura, 5 km past Aquas Blancas	Deconica citrispora strain TFB8651 second largest subunit RNA polymerase II (rpb2) gene, partial cds	ARG
MF978343.1	Deconica sp.	Argentina: Parque Nacional de Los Alerces, Puerto Chucoa	Deconica sp. strain TFB8623 second largest subunit RNA polymerase II (rpb2) gene, partial cds	ARG
MT018154.1	Didymella americana	Argentina	Didymella americana strain CBS 112525 DNA-directed RNA polymerase II second largest subunit (RPB2) gene, partial cds	ARG
KF310048.1	Elasticomyces elasticus	Argentina	Elasticomyces elasticus strain CCFEE 5506 RNA polymerase II second largest subunit (RPB2) gene, partial cds	ARG
KX887080.1	Elsinoe australis	Argentina	Elsinoe australis strain CBS 230.64 RNA polymerase II second largest subunit (RPB2) gene, partial cds	ARG
KX887132.1	Elsinoe mattiroloanum	Argentina	Elsinoe mattiroloanum strain CBS 348.36 RNA polymerase II second largest subunit (RPB2) gene, partial cds	ARG
KX887131.1	Elsinoe mattiroloanum	Argentina	Elsinoe mattiroloanum strain CBS 287.64 RNA polymerase II second largest subunit (RPB2) gene, partial cds	ARG
KX887155.1	Elsinoe populi	Argentina	Elsinoe populi strain CBS 290.64 RNA polymerase II second largest subunit (RPB2) gene, partial cds	ARG
KX887154.1	Elsinoe populi	Argentina	Elsinoe populi strain CBS 289.64 RNA polymerase II second largest subunit (RPB2) gene, partial cds	ARG
KT895902.1	Fibroporia gossypium	Argentina	Fibroporia gossypium voucher 3994 RNA polymerase II second largest subunit (RPB2) gene, partial cds	ARG
KF444745.1	Fomitiporia neotropica	Argentina	Fomitiporia sp. MA-2013b culture-collection MUCL:51336 RNA polymerase II second largest subunit (RPB2) gene, partial cds	ARG
KF444744.1	Fomitiporia neotropica	Argentina	Fomitiporia sp. MA-2013b culture-collection MUCL:51335 RNA polymerase II second largest subunit (RPB2) gene, partial cds	ARG
KF444742.1	Fomitiporia neotropica	Argentina	Fomitiporia sp. MA-2013b culture-collection MUCL:49549 RNA polymerase II second largest subunit (RPB2) gene, partial cds	ARG
JQ088007.1	Fomitiporia sp. CBS 386.66	Argentina	Fomitiporia sp. CBS 386.66 strain MUCL 46181 RNA polymerase II second largest subunit (RPB2) gene, partial cds	ARG
JQ087993.1	Fomitiporia sp. MUCL 47756	Argentina	Fomitiporia sp. MUCL 47756 RNA polymerase II second largest subunit (RPB2) gene, partial cds	ARG
JQ087994.1	Fomitiporia sp. MUCL 47757	Argentina	Fomitiporia sp. MUCL 47757 RNA polymerase II second largest subunit (RPB2) gene, partial cds	ARG
JQ087995.1	Fomitiporia sp. MUCL 47758	Argentina	Fomitiporia sp. MUCL 47758 RNA polymerase II second largest subunit (RPB2) gene, partial cds	ARG
MH484888.1	Fusarium glycines	Argentina	Fusarium glycines strain CBS 200.89 RNA polymerase II second largest subunit (RPB2) gene, partial cds	ARG
MH484869.1	Fusarium glycines	Argentina	Fusarium glycines strain CBS 214.49 RNA polymerase II second largest subunit (RPB2) gene, partial cds	ARG
MK033052.1	Fusarium sp.	Argentina	Fusarium sp. strain RC-J1174 RNA polymerase II (RPB2) gene, partial cds	ARG
MK033051.1	Fusarium sp.	Argentina	Fusarium sp. strain RC-J1802 RNA polymerase II (RPB2) gene, partial cds	ARG
MK033050.1	Fusarium sp.	Argentina	Fusarium sp. strain RC-J1752 RNA polymerase II (RPB2) gene, partial cds	ARG
MK033049.1	Fusarium sp.	Argentina	Fusarium sp. strain RC-J1671 RNA polymerase II (RPB2) gene, partial cds	ARG
MK033048.1	Fusarium sp.	Argentina	Fusarium sp. strain RC-J1634 RNA polymerase II (RPB2) gene, partial cds	ARG
MK033047.1	Fusarium sp.	Argentina	Fusarium sp. strain RC-J1581 RNA polymerase II (RPB2) gene, partial cds	ARG
MK033045.1	Fusarium sp.	Argentina	Fusarium sp. strain RC-J139 RNA polymerase II (RPB2) gene, partial cds	ARG
MK033043.1	Fusarium sp.	Argentina	Fusarium sp. strain RC-J80 RNA polymerase II (RPB2) gene, partial cds	ARG
MK033042.1	Fusarium sp.	Argentina	Fusarium sp. strain RC-J1411 RNA polymerase II (RPB2) gene, partial cds	ARG
MK033041.1	Fusarium sp.	Argentina	Fusarium sp. strain RC-J1396 RNA polymerase II (RPB2) gene, partial cds	ARG
MK033040.1	Fusarium sp.	Argentina	Fusarium sp. strain RC-J1332 RNA polymerase II (RPB2) gene, partial cds	ARG
MK033037.1	Fusarium sp.	Argentina	Fusarium sp. strain RC-J1242 RNA polymerase II (RPB2) gene, partial cds	ARG
MK033036.1	Fusarium sp.	Argentina	Fusarium sp. strain RC-J1210 RNA polymerase II (RPB2) gene, partial cds	ARG
MK033032.1	Fusarium sp.	Argentina	Fusarium sp. strain RC-J1093 RNA polymerase II (RPB2) gene, partial cds	ARG
MK033031.1	Fusarium sp.	Argentina	Fusarium sp. strain RC-J1053 RNA polymerase II (RPB2) gene, partial cds	ARG
MK033030.1	Fusarium sp.	Argentina	Fusarium sp. strain RC-J293 RNA polymerase II (RPB2) gene, partial cds	ARG
MK033028.1	Fusarium sp.	Argentina	Fusarium sp. strain RC-J1001 RNA polymerase II (RPB2) gene, partial cds	ARG
KP270984.1	Fusarium subglutinans	Argentina	Fusarium subglutinans strain RCFS0639 RNA polymerase II (RPB2) gene, partial cds	ARG
KP270983.1	Fusarium subglutinans	Argentina	Fusarium subglutinans strain RCFS0528 RNA polymerase II (RPB2) gene, partial cds	ARG
KP270982.1	Fusarium subglutinans	Argentina	Fusarium subglutinans strain RCFS0521 RNA polymerase II (RPB2) gene, partial cds	ARG
KP270986.1	Fusarium temperatum	Argentina	Fusarium temperatum strain RCFT0983 RNA polymerase II (RPB2) gene, partial cds	ARG
KP270985.1	Fusarium temperatum	Argentina	Fusarium temperatum strain RCFT0903 RNA polymerase II (RPB2) gene, partial cds	ARG
KP270987.1	Fusarium temperatum	Argentina	Fusarium temperatum strain RCFT0997 RNA polymerase II (RPB2) gene, partial cds	ARG
MK825486.1	Geomorium gamundiae	Argentina	Geomorium gamundiae voucher FLAS-F-62851 DNA-directed RNA polymerase II subunit (RPB2) gene, partial cds	ARG
MK825485.1	Geomorium gamundiae	Argentina	Geomorium gamundiae voucher FLAS DNA-directed RNA polymerase II subunit (RPB2) gene, partial cds	ARG
MK825489.1	Geomorium geodon	Argentina	Geomorium geodon voucher MES-1239 DNA-directed RNA polymerase II subunit (RPB2) gene, partial cds	ARG
MK825490.1	Geomorium singeri	Argentina	Geomorium singeri voucher MES-1986 DNA-directed RNA polymerase II subunit (RPB2) gene, partial cds	ARG
MF978333.1	Gymnopus sp.	Argentina: Bariloche, Nahuel Huapi National Park, Puerto Blest	Gymnopus sp. strain TFB8349 second largest subunit RNA polymerase II (rpb2) gene, partial cds	ARG
LT992033.1	Hamigera paravellanea	Argentina	Hamigera paravellanea partial RPB2 gene for RNA polymerase II large subunit 2	ARG
LT991984.1	Hamigera paravellanea	Argentina	Hamigera paravellanea partial RPB2 gene for RNA polymerase II large subunit 2	ARG
LT991985.1	Hamigera terricola	Argentina	Hamigera terricola partial RPB2 gene for RNA polymerase II large subunit 2	ARG
MF978332.1	Hypholoma frowardii	Argentina: Bariloche, Nahuel Huapi National Park, Puerto Blest	Hypholoma frowardii strain TFB8348 second largest subunit RNA polymerase II (rpb2) gene, partial cds	ARG
MK135891.1	Hypomontagnella barbarensis	Argentina	Hypomontagnella barbarensis strain STMA 14081 RNA polymerase II second largest subunit (RPB2) gene, partial cds	ARG
KU685927.1	Laccaria galerinoides	Argentina	Laccaria galerinoides voucher F1080983 RNA polymerase II subunit 2 (RPB2) gene, partial cds	ARG
KU685928.1	Laccaria proximella	Argentina: Neuquen	Laccaria proximella voucher F1081079 RNA polymerase II subunit 2 (RPB2) gene, partial cds	ARG
HF954976.1	Leiothecium cristatum	Argentina:Iguazu National Park	//////////organism=''Leiothecium cristatum partial rpb2 gene for RNA polymerase II second largest subunit, strain FMR 11998	ARG
LT992258.1	Leiothecium ellipsoideum	Argentina	Leiothecium ellipsoideum partial RPB2 gene for RNA polymerase II large subunit 2	ARG
LT992257.1	Leiothecium ellipsoideum	Argentina	Leiothecium ellipsoideum partial RPB2 gene for RNA polymerase II large subunit 2	ARG
LT992256.1	Leiothecium ellipsoideum	Argentina	Leiothecium ellipsoideum partial RPB2 gene for RNA polymerase II large subunit 2	ARG
MF978351.1	Lentinellus perstrictifolius	Argentina: Buenos Aires, Llavallol Lomas de Zamora, Bosque des Santa Catalina	Lentinellus perstrictifolius strain TFB10740 second largest subunit RNA polymerase II (rpb2) gene, partial cds	ARG
KY494866.1	Lysurus cruciatus	Argentina	Lysurus cruciatus voucher MLHC-296 RNA polymerase II second largest subunit (RPB2) gene, partial cds	ARG
KY494867.1	Lysurus sphaerocephalum	Argentina	Lysurus sphaerocephalum voucher MLHC-442 RNA polymerase II second largest subunit (RPB2) gene, partial cds	ARG
KY494865.1	Lysurus sphaerocephalum	Argentina	Lysurus sphaerocephalum voucher MLHC-232 RNA polymerase II second largest subunit (RPB2) gene, partial cds	ARG
MF978327.1	Macrotyphula sp.	Argentina: Bariloche, Nahuel Huapi National Park, Puerto Blest	Macrotyphula sp. strain TFB8346 second largest subunit RNA polymerase II (rpb2) gene, partial cds	ARG
JQ813301.1	Melanohalea aff. ushuaiensis SL-2012	Argentina	Melanohalea aff. ushuaiensis SL-2012 clone 6045 RNA polymerase II second largest subunit (RPB2) gene, complete cds	ARG
KF310067.1	Meristemomyces frigidus	Argentina	Meristemomyces frigidus strain CCFEE 5508 RNA polymerase II second largest subunit (RPB2) gene, partial cds	ARG
KF310066.1	Meristemomyces frigidus	Argentina	Meristemomyces frigidus strain CCFEE 5507 RNA polymerase II second largest subunit (RPB2) gene, partial cds	ARG
MF966626.1	Metarhizium argentinense	Argentina	Metarhizium argentinense isolate CEP424 RNA polymerase second largest subunit (RPB2) gene, partial cds	ARG
MF966622.1	Metarhizium argentinense	Argentina	Metarhizium argentinense isolate CEP414 RNA polymerase second largest subunit (RPB2) gene, partial cds	ARG
SBHS00000000.1	Metarhizium rileyi	Argentina: Chivilcoy, Buenos Aires	Metarhizium rileyi strain Cep018-CH2, whole genome shotgun sequencing project	ARG
KJ569625.1	Morchella sp. Mel-37	Argentina	Morchella sp. Mel-37 strain CIEFAP74 DNA-dependent RNA polymerase II (RPB2) gene, partial cds	ARG
KJ569624.1	Morchella sp. Mel-37	Argentina	Morchella sp. Mel-37 strain CIEFAP71 DNA-dependent RNA polymerase II (RPB2) gene, partial cds	ARG
KJ569623.1	Morchella sp. Mel-37	Argentina	Morchella sp. Mel-37 strain CIEFAP69 DNA-dependent RNA polymerase II (RPB2) gene, partial cds	ARG
KJ569622.1	Morchella sp. Mel-37	Argentina	Morchella sp. Mel-37 strain CIEFAP61 DNA-dependent RNA polymerase II (RPB2) gene, partial cds	ARG
KJ569621.1	Morchella sp. Mel-37	Argentina	Morchella sp. Mel-37 strain CIEFAP57 DNA-dependent RNA polymerase II (RPB2) gene, partial cds	ARG
KJ569620.1	Morchella sp. Mel-37	Argentina	Morchella sp. Mel-37 strain CIEFAP5 DNA-dependent RNA polymerase II (RPB2) gene, partial cds	ARG
MT018302.1	Neoascochyta argentina	Argentina	Neoascochyta argentina strain CBS 112524 DNA-directed RNA polymerase II second largest subunit (RPB2) gene, partial cds	ARG
JQ954482.1	Nothojafnea cf. thaxteri N10	Argentina	UNVERIFIED: Nothojafnea cf. thaxteri N10 RNA polymerase II second largest subunit-like (RPB2) gene, partial sequence	ARG
MN983642.1	Nothophoma infossa	Argentina: de Buenos Aires, La Plata	Nothophoma infossa strain CBS 123394 DNA-directed RNA polymerase II second largest subunit (RPB2) gene, partial cds	ARG
KT389659.1	Nothophoma infossa	Argentina	Nothophoma infossa strain CBS 123395 RNA polymerase II second largest subunit (RPB2) gene, partial cds	ARG
KF830063.1	Pachylepyrium fulvidula	Argentina: Tucuman, Tapia	Phaeomarasmius fulvidulus strain T1495 (isotype) RNA polymerase II second largest subunit (rpb2) gene, partial cds	ARG
KJ152499.1	Palicella glaucopa	Argentina	Palicella glaucopa strain PRF2504a RNA polymerase II second largest subunit (RPB2) gene, partial cds	ARG
KJ152498.1	Palicella glaucopa	Argentina	Palicella glaucopa strain PRF2504d RNA polymerase II second largest subunit (RPB2) gene, partial cds	ARG
KJ152497.1	Palicella glaucopa	Argentina	Palicella glaucopa strain PRF3174 RNA polymerase II second largest subunit (RPB2) gene, partial cds	ARG
KJ152496.1	Palicella glaucopa	Argentina	Palicella glaucopa strain PRF2504b RNA polymerase II second largest subunit (RPB2) gene, partial cds	ARG
KJ152495.1	Palicella glaucopa	Argentina	Palicella glaucopa strain PRF2539 RNA polymerase II second largest subunit (RPB2) gene, partial cds	ARG
KJ152494.1	Palicella glaucopa	Argentina	Palicella glaucopa strain PRF2447 RNA polymerase II second largest subunit (RPB2) gene, partial cds	ARG
KJ152493.1	Palicella glaucopa	Argentina	Palicella glaucopa strain PRF2504c RNA polymerase II second largest subunit (RPB2) gene, partial cds	ARG
KJ152492.1	Palicella glaucopa	Argentina	Palicella glaucopa strain PRF2540 RNA polymerase II second largest subunit (RPB2) gene, partial cds	ARG
MF978334.1	Panaeolus rickenii	Argentina: Chubut, Esquel, Parque Nacional de los Alerces	Panaeolus rickenii strain TFB8626 second largest subunit RNA polymerase II (rpb2) gene, partial cds	ARG
MF978335.1	Panaeolus sphinctrinus	Argentina: Chubut, Esquel, Parque Nacional de los Alerces	Panaeolus sphinctrinus strain TFB8627 second largest subunit RNA polymerase II (rpb2) gene, partial cds	ARG
JX996632.1	Penicillium allii-sativi	Argentina: Lavalle, Mendoza	Penicillium allii-sativi strain DTO 149B4 DNA-dependent RNA polymerase II second largest subunit (RPB2) gene, partial cds	ARG
JX996630.1	Penicillium allii-sativi	Argentina: Andrade, Rivadavia, Mendoza	Penicillium allii-sativi strain DTO 149B2 DNA-dependent RNA polymerase II second largest subunit (RPB2) gene, partial cds	ARG
JX996629.1	Penicillium allii-sativi	Argentina: Vistalba, Lujan, Mendoza	Penicillium allii-sativi strain DTO 149B1 DNA-dependent RNA polymerase II second largest subunit (RPB2) gene, partial cds	ARG
JX996628.1	Penicillium allii-sativi	Argentina: La Blanca, Maipu, Mendoza	Penicillium allii-sativi strain DTO 149A9 DNA-dependent RNA polymerase II second largest subunit (RPB2) gene, partial cds	ARG
JX996627.1	Penicillium allii-sativi	Argentina: Lavalle, Mendoza	Penicillium allii-sativi strain DTO 149A8 DNA-dependent RNA polymerase II second largest subunit (RPB2) gene, partial cds	ARG
JX996626.1	Penicillium allii-sativi	Argentina: Pocito, San Juan	Penicillium allii-sativi strain DTO 149A7 DNA-dependent RNA polymerase II second largest subunit (RPB2) gene, partial cds	ARG
JX996625.1	Penicillium allii-sativi	Argentina: La Holanda, Lavalle, Mendoza	Penicillium allii-sativi strain DTO 149A6 DNA-dependent RNA polymerase II second largest subunit (RPB2) gene, partial cds	ARG
JX996624.1	Penicillium allii-sativi	Argentina: Anchoris, Lujan, Mendoza	Penicillium allii-sativi strain DTO 149A5 DNA-dependent RNA polymerase II second largest subunit (RPB2) gene, partial cds	ARG
MN969105.1	Penicillium argentinense	Argentina	Penicillium argentinense strain CBS 130371 RNA polymerase II second largest subunit (RPB2) gene, partial cds	ARG
JX996685.1	Penicillium desertorum	Argentina: Chubut	Penicillium desertorum strain DTO 16B5 DNA-dependent RNA polymerase II second largest subunit (RPB2) gene, partial cds	ARG
JX996684.1	Penicillium desertorum	Argentina: Chubut	Penicillium desertorum strain DTO 015H9 DNA-dependent RNA polymerase II second largest subunit (RPB2) gene, partial cds	ARG
MN627763.1	Penicillium sp. LS-2020a	Argentina	Penicillium sp. LS-2020a isolate 263 RNA polymerase II (RPB2) gene, partial cds	ARG
JX996631.1	Penicillium vanluykii	Argentina: Villa Aberastain, Pocito, San Juan	Penicillium vanluykii strain DTO 149B3 DNA-dependent RNA polymerase II second largest subunit (RPB2) gene, partial cds	ARG
JQ088009.1	Phellinus tabaquilio	Argentina	Phellinus tabaquilio strain MUCL 47754 RNA polymerase II second largest subunit (RPB2) gene, partial cds	ARG
JQ088008.1	Phellinus tabaquilio	Argentina	Phellinus tabaquilio strain MUCL 46230 RNA polymerase II second largest subunit (RPB2) gene, partial cds	ARG
JQ088021.1	Phellinus uncisetus	Argentina	Phellinus uncisetus strain MUCL 47061 RNA polymerase II second largest subunit (RPB2) gene, partial cds	ARG
JQ088020.1	Phellinus uncisetus	Argentina	Phellinus uncisetus strain MUCL 46231 RNA polymerase II second largest subunit (RPB2) gene, partial cds	ARG
MF978336.1	Pholiota baeosperma	Argentina: Chubut, Vic. Trevlin	Pholiota baeosperma strain TFB8315 second largest subunit RNA polymerase II (rpb2) gene, partial cds	ARG
KY855870.1	Phyllosticta citricarpa	Argentina	Phyllosticta citricarpa strain CPC 16609 DNA-directed RNA polymerase II second largest subunit (RPB2) gene, partial cds	ARG
KY855868.1	Phyllosticta citricarpa	Argentina	Phyllosticta citricarpa strain CPC 16586 DNA-directed RNA polymerase II second largest subunit (RPB2) gene, partial cds	ARG
GU367097.1	Plagiostoma pulchellum	Argentina: Tucuman	Cryptodiaporthe pulchella strain LCM 623.01 voucher BPI 878974 RNA polymerase II (rpb2) gene, partial cds	ARG
MF978346.1	Pleurocollybia sp.	Argentina: Iguazu, Hotel Internacional	Pleurocollybia sp. strain TFB11308 second largest subunit RNA polymerase II (rpb2) gene, partial cds	ARG
MF978345.1	Pleuroflammula sp.	Argentina: Parque Nacional de Lago Puelo, north shore of Lago Puelo	Pleuroflammula sp. strain TFB8631 second largest subunit RNA polymerase II (rpb2) gene, partial cds	ARG
MT138443.1	Pleurotus albidus	Argentina	Pleurotus albidus voucher CBS:119924 RNA polymerase II second largest subunit (rpb2) gene, partial cds	ARG
KJ424387.1	Porpoloma portentosum	Argentina: Tierra del Fuego, Dept. Ushuaia, Valle Tierral Mayor	Porpoloma portentosum strain REH5788 voucher NYBG:REH5788 RNA polymerase II subunit RPB2 (rpb2) gene, partial cds	ARG
MF978352.1	Psilocybe pelliculosa	Argentina: Parque Nacional de Los Alerces	Psilocybe pelliculosa strain TFB8511 second largest subunit RNA polymerase II (rpb2) gene, partial cds	ARG
MF978342.1	Psilocybe pelliculosa	Argentina: Parque Nacional de Los Alerces	Psilocybe pelliculosa strain TFB8620 second largest subunit RNA polymerase II (rpb2) gene, partial cds	ARG
MF978325.1	Psilocybe pelliculosa	Argentina: Futaleufu, Chubut, Parque Nacional de los Alerces	Psilocybe pelliculosa strain TFB8301 second largest subunit RNA polymerase II (rpb2) gene, partial cds	ARG
MF978353.1	Ramaria gracilis	Argentina: Iguazu, Hotel Internacional, Sendera Macuco	Ramaria gracilis strain TFB10799 second largest subunit RNA polymerase II (rpb2) gene, partial cds	ARG
MF978350.1	Ramaria sp.	Argentina: Parque Nacional de Los Alerces, east shore of Lago Menendez	Ramaria sp. strain TFB8327 second largest subunit RNA polymerase II (rpb2) gene, partial cds	ARG
MF978349.1	Ramaria sp.	Argentina: Parque Nacional de Los Alerces	Ramaria sp. strain TFB8325 second largest subunit RNA polymerase II (rpb2) gene, partial cds	ARG
MF978341.1	Ramaria sp.	Argentina: Parque Nacional de Los Alerces	Ramaria sp. strain TFB8332 second largest subunit RNA polymerase II (rpb2) gene, partial cds	ARG
MF978326.1	Ramaria sp.	Argentina: Bariloche, Nahuel Huapi National Park, Puerto Blest	Ramaria sp. strain TFB8355 second largest subunit RNA polymerase II (rpb2) gene, partial cds	ARG
MF978324.1	Ramaria sp.	Argentina: Bariloche, Nahuel Huapi National Park, Puerto Blest	Ramaria sp. strain TFB8356 second largest subunit RNA polymerase II (rpb2) gene, partial cds	ARG
KC816935.1	Rhodocybe collybioides	Argentina	Rhodocybe collybioides voucher CORT:10417 TJB RNA polymerase II second largest subunit (RPB2) gene, partial cds	ARG
MF288889.1	Rickenella minuta	Argentina: Bariloche, Nahuel Huapi National Park, Lago Hess	Rickenella minuta strain MES2168 RNA polymerase II second largest subunit (rpb2) gene, partial cds	ARG
MF288888.1	Rickenella minuta	Argentina: Bariloche, Nahuel Huapi National Park, Los Rapidos	Rickenella minuta strain MES1950 RNA polymerase II second largest subunit (rpb2) gene, partial cds	ARG
MF288887.1	Rickenella minuta	Argentina: Bariloche, Nahuel Huapi National Park, Los Rapidos	Rickenella minuta strain MES1891 RNA polymerase II second largest subunit (rpb2) gene, partial cds	ARG
MF288886.1	Rickenella minuta	Argentina: Bariloche, Nahuel Huapi National Park, Los Rapidos	Rickenella minuta strain MES1965 RNA polymerase II second largest subunit (rpb2) gene, partial cds	ARG
MF288881.1	Rickenella minuta	Argentina: Bariloche, Nahuel Huapi National Park, Los Rapidos vicinity	Rickenella minuta strain MES1892 RNA polymerase II second largest subunit (rpb2) gene, partial cds	ARG
MF288880.1	Rickenella minuta	Argentina: (day 6) Lago Hermoso, Nauheul Hupai National Park	Rickenella minuta strain MES1259 RNA polymerase II second largest subunit (rpb2) gene, partial cds	ARG
KY624275.1	Rosellinia necatrix	Argentina	UNVERIFIED: Rosellinia necatrix culture CBS:349.36 DNA-directed RNA polymerase II subunit-like (RPB2) gene, partial sequence	ARG
MH156162.1	Ruhlandiella lophozoniae	Argentina	Ruhlandiella lophozoniae isolate MES1255 DNA-directed RNA polymerase II subunit RPB2 (rpb2) gene, partial cds	ARG
MH156163.1	Ruhlandiella lophozoniae	Argentina	UNVERIFIED: Ruhlandiella lophozoniae isolate MES1341 DNA-directed RNA polymerase II subunit RPB2-like (rpb2) gene, partial sequence	ARG
MH155171.1	Ruhlandiella lophozoniae	Argentina	Ruhlandiella lophozoniae isolate MES1341 DNA-directed RNA polymerase II subunit (RPB2) gene, partial cds	ARG
MH155170.1	Ruhlandiella lophozoniae	Argentina	Ruhlandiella lophozoniae isolate MES1255 DNA-directed RNA polymerase II subunit (RPB2) gene, partial cds	ARG
MH156156.1	Ruhlandiella patagonica	Argentina	Ruhlandiella patagonica isolate MES2159 DNA-directed RNA polymerase II subunit RPB2 (rpb2) gene, partial cds	ARG
MH156153.1	Ruhlandiella patagonica	Argentina	UNVERIFIED: Ruhlandiella patagonica isolate MES1284 DNA-directed RNA polymerase II subunit RPB2-like (rpb2) gene, partial sequence	ARG
MH156152.1	Ruhlandiella patagonica	Argentina	UNVERIFIED: Ruhlandiella patagonica isolate MES1277 DNA-directed RNA polymerase II subunit RPB2-like (rpb2) gene, partial sequence	ARG
MH156151.1	Ruhlandiella patagonica	Argentina	UNVERIFIED: Ruhlandiella patagonica isolate MES1273 DNA-directed RNA polymerase II subunit RPB2-like (rpb2) gene, partial sequence	ARG
MH156150.1	Ruhlandiella patagonica	Argentina	UNVERIFIED: Ruhlandiella patagonica isolate MES1187 DNA-directed RNA polymerase II subunit RPB2-like (rpb2) gene, partial sequence	ARG
MH156146.1	Ruhlandiella patagonica	Argentina	UNVERIFIED: Ruhlandiella patagonica isolate MES580 DNA-directed RNA polymerase II subunit RPB2-like (rpb2) gene, partial sequence	ARG
MH155165.1	Ruhlandiella patagonica	Argentina	Ruhlandiella patagonica isolate MES2159 DNA-directed RNA polymerase II subunit (RPB2) gene, partial cds	ARG
MH155162.1	Ruhlandiella patagonica	Argentina	Ruhlandiella patagonica isolate MES1284 DNA-directed RNA polymerase II subunit (RPB2) gene, partial cds	ARG
MH155161.1	Ruhlandiella patagonica	Argentina	Ruhlandiella patagonica isolate MES1277 DNA-directed RNA polymerase II subunit (RPB2) gene, partial cds	ARG
MH155160.1	Ruhlandiella patagonica	Argentina	Ruhlandiella patagonica isolate MES1273 DNA-directed RNA polymerase II subunit (RPB2) gene, partial cds	ARG
MH155159.1	Ruhlandiella patagonica	Argentina	Ruhlandiella patagonica isolate MES1187 DNA-directed RNA polymerase II subunit (RPB2) gene, partial cds	ARG
MH155155.1	Ruhlandiella patagonica	Argentina	Ruhlandiella sp. NK-2018b isolate MES580 DNA-directed RNA polymerase II subunit (RPB2) gene, partial cds	ARG
KM232356.1	Sarcopodium circinosetiferum	Argentina	Sarcopodium circinosetiferum strain CBS 100251 RNA polymerase II second largest subunit (rpb2) gene, partial cds	ARG
KM232355.1	Sarcopodium circinosetiferum	Argentina	Sarcopodium circinosetiferum strain CBS 100252 RNA polymerase II second largest subunit (rpb2) gene, partial cds	ARG
JX155571.1	Smittium cf. morbosum ARG-GM-2	Argentina	Smittium cf. morbosum ARG-GM-2 RNA polymerase II second largest subunit (RPB2) gene, partial cds	ARG
JX155584.1	Smittium tronadorium	Argentina	Smittium tronadorium strain ARG-24-2F RNA polymerase II second largest subunit (RPB2) gene, partial cds	ARG
JX155583.1	Smittium tronadorium	Argentina	Smittium tronadorium strain ARG-24-20F RNA polymerase II second largest subunit (RPB2) gene, partial cds	ARG
MF978328.1	Stereopsis sp.	Argentina: Iguazu National Park, Sendero Macuco, Puerto Iguazu	Stereopsis sp. strain TFB11411 second largest subunit RNA polymerase II (rpb2) gene, partial cds	ARG
MH890578.1	Suillus lakei	Argentina	Suillus lakei voucher FLAS:AM-AR15-018 DNA-directed RNA polymerase II subunit two (RPB2) gene, partial cds	ARG
MH890577.1	Suillus lakei	Argentina	Suillus lakei voucher FLAS:AM-AR15-015 DNA-directed RNA polymerase II subunit two (RPB2) gene, partial cds	ARG
LT906545.1	Talaromyces sp. 1 ERA-2017a	Argentina:Buenos aires	Talaromyces sp. 1 ERA-2017 partial RPB2 gene for RNA polymerase II large subunit 2	ARG
JQ301775.2	Teloschistes hosseusianus	Argentina: Villaciencio	Teloschistes hosseusianus isolate Gaya 50 RNA polymerase II second largest subunit (RPB2) gene, partial cds	ARG
KF573100.1	Trametes versicolor	Argentina	Trametes versicolor voucher BAFC285 RNA polymerase II second largest subunit (RPB2) gene, partial cds	ARG
KF573150.1	Trametes versicolor	Argentina	Trametes versicolor voucher BAFC285 RPB1 gene, partial cds	ARG
KF573055.1	Trametes versicolor	Argentina	Trametes versicolor voucher BAFC285 translation elongation factor 1-alpha (tef1) gene, partial cds	ARG
JN645124.1	Trametes villosa	Argentina	Trametes villosa culture-collection CBS:334.49 RNA polymerase II second largest subunit (RPB2) gene, partial cds	ARG
JN175561.1	Trichoderma ghanense	Argentina	Trichoderma ghanense strain GJS 08-114 RNA polymerase B subunit II (RPB2) gene, partial cds	ARG
MF978323.1	Xeromphalina austroandina	Argentina: Bariloche, Nahuel Huapi National Park, Puerto Blest	Xeromphalina austroandina strain TFB8352 second largest subunit RNA polymerase II (rpb2) gene, partial cds	ARG
KP835617.1	Xeromphalina austroandina	Argentina: Chubut	Xeromphalina austroandina isolate TFB8519 second largest subunit RNA polymerase II (RPB2) gene, partial cds	ARG
KP835616.1	Xeromphalina austroandina	Argentina: Chubut Provence	Xeromphalina austroandina isolate TFB8365 second largest subunit RNA polymerase II (RPB2) gene, partial cds	ARG
JX202594.1	Zancudomyces culisetae	Argentina	Zancudomyces culisetae strain ARG-GM-4 RNA polymerase II second largest subunit (RPB2) gene, partial cds	ARG
JX155607.1	Zancudomyces culisetae	Argentina	Zancudomyces culisetae strain ARG-GM-3 RNA polymerase II second largest subunit (RPB2) gene, partial cds	ARG
JX155606.1	Zancudomyces culisetae	Argentina	Zancudomyces culisetae strain ARG-GM-4 RNA polymerase II second largest subunit (RPB2) gene, partial cds	ARG
JX155603.1	Zancudomyces culisetae	Argentina	Zancudomyces culisetae strain ARG-X-5 RNA polymerase II second largest subunit (RPB2) gene, partial cds	ARG
MF978347.1	Pholiota sp.	Argentina: Bariloche, Llao Llao, Llao Trail from Municipal Park	Pholiota sp. strain TFB8644 second largest subunit RNA polymerase II (rpb2) gene, partial cds	ARG
JN985486.1	Lipomyces lipofer	Armenia	Lipomyces lipofer strain CBS 7603 RPB2 (RPB2) gene, partial cds	ARM
KF252570.1	Septoria taraxaci	Armenia	Septoria taraxaci strain CBS 567.75 culture-collection CBS:567.75 RNA polymerase II subunit (RPB2) gene, partial cds	ARM
KJ443179.1	Thielavia sp. M317	Armenia	Thielavia sp. M317 RNA polymerase II subunit 2 (RPB2) gene, partial cds	ARM
GU977213.1	Inocybe tauensis	American Samoa	Inocybe tauensis RNA polymerase II second largest subunit-like gene, partial sequence	ASM
FR799745.1	[Candida] psychrophila	Antarctica	Candida psychrophila partial rpb2 gene for RNA polymerase II, type strain CBS 5956T	ATA
KY100007.1	Antarctomyces pellizariae	Antarctica	Antarctomyces pellizariae strain UFMGCB 12416 RNA polymerase II second largest subunit (RPB2) gene, partial cds	ATA
MF630945.1	Aspergillus pseudoglaucus	Antarctica	Aspergillus pseudoglaucus isolate UFMGCB 12345 RNA polymerase II second largest subunit (RPB2) gene, partial cds	ATA
KT291640.1	Caloplaca millegrana	Antarctica	Caloplaca millegrana isolate Camil200 voucher U. Sochting RNA polymerase II second largest subunit (RPB2) gene, partial cds	ATA
MT071121.1	Cladosporium sp.	Antarctica	Cladosporium sp. isolate UFMGCB 12855 RNA polymerase II second largest subunit (RPB2) gene, partial cds	ATA
MT023095.1	Cladosporium sp.	Antarctica	Cladosporium sp. isolate UFMGCB 13007 RNA polymerase II second largest subunit (RPB2) gene, partial cds	ATA
KF310052.1	Elasticomyces elasticus	Antarctica	Elasticomyces elasticus strain CCFEE 5547 RNA polymerase II second largest subunit (RPB2) gene, partial cds	ATA
KF310050.1	Elasticomyces elasticus	Antarctica	Elasticomyces elasticus strain CCFEE 5526 RNA polymerase II second largest subunit (RPB2) gene, partial cds	ATA
KF310049.1	Elasticomyces elasticus	Antarctica	Elasticomyces elasticus strain CCFEE 5525 RNA polymerase II second largest subunit (RPB2) gene, partial cds	ATA
KF310047.1	Elasticomyces elasticus	Antarctica	Elasticomyces elasticus strain CCFEE 5490 RNA polymerase II second largest subunit (RPB2) gene, partial cds	ATA
KF310046.1	Elasticomyces elasticus	Antarctica	Elasticomyces elasticus strain CCFEE 5474 RNA polymerase II second largest subunit (RPB2) gene, partial cds	ATA
KF310092.1	Friedmanniomyces endolithicus	Antarctica	Friedmanniomyces endolithicus strain CCFEE 5199 RNA polymerase II second largest subunit (RPB2) gene, partial cds	ATA
KF310055.1	Friedmanniomyces endolithicus	Antarctica	Friedmanniomyces endolithicus strain CCFEE 5328 RNA polymerase II second largest subunit (RPB2) gene, partial cds	ATA
KF310053.1	Friedmanniomyces endolithicus	Antarctica	Friedmanniomyces endolithicus strain CCFEE 5283 RNA polymerase II second largest subunit (RPB2) gene, partial cds	ATA
KJ755479.1	Leuconeurospora capsici	Antarctica	Leuconeurospora capsici strain UAMH 11253 RNA polymerase II second largest subunit (RPB2) gene, partial cds	ATA
KU301054.1	Magnusiomyces capitatus	Antarctica: Palmer Peninsula	Magnusiomyces capitatus strain CBS 12994 RNA polymerase II second largest subunit (rpb2) gene, partial cds	ATA
KF310070.1	Oleoguttula mirabilis	Antarctica	Oleoguttula mirabilis strain CCFEE 5522 RNA polymerase II second largest subunit (RPB2) gene, partial cds	ATA
MN969177.1	Penicillium amphipolaria	Antarctica	Penicillium amphipolaria strain CBS 140997 RNA polymerase II second largest subunit (RPB2) gene, partial cds	ATA
MK564086.1	Penicillium biforme	Antarctica	Penicillium biforme voucher UFMGCB 10787 RNA polymerase beta (RPB2) gene, partial cds	ATA
MN611946.1	Penicillium caseifulvum	Antarctica	Penicillium caseifulvum isolate UFMGCB 12577 RNA polymerase II second largest subunit (RPB2) gene, partial cds	ATA
MN379931.1	Penicillium cf. psychrosexualis	Antarctica	Penicillium cf. psychrosexualis isolate UFMGCB 12373 RNA polymerase II second largest subunit (RPB2) gene, partial cds	ATA
MF630947.1	Penicillium citreosulfuratum	Antarctica	Penicillium citreosulfuratum isolate UFMGCB 12365 RNA polymerase II second largest subunit (RPB2) gene, partial cds	ATA
MT071118.1	Penicillium jamesonlandense	Antarctica	Penicillium jamesonlandense isolate UFMGCB 13025 RNA polymerase II second largest subunit (RPB2) gene, partial cds	ATA
MN602328.1	Penicillium palitans	Antarctica	Penicillium palitans isolate UFMGCB 12446 RNA polymerase II second largest subunit (RPB2) gene, partial cds	ATA
MN379934.1	Penicillium palitans	Antarctica	Penicillium palitans isolate UFMGCB 12387 RNA polymerase II second largest subunit (RPB2) gene, partial cds	ATA
MT071120.1	Penicillium solitum	Antarctica	Penicillium solitum isolate UFMGCB 12854 RNA polymerase II second largest subunit (RPB2) gene, partial cds	ATA
MT071119.1	Penicillium solitum	Antarctica	Penicillium solitum isolate UFMGCB 12824 RNA polymerase II second largest subunit (RPB2) gene, partial cds	ATA
MF630944.1	Penicillium sp.	Antarctica	Penicillium sp. isolate UFMGCB 12357 RNA polymerase II second largest subunit (RPB2) gene, partial cds	ATA
MK564085.1	Penicillium tardochrysogenum	Antarctica	Penicillium tardochrysogenum voucher UFMGCB 10966 RNA polymerase beta (RPB2) gene, partial cds	ATA
JX996634.1	Penicillium tardochrysogenum	Antarctica: Dry Valley	Penicillium tardochrysogenum strain DTO 149B9 DNA-dependent RNA polymerase II second largest subunit (RPB2) gene, partial cds	ATA
JX996623.1	Penicillium vanluykii	Antarctica: Bose Jubony, Isla 25 da Mugo, Shetland del Sur	Penicillium vanluykii strain DTO 149A4 DNA-dependent RNA polymerase II second largest subunit (RPB2) gene, partial cds	ATA
MN983661.1	Phoma herbarum	Antarctica: Edmonson Point, North Valley	Phoma herbarum strain CBS 100953 DNA-directed RNA polymerase II second largest subunit (RPB2) gene, partial cds	ATA
MN983660.1	Phoma herbarum	Antarctica: Edmonson Point, North Valley	Phoma herbarum strain CBS 100954 DNA-directed RNA polymerase II second largest subunit (RPB2) gene, partial cds	ATA
MN983659.1	Phoma herbarum	Antarctica: Edmonson Point, North Valley	Phoma herbarum strain CBS 100955 DNA-directed RNA polymerase II second largest subunit (RPB2) gene, partial cds	ATA
MN983658.1	Phoma herbarum	Antarctica: Edmonson Point, North Valley	Phoma herbarum strain CBS 830.97 DNA-directed RNA polymerase II second largest subunit (RPB2) gene, partial cds	ATA
MN983657.1	Phoma herbarum	Antarctica: Edmonson Point, North Valley	Phoma herbarum strain CBS 100957 DNA-directed RNA polymerase II second largest subunit (RPB2) gene, partial cds	ATA
MN983656.1	Phoma herbarum	Antarctica: Edmonson Point, North Valley	Phoma herbarum strain CBS 100959 DNA-directed RNA polymerase II second largest subunit (RPB2) gene, partial cds	ATA
MN983655.1	Phoma herbarum	Antarctica: Edmonson Point, North Valley	Phoma herbarum strain CBS 100960 DNA-directed RNA polymerase II second largest subunit (RPB2) gene, partial cds	ATA
MN983654.1	Phoma herbarum	Antarctica: Edmonson Point, North Valley	Phoma herbarum strain CBS 100961 DNA-directed RNA polymerase II second largest subunit (RPB2) gene, partial cds	ATA
MN983653.1	Phoma herbarum	Antarctica: Edmonson Point, North Valley	Phoma herbarum strain CBS 829.97 DNA-directed RNA polymerase II second largest subunit (RPB2) gene, partial cds	ATA
MN983652.1	Phoma herbarum	Antarctica: Edmonson Point, South Valley, near the Italian base	Phoma herbarum strain CBS 100958 DNA-directed RNA polymerase II second largest subunit (RPB2) gene, partial cds	ATA
KJ755497.1	Pseudogymnoascus sp. UAMH 875	Antarctica	Pseudogymnoascus sp. UAMH 875 RNA polymerase II second largest subunit (RPB2) gene, partial cds	ATA
KF310059.1	Recurvomyces mirabilis	Antarctica	Recurvomyces mirabilis strain CBS 119434 RNA polymerase II second largest subunit (RPB2) gene, partial cds	ATA
MG926283.1	Thamnolecania brialmontii	Antarctica: (South Sandwich Islands)	Thamnolecania brialmontii isolate SE-120 RPB2 (RPB2) gene, partial cds	ATA
KR017511.1	Trapelia antarctica	Antarctica: Dronning Maud Land	Trapelia antarctica isolate P147 RNA polymerase II second largest subunit (RPB2) gene, partial cds	ATA
KR017506.1	Trapelia antarctica	Antarctica: Dronning Maud Land	Trapelia antarctica isolate P133 RNA polymerase II second largest subunit (RPB2) gene, partial cds	ATA
LT993549.1	Trichocladium antarcticum	Antarctica	Thielavia antarctica partial RPB2 gene for RNA polymerase II large subunit 2	ATA
LT993548.1	Trichocladium antarcticum	Antarctica	Thielavia antarctica partial RPB2 gene for RNA polymerase II large subunit 2	ATA
KY290262.1	Victoriomyces antarcticus	Antarctica: Victoria Land	Victoriomyces antarcticus strain FBL 165 RNA polymerase II second largest subunit (RPB2) gene, partial cds	ATA
KT291665.1	Xanthomendoza borealis	Antarctica	Xanthomendoza borealis isolate Gaya 77 voucher P. Crittenden (DUKE) RNA polymerase II second largest subunit (RPB2) gene, partial cds	ATA
KX288408.1	Acrodontium crateriforme	Australia	Acrodontium crateriforme strain CPC 22172 DNA-dependent RNA polymerase II second largest subunit (rpb2) gene, partial cds	AUS
KR869960.1	Alboleptonia stylophora	Australia	Alboleptonia stylophora strain DLL9805 RNA polymerase II second largest subunit (RPB2) gene, partial cds	AUS
MG386146.1	Alfaria dandenongensis	Australia: Victoria	Alfaria dandenongensis culture CBS:143399 DNA-directed RNA polymerase II second largest subunit (rpb2) gene, partial cds	AUS
MH555000.1	Allelochaeta acuta	Australia	Allelochaeta acuta strain CPC 16629 RNA polymerase II second largest subunit (RPB2) gene, partial cds	AUS
MH823073.1	Allelochaeta acuta	Australia: Victoria	Allelochaeta acuta culture CPC:19289 DNA-directed RNA polymerase II second largest subunit (RPB2) gene, partial cds	AUS
MH823072.1	Allelochaeta acuta	Australia: New South Wales	Allelochaeta acuta culture CPC:12703 DNA-directed RNA polymerase II second largest subunit (RPB2) gene, partial cds	AUS
MH823071.1	Allelochaeta acuta	Australia: Victoria	Allelochaeta acuta culture CBS:144168 DNA-directed RNA polymerase II second largest subunit (RPB2) gene, partial cds	AUS
MH554988.1	Allelochaeta biseptata	Australia	Allelochaeta biseptata strain CPC 13587 RNA polymerase II second largest subunit (RPB2) gene, partial cds	AUS
MH554987.1	Allelochaeta biseptata	Australia	Allelochaeta biseptata strain CBS 131116 RNA polymerase II second largest subunit (RPB2) gene, partial cds	AUS
MH823074.1	Allelochaeta cylindrospora	Australia: Victoria	Allelochaeta cylindrospora culture CBS:144169 DNA-directed RNA polymerase II second largest subunit (RPB2) gene, partial cds	AUS
MH823076.1	Allelochaeta dilophospora	Australia: Victoria	Allelochaeta dilophospora culture CPC:28301 DNA-directed RNA polymerase II second largest subunit (RPB2) gene, partial cds	AUS
MH823075.1	Allelochaeta dilophospora	Australia: Tasmania	Allelochaeta dilophospora culture CPC:20124 DNA-directed RNA polymerase II second largest subunit (RPB2) gene, partial cds	AUS
MH554927.1	Allelochaeta elegans	Australia	Allelochaeta elegans strain CBS 187.81 RNA polymerase II second largest subunit (RPB2) gene, partial cds	AUS
MH823077.1	Allelochaeta elegans	Australia: Victoria	Allelochaeta elegans culture CPC:28306 DNA-directed RNA polymerase II second largest subunit (RPB2) gene, partial cds	AUS
MH823078.1	Allelochaeta eucalypti	Australia: Tasmania	Allelochaeta eucalypti culture CBS:144170 DNA-directed RNA polymerase II second largest subunit (RPB2) gene, partial cds	AUS
MH554985.1	Allelochaeta falcata	Australia	Allelochaeta falcata strain CPC 13580 RNA polymerase II second largest subunit (RPB2) gene, partial cds	AUS
MH554907.1	Allelochaeta falcata	Australia	Allelochaeta falcata strain CBS 131117 RNA polymerase II second largest subunit (RPB2) gene, partial cds	AUS
MH823079.1	Allelochaeta falcata	Australia: New South Wales	Allelochaeta falcata culture CPC:12992 DNA-directed RNA polymerase II second largest subunit (RPB2) gene, partial cds	AUS
MH823080.1	Allelochaeta flexuosa	Australia: South Australia	Allelochaeta flexuosa culture CBS:144171 DNA-directed RNA polymerase II second largest subunit (RPB2) gene, partial cds	AUS
MH555008.1	Allelochaeta fusispora	Australia	Allelochaeta fusispora strain CBS 144172 RNA polymerase II second largest subunit (RPB2) gene, partial cds	AUS
MH554980.1	Allelochaeta fusispora	Australia	Allelochaeta fusispora strain CBS 810.73 RNA polymerase II second largest subunit (RPB2) gene, partial cds	AUS
MH554928.1	Allelochaeta kriegeriana	Australia	Allelochaeta kriegeriana strain CBS 188.81 RNA polymerase II second largest subunit (RPB2) gene, partial cds	AUS
MH823081.1	Allelochaeta kriegeriana	Australia: Victoria	Allelochaeta kriegeriana culture CBS:144173 DNA-directed RNA polymerase II second largest subunit (RPB2) gene, partial cds	AUS
MH823082.1	Allelochaeta melaleucae	Australia: Victoria	Allelochaeta melaleucae culture CBS:144174 DNA-directed RNA polymerase II second largest subunit (RPB2) gene, partial cds	AUS
MH823086.1	Allelochaeta neocylindrospora	Australia: South Australia	Allelochaeta neocylindrospora culture CBS:144176 DNA-directed RNA polymerase II second largest subunit (RPB2) gene, partial cds	AUS
MH555004.1	Allelochaeta neodilophospora	Australia	Allelochaeta neodilophospora strain CBS 144177 RNA polymerase II second largest subunit (RPB2) gene, partial cds	AUS
MH823087.1	Allelochaeta neofalcata	Australia	Allelochaeta neofalcata culture CBS:144178 DNA-directed RNA polymerase II second largest subunit (RPB2) gene, partial cds	AUS
MH554986.1	Allelochaeta neoorbicularis	Australia	Allelochaeta neoorbicularis strain CPC 13581 RNA polymerase II second largest subunit (RPB2) gene, partial cds	AUS
MH823088.1	Allelochaeta neoorbicularis	Australia: Tasmania	Allelochaeta neoorbicularis culture CBS:144179 DNA-directed RNA polymerase II second largest subunit (RPB2) gene, partial cds	AUS
MH823090.1	Allelochaeta neowalkeri	Australia: Tasmania	Allelochaeta neowalkeri culture CPC:20128 DNA-directed RNA polymerase II second largest subunit (RPB2) gene, partial cds	AUS
MH823089.1	Allelochaeta neowalkeri	Australia: Tasmania	Allelochaeta neowalkeri culture CBS:144181 DNA-directed RNA polymerase II second largest subunit (RPB2) gene, partial cds	AUS
MH555018.1	Allelochaeta obliquae	Australia	Allelochaeta obliquae strain CBS 144182 RNA polymerase II second largest subunit (RPB2) gene, partial cds	AUS
MH554908.1	Allelochaeta orbicularis	Australia	Allelochaeta orbicularis strain CBS 131118 RNA polymerase II second largest subunit (RPB2) gene, partial cds	AUS
MH823091.1	Allelochaeta paracylindrospora	Australia: South Australia	Allelochaeta paracylindrospora culture CBS:144184 DNA-directed RNA polymerase II second largest subunit (RPB2) gene, partial cds	AUS
MH554923.1	Allelochaeta paraelegans	Australia	Allelochaeta paraelegans strain CBS 150.71 RNA polymerase II second largest subunit (RPB2) gene, partial cds	AUS
MH823092.1	Allelochaeta parafalcata	Australia: Western Australia	Allelochaeta parafalcata culture CBS:144185 DNA-directed RNA polymerase II second largest subunit (RPB2) gene, partial cds	AUS
MH823093.1	Allelochaeta paraleptospermi	Australia: Victoria	Allelochaeta paraleptospermi culture CBS:144186 DNA-directed RNA polymerase II second largest subunit (RPB2) gene, partial cds	AUS
MH823094.1	Allelochaeta paramelaleucae	Australia: Western Australia	Allelochaeta paramelaleucae culture CBS:144187 DNA-directed RNA polymerase II second largest subunit (RPB2) gene, partial cds	AUS
MH823097.1	Allelochaeta polycarpae	Australia: South Australia	Allelochaeta polycarpae culture CPC:20119 DNA-directed RNA polymerase II second largest subunit (RPB2) gene, partial cds	AUS
MH823096.1	Allelochaeta polycarpae	Australia: Western Australia	Allelochaeta polycarpae culture CBS:144188 DNA-directed RNA polymerase II second largest subunit (RPB2) gene, partial cds	AUS
MH823098.1	Allelochaeta pseudoacuta	Australia: Tasmania	Allelochaeta pseudoacuta culture CBS:144189 DNA-directed RNA polymerase II second largest subunit (RPB2) gene, partial cds	AUS
MH823099.1	Allelochaeta pseudoelegans	Australia: Victoria	Allelochaeta pseudoelegans culture CBS:144191 DNA-directed RNA polymerase II second largest subunit (RPB2) gene, partial cds	AUS
MH823100.1	Allelochaeta pseudofalcata	Australia: Queensland	Allelochaeta pseudofalcata culture BRIP:5731 DNA-directed RNA polymerase II second largest subunit (RPB2) gene, partial cds	AUS
MH823101.1	Allelochaeta pseudoobtusa	Australia: Tasmania	Allelochaeta pseudoobtusa culture CBS:144193 DNA-directed RNA polymerase II second largest subunit (RPB2) gene, partial cds	AUS
MH823102.1	Allelochaeta pseudosamuelii	Australia: South Australia	Allelochaeta pseudosamuelii culture CBS:144194 DNA-directed RNA polymerase II second largest subunit (RPB2) gene, partial cds	AUS
MH555003.1	Allelochaeta pseudowalkeri	Australia	Allelochaeta pseudowalkeri strain CBS 144195 RNA polymerase II second largest subunit (RPB2) gene, partial cds	AUS
MH823103.1	Allelochaeta samuelii	Australia: Western Australia	Allelochaeta samuelii culture CPC:29046 DNA-directed RNA polymerase II second largest subunit (RPB2) gene, partial cds	AUS
MH823105.1	Allelochaeta sp. PWC-2018a	Australia: Tasmania	Allelochaeta sp. PWC-2018a culture CPC:20142 DNA-directed RNA polymerase II second largest subunit (RPB2) gene, partial cds	AUS
MH823104.1	Allelochaeta sp. PWC-2018a	Australia: Tasmania	Allelochaeta sp. PWC-2018a culture CPC:12464 DNA-directed RNA polymerase II second largest subunit (RPB2) gene, partial cds	AUS
MH554995.1	Allelochaeta sparsifoliae	Australia	Allelochaeta sparsifoliae strain CBS 144183 RNA polymerase II second largest subunit (RPB2) gene, partial cds	AUS
MH554994.1	Allelochaeta sparsifoliae	Australia	Allelochaeta sparsifoliae strain CPC 14502 RNA polymerase II second largest subunit (RPB2) gene, partial cds	AUS
MH555016.1	Allelochaeta walkeri	Australia	Allelochaeta walkeri strain CPC 19275 RNA polymerase II second largest subunit (RPB2) gene, partial cds	AUS
MH555010.1	Allelochaeta walkeri	Australia	Allelochaeta walkeri strain CBS 131119 RNA polymerase II second largest subunit (RPB2) gene, partial cds	AUS
MH823111.1	Allelochaeta walkeri	Australia: Victoria	Allelochaeta walkeri culture CPC:25409 DNA-directed RNA polymerase II second largest subunit (RPB2) gene, partial cds	AUS
MH823110.1	Allelochaeta walkeri	Australia: Victoria	Allelochaeta walkeri culture CPC:25405 DNA-directed RNA polymerase II second largest subunit (RPB2) gene, partial cds	AUS
MH823109.1	Allelochaeta walkeri	Australia: Victoria	Allelochaeta walkeri culture CPC:25391 DNA-directed RNA polymerase II second largest subunit (RPB2) gene, partial cds	AUS
MH823108.1	Allelochaeta walkeri	Australia: New South Wales	Allelochaeta walkeri culture CPC:19443 DNA-directed RNA polymerase II second largest subunit (RPB2) gene, partial cds	AUS
MH823107.1	Allelochaeta walkeri	Australia: New South Wales	Allelochaeta walkeri culture CPC:19291 DNA-directed RNA polymerase II second largest subunit (RPB2) gene, partial cds	AUS
MH823106.1	Allelochaeta walkeri	Australia: New South Wales	Allelochaeta walkeri culture CPC:13024 DNA-directed RNA polymerase II second largest subunit (RPB2) gene, partial cds	AUS
MT018048.1	Allophoma sp. LH-2020b	Australia	Allophoma sp. LH-2020b strain CBS 124673 DNA-directed RNA polymerase II second largest subunit (RPB2) gene, partial cds	AUS
KP124765.1	Alternaria alstroemeriae	Australia	Alternaria alstroemeriae strain CBS 118809 RNA polymerase II second largest subunit (RPB2) gene, partial cds	AUS
KC584376.1	Alternaria anigozanthi	Australia	Alternaria anigozanthi strain CBS 121920 RNA polymerase II second largest subunit (RPB2) gene, partial cds	AUS
KJ718290.1	Alternaria azadirachtae	Australia	Alternaria azadirachtae strain CBS 116445 RNA polymerase II second largest subunit (RPB2) gene, partial cds	AUS
KJ718289.1	Alternaria azadirachtae	Australia	Alternaria azadirachtae strain CBS 116444 RNA polymerase II second largest subunit (RPB2) gene, partial cds	AUS
KJ718294.1	Alternaria bataticola	Australia	Alternaria bataticola strain CBS 117096 RNA polymerase II second largest subunit (RPB2) gene, partial cds	AUS
KJ718293.1	Alternaria bataticola	Australia	Alternaria bataticola strain CBS 117095 RNA polymerase II second largest subunit (RPB2) gene, partial cds	AUS
KC584442.1	Alternaria breviramosa	Australia	Alternaria breviramosa strain CBS 121331 RNA polymerase II second largest subunit (RPB2) gene, partial cds	AUS
KC584441.1	Alternaria cetera	Australia	Alternaria cetera strain CBS 121340 RNA polymerase II second largest subunit (RPB2) gene, partial cds	AUS
KJ718321.1	Alternaria crassa	Australia	Alternaria crassa strain CBS 109160 RNA polymerase II second largest subunit (RPB2) gene, partial cds	AUS
KJ718328.1	Alternaria cucumerina	Australia	Alternaria cucumerina strain CBS 117226 RNA polymerase II second largest subunit (RPB2) gene, partial cds	AUS
KC584456.1	Alternaria eureka	Australia	Alternaria eureka strain CBS 193.86 RNA polymerase II second largest subunit (RPB2) gene, partial cds	AUS
KY009906.1	Alternaria infectoria	Australia	Alternaria infectoria culture BRIP:65180 RNA polymerase II (RPB2) gene, partial cds	AUS
KP124906.1	Alternaria iridiaustralis	Australia	Alternaria iridiaustralis strain CBS 118487 RNA polymerase II second largest subunit (RPB2) gene, partial cds	AUS
KP124905.1	Alternaria iridiaustralis	Australia	Alternaria iridiaustralis strain CBS 118486 RNA polymerase II second largest subunit (RPB2) gene, partial cds	AUS
KC584406.1	Alternaria juxtiseptata	Australia	Alternaria juxtiseptata strain CBS 119673 RNA polymerase II second largest subunit (RPB2) gene, partial cds	AUS
KJ718380.1	Alternaria passiflorae	Australia	Alternaria passiflorae strain CBS 113.38 RNA polymerase II second largest subunit (RPB2) gene, partial cds	AUS
KC584463.1	Alternaria planifunda	Australia	Alternaria planifunda strain CBS 537.83 RNA polymerase II second largest subunit (RPB2) gene, partial cds	AUS
KC584464.1	Alternaria proteae	Australia	Alternaria proteae strain CBS 475.90 RNA polymerase II second largest subunit (RPB2) gene, partial cds	AUS
KJ718396.1	Alternaria protenta	Australia	Alternaria protenta strain CBS 121342 RNA polymerase II second largest subunit (RPB2) gene, partial cds	AUS
KJ718432.1	Alternaria thunbergiae	Australia	Alternaria thunbergiae strain CBS 116331 RNA polymerase II second largest subunit (RPB2) gene, partial cds	AUS
KC584437.1	Alternaria triglochinicola	Australia	Alternaria triglochinicola strain CBS 119676 RNA polymerase II second largest subunit (RPB2) gene, partial cds	AUS
KC584466.1	Alternaria tUSAda	Australia	Alternaria tUSAda strain CBS 539.83 RNA polymerase II second largest subunit (RPB2) gene, partial cds	AUS
MN928558.1	Amanita carneiphylla	Australia	Amanita carneiphylla voucher AD282179 DNA-directed RNA polymerase II second largest subunit (rpb2) gene, partial cds	AUS
MN928557.1	Amanita carneiphylla	Australia	Amanita carneiphylla voucher PERTH08793565 DNA-directed RNA polymerase II second largest subunit (rpb2) gene, partial cds	AUS
MN928556.1	Amanita carneiphylla	Australia	Amanita carneiphylla voucher PERTH08793530 DNA-directed RNA polymerase II second largest subunit (rpb2) gene, partial cds	AUS
KF877052.1	Amanita egregia	Australia: Queensland	Amanita egregia voucher RET 136-7 RNA polymerase II subunit II (rpb2) gene, partial cds	AUS
MN928573.1	Amanita fibrillopes	Australia	Amanita fibrillopes voucher PERTH08793573 DNA-directed RNA polymerase II second largest subunit (rpb2) gene, partial cds	AUS
MK570939.1	Amanita marmorata	Australia	Amanita marmorata voucher HW SN RNA polymerase II second largest subunit (RPB2) gene, partial cds	AUS
MN912058.1	Amanita peltigera	Australia	Amanita peltigera voucher AD282184 DNA-directed RNA polymerase II second largest subunit (rpb2) gene, partial cds	AUS
MN912057.1	Amanita peltigera	Australia	Amanita peltigera voucher AD282185 DNA-directed RNA polymerase II second largest subunit (rpb2) gene, partial cds	AUS
MN912056.1	Amanita peltigera	Australia	Amanita peltigera voucher PERTH08793581 DNA-directed RNA polymerase II second largest subunit (rpb2) gene, partial cds	AUS
MN912055.1	Amanita peltigera	Australia	Amanita peltigera voucher PERTH09138560 DNA-directed RNA polymerase II second largest subunit (rpb2) gene, partial cds	AUS
MN912054.1	Amanita peltigera	Australia	Amanita peltigera voucher PERTH08793514 DNA-directed RNA polymerase II second largest subunit (rpb2) gene, partial cds	AUS
KY288485.1	Amanita preissii	Australia	Amanita preissii voucher PERTH:08774773 DNA-directed RNA polymerase II second largest subunit (RPB2) gene, partial cds	AUS
KY288484.1	Amanita preissii	Australia	Amanita preissii voucher PERTH:8690766 DNA-directed RNA polymerase II second largest subunit (RPB2) gene, partial cds	AUS
MN928570.1	Amanita wadjukiorum	Australia	Amanita wadjukiorum voucher PERTH08793522 DNA-directed RNA polymerase II second largest subunit (rpb2) gene, partial cds	AUS
MN928561.1	Amanita wadulawitu	Australia	Amanita wadulawitu voucher PERTH09144382 DNA-directed RNA polymerase II second largest subunit (rpb2) gene, partial cds	AUS
MN928560.1	Amanita wadulawitu	Australia	Amanita wadulawitu voucher PERTH09144404 DNA-directed RNA polymerase II second largest subunit (rpb2) gene, partial cds	AUS
MN928559.1	Amanita wadulawitu	Australia	Amanita wadulawitu voucher PERTH09144390 DNA-directed RNA polymerase II second largest subunit (rpb2) gene, partial cds	AUS
MF951432.1	Amycosphaerella africana	Australia: Victoria	Amycosphaerella africana culture CBS:134927 DNA-directed RNA polymerase II second largest subunit (rpb2) gene, partial cds	AUS
MF951430.1	Amycosphaerella africana	Australia: New South Wales	Amycosphaerella africana culture CBS:111996 DNA-directed RNA polymerase II second largest subunit (rpb2) gene, partial cds	AUS
MF951427.1	Amycosphaerella africana	Australia: Western Australia	Amycosphaerella africana culture CBS:110500 DNA-directed RNA polymerase II second largest subunit (rpb2) gene, partial cds	AUS
KF902223.1	Amycosphaerella africana	Australia: Western Australia	Amycosphaerella africana culture CBS:110500 strain CBS 110500 RNA polymerase II second largest subunit (RPB2) gene, partial cds	AUS
MF951434.1	Amycosphaerella keniensis	Australia	Amycosphaerella keniensis culture CBS:121391 DNA-directed RNA polymerase II second largest subunit (rpb2) gene, partial cds	AUS
JN989354.1	Apiotrichum loubieri	Australia	Trichosporon loubieri strain CBS 7719 RPB2 (RPB2) gene, partial cds	AUS
FJ618793.1	Armillaria hinnulea	Australia	Armillaria hinnulea strain Lot2 RNA polymerase II second largest subunit (RPB2) gene, partial cds	AUS
FJ618797.1	Armillaria luteobubalina	Australia	Armillaria luteobubalina strain V M5.2 RNA polymerase II second largest subunit (RPB2) gene, partial cds	AUS
FJ618796.1	Armillaria pallidula	Australia	Armillaria pallidula strain 3626 RNA polymerase II second largest subunit (RPB2) gene, partial cds	AUS
LR756530.1	Arthroderma sp. CZ-2011a	Australia	Arthroderma sp. CZ-2011a partial RPB2 gene for RNA polymerase II large subunit 2, isolate CCF 6162	AUS
MN604923.1	Ascochyta koolunga	Australia: South Australia, Mundulla	Ascochyta sp. YPT-2019a strain BRIP 69590 RNA polymerase II second largest subunit (RPB2) gene, partial cds	AUS
MN604922.1	Ascochyta koolunga	Australia: South Australia, Minlaton	Ascochyta sp. YPT-2019a strain BRIP 70265 RNA polymerase II second largest subunit (RPB2) gene, partial cds	AUS
MT018254.1	Ascochyta koolunga	Australia	Ascochyta koolunga strain CBS 372.84 DNA-directed RNA polymerase II second largest subunit (RPB2) gene, partial cds	AUS
KT389560.1	Ascochyta koolunga	Australia	Ascochyta boeremae strain CBS 373.84 RNA polymerase II second largest subunit (RPB2) gene, partial cds	AUS
KY742132.1	Ascochyta medicaginicola var. macrospora	Australia	Ascochyta medicaginicola var. macrospora RNA polymerase II second largest subunit (RPB2) gene, partial cds	AUS
LT795952.1	Aspergillus arcoverdensis	Australia	Aspergillus arcoverdensis partial RPB2 gene for RNA polymerase II large subunit 2, strain CCF 4574	AUS
MN969070.1	Aspergillus eucalypticola	Australia	Aspergillus eucalypticola strain CBS 122712 RNA polymerase II second largest subunit (RPB2) gene, partial cds	AUS
MN969062.1	Aspergillus felis	Australia	Aspergillus felis strain CBS 130245 RNA polymerase II second largest subunit (RPB2) gene, partial cds	AUS
LT795911.1	Aspergillus felis	Australia	Aspergillus felis partial RPB2 gene for RNA polymerase II large subunit 2, strain CCF 5628	AUS
LT795907.1	Aspergillus felis	Australia	Aspergillus felis partial RPB2 gene for RNA polymerase II large subunit 2, strain CCF 5627	AUS
LT795903.1	Aspergillus felis	Australia	Aspergillus felis partial RPB2 gene for RNA polymerase II large subunit 2, strain CCF 5626	AUS
LT795899.1	Aspergillus felis	Australia	Aspergillus felis partial RPB2 gene for RNA polymerase II large subunit 2, strain CCF 5625	AUS
LT795895.1	Aspergillus felis	Australia	Aspergillus felis partial RPB2 gene for RNA polymerase II large subunit 2, strain CCF 5624	AUS
LT795889.1	Aspergillus felis	Australia	Aspergillus felis partial RPB2 gene for RNA polymerase II large subunit 2, strain CCF 5623	AUS
LT795885.1	Aspergillus felis	Australia	Aspergillus felis partial RPB2 gene for RNA polymerase II large subunit 2, strain CCF 5622	AUS
LT795881.1	Aspergillus felis	Australia	Aspergillus felis partial RPB2 gene for RNA polymerase II large subunit 2, strain CBS 130249	AUS
LT795878.1	Aspergillus felis	Australia	Aspergillus felis partial RPB2 gene for RNA polymerase II large subunit 2, strain CCF 5619	AUS
LT795866.1	Aspergillus felis	Australia	Aspergillus felis partial RPB2 gene for RNA polymerase II large subunit 2, strain CCF 5618	AUS
LT795854.1	Aspergillus felis	Australia	Aspergillus felis partial RPB2 gene for RNA polymerase II large subunit 2, strain CCF 5617	AUS
LT795850.1	Aspergillus felis	Australia	Aspergillus felis partial RPB2 gene for RNA polymerase II large subunit 2, strain CCF 5616	AUS
LT795846.1	Aspergillus felis	Australia	Aspergillus felis partial RPB2 gene for RNA polymerase II large subunit 2, strain FRR 5680	AUS
LT795811.1	Aspergillus felis	Australia	Aspergillus felis partial RPB2 gene for RNA polymerase II large subunit 2, strain CCF 5614	AUS
LT795807.1	Aspergillus felis	Australia	Aspergillus felis partial RPB2 gene for RNA polymerase II large subunit 2, strain FRR 5679	AUS
LT795799.1	Aspergillus felis	Australia	Aspergillus felis partial RPB2 gene for RNA polymerase II large subunit 2, strain CCF 5611	AUS
LT795795.1	Aspergillus felis	Australia	Aspergillus felis partial RPB2 gene for RNA polymerase II large subunit 2, strain CCF 5610	AUS
LT795791.1	Aspergillus felis	Australia	Aspergillus felis partial RPB2 gene for RNA polymerase II large subunit 2, strain CCF 5609	AUS
LT795915.1	Aspergillus felis	Australia	Aspergillus felis partial RPB2 gene for RNA polymerase II large subunit 2, strain CCF 5629	AUS
MG517819.1	Aspergillus minisclerotigenes	Australia	Aspergillus minisclerotigenes strain DTO 045-F6 RNA polymerase II second largest subunit (RPB2) gene, partial cds	AUS
MG517818.1	Aspergillus minisclerotigenes	Australia	Aspergillus minisclerotigenes strain DTO 045-F5 RNA polymerase II second largest subunit (RPB2) gene, partial cds	AUS
MG517817.1	Aspergillus minisclerotigenes	Australia	Aspergillus minisclerotigenes strain DTO 045-F4 RNA polymerase II second largest subunit (RPB2) gene, partial cds	AUS
HE984368.1	Aspergillus pulverulentus	Australia:Victoria	Aspergillus pulverulentus partial RPB2 gene for RNA polymerase II subunit RPB2, strain ITEM 4510	AUS
MN969104.1	Aspergillus solicola	Australia	Aspergillus solicola strain DTO 047-E8 RNA polymerase II second largest subunit (RPB2) gene, partial cds	AUS
SPNV00000000.1	Aspergillus sp. CLMG-2019a	Australia: South Burnett Region, Queensland	Aspergillus sp. CLMG-2019a strain FRR 5400, whole genome shotgun sequencing project	AUS
LT796109.1	Aspergillus udagawae	Australia	Aspergillus udagawae partial RPB2 gene for RNA polymerase II large subunit 2, strain CCF 5639	AUS
LT796035.1	Aspergillus wyomingensis	Australia	Aspergillus wyomingensis partial RPB2 gene for RNA polymerase II large subunit 2, strain CCF 5640	AUS
KT693951.1	Aureobasidium cf. melanogenum DTO 301-A7	Australia	Aureobasidium cf. melanogenum DTO 301-A7 RNA polymerase II second largest subunit (RPB2) gene, partial cds	AUS
KT693945.1	Aureobasidium cf. melanogenum DTO 301-F7	Australia	Aureobasidium cf. melanogenum DTO 301-F7 RNA polymerase II second largest subunit (RPB2) gene, partial cds	AUS
KT693939.1	Aureobasidium cf. melanogenum DTO 301-H2	Australia	Aureobasidium cf. melanogenum DTO 301-H2 RNA polymerase II second largest subunit (RPB2) gene, partial cds	AUS
KT693938.1	Aureobasidium lini	Australia	Aureobasidium lini strain DTO 301-H1 RNA polymerase II second largest subunit (RPB2) gene, partial cds	AUS
KT693941.1	Aureobasidium sp. DTO 300-I2	Australia	Aureobasidium sp. DTO 300-I2 RNA polymerase II second largest subunit (RPB2) gene, partial cds	AUS
KT693943.1	Aureobasidium sp. DTO 300-I4	Australia	Aureobasidium sp. DTO 300-I4 RNA polymerase II second largest subunit (RPB2) gene, partial cds	AUS
KT693948.1	Aureobasidium sp. DTO 300-I8	Australia	Aureobasidium sp. DTO 300-I8 RNA polymerase II second largest subunit (RPB2) gene, partial cds	AUS
KT693953.1	Aureobasidium sp. DTO 301-F4	Australia	Aureobasidium sp. DTO 301-F4 RNA polymerase II second largest subunit (RPB2) gene, partial cds	AUS
KT693936.1	Aureobasidium sp. DTO 301-G6	Australia	Aureobasidium sp. DTO 301-G6 RNA polymerase II second largest subunit (RPB2) gene, partial cds	AUS
KT693937.1	Aureobasidium sp. DTO 301-G9	Australia	Aureobasidium sp. DTO 301-G9 RNA polymerase II second largest subunit (RPB2) gene, partial cds	AUS
JX065185.1	Auricularia cornea	Australia: Mt. Whitfield Conservation Park, Cairnes, Queensland	Auricularia cornea isolate PBM3754 RNA polymerase II second largest subunit (rpb2) gene, partial cds	AUS
MH213443.1	Auricularia pusio	Australia	Auricularia pusio voucher AK 547 RNA polymerase II second largest subunit gene, partial cds	AUS
KJ729920.1	Auritella arenicolens	Australia: Western Australia, Two People's Bay Nature Reserve, Goodga River Track	Auritella arenicolens strain KS1873/07 voucher PERTH:08047081 RNA polymerase II second largest subunit (rpb2) gene, partial cds	AUS
MF490438.1	Auritella arenicolens	Australia: Western Australia, Regans Ford, Moore River, Brand Highway	Auritella arenicolens strain OKM23824 RNA polymerase II second largest subunit (rpb2) gene, partial cds	AUS
KT378216.1	Auritella arenicolens	Australia: Western Australia, north of Kelleberrin, 16 km along Bencubbin-Kellerberrin Roads, Hilltop site between 17A and 17B, Higginson Road	Auritella arenicolens strain E5465 RNA polymerase II second largest subunit (rpb2) gene, partial cds	AUS
KJ702351.1	Auritella brunnescens	Australia: Queensland, Tamborine Mountain Road, North Tamborine	Auritella brunnescens strain NLB963 RNA polymerase II second largest subunit (rpb2) gene, partial cds	AUS
KJ702350.1	Auritella brunnescens	Australia: Queensland, Dinden National Park, Davies Creek Road	Auritella brunnescens strain PBM3721 RNA polymerase II second largest subunit (rpb2) gene, partial cds	AUS
KJ702349.1	Auritella brunnescens	Australia: New South Wales, Tablelands area, near Fitzroy Falls above Kangaroo Valley	Auritella brunnescens strain PBM3174 RNA polymerase II second largest subunit (rpb2) gene, partial cds	AUS
KJ702348.1	Auritella brunnescens	Australia: New South Wales, Tablelands area, near Fitzroy Falls above Kangaroo Valley	Auritella brunnescens strain PBM3173 RNA polymerase II second largest subunit (rpb2) gene, partial cds	AUS
KJ702347.1	Auritella brunnescens	Australia: Queensland, Dinden National Park, Davies Creek Road	Auritella brunnescens strain NLB942 RNA polymerase II second largest subunit (rpb2) gene, partial cds	AUS
KT378212.1	Auritella chamaecephala	Australia: Western Australia, Old Plains Road, 3.4 km N of Calingiri Road	Auritella chamaecephala strain NLB1079 RNA polymerase II second largest subunit (rpb2) gene, partial cds	AUS
KJ702357.1	Auritella fulvella	Australia: Queensland, Herberton Cemetery	Auritella fulvella strain PIF26860 RNA polymerase II second largest subunit (rpb2) gene, partial cds	AUS
KJ702356.1	Auritella fulvella	Australia: Queensland, Herberton Cemetery	Auritella fulvella strain PIF26850 RNA polymerase II second largest subunit (rpb2) gene, partial cds	AUS
KJ702360.1	Auritella robusta	Australia: Tasmania, Hobart, Mt. Wellington, Pipeline Track	Auritella robusta strain I163 RNA polymerase II second largest subunit (rpb2) gene, partial cds	AUS
KJ756402.1	Auritella serpentinocystis	Australia: New South Wales, Yengo National Park	Auritella serpentinocystis strain PBM3188 voucher TENN:063641 RNA polymerase II second largest subunit (rpb2) gene, partial cds	AUS
MK766276.1	Australopilus palumanus	Australia: Queensland	Australopilus palumanus voucher NY:1193865 RNA polymerase II second largest subunit (RPB2) gene, partial cds	AUS
MK766275.1	Australopilus palumanus	Australia: Queensland	Australopilus palumanus voucher NY:1193890 RNA polymerase II second largest subunit (RPB2) gene, partial cds	AUS
MF951440.1	Australosphaerella nootherensis	Australia: Queensland	Australosphaerella nootherensis culture CBS:130522 DNA-directed RNA polymerase II second largest subunit (rpb2) gene, partial cds	AUS
KF902216.1	Australosphaerella nootherensis	Australia	Mycosphaerella nootherensis culture CBS:130522 strain CBS 130522 RNA polymerase II second largest subunit (RPB2) gene, partial cds	AUS
KF902185.1	Austroafricana associata	Australia: New South Wales	Austroafricana associata culture CBS:120732 strain CBS 120732 RNA polymerase II second largest subunit (RPB2) gene, partial cds	AUS
KF902184.1	Austroafricana associata	Australia: New South Wales	Austroafricana associata culture CBS:120731 strain CBS 120731 RNA polymerase II second largest subunit (RPB2) gene, partial cds	AUS
KF902183.1	Austroafricana associata	Australia: New South Wales	Austroafricana associata culture CBS:112224 strain CBS 112224 RNA polymerase II second largest subunit (RPB2) gene, partial cds	AUS
KF902182.1	Austroafricana associata	Australia: New South Wales	Austroafricana associata culture CPC:13375 RNA polymerase II second largest subunit (RPB2) gene, partial cds	AUS
KF902181.1	Austroafricana associata	Australia: New South Wales	Austroafricana associata culture CPC:13113 RNA polymerase II second largest subunit (RPB2) gene, partial cds	AUS
KF902177.1	Austroafricana associata	Australia: New South Wales	Austroafricana associata culture CBS:120730 strain CBS 120730 RNA polymerase II second largest subunit (RPB2) gene, partial cds	AUS
KF902187.1	Austroafricana keanei	Australia: Queensland	Austroafricana keanei culture CBS:130524 strain CBS 130524 RNA polymerase II second largest subunit (RPB2) gene, partial cds	AUS
KF902193.1	Austroafricana parva	Australia: Victoria	Austroafricana parva culture CBS:122892 strain CBS 122892 RNA polymerase II second largest subunit (RPB2) gene, partial cds	AUS
KF902189.1	Austroafricana parva	Australia: Western Australia	Austroafricana parva culture CBS:110503 strain CBS 110503 RNA polymerase II second largest subunit (RPB2) gene, partial cds	AUS
KP242133.1	Austroboletus austrovirens	Australia	Austroboletus austrovirens voucher BRI:AQ0795791 RNA polymerase II second largest subunit (RPB2) gene, partial cds	AUS
KP242132.1	Austroboletus austrovirens	Australia	Austroboletus austrovirens voucher BRI:AQ0794622 RNA polymerase II second largest subunit (RPB2) gene, partial cds	AUS
KP242131.1	Austroboletus austrovirens	Australia: Queensland	Austroboletus austrovirens voucher BRI:AQ0794609 RNA polymerase II second largest subunit (RPB2) gene, partial cds	AUS
KP242130.1	Austroboletus austrovirens	Australia: Queensland	Austroboletus austrovirens voucher BRI:AQ0794171 RNA polymerase II second largest subunit (RPB2) gene, partial cds	AUS
KP242113.1	Austroboletus austrovirens	Australia: Northern Territory	Austroboletus austrovirens voucher MEL:2382920 RNA polymerase II second largest subunit (RPB2) gene, partial cds	AUS
KP242104.1	Austroboletus lacunosus	Australia: Queensland	Austroboletus lacunosus voucher BRI:AQ0794261 RNA polymerase II second largest subunit (RPB2) gene, partial cds	AUS
KP242103.1	Austroboletus lacunosus	Australia	Austroboletus lacunosus voucher BRI:AQ0794285 RNA polymerase II second largest subunit (RPB2) gene, partial cds	AUS
KP242100.1	Austroboletus lacunosus	Australia: Queensland	Austroboletus lacunosus voucher BRI:AQ0794208 RNA polymerase II second largest subunit (RPB2) gene, partial cds	AUS
KP242096.1	Austroboletus lacunosus	Australia: Queensland	Austroboletus lacunosus voucher BRI:AQ0795788 RNA polymerase II second largest subunit (RPB2) gene, partial cds	AUS
KP242095.1	Austroboletus lacunosus	Australia	Austroboletus lacunosus voucher BRI:AQ0795784 RNA polymerase II second largest subunit (RPB2) gene, partial cds	AUS
KP242090.1	Austroboletus lacunosus	Australia: Queensland	Austroboletus lacunosus voucher BRI:AQ0795787 RNA polymerase II second largest subunit (RPB2) gene, partial cds	AUS
KP242120.1	Austroboletus mutabilis	Australia: Queensland	Austroboletus mutabilis voucher BRI:AQ0794155 RNA polymerase II second largest subunit (RPB2) gene, partial cds	AUS
KP242119.1	Austroboletus mutabilis	Australia	Austroboletus mutabilis voucher BRI:AQ0794618 RNA polymerase II second largest subunit (RPB2) gene, partial cds	AUS
KP242118.1	Austroboletus mutabilis	Australia: Queensland	Austroboletus mutabilis voucher BRI:AQ0875885 RNA polymerase II second largest subunit (RPB2) gene, partial cds	AUS
KP242117.1	Austroboletus mutabilis	Australia: Queensland	Austroboletus mutabilis voucher BRI:AQ0797962 RNA polymerase II second largest subunit (RPB2) gene, partial cds	AUS
KP242116.1	Austroboletus mutabilis	Australia: Queensland	Austroboletus mutabilis voucher BRI:AQ0554141 RNA polymerase II second largest subunit (RPB2) gene, partial cds	AUS
KP242107.1	Austroboletus mutabilis	Australia: Queensland	Austroboletus mutabilis voucher BRI:AQ0797739 RNA polymerase II second largest subunit (RPB2) gene, partial cds	AUS
KP242105.1	Austroboletus mutabilis	Australia	Austroboletus mutabilis voucher Perth 7554125 RNA polymerase II second largest subunit (RPB2) gene, partial cds	AUS
KP242099.1	Austroboletus mutabilis	Australia: Queensland	Austroboletus mutabilis voucher BRI:AQ0796266 RNA polymerase II second largest subunit (RPB2) gene, partial cds	AUS
KP242098.1	Austroboletus mutabilis	Australia: Queensland	Austroboletus mutabilis voucher BRI:AQ0795793 RNA polymerase II second largest subunit (RPB2) gene, partial cds	AUS
KP242097.1	Austroboletus mutabilis	Australia: Queensland	Austroboletus mutabilis voucher BRI:AQ0669270 RNA polymerase II second largest subunit (RPB2) gene, partial cds	AUS
KP242129.1	Austroboletus niveus	Australia	Austroboletus niveus voucher Perth 8403538 RNA polymerase II second largest subunit (RPB2) gene, partial cds	AUS
KP242125.1	Austroboletus niveus	Australia: South Australia	Austroboletus niveus voucher AD-C 58362 RNA polymerase II second largest subunit (RPB2) gene, partial cds	AUS
KP242124.1	Austroboletus niveus	Australia: South Australia	Austroboletus niveus voucher AD-C 54954 RNA polymerase II second largest subunit (RPB2) gene, partial cds	AUS
KP242123.1	Austroboletus niveus	Australia: South Australia	Austroboletus niveus voucher AD-C 54948 RNA polymerase II second largest subunit (RPB2) gene, partial cds	AUS
KP242110.1	Austroboletus niveus	Australia: Western Australia	Austroboletus niveus voucher Perth 6665306 RNA polymerase II second largest subunit (RPB2) gene, partial cds	AUS
KP242109.1	Austroboletus niveus	Australia: Western Australia	Austroboletus niveus voucher Perth 6660703 RNA polymerase II second largest subunit (RPB2) gene, partial cds	AUS
KP242108.1	Austroboletus niveus	Australia: South Australia	Austroboletus niveus voucher AD-C 54957 RNA polymerase II second largest subunit (RPB2) gene, partial cds	AUS
KP242088.1	Austroboletus niveus	Australia: Queensland	Austroboletus niveus voucher BRI:AQ0795773 RNA polymerase II second largest subunit (RPB2) gene, partial cds	AUS
KP242086.1	Austroboletus rarus	Australia: Queensland	Austroboletus rarus voucher BRI:AQ0794045 RNA polymerase II second largest subunit (RPB2) gene, partial cds	AUS
KP242092.1	Austroboletus rostrupii	Australia: Queensland	Austroboletus rostrupii voucher BRI:AQ0807887 RNA polymerase II second largest subunit (RPB2) gene, partial cds	AUS
KP242089.1	Austroboletus rostrupii	Australia: Queensland	Austroboletus rostrupii voucher BRI:AQ0795785 RNA polymerase II second largest subunit (RPB2) gene, partial cds	AUS
KP242127.1	Austroboletus sp. 1 GB-2014	Australia	Austroboletus sp. 1 GB-2014 voucher Perth 6658458 RNA polymerase II second largest subunit (RPB2) gene, partial cds	AUS
KP242126.1	Austroboletus sp. 1 GB-2014	Australia: Western Australia	Austroboletus sp. 1 GB-2014 voucher Perth 6658407 RNA polymerase II second largest subunit (RPB2) gene, partial cds	AUS
KP242111.1	Austroboletus sp. 1 GB-2014	Australia	Austroboletus sp. 1 GB-2014 voucher Perth 7548966 RNA polymerase II second largest subunit (RPB2) gene, partial cds	AUS
KP242087.1	Austroboletus sp. 1 GB-2014	Australia: Queensland	Austroboletus sp. 1 GB-2014 voucher BRI:AQ0794242 RNA polymerase II second largest subunit (RPB2) gene, partial cds	AUS
KP242093.1	Austroboletus sp. 2 GB-2014	Australia	Austroboletus sp. 2 GB-2014 voucher BRI:AQ0994236 RNA polymerase II second largest subunit (RPB2) gene, partial cds	AUS
KP242102.1	Austroboletus sp. 3 GB-2014	Australia: Queensland	Austroboletus sp. 3 GB-2014 voucher BRI:AQ0794271 RNA polymerase II second largest subunit (RPB2) gene, partial cds	AUS
KP242122.1	Austroboletus sp. 6 GB-2014	Australia: Queensland	Austroboletus sp. 6 GB-2014 voucher BRI:AQ0794299 RNA polymerase II second largest subunit (RPB2) gene, partial cds	AUS
KP242121.1	Austroboletus sp. 6 GB-2014	Australia: Queensland	Austroboletus sp. 6 GB-2014 voucher BRI:AQ0794258 RNA polymerase II second largest subunit (RPB2) gene, partial cds	AUS
KP242114.1	Austroboletus sp. 6 GB-2014	Australia: Queensland	Austroboletus sp. 6 GB-2014 voucher BRI:AQ0794231 RNA polymerase II second largest subunit (RPB2) gene, partial cds	AUS
KP242106.1	Austroboletus sp. 6 GB-2014	Australia: Queensland	Austroboletus sp. 6 GB-2014 voucher BRI:AQ0794222 RNA polymerase II second largest subunit (RPB2) gene, partial cds	AUS
KP242101.1	Austroboletus sp. 6 GB-2014	Australia: Queensland	Austroboletus sp. 6 GB-2014 voucher BRI:AQ0794224 RNA polymerase II second largest subunit (RPB2) gene, partial cds	AUS
KP242091.1	Austroboletus sp. 6 GB-2014	Australia: Queensland	Austroboletus sp. 6 GB-2014 voucher BRI:AQ0795792 RNA polymerase II second largest subunit (RPB2) gene, partial cds	AUS
KP242115.1	Austroboletus sp. 7 GB-2014	Australia: Queensland	Austroboletus sp. 7 GB-2014 voucher BRI:AQ0794156 RNA polymerase II second largest subunit (RPB2) gene, partial cds	AUS
KP242134.1	Austroboletus sp. 8 GB-2014	Australia: Western Australia	Austroboletus sp. 8 GB-2014 voucher MEL:2305143 RNA polymerase II second largest subunit (RPB2) gene, partial cds	AUS
KP242094.1	Austroboletus sp. 8 GB-2014	Australia: Queensland	Austroboletus sp. 8 GB-2014 voucher BRI:AQ0794272 RNA polymerase II second largest subunit (RPB2) gene, partial cds	AUS
KP242128.1	Austroboletus viscidoviridis	Australia	Austroboletus viscidoviridis voucher Perth 7588682 RNA polymerase II second largest subunit (RPB2) gene, partial cds	AUS
JX155593.1	Austrosmittium biforme	Australia	Austrosmittium biforme strain 32-1-9 RNA polymerase II second largest subunit (RPB2) gene, partial cds	AUS
KY979846.1	Banksiophoma australiensis	Australia: Western Australia	Banksiophoma australiensis strain CBS 142163 DNA-directed RNA polymerase II second largest subunit (RPB2) gene, partial cds	AUS
MH555043.1	Bartalinia robillardoides	Australia	Bartalinia robillardoides strain CPC 25385 RNA polymerase II second largest subunit (RPB2) gene, partial cds	AUS
MH554984.1	Bartalinia robillardoides	Australia	Bartalinia robillardoides strain CPC 12376 RNA polymerase II second largest subunit (RPB2) gene, partial cds	AUS
KJ500409.1	Beauveria bassiana	Australia: Queensland	Beauveria bassiana strain ARSEF 5987 RPB2-cytochrome c oxidase assembly factor intergenic spacer, partial sequence; and cytochrome oxidase assembly factor gene, partial cds	AUS
KJ500401.1	Beauveria bassiana	Australia: Tamworth, New South Wales	Beauveria bassiana strain ARSEF 300 RPB2-cytochrome c oxidase assembly factor intergenic spacer, partial sequence; and cytochrome oxidase assembly factor gene, partial cds	AUS
MG926287.1	Bibbya bullata	Australia	Bibbya bullata isolate SE-251 RPB2 (RPB2) gene, partial cds	AUS
KP242112.1	Boletaceae sp. 1 GB-2014	Australia: Western Australia	Boletaceae sp. 1 GB-2014 voucher Perth 6640133 RNA polymerase II second largest subunit (RPB2) gene, partial cds	AUS
KP242135.1	Boletaceae sp. 2 GB-2014	Australia: Western Australia	Boletaceae sp. 2 GB-2014 voucher Perth 6668208 RNA polymerase II second largest subunit (RPB2) gene, partial cds	AUS
MH215509.1	Botryosphaeria dothidea	Australia	Botryosphaeria dothidea isolate DAR83041 RNA polymerase II second largest subunit (RPB2) gene, partial cds	AUS
KU846074.1	Brevistachys lateralis	Australia	Brevistachys lateralis strain CPC 17350 RNA polymerase II second largest subunit (RPB2) gene, partial cds	AUS
KU846076.1	Brevistachys variabilis	Australia	Brevistachys variabilis strain CPC 17349 RNA polymerase II second largest subunit (RPB2) gene, partial cds	AUS
MF951593.1	Brunswickiella parsonsiae	Australia	Brunswickiella parsonsiae culture CBS:137979 DNA-directed RNA polymerase II second largest subunit (rpb2) gene, partial cds	AUS
KY653361.1	Calonectria australiensis	Australia	Calonectria australiensis strain CBS 112954 RNA polymerase II second largest subunit (rpb2) gene, partial cds	AUS
MT412496.1	Calonectria australiensis	Australia	Calonectria australiensis isolate CSF11337 RNA polymerase II second largest subunit (rpb2) gene, partial cds	AUS
KY653377.1	Calonectria colhounii	Australia	Calonectria colhounii strain CBS 114704 RNA polymerase II second largest subunit (rpb2) gene, partial cds	AUS
MT412686.1	Calonectria lombardiana	Australia	Calonectria lombardiana isolate CSF11376 RNA polymerase II second largest subunit (rpb2) gene, partial cds	AUS
MT412662.1	Calonectria queenslandica	Australia	Calonectria queenslandica isolate CSF11375 RNA polymerase II second largest subunit (rpb2) gene, partial cds	AUS
MT412661.1	Calonectria queenslandica	Australia	Calonectria queenslandica isolate CSF11377 RNA polymerase II second largest subunit (rpb2) gene, partial cds	AUS
MT412660.1	Calonectria queenslandica	Australia	Calonectria queenslandica isolate CSF11378 RNA polymerase II second largest subunit (rpb2) gene, partial cds	AUS
KF937255.1	Camarosporula persooniae	Australia	Camarosporula persooniae culture CBS:112494 RNA polymerase II second largest subunit (RPB2) gene, partial cds	AUS
LT216598.1	Cepsiclava phalaridis	Australia	Cepsiclava phalaridis partial RPB2 gene for RNA polymerase II large subunit 2, strain CCC 293	AUS
KF442611.1	Cercospora beticola	Australia	Cercospora beticola strain CBS 124.31 RNA polymerase II subunit (RPB2) gene, partial cds	AUS
KF442589.1	Cercospora zebrina	Australia	Cercospora zebrina strain CBS 118790 RNA polymerase II subunit (RPB2) gene, partial cds	AUS
KF252156.1	Cercospora zebrina	Australia	Cercospora zebrina strain CBS 118790 RNA polymerase II subunit (RPB2) gene, partial cds	AUS
KF252305.1	Cercospora zebrina	Australia	Cercospora zebrina strain CBS 118790 culture-collection CBS:118790 RNA polymerase II subunit (RPB2) gene, partial cds	AUS
JQ739861.1	Cercospora zebrina	Australia	Cercospora zebrina strain CBS 118790 DNA-dependent RNA polymerase II second largest subunit (RPB2) gene, partial cds	AUS
KX976831.1	Chaetomium elatum	Australia	Chaetomium elatum strain DTO 319-B3 RNA polymerase II second largest subunit (RPB2) gene, partial cds	AUS
FJ666387.1	Chaetomium pilosum	Australia: Perth	Chaetomidium pilosum culture-collection CBS:335.67 RNA polymerase II subunit (RPB2) gene, partial cds	AUS
HM244783.1	Chapsa phlyctidioides	Australia	Chapsa phlyctidioides voucher Lumbsch & Mangold 19100f (F) RNA polymerase II second largest subunit (RPB2) gene, partial cds	AUS
JX465326.1	Chapsa phlyctidioides	Australia	Chapsa phlyctidioides strain Mangold39ze RNA polymerase II second largest subunit (RPB2) gene, partial cds	AUS
JX465325.1	Chapsa phlyctidioides	Australia	Chapsa phlyctidioides strain Lumbsch19100f(F) RNA polymerase II second largest subunit (RPB2) gene, partial cds	AUS
JF828941.1	Chapsa pulchra	Australia	Chapsa pulchra RNA polymerase II subunit (RPB2) gene, partial sequence	AUS
HM244784.1	Chapsa pulchra	Australia	Chapsa pulchra voucher Lumbsch & Mangold 19129t (F) RNA polymerase II second largest subunit (RPB2) gene, partial cds	AUS
JX465329.1	Chapsa pulchra	Australia	Chapsa pulchra strain Lumbsch19129t(F) RNA polymerase II second largest subunit (RPB2) gene, partial cds	AUS
MH545415.1	Chrysocrypta corymbiae	Australia	Chrysocrypta corymbiae strain CBS 132528 RNA polymerase II second largest subunit (rpb2) gene, partial cds	AUS
MK179746.1	Cladia corallaizon	Australia: New South Wales	UNVERIFIED: Cladia corallaizon isolate 1CLADIA RNA polymerase II second largest subunit-like (RPB2) gene, partial sequence	AUS
MK179748.1	Cladia dUSAcola	Australia: Tasmania	UNVERIFIED: Cladia dUSAcola isolate HTL19976d RNA polymerase II second largest subunit-like (RPB2) gene, partial sequence	AUS
MK179752.1	Cladia moniliformis	Australia: Tasmania	UNVERIFIED: Cladia moniliformis isolate HTL19993c RNA polymerase II second largest subunit-like (RPB2) gene, partial sequence	AUS
MK179755.1	Cladia schizopora	Australia: Tasmania	UNVERIFIED: Cladia schizopora isolate HTL19974c RNA polymerase II second largest subunit-like (RPB2) gene, partial sequence	AUS
HF911533.1	Cladobotryum multiseptatum	Australia	Cladobotryum multiseptatum partial rpb2 gene for RNA polymerase II subunit 2, culture collection TFC:99-82	AUS
HF911532.1	Cladobotryum multiseptatum	Australia	Cladobotryum multiseptatum partial rpb2 gene for RNA polymerase II subunit 2, culture collection TFC:99-177	AUS
HF911531.1	Cladobotryum multiseptatum	Australia	Cladobotryum multiseptatum partial rpb2 gene for RNA polymerase II subunit 2, culture collection TFC:99-171	AUS
MK179812.1	Cladonia capitellata	Australia	UNVERIFIED: Cladonia capitellata isolate CL184 RNA polymerase II second largest subunit-like (RPB2) gene, partial sequence	AUS
MK180149.1	Cladonia cf. rappii	Australia	UNVERIFIED: Cladonia cf. rappii isolate CL183 RNA polymerase II second largest subunit-like (RPB2) gene, partial sequence	AUS
MK180062.1	Cladonia cf. verticillata	Australia: New South Wales	UNVERIFIED: Cladonia cf. verticillata isolate AT707 RNA polymerase II second largest subunit-like (RPB2) gene, partial sequence	AUS
MK179808.1	Cladonia cf. verticillata	Australia	UNVERIFIED: Cladonia cf. verticillata isolate AT706 RNA polymerase II second largest subunit-like (RPB2) gene, partial sequence	AUS
MK180010.1	Cladonia petricosa	Australia: New South Wales	UNVERIFIED: Cladonia petricosa isolate AT737 RNA polymerase II second largest subunit-like (RPB2) gene, partial sequence	AUS
MK180019.1	Cladonia pleurota	Australia: New South Wales	UNVERIFIED: Cladonia pleurota isolate AT705 RNA polymerase II second largest subunit-like (RPB2) gene, partial sequence	AUS
MK180071.1	Cladonia rigida	Australia	UNVERIFIED: Cladonia rigida isolate CL192 RNA polymerase II second largest subunit-like (RPB2) gene, partial sequence	AUS
MK179868.1	Cladonia sp.	Australia	UNVERIFIED: Cladonia sp. isolate AT743 RNA polymerase II second largest subunit-like (RPB2) gene, partial sequence	AUS
MK180088.1	Cladonia staufferi	Australia: New South Wales	UNVERIFIED: Cladonia staufferi isolate AT738 RNA polymerase II second largest subunit-like (RPB2) gene, partial sequence	AUS
MK180131.1	Cladonia sulcata	Australia: New South Wales	UNVERIFIED: Cladonia sulcata isolate AT739 RNA polymerase II second largest subunit-like (RPB2) gene, partial sequence	AUS
LT799790.1	Cladosporiaceae sp. MSD-2017	Australia	Cladosporiaceae sp. MSD-2017 partial RPB2 gene for RNA polymerase II large subunit 2, strain CPC 29170	AUS
LT799789.1	Cladosporiaceae sp. MSD-2017	Australia	Cladosporiaceae sp. MSD-2017 partial RPB2 gene for RNA polymerase II large subunit 2, strain CPC 29168	AUS
HQ731517.1	Claudopus minutoincanus	Australia	Claudopus minutoincanus strain DLL 9871 RNA polymerase II second largest subunit gene, partial cds	AUS
KR869959.1	Claudopus sp. DLL9735	Australia	Claudopus sp. DLL9735 RNA polymerase II second largest subunit (RPB2) gene, partial cds	AUS
HQ731518.1	Claudopus viscosus	Australia	Claudopus viscosus strain DLL 9788 RNA polymerase II second largest subunit gene, partial cds	AUS
LT216582.1	Claviceps hirtella	Australia	Claviceps hirtella partial RPB2 gene for RNA polymerase II large subunit 2, strain CCC 786	AUS
LT216589.1	Claviceps maximensis	Australia	Claviceps maximensis partial RPB2 gene for RNA polymerase II large subunit 2, strain CCC 698	AUS
LT216601.1	Claviceps pusilla	Australia	Claviceps pusilla partial RPB2 gene for RNA polymerase II large subunit 2, strain CCC 499	AUS
LT216609.1	Claviceps sorghi	Australia	Claviceps sorghi partial RPB2 gene for RNA polymerase II large subunit 2, strain CCC 1028	AUS
KC816927.1	Clitopilus cf. prunulus E226	Australia: Tasmania	Clitopilus cf. prunulus E226 voucher CORT:E226 RNA polymerase II second largest subunit (RPB2) gene, partial cds	AUS
KC816916.1	Clitopilus hobsonii	Australia: Queensland	Clitopilus hobsonii voucher DLL9779 RNA polymerase II second largest subunit (RPB2) gene, partial cds	AUS
KC816915.1	Clitopilus hobsonii	Australia: Queensland	Clitopilus hobsonii voucher DLL9746 RNA polymerase II second largest subunit (RPB2) gene, partial cds	AUS
KC816914.1	Clitopilus hobsonii	Australia: Queensland	Clitopilus hobsonii voucher DLL9643 RNA polymerase II second largest subunit (RPB2) gene, partial cds	AUS
KC816913.1	Clitopilus hobsonii	Australia: Queensland	Clitopilus hobsonii voucher DLL9635 RNA polymerase II second largest subunit (RPB2) gene, partial cds	AUS
KC816912.1	Clitopilus hobsonii	Australia: Queensland	Clitopilus hobsonii voucher DLL9586 RNA polymerase II second largest subunit (RPB2) gene, partial cds	AUS
KR859330.1	Coleophoma caliginosa	Australia: New South Wales	Coleophoma caliginosa culture CBS:124806 RNA polymerase II second largest subunit (rpb2) gene, partial cds	AUS
KR859331.1	Coleophoma eucalypticola	Australia	Coleophoma eucalypticola culture CBS:124810 RNA polymerase II second largest subunit (rpb2) gene, partial cds	AUS
KF252245.1	Coleophoma eucalyptorum	Australia	Coleophoma eucalyptorum strain CPC 19294 RNA polymerase II subunit (RPB2) gene, partial cds	AUS
JN985501.1	Colletotrichum acutatum	Australia	Glomerella acutata strain ICMP1783 RPB2 (RPB2) gene, partial cds	AUS
KX833464.1	Coniella eucalyptorum	Australia	Coniella eucalyptorum culture CBS:114852 rpb2 (rpb2) gene, partial cds	AUS
KX833463.1	Coniella eucalyptorum	Australia	Coniella eucalyptorum culture CBS:114847 rpb2 (rpb2) gene, partial cds	AUS
KX833462.1	Coniella eucalyptorum	Australia	Coniella eucalyptorum culture CBS:114846 rpb2 (rpb2) gene, partial cds	AUS
KX833461.1	Coniella eucalyptorum	Australia	Coniella eucalyptorum culture CBS:114845 rpb2 (rpb2) gene, partial cds	AUS
KX833460.1	Coniella eucalyptorum	Australia	Coniella eucalyptorum culture CBS:114843 rpb2 (rpb2) gene, partial cds	AUS
KX833459.1	Coniella eucalyptorum	Australia	Coniella eucalyptorum culture CBS:114841 rpb2 (rpb2) gene, partial cds	AUS
KX833452.1	Coniella eucalyptorum	Australia	Coniella eucalyptorum culture CBS:112640 rpb2 (rpb2) gene, partial cds	AUS
KX833480.1	Coniella fusiformis	Australia	Coniella fusiformis culture CBS:114851 rpb2 (rpb2) gene, partial cds	AUS
KX833479.1	Coniella fusiformis	Australia	Coniella fusiformis culture CBS:114850 rpb2 (rpb2) gene, partial cds	AUS
KX833498.1	Coniella paracastaneicola	Australia	Coniella paracastaneicola culture CBS:141292 rpb2 (rpb2) gene, partial cds	AUS
MK876479.1	Coniella pseudodiospyri	Australia: New South Wales	Coniella pseudodiospyri culture CBS:145540 DNA-directed RNA polymerase II second largest subunit (RPB2) gene, partial cds	AUS
KX833509.1	Coniella wangiensis	Australia	Coniella wangiensis culture CBS:132530 rpb2 (rpb2) gene, partial cds	AUS
KY173583.1	Coniothyrium hakeae	Australia: Western Australia	Coniothyrium hakeae strain CPC 27620 DNA-directed RNA polymerase II second largest subunit (RPB2) gene, partial cds	AUS
KY173582.1	Coniothyrium hakeae	Australia: Western Australia	Coniothyrium hakeae strain CPC 27616 DNA-directed RNA polymerase II second largest subunit (RPB2) gene, partial cds	AUS
MK077937.1	Coprinellus sp.	Australia: Perth	Coprinellus sp. voucher PERTH:E8297 RNA polymerase II second largest subunit (RPB2) gene, partial cds	AUS
LT216620.1	Corallocytostroma ornithocopreoides	Australia	Corallocytostroma ornithocopreoides partial RPB2 gene for RNA polymerase II large subunit 2, strain WAC 8705	AUS
MK204697.1	Coriolopsis strumosa	Australia	Coriolopsis strumosa voucher Cui 16811 RNA polymerase II second largest subunit (RPB2) gene, partial cds	AUS
JX675873.1	Cortinarius aff. austrosanguineus 1 FS-2012	Australia: Victoria Kinglake National Park	Cortinarius aff. austrosanguineus 1 FS-2012 voucher MEL2120750 RPB2 (RPB2) gene, partial cds	AUS
JX675867.1	Cortinarius aff. austrosanguineus 1 FS-2012	Australia: Victoria Marysville	Cortinarius aff. austrosanguineus 1 FS-2012 voucher MEL2120748 RPB2 (RPB2) gene, partial cds	AUS
JX675843.1	Cortinarius aff. austrosanguineus 1 FS-2012	Australia: Victoria Warrandyte State Park	Cortinarius aff. austrosanguineus 1 FS-2012 voucher MEL2089687 RPB2 (RPB2) gene, partial cds	AUS
JX675835.1	Cortinarius aff. austrosanguineus 1 FS-2012	Australia: Victoria Cranbourne RBG	Cortinarius aff. austrosanguineus 1 FS-2012 voucher MEL2120745 RPB2 (RPB2) gene, partial cds	AUS
JX675829.1	Cortinarius aff. austrosanguineus 1 FS-2012	Australia: Victoria Kinglake National Park	Cortinarius aff. austrosanguineus 1 FS-2012 voucher MEL2089689 RPB2 (RPB2) gene, partial cds	AUS
JX675828.1	Cortinarius aff. austrosanguineus 1 FS-2012	Australia: Victoria Warrandyte State Park	Cortinarius aff. austrosanguineus 1 FS-2012 voucher MEL2089685 RPB2 (RPB2) gene, partial cds	AUS
JX675840.1	Cortinarius aff. austrosanguineus 2 FS-2012	Australia: Victoria Cranbourne RBG	Cortinarius aff. austrosanguineus 2 FS-2012 voucher MEL2120746 RPB2 (RPB2) gene, partial cds	AUS
JX675815.1	Cortinarius aff. austrosanguineus 3 FS-2012	Australia: Western Australia Walpole - Nornalup National Park	Cortinarius aff. austrosanguineus 3 FS-2012 voucher MEL2120788 RPB2 (RPB2) gene, partial cds	AUS
JX675833.1	Cortinarius aff. chloroapicus 1 FS-2012	Australia: Victoria Marysville	Cortinarius aff. chloroapicus 1 FS-2012 voucher MEL2120747 RPB2 (RPB2) gene, partial cds	AUS
JX675834.1	Cortinarius aff. chloroapicus 2 FS-2012	Australia: Tasmania Hartz Mountains	Cortinarius aff. chloroapicus 2 FS-2012 voucher MEL2120782 RPB2 (RPB2) gene, partial cds	AUS
JX675860.1	Cortinarius aff. chloroapicus 3 FS-2012	Australia: Victoria Kinglake National Park	Cortinarius aff. chloroapicus 3 FS-2012 voucher MEL2120756 RPB2 (RPB2) gene, partial cds	AUS
JX675858.1	Cortinarius aff. clelandii 1 FS-2012	Australia: Tasmania Mt Field National Park	Cortinarius aff. clelandii 1 FS-2012 voucher MEL2120760 RPB2 (RPB2) gene, partial cds	AUS
JX675819.1	Cortinarius aff. clelandii 1 FS-2012	Australia: Victoria West Barwon Dam	Cortinarius aff. clelandii 1 FS-2012 voucher MEL2089703 RPB2 (RPB2) gene, partial cds	AUS
JN985439.1	Cortinarius aff. clelandii 1 FS-2012	Australia:Western Australia , Denmark	Cortinarius aff. clelandii 1 FS-2012 strain dk023 RPB2 (RPB2) gene, partial cds	AUS
JN985436.1	Cortinarius aff. clelandii 1 FS-2012	Australia:''Victoria, Kinglake National Park''	Cortinarius aff. clelandii 1 FS-2012 strain dk002 RPB2 (RPB2) gene, partial cds	AUS
JX675845.1	Cortinarius aff. clelandii 2 FS-2012	Australia: Victoria Little Desert National Park	Cortinarius aff. clelandii 2 FS-2012 voucher MEL2120776 RPB2 (RPB2) gene, partial cds	AUS
JX675836.1	Cortinarius aff. clelandii 2 FS-2012	Australia: Victoria Western Highway, c. 5 km NW Dadswells Bridge	Cortinarius aff. clelandii 2 FS-2012 voucher MEL2089677 RPB2 (RPB2) gene, partial cds	AUS
JX675817.1	Cortinarius aff. clelandii 2 FS-2012	Australia: Victoria Little Desert National Park	Cortinarius aff. clelandii 2 FS-2012 voucher MEL2089676 RPB2 (RPB2) gene, partial cds	AUS
JX675886.1	Cortinarius aff. clelandii 3 FS-2012	Australia: Victoria Gisborne, Pyrete State Forest	Cortinarius aff. clelandii 3 FS-2012 voucher MEL2120771 RPB2 (RPB2) gene, partial cds	AUS
JX675839.1	Cortinarius aff. clelandii 3 FS-2012	Australia: Victoria Werribee Creek Picnic Ground	Cortinarius aff. clelandii 3 FS-2012 voucher MEL2120763 RPB2 (RPB2) gene, partial cds	AUS
JX675877.1	Cortinarius aff. clelandii 4 FS-2012	Australia: Victoria Western Highway, c. 5 km NW Dadswells Bridge	Cortinarius aff. clelandii 4 FS-2012 voucher MEL2120780 RPB2 (RPB2) gene, partial cds	AUS
JX675838.1	Cortinarius aff. clelandii 5 FS-2012	Australia: Victoria Narbethong - Marysville Rd	Cortinarius aff. clelandii 5 FS-2012 voucher MEL2120767 RPB2 (RPB2) gene, partial cds	AUS
JX675868.1	Cortinarius aff. cramesinus 1 FS-2012	Australia: Victoria Wombat State Forest	Cortinarius aff. cramesinus 1 FS-2012 voucher MEL2120753 RPB2 (RPB2) gene, partial cds	AUS
JX675856.1	Cortinarius aff. cramesinus 1 FS-2012	Australia: Victoria Kinglake National Park	Cortinarius aff. cramesinus 1 FS-2012 voucher MEL2120764 RPB2 (RPB2) gene, partial cds	AUS
JX675887.1	Cortinarius aff. cramesinus 2 FS-2012	Australia: Victoria Wombat State Forest	Cortinarius aff. cramesinus 2 FS-2012 voucher MEL2089686 RPB2 (RPB2) gene, partial cds	AUS
JX675818.1	Cortinarius aff. cramesinus 2 FS-2012	Australia: Victoria Kinglake National Park	Cortinarius aff. cramesinus 2 FS-2012 voucher MEL2089684 RPB2 (RPB2) gene, partial cds	AUS
JX675884.1	Cortinarius aff. cramesinus 3 FS-2012	Australia: Victoria Wombat State Forest	Cortinarius aff. cramesinus 3 FS-2012 voucher MEL2120752 RPB2 (RPB2) gene, partial cds	AUS
JX675888.1	Cortinarius aff. melleipileus 1 FS-2012	Australia: Victoria Little Desert National Park	Cortinarius aff. melleipileus 1 FS-2012 voucher MEL2120779 RPB2 (RPB2) gene, partial cds	AUS
JX675870.1	Cortinarius aff. melleipileus 1 FS-2012	Australia: Victoria Warrandyte State Park	Cortinarius aff. melleipileus 1 FS-2012 voucher MEL2120742 RPB2 (RPB2) gene, partial cds	AUS
JX675882.1	Cortinarius aff. melleipileus 2 FS-2012	Australia: Victoria Little Desert National Park	Cortinarius aff. melleipileus 2 FS-2012 voucher MEL2120778 RPB2 (RPB2) gene, partial cds	AUS
JX675853.1	Cortinarius aff. melleipileus 2 FS-2012	Australia: Victoria Little Desert National Park	Cortinarius aff. melleipileus 2 FS-2012 voucher MEL2120777 RPB2 (RPB2) gene, partial cds	AUS
JX675816.1	Cortinarius aff. melleipileus 3 FS-2012	Australia: Victoria Little Desert National Park	Cortinarius aff. melleipileus 3 FS-2012 voucher MEL2120775 RPB2 (RPB2) gene, partial cds	AUS
JX675890.1	Cortinarius aff. olivaceopictus MEL2120743	Australia: Victoria Wallaby Creek	Cortinarius aff. olivaceopictus MEL2120743 RPB2 (RPB2) gene, partial cds	AUS
JX675841.1	Cortinarius aff. pallidus 1 FS-2012	Australia: New South Wale Tinderry Range	Cortinarius aff. pallidus 1 FS-2012 voucher MEL227477 RPB2 (RPB2) gene, partial cds	AUS
JX675859.1	Cortinarius aff. pallidus 2 FS-2012	Australia: Tasmania Cradle Mt - Lake St Clair, National Park	Cortinarius aff. pallidus 2 FS-2012 voucher MEL2120759 RPB2 (RPB2) gene, partial cds	AUS
JX675864.1	Cortinarius aff. pallidus 4 FS-2012	Australia: Western Australia Dryandra	Cortinarius aff. pallidus 4 FS-2012 voucher MEL2120790 RPB2 (RPB2) gene, partial cds	AUS
JX675874.1	Cortinarius aff. persplendidus 1 FS-2012	Australia: Victoria Wombat State Forest	Cortinarius aff. persplendidus 1 FS-2012 voucher MEL2089697 RPB2 (RPB2) gene, partial cds	AUS
JX675821.1	Cortinarius aff. persplendidus 1 FS-2012	Australia: Victoria Marginal Rd, Glenburn	Cortinarius aff. persplendidus 1 FS-2012 voucher MEL2089695 RPB2 (RPB2) gene, partial cds	AUS
JN985438.1	Cortinarius aff. persplendidus 1 FS-2012	Australia:''Victoria, Kinglake National Park''	Cortinarius aff. persplendidus 1 FS-2012 strain dk028 RPB2 (RPB2) gene, partial cds	AUS
JX675827.1	Cortinarius aff. persplendidus 2 FS-2012	Australia: Victoria Kinglake National Park	Cortinarius aff. persplendidus 2 FS-2012 voucher MEL2089694 RPB2 (RPB2) gene, partial cds	AUS
JX675825.1	Cortinarius aff. persplendidus 2 FS-2012	Australia: Victoria Lerderderg State Park	Cortinarius aff. persplendidus 2 FS-2012 voucher MEL2089693 RPB2 (RPB2) gene, partial cds	AUS
JX675875.1	Cortinarius aff. salmoneobasis 1 FS-2012	Australia: Victoria Gisborne, Pyrete State Forest	Cortinarius aff. salmoneobasis 1 FS-2012 voucher MEL2120769 RPB2 (RPB2) gene, partial cds	AUS
JX675869.1	Cortinarius aff. salmoneobasis 1 FS-2012	Australia: Victoria Wombat State Forest	Cortinarius aff. salmoneobasis 1 FS-2012 voucher MEL2120761 RPB2 (RPB2) gene, partial cds	AUS
JX675832.1	Cortinarius aff. salmoneobasis 1 FS-2012	Australia: Victoria Wombat State Forest	Cortinarius aff. salmoneobasis 1 FS-2012 voucher MEL2120762 RPB2 (RPB2) gene, partial cds	AUS
JX675846.1	Cortinarius aff. salmoneobasis 2 FS-2012	Australia: Victoria Jumping Creek, Warrandyte	Cortinarius aff. salmoneobasis 2 FS-2012 voucher MEL2120785 RPB2 (RPB2) gene, partial cds	AUS
JX675844.1	Cortinarius aff. salmoneobasis 2 FS-2012	Australia: Victoria Jumping Creek, Warrandyte	Cortinarius aff. salmoneobasis 2 FS-2012 voucher MEL2120754 RPB2 (RPB2) gene, partial cds	AUS
JX675852.1	Cortinarius aff. salmoneobasis 3 FS-2012	Australia: Tasmania Hobart, Mt Wellington	Cortinarius aff. salmoneobasis 3 FS-2012 voucher MEL2120766 RPB2 (RPB2) gene, partial cds	AUS
MK340969.1	Cortinarius areolatoimbricatus	Australia	Cortinarius areolatoimbricatus voucher PSC1552 RNA polymerase II second largest subunit (rpb2) gene, partial cds	AUS
JX675862.1	Cortinarius atropurpureus	Australia: Tasmania 20 km SE of Maydena	Cortinarius atropurpureus voucher MEL2089707 RPB2 (RPB2) gene, partial cds	AUS
JX675820.1	Cortinarius atropurpureus	Australia: Tasmania Maydena - Strathgordon Rd	Cortinarius atropurpureus voucher MEL2089708 RPB2 (RPB2) gene, partial cds	AUS
MK340970.1	Cortinarius australiensis	Australia	Cortinarius australiensis voucher PERTH6434991 RNA polymerase II second largest subunit (rpb2) gene, partial cds	AUS
JX675881.1	Cortinarius austrocinnabarinus	Australia: Victoria Union Jack Reserve	Cortinarius austrocinnabarinus voucher MEL2089674 RPB2 (RPB2) gene, partial cds	AUS
JX675837.1	Cortinarius austrocinnabarinus	Australia: Western Australia Lochart Forest Block	Cortinarius austrocinnabarinus voucher MEL2120787 RPB2 (RPB2) gene, partial cds	AUS
JX675831.1	Cortinarius austrocinnabarinus	Australia: Victoria Narbethong - Marysville Rd	Cortinarius austrocinnabarinus voucher MEL2089672 RPB2 (RPB2) gene, partial cds	AUS
JX675830.1	Cortinarius austrocinnabarinus	Australia: Victoria Kinglake	Cortinarius austrocinnabarinus voucher MEL2120784 RPB2 (RPB2) gene, partial cds	AUS
JX675879.1	Cortinarius austrovenetus	Australia: Victoria c. 15 km S Colac	Cortinarius austrovenetus voucher MEL2089663 RPB2 (RPB2) gene, partial cds	AUS
JX675876.1	Cortinarius austrovenetus	Australia: Victoria Murrindindi Scenic Reserve	Cortinarius austrovenetus voucher MEL2089668 RPB2 (RPB2) gene, partial cds	AUS
JX675847.1	Cortinarius austrovenetus	Australia: Victoria Daylesford - Ballan Rd	Cortinarius austrovenetus voucher MEL2089666 RPB2 (RPB2) gene, partial cds	AUS
JX675824.1	Cortinarius austrovenetus	Australia: Victoria Marginal Rd, Glenburn	Cortinarius austrovenetus voucher MEL2089665 RPB2 (RPB2) gene, partial cds	AUS
KJ920099.1	Cortinarius austroviolaceus	Australia: Grampians National Park, Victoria	Cortinarius austroviolaceus isolate Syme, K. 1233/03 voucher MEL:2231689 RNA polymerase II second largest subunit (RPB2) gene, partial cds	AUS
JN985449.1	Cortinarius basirubescens	Australia	Cortinarius basirubescens strain MEL2063333 RPB2 (RPB2) gene, partial cds	AUS
JX675866.1	Cortinarius basirubescens	Australia: Victoria Narbethong district, Acheron Way	Cortinarius basirubescens voucher MEL227855 RPB2 (RPB2) gene, partial cds	AUS
JN985452.1	Cortinarius basirubescens	Australia:''Tasmania, Lake St Clair, Cradle Mountain National Park''	Cortinarius basirubescens strain dk026 RPB2 (RPB2) gene, partial cds	AUS
JN985451.1	Cortinarius basirubescens	Australia:''Victoria, Paradise Road, Blakeville''	Cortinarius basirubescens strain dk025 RPB2 (RPB2) gene, partial cds	AUS
JN985456.1	Cortinarius clelandii	Australia	Cortinarius clelandii strain MEL2300725 RPB2 (RPB2) gene, partial cds	AUS
JN985440.1	Cortinarius clelandii	Australia	Cortinarius clelandii strain MEL2089675 RPB2 (RPB2) gene, partial cds	AUS
JN985455.1	Cortinarius erythrocephalus	Australia	Cortinarius erythrocephalus strain MEL2231671 RPB2 (RPB2) gene, partial cds	AUS
JX675893.1	Cortinarius erythrocephalus	Australia: Victoria Western Highway, c. 5 km NW Dadswells Bridge	Cortinarius erythrocephalus voucher MEL2089683 RPB2 (RPB2) gene, partial cds	AUS
JX675854.1	Cortinarius erythrocephalus	Australia: Victoria Wombat State Forest	Cortinarius erythrocephalus voucher MEL2089680 RPB2 (RPB2) gene, partial cds	AUS
JX675826.1	Cortinarius erythrocephalus	Australia: Victoria Wombat State Forest	Cortinarius erythrocephalus voucher MEL2089681 RPB2 (RPB2) gene, partial cds	AUS
JN985453.1	Cortinarius erythrocephalus	Australia:''Victoria, Cranbourne RBG''	Cortinarius erythrocephalus strain dk027 RPB2 (RPB2) gene, partial cds	AUS
MH307885.1	Cortinarius globuliformis	Australia	Cortinarius globuliformis isolate CB058 RPB2 (RPB2) gene, partial cds	AUS
MH307884.1	Cortinarius globuliformis	Australia	Cortinarius globuliformis isolate CB057 RPB2 (RPB2) gene, partial cds	AUS
MH307883.1	Cortinarius globuliformis	Australia	Cortinarius globuliformis isolate CB056 RPB2 (RPB2) gene, partial cds	AUS
MH307882.1	Cortinarius globuliformis	Australia	Cortinarius globuliformis isolate CB055 RPB2 (RPB2) gene, partial cds	AUS
MH307873.1	Cortinarius globuliformis	Australia	Cortinarius globuliformis isolate CB041 RPB2 (RPB2) gene, partial cds	AUS
JN985454.1	Cortinarius globuliformis	Australia	Cortinarius globuliformis strain MEL2238654 RPB2 (RPB2) gene, partial cds	AUS
KJ920098.1	Cortinarius hallowellensis	Australia: Winifred Curtis Scamander Reserve, Tasmania	Cortinarius hallowellensis isolate AVR C030608-1 voucher MEL:2350466 RNA polymerase II second largest subunit (RPB2) gene, partial cds	AUS
KJ920073.1	Cortinarius kioloensis	Australia: Swans Crossing State Forest, New South Wales	Cortinarius kioloensis isolate ID70845 voucher TENN:069666 RNA polymerase II second largest subunit (RPB2) gene, partial cds	AUS
JX675896.1	Cortinarius kula	Australia: Victoria Marginal Rd, Glenburn	Cortinarius kula voucher MEL2089690 RPB2 (RPB2) gene, partial cds	AUS
JX675894.1	Cortinarius kula	Australia: Victoria Kinglake National Park	Cortinarius kula voucher MEL2120740 RPB2 (RPB2) gene, partial cds	AUS
JX675885.1	Cortinarius kula	Australia: Victoria Gisborne, Pyrete State Forest	Cortinarius kula voucher MEL2120768 RPB2 (RPB2) gene, partial cds	AUS
JX675880.1	Cortinarius kula	Australia: Western Australia Shannon National Park	Cortinarius kula voucher MEL2120789 RPB2 (RPB2) gene, partial cds	AUS
JX675878.1	Cortinarius kula	Australia: Tasmania Mt Wellington	Cortinarius kula voucher MEL2120783 RPB2 (RPB2) gene, partial cds	AUS
JX675865.1	Cortinarius kula	Australia: Victoria Marginal Rd, Glenburn	Cortinarius kula voucher MEL2089688 RPB2 (RPB2) gene, partial cds	AUS
JX675850.1	Cortinarius kula	Australia: Victoria Kinglake National Park	Cortinarius kula voucher MEL2089691 RPB2 (RPB2) gene, partial cds	AUS
JX675848.1	Cortinarius kula	Australia: Victoria Kinglake National Park	Cortinarius kula voucher MEL2089692 RPB2 (RPB2) gene, partial cds	AUS
JN985450.1	Cortinarius kula	Australia:''Victoria, Wombat State Forest''	Cortinarius kula strain dk010 RPB2 (RPB2) gene, partial cds	AUS
JN985447.1	Cortinarius kula	Australia:''Victoria, Kinglake West''	Cortinarius kula strain dk009 RPB2 (RPB2) gene, partial cds	AUS
JX675892.1	Cortinarius olivaceopictus	Australia: Victoria Kinglake	Cortinarius olivaceopictus voucher MEL2120741 RPB2 (RPB2) gene, partial cds	AUS
JX675849.1	Cortinarius olivaceopictus	Australia: Victoria Marysville	Cortinarius olivaceopictus voucher MEL2120749 RPB2 (RPB2) gene, partial cds	AUS
JN985459.1	Cortinarius persplendidus	Australia	Cortinarius persplendidus strain MEL2300745 RPB2 (RPB2) gene, partial cds	AUS
JN985437.1	Cortinarius persplendidus	Australia	Cortinarius persplendidus strain MEL2321004 RPB2 (RPB2) gene, partial cds	AUS
MH307908.1	Cortinarius sp. 'austrosangunieus 1'	Australia	Cortinarius sp. 'austrosangunieus 1' isolate CB119 RPB2 (RPB2) gene, partial cds	AUS
MH307875.1	Cortinarius sp. 'austrosangunieus 1'	Australia	Cortinarius sp. 'austrosangunieus 1' isolate CB044 RPB2 (RPB2) gene, partial cds	AUS
MH307920.1	Cortinarius sp. 'basirubescens'	Australia	Cortinarius sp. 'basirubescens' isolate df239 RPB2 (RPB2) gene, partial cds	AUS
MH307917.1	Cortinarius sp. 'basirubescens'	Australia	Cortinarius sp. 'basirubescens' isolate df231 RPB2 (RPB2) gene, partial cds	AUS
MH307894.1	Cortinarius sp. 'chloroapicus 2'	Australia	Cortinarius sp. 'chloroapicus 2' isolate CB071 RPB2 (RPB2) gene, partial cds	AUS
MH307928.1	Cortinarius sp. 'clelandii 1'	Australia	Cortinarius sp. 'clelandii 1' isolate RB186 RPB2 (RPB2) gene, partial cds	AUS
MH307927.1	Cortinarius sp. 'clelandii 1'	Australia	Cortinarius sp. 'clelandii 1' isolate RB185 RPB2 (RPB2) gene, partial cds	AUS
MH307912.1	Cortinarius sp. 'clelandii 1'	Australia	Cortinarius sp. 'clelandii 1' isolate CB131 RPB2 (RPB2) gene, partial cds	AUS
MH307911.1	Cortinarius sp. 'clelandii 1'	Australia	Cortinarius sp. 'clelandii 1' isolate CB128 RPB2 (RPB2) gene, partial cds	AUS
MH307907.1	Cortinarius sp. 'clelandii 1'	Australia	Cortinarius sp. 'clelandii 1' isolate CB116 RPB2 (RPB2) gene, partial cds	AUS
MH307906.1	Cortinarius sp. 'clelandii 1'	Australia	Cortinarius sp. 'clelandii 1' isolate CB114 RPB2 (RPB2) gene, partial cds	AUS
MH307904.1	Cortinarius sp. 'clelandii 1'	Australia	Cortinarius sp. 'clelandii 1' isolate CB102 RPB2 (RPB2) gene, partial cds	AUS
MH307892.1	Cortinarius sp. 'clelandii 1'	Australia	Cortinarius sp. 'clelandii 1' isolate CB068 RPB2 (RPB2) gene, partial cds	AUS
MH307888.1	Cortinarius sp. 'clelandii 1'	Australia	Cortinarius sp. 'clelandii 1' isolate CB064 RPB2 (RPB2) gene, partial cds	AUS
MH307887.1	Cortinarius sp. 'clelandii 1'	Australia	Cortinarius sp. 'clelandii 1' isolate CB063 RPB2 (RPB2) gene, partial cds	AUS
MH307877.1	Cortinarius sp. 'clelandii 1'	Australia	Cortinarius sp. 'clelandii 1' isolate CB047 RPB2 (RPB2) gene, partial cds	AUS
MH307854.1	Cortinarius sp. 'clelandii 1'	Australia	Cortinarius sp. 'clelandii 1' isolate CB019 RPB2 (RPB2) gene, partial cds	AUS
MH307852.1	Cortinarius sp. 'clelandii 1'	Australia	Cortinarius sp. 'clelandii 1' isolate CB017 RPB2 (RPB2) gene, partial cds	AUS
MH307851.1	Cortinarius sp. 'clelandii 1'	Australia	Cortinarius sp. 'clelandii 1' isolate CB016 RPB2 (RPB2) gene, partial cds	AUS
MH307850.1	Cortinarius sp. 'clelandii 1'	Australia	Cortinarius sp. 'clelandii 1' isolate CB015 RPB2 (RPB2) gene, partial cds	AUS
MH307849.1	Cortinarius sp. 'clelandii 1'	Australia	Cortinarius sp. 'clelandii 1' isolate CB014 RPB2 (RPB2) gene, partial cds	AUS
MH307846.1	Cortinarius sp. 'clelandii 1'	Australia	Cortinarius sp. 'clelandii 1' isolate CB010 RPB2 (RPB2) gene, partial cds	AUS
MH307881.1	Cortinarius sp. 'clelandii 3'	Australia	Cortinarius sp. 'clelandii 3' isolate CB051 RPB2 (RPB2) gene, partial cds	AUS
MH307856.1	Cortinarius sp. 'clelandii 3'	Australia	Cortinarius sp. 'clelandii 3' isolate CB021 RPB2 (RPB2) gene, partial cds	AUS
MH307929.1	Cortinarius sp. 'clelandii 4'	Australia	Cortinarius sp. 'clelandii 4' isolate RB188 RPB2 (RPB2) gene, partial cds	AUS
MH307926.1	Cortinarius sp. 'clelandii 4'	Australia	Cortinarius sp. 'clelandii 4' isolate RB183 RPB2 (RPB2) gene, partial cds	AUS
MH307925.1	Cortinarius sp. 'clelandii 4'	Australia	Cortinarius sp. 'clelandii 4' isolate RB182 RPB2 (RPB2) gene, partial cds	AUS
MH307902.1	Cortinarius sp. 'clelandii 4'	Australia	Cortinarius sp. 'clelandii 4' isolate CB097 RPB2 (RPB2) gene, partial cds	AUS
MH307913.1	Cortinarius sp. 'clelandii 5'	Australia	Cortinarius sp. 'clelandii 5' isolate CB132 RPB2 (RPB2) gene, partial cds	AUS
MH307924.1	Cortinarius sp. 'clelandii 6'	Australia	Cortinarius sp. 'clelandii 6' isolate dk003 RPB2 (RPB2) gene, partial cds	AUS
MH307855.1	Cortinarius sp. 'clelandii 6'	Australia	Cortinarius sp. 'clelandii 6' isolate CB020 RPB2 (RPB2) gene, partial cds	AUS
MH307853.1	Cortinarius sp. 'clelandii 6'	Australia	Cortinarius sp. 'clelandii 6' isolate CB018 RPB2 (RPB2) gene, partial cds	AUS
MH307848.1	Cortinarius sp. 'clelandii 6'	Australia	Cortinarius sp. 'clelandii 6' isolate CB012 RPB2 (RPB2) gene, partial cds	AUS
MH307919.1	Cortinarius sp. 'clelandii 9'	Australia	Cortinarius sp. 'clelandii 9' isolate df234 RPB2 (RPB2) gene, partial cds	AUS
MH307898.1	Cortinarius sp. 'erythrocephalus'	Australia	Cortinarius sp. 'erythrocephalus' isolate CB086 RPB2 (RPB2) gene, partial cds	AUS
MH307876.1	Cortinarius sp. 'erythrocephalus'	Australia	Cortinarius sp. 'erythrocephalus' isolate CB045 RPB2 (RPB2) gene, partial cds	AUS
MH307871.1	Cortinarius sp. 'erythrocephalus'	Australia	Cortinarius sp. 'erythrocephalus' isolate CB039 RPB2 (RPB2) gene, partial cds	AUS
MH307842.1	Cortinarius sp. 'erythrocephalus 3'	Australia	Cortinarius sp. 'erythrocephalus 3' isolate CB006 RPB2 (RPB2) gene, partial cds	AUS
JX675895.1	Cortinarius sp. FS-2012a	Australia: Victoria Blackwood	Cortinarius sp. FS-2012a voucher MEL2089705 RPB2 (RPB2) gene, partial cds	AUS
JX675861.1	Cortinarius sp. FS-2012a	Australia: Victoria Otway Ranges	Cortinarius sp. FS-2012a voucher MEL2063361 RPB2 (RPB2) gene, partial cds	AUS
JX675842.1	Cortinarius sp. FS-2012a	Australia: Victoria Wombat State Forest	Cortinarius sp. FS-2012a voucher MEL2089706 RPB2 (RPB2) gene, partial cds	AUS
JX675823.1	Cortinarius sp. FS-2012a	Australia: Victoria Bambra Bushland Reserve	Cortinarius sp. FS-2012a voucher MEL2089704 RPB2 (RPB2) gene, partial cds	AUS
JN985445.1	Cortinarius sp. FS-2012a	Australia:''Victoria, Otway Ranges''	Cortinarius sp. FS-2012a strain d2k2 RPB2 (RPB2) gene, partial cds	AUS
JN985443.1	Cortinarius sp. FS-2012a	Australia:''Victoria, Bambra Bushland Reserve''	Cortinarius sp. FS-2012a strain d4k2 RPB2 (RPB2) gene, partial cds	AUS
KC017390.1	Cortinarius sp. FS-2012a	Australia: VIC, Princes Highway	Cortinarius sp. FS-2012a voucher MEL2297075 RPB2 (RPB2) gene, partial cds	AUS
KC017379.1	Cortinarius sp. FS-2012a	Australia: SA, Fleurieu Peninsula	Cortinarius sp. FS-2012a voucher MEL2063344 RPB2 (RPB2) gene, partial cds	AUS
KC017370.1	Cortinarius sp. FS-2012a	Australia: VIC, Bunyip State Park	Cortinarius sp. FS-2012a voucher MEL2354711 RPB2 (RPB2) gene, partial cds	AUS
KC017384.1	Cortinarius sp. HO542324	Australia: TAS, Duckhole Lake Track	Cortinarius sp. HO542324 RPB2 (RPB2) gene, partial cds	AUS
MH307921.1	Cortinarius sp. 'kula'	Australia	Cortinarius sp. 'kula' isolate df246 RPB2 (RPB2) gene, partial cds	AUS
MH307918.1	Cortinarius sp. 'kula'	Australia	Cortinarius sp. 'kula' isolate df233 RPB2 (RPB2) gene, partial cds	AUS
MH307869.1	Cortinarius sp. 'kula'	Australia	Cortinarius sp. 'kula' isolate CB037 RPB2 (RPB2) gene, partial cds	AUS
MH307863.1	Cortinarius sp. 'kula'	Australia	Cortinarius sp. 'kula' isolate CB030 RPB2 (RPB2) gene, partial cds	AUS
MH307861.1	Cortinarius sp. 'kula'	Australia	Cortinarius sp. 'kula' isolate CB027 RPB2 (RPB2) gene, partial cds	AUS
MH307860.1	Cortinarius sp. 'kula'	Australia	Cortinarius sp. 'kula' isolate CB025 RPB2 (RPB2) gene, partial cds	AUS
MH307859.1	Cortinarius sp. 'kula'	Australia	Cortinarius sp. 'kula' isolate CB024 RPB2 (RPB2) gene, partial cds	AUS
MH307858.1	Cortinarius sp. 'kula'	Australia	Cortinarius sp. 'kula' isolate CB023 RPB2 (RPB2) gene, partial cds	AUS
MH307889.1	Cortinarius sp. 'kula 2'	Australia	Cortinarius sp. 'kula 2' isolate CB065 RPB2 (RPB2) gene, partial cds	AUS
JN985442.1	Cortinarius sp. mag1	Australia	Cortinarius sp. mag1 strain MEL2026173 RPB2 (RPB2) gene, partial cds	AUS
JN985458.1	Cortinarius sp. mag2	Australia	Cortinarius sp. mag2 strain MEL2030003 RPB2 (RPB2) gene, partial cds	AUS
JN985441.1	Cortinarius sp. mag2	Australia	Cortinarius sp. mag2 strain B602 RPB2 (RPB2) gene, partial cds	AUS
MH307923.1	Cortinarius sp. 'magentieannulatus'	Australia	Cortinarius sp. 'magentieannulatus' isolate df304 RPB2 (RPB2) gene, partial cds	AUS
MH307844.1	Cortinarius sp. 'melliepileus 1'	Australia	Cortinarius sp. 'melliepileus 1' isolate CB008 RPB2 (RPB2) gene, partial cds	AUS
MH307901.1	Cortinarius sp. 'persplendidus 1'	Australia	Cortinarius sp. 'persplendidus 1' isolate CB095 RPB2 (RPB2) gene, partial cds	AUS
MH307900.1	Cortinarius sp. 'persplendidus 1'	Australia	Cortinarius sp. 'persplendidus 1' isolate CB089 RPB2 (RPB2) gene, partial cds	AUS
MH307899.1	Cortinarius sp. 'persplendidus 1'	Australia	Cortinarius sp. 'persplendidus 1' isolate CB087 RPB2 (RPB2) gene, partial cds	AUS
MH307872.1	Cortinarius sp. 'persplendidus 1'	Australia	Cortinarius sp. 'persplendidus 1' isolate CB040 RPB2 (RPB2) gene, partial cds	AUS
MH307868.1	Cortinarius sp. 'persplendidus 1'	Australia	Cortinarius sp. 'persplendidus 1' isolate CB036 RPB2 (RPB2) gene, partial cds	AUS
MH307857.1	Cortinarius sp. 'persplendidus 1'	Australia	Cortinarius sp. 'persplendidus 1' isolate CB022 RPB2 (RPB2) gene, partial cds	AUS
MH307916.1	Cortinarius sp. 'persplendidus 2'	Australia	Cortinarius sp. 'persplendidus 2' isolate df230 RPB2 (RPB2) gene, partial cds	AUS
MH307915.1	Cortinarius sp. 'persplendidus 2'	Australia	Cortinarius sp. 'persplendidus 2' isolate df229 RPB2 (RPB2) gene, partial cds	AUS
MH307914.1	Cortinarius sp. 'persplendidus 2'	Australia	Cortinarius sp. 'persplendidus 2' isolate df227 RPB2 (RPB2) gene, partial cds	AUS
MH307870.1	Cortinarius sp. 'persplendidus 2'	Australia	Cortinarius sp. 'persplendidus 2' isolate CB038 RPB2 (RPB2) gene, partial cds	AUS
MH307862.1	Cortinarius sp. 'persplendidus 2'	Australia	Cortinarius sp. 'persplendidus 2' isolate CB028 RPB2 (RPB2) gene, partial cds	AUS
MH307905.1	Cortinarius sp. 'salmoneobasis 1'	Australia	Cortinarius sp. 'salmoneobasis 1' isolate CB103 RPB2 (RPB2) gene, partial cds	AUS
MH307903.1	Cortinarius sp. 'salmoneobasis 1'	Australia	Cortinarius sp. 'salmoneobasis 1' isolate CB100 RPB2 (RPB2) gene, partial cds	AUS
MH307891.1	Cortinarius sp. 'salmoneobasis 1'	Australia	Cortinarius sp. 'salmoneobasis 1' isolate CB067 RPB2 (RPB2) gene, partial cds	AUS
MH307890.1	Cortinarius sp. 'salmoneobasis 1'	Australia	Cortinarius sp. 'salmoneobasis 1' isolate CB066 RPB2 (RPB2) gene, partial cds	AUS
MH307866.1	Cortinarius sp. 'salmoneobasis 2'	Australia	Cortinarius sp. 'salmoneobasis 2' isolate CB033 RPB2 (RPB2) gene, partial cds	AUS
MH307865.1	Cortinarius sp. 'salmoneobasis 2'	Australia	Cortinarius sp. 'salmoneobasis 2' isolate CB032 RPB2 (RPB2) gene, partial cds	AUS
MH307864.1	Cortinarius sp. 'salmoneobasis 2'	Australia	Cortinarius sp. 'salmoneobasis 2' isolate CB031 RPB2 (RPB2) gene, partial cds	AUS
MH307841.1	Cortinarius sp. 'salmoneobasis 4'	Australia	Cortinarius sp. 'salmoneobasis 4' isolate CB004 RPB2 (RPB2) gene, partial cds	AUS
MH307909.1	Cortinarius sp. 'salmoneobasis 5'	Australia	Cortinarius sp. 'salmoneobasis 5' isolate CB126 RPB2 (RPB2) gene, partial cds	AUS
MH307896.1	Cortinarius sp. 'sejuctus'	Australia	Cortinarius sp. 'sejuctus' isolate CB081 RPB2 (RPB2) gene, partial cds	AUS
MH307895.1	Cortinarius sp. 'sejuctus'	Australia	Cortinarius sp. 'sejuctus' isolate CB072 RPB2 (RPB2) gene, partial cds	AUS
MH307880.1	Cortinarius sp. 'sejuctus'	Australia	Cortinarius sp. 'sejuctus' isolate CB050 RPB2 (RPB2) gene, partial cds	AUS
MH307847.1	Cortinarius sp. 'sejuctus'	Australia	Cortinarius sp. 'sejuctus' isolate CB011 RPB2 (RPB2) gene, partial cds	AUS
MH307845.1	Cortinarius sp. 'sejuctus'	Australia	Cortinarius sp. 'sejuctus' isolate CB009 RPB2 (RPB2) gene, partial cds	AUS
MH307843.1	Cortinarius sp. 'sejuctus'	Australia	Cortinarius sp. 'sejuctus' isolate CB007 RPB2 (RPB2) gene, partial cds	AUS
MH307922.1	Cortinarius sp. 'veronicae'	Australia	Cortinarius sp. 'veronicae' isolate df302 RPB2 (RPB2) gene, partial cds	AUS
KC017383.1	Cortinarius veronicoides	Australia: VIC, Estearn Highlands	Cortinarius veronicoides voucher MEL2120747 RPB2 (RPB2) gene, partial cds	AUS
KC017377.1	Cortinarius veronicoides	Australia: TAS, Mt Field National Par	Cortinarius veronicoides voucher HO542327 RPB2 (RPB2) gene, partial cds	AUS
JQ014145.1	Cosmospora aff. viliuscula PC-2011	Australia	Cosmospora aff. viliuscula PC-2011 strain GJS09411 RPB2 (RPB2) gene, partial cds	AUS
MK122993.1	Crassisporus leucoporus	Australia	Crassisporus leucoporus voucher Cui 16801 RNA polymerase II second largest subunit (RPB2) gene, partial cds	AUS
KT382280.1	Crepidotus sp. PBM3237	Australia: Tasmania, Chauncy Vale	Crepidotus sp. PBM3237 RNA polymerase II second largest subunit (rpb2) gene, partial cds	AUS
HQ728540.1	Crepidotus sp. PBM3463	Australia: Western Australia, Boranup Forest, Boranup Drive, Leeuwin Naturaliste National Park	Crepidotus sp. PBM3463 RNA polymerase II second largest subunit (rpb2) gene, partial cds	AUS
EF211567.1	Cryptococcus neoformans	Australia	Cryptococcus gattii strain WM178 DNA-dependent RNA polymerase II second largest subunit (RPB2) gene, partial cds	AUS
EF211566.1	Cryptococcus neoformans	Australia	Cryptococcus gattii strain RAM2 DNA-dependent RNA polymerase II second largest subunit (RPB2) gene, partial cds	AUS
EF211539.1	Cryptococcus neoformans	Australia	Cryptococcus gattii strain WM276 DNA-dependent RNA polymerase II second largest subunit (RPB2) gene, partial cds	AUS
EF211538.1	Cryptococcus neoformans	Australia	Cryptococcus gattii strain WM179 DNA-dependent RNA polymerase II second largest subunit (RPB2) gene, partial cds	AUS
EF211534.1	Cryptococcus neoformans	Australia	Cryptococcus gattii strain E566 DNA-dependent RNA polymerase II second largest subunit (RPB2) gene, partial cds	AUS
EF211532.1	Cryptococcus neoformans	Australia	Cryptococcus gattii strain CBS7748 DNA-dependent RNA polymerase II second largest subunit (RPB2) gene, partial cds	AUS
JN989331.1	Cryptococcus neoformans var. grubii	Australia	Cryptococcus neoformans var. grubii strain AFLP1_WM714 RPB2 (RPB2) gene, partial cds	AUS
EF211502.1	Cryptococcus neoformans var. grubii	Australia	Cryptococcus neoformans var. grubii strain WM714 DNA-dependent RNA polymerase II second largest subunit (RPB2) gene, partial cds	AUS
EF211501.1	Cryptococcus neoformans var. grubii	Australia	Cryptococcus neoformans var. grubii strain WM626 DNA-dependent RNA polymerase II second largest subunit (RPB2) gene, partial cds	AUS
EF211500.1	Cryptococcus neoformans var. grubii	Australia	Cryptococcus neoformans var. grubii strain WM148 DNA-dependent RNA polymerase II second largest subunit (RPB2) gene, partial cds	AUS
EF211493.1	Cryptococcus neoformans var. grubii	Australia	Cryptococcus neoformans var. grubii strain PAH22 DNA-dependent RNA polymerase II second largest subunit (RPB2) gene, partial cds	AUS
EF211492.1	Cryptococcus neoformans var. grubii	Australia	Cryptococcus neoformans var. grubii strain PAH21b DNA-dependent RNA polymerase II second largest subunit (RPB2) gene, partial cds	AUS
EF211522.1	Cryptococcus neoformans var. neoformans	Australia	Cryptococcus neoformans var. neoformans strain WM629 DNA-dependent RNA polymerase II second largest subunit (RPB2) gene, partial cds	AUS
MH327871.1	Cyanodermella banksiae	Australia: New South Wales	Cyanodermella banksiae culture CPC:32105 DNA-directed RNA polymerase II second largest subunit (rpb2) gene, partial cds	AUS
KX999147.1	Cyanodermella oleoligni	Australia	Cyanodermella oleoligni strain DTO 301-G1 RNA polymerase II second largest subunit (RPB2) gene, partial cds	AUS
MT223679.1	Cylindrium corymbiae	Australia: New South Wales	Cylindrium corymbiae culture CBS:146087 DNA-directed RNA polymerase II second largest subunit (RPB2) gene, partial cds	AUS
MK876482.1	Cylindrium grande	Australia: New South Wales	Cylindrium grande culture CBS:145578 DNA-directed RNA polymerase II second largest subunit (RPB2) gene, partial cds	AUS
MK876481.1	Cylindrium grande	Australia: New South Wales	Cylindrium grande culture CPC:35403 DNA-directed RNA polymerase II second largest subunit (RPB2) gene, partial cds	AUS
KX965473.1	Cytospora austromontana	Australia: New South Wales	UNVERIFIED: Cytospora austromontana strain CBS 116821 DNA-directed RNA polymerase II second largest subunit-like (RPB2) gene, partial sequence	AUS
KX965472.1	Cytospora austromontana	Australia: New South Wales	UNVERIFIED: Cytospora austromontana strain CBS 116820 DNA-directed RNA polymerase II second largest subunit-like (RPB2) gene, partial sequence	AUS
KX965475.1	Cytospora diatrypelloidea	Australia: Victoria	UNVERIFIED: Cytospora diatrypelloidea strain CBS 116826 DNA-directed RNA polymerase II second largest subunit-like (RPB2) gene, partial sequence	AUS
KX965506.1	Cytospora disciformis	Australia: Australian Capital Territory	UNVERIFIED: Cytospora disciformis strain CBS 118083 DNA-directed RNA polymerase II second largest subunit-like (RPB2) gene, partial sequence	AUS
KX965486.1	Cytospora eucalypticola	Australia: Victoria	UNVERIFIED: Cytospora eucalypticola strain CBS 116849 DNA-directed RNA polymerase II second largest subunit-like (RPB2) gene, partial sequence	AUS
KX965480.1	Cytospora eugeniae	Australia: Queensland	UNVERIFIED: Cytospora eugeniae strain CBS 116839 DNA-directed RNA polymerase II second largest subunit-like (RPB2) gene, partial sequence	AUS
KX965485.1	Cytospora myrtagena	Australia: New South Wales	UNVERIFIED: Cytospora myrtagena strain CBS 116847 DNA-directed RNA polymerase II second largest subunit-like (RPB2) gene, partial sequence	AUS
KX965521.1	Cytospora sp.	Australia	UNVERIFIED: Cytospora sp. strain CBS 120062 DNA-directed RNA polymerase II second largest subunit-like (RPB2) gene, partial sequence	AUS
KX965492.1	Cytospora sp.	Australia: New South Wales	UNVERIFIED: Cytospora sp. strain CBS 116859 DNA-directed RNA polymerase II second largest subunit-like (RPB2) gene, partial sequence	AUS
KX965489.1	Cytospora sp.	Australia	UNVERIFIED: Cytospora sp. strain CBS 116856 DNA-directed RNA polymerase II second largest subunit-like (RPB2) gene, partial sequence	AUS
KX965491.1	Cytospora variostromatica	Australia: Victoria	UNVERIFIED: Cytospora variostromatica strain CBS 116858 DNA-directed RNA polymerase II second largest subunit-like (RPB2) gene, partial sequence	AUS
MF951484.1	Cytostagonospora martiniana	Australia: Victoria	Cytostagonospora martiniana culture CBS:135102 DNA-directed RNA polymerase II second largest subunit (rpb2) gene, partial cds	AUS
KF252162.1	Cytostagonospora martiniana	Australia	Cytostagonospora martiniana strain CBS 135102 RNA polymerase II subunit (RPB2) gene, partial cds	AUS
KY624244.1	Daldinia dennisii	Australia	UNVERIFIED: Daldinia dennisii culture CBS:114741 DNA-directed RNA polymerase II subunit-like (RPB2) gene, partial sequence	AUS
FR799748.1	Debaryomyces macquariensis	Australia	Debaryomyces macquariensis partial rpb2 gene for RNA polymerase II, type strain CBS 5572T	AUS
KF830064.1	Deconica sp. PBM3781	Australia: Queensland, Main Range National Park, Cunninghams Gap	Deconica sp. PBM3781 RNA polymerase II second largest subunit (rpb2) gene, partial cds	AUS
JN985457.1	Dermocybe canaria	Australia	Dermocybe canaria strain MEL2257844 RPB2 (RPB2) gene, partial cds	AUS
JX675889.1	Dermocybe canaria	Australia: Tasmania Great Western Tiers	Dermocybe canaria voucher MEL2060416 RPB2 (RPB2) gene, partial cds	AUS
JX675883.1	Dermocybe canaria	Australia: Tasmania Cradle Mt - Lake St Clair, National Park	Dermocybe canaria voucher MEL2089670 RPB2 (RPB2) gene, partial cds	AUS
JN985444.1	Dermocybe canaria	Australia:''Tasmania, National Park''	Dermocybe canaria strain df027 RPB2 (RPB2) gene, partial cds	AUS
JN985446.1	Dermocybe kula	Australia	Dermocybe kula strain MEL2320683 RPB2 (RPB2) gene, partial cds	AUS
JN985448.1	Dermocybe kula	Australia	Dermocybe kula strain MEL2120774 RPB2 (RPB2) gene, partial cds	AUS
HQ827175.1	Descolea recedens	Australia: Tasmania, Mt. Field National Park	Descolea recedens RNA polymerase II second largest subunit (rpb2) gene, partial cds	AUS
HQ832443.1	Descolea tenuipes	Australia: Tasmania, Mt. Field National Park	Descolea tenuipes RNA polymerase II second largest subunit (rpb2) gene, partial cds	AUS
MF951592.1	Devonomyces endophyticus	Australia	Devonomyces endophyticus culture CPC:15580 DNA-directed RNA polymerase II second largest subunit (rpb2) gene, partial cds	AUS
MF951589.1	Devonomyces endophyticus	Australia: Western Australia	Devonomyces endophyticus culture CBS:110501 DNA-directed RNA polymerase II second largest subunit (rpb2) gene, partial cds	AUS
KT389600.1	Didymella boeremae	Australia	Didymella boeremae strain CBS 109942 RNA polymerase II second largest subunit (RPB2) gene, partial cds	AUS
MN983447.1	Didymella eucalyptica	Australia: Wanneroo	Didymella eucalyptica strain CBS 249.79 DNA-directed RNA polymerase II second largest subunit (RPB2) gene, partial cds	AUS
KT389605.1	Didymella eucalyptica	Australia	Didymella eucalyptica strain CBS 377.91 RNA polymerase II second largest subunit (RPB2) gene, partial cds	AUS
MN983457.1	Didymella glomerata	Australia: New South Wales, Menangle	Didymella glomerata strain CBS 121094 DNA-directed RNA polymerase II second largest subunit (RPB2) gene, partial cds	AUS
MN604925.1	Didymella lethalis	Australia: South Australia, Brown Hill Creek	Didymella lethalis strain BRIP 69584 RNA polymerase II second largest subunit (RPB2) gene, partial cds	AUS
MN604926.1	Didymella pinodella	Australia: Victoria, Rainbow	Didymella pinodella strain BRIP 69589 RNA polymerase II second largest subunit (RPB2) gene, partial cds	AUS
MN604930.1	Didymella pinodes	Australia: New South Wales, Cowra	Didymella pinodes strain BRIP 69578 RNA polymerase II second largest subunit (RPB2) gene, partial cds	AUS
MN604929.1	Didymella pinodes	Australia: South Australia, Wudinna	Didymella pinodes strain BRIP 69596 RNA polymerase II second largest subunit (RPB2) gene, partial cds	AUS
MN604928.1	Didymella pinodes	Australia: South Australia, Blyth	Didymella pinodes strain BRIP 69593 RNA polymerase II second largest subunit (RPB2) gene, partial cds	AUS
MN604927.1	Didymella pinodes	Australia: South Australia, Blanchetown	Didymella pinodes strain BRIP 69581 RNA polymerase II second largest subunit (RPB2) gene, partial cds	AUS
KY742163.1	Didymella rhei	Australia	Didymella rhei voucher BRIP:5562 RNA polymerase II second largest subunit (RPB2) gene, partial cds	AUS
MN604924.1	Didymella sp. YPT-2019a	Australia: New South Wales, Mount Annan	Didymella sp. YPT-2019a strain BRIP 69585 RNA polymerase II second largest subunit (RPB2) gene, partial cds	AUS
MN604931.1	Didymella sp. YPT-2019b	Australia: South Australia, Adelaide	Didymella sp. YPT-2019b strain BRIP 69579 RNA polymerase II second largest subunit (RPB2) gene, partial cds	AUS
KY979850.1	Didymocyrtis banksiae	Australia: Western Australia	Didymocyrtis banksiae strain CBS 142523 DNA-directed RNA polymerase II second largest subunit (RPB2) gene, partial cds	AUS
JQ954473.1	Dingleya sp. 1 GB-2013	Australia	UNVERIFIED: Dingleya sp. 1 GB-2013 isolate JT31575 RNA polymerase II second largest subunit-like (RPB2) gene, partial sequence	AUS
KX463957.1	Diplodia sapinea	Australia: Queensland	Diplodia sapinea culture-collection CBS:189.37 DNA-directed RNA polymerase II second largest subunit (RPB2) gene, partial cds	AUS
KF688534.1	Diploschistes diploschistoides	Australia	Diploschistes diploschistoides bio-material DNA1081 RNA polymerase II second largest subunit (RPB2) gene, partial cds	AUS
KF688539.1	Diploschistes hensseniae	Australia	Diploschistes hensseniae bio-material DNA1852 RNA polymerase II second largest subunit (RPB2) gene, partial cds	AUS
KF688533.1	Diploschistes sticticus	Australia	Diploschistes sticticus bio-material DNA1077 RNA polymerase II second largest subunit (RPB2) gene, partial cds	AUS
MH555050.1	Disaeta arbuti	Australia	Disaeta arbuti strain CBS 143903 RNA polymerase II second largest subunit (RPB2) gene, partial cds	AUS
MH545413.1	Disculoides eucalypti	Australia	Disculoides eucalypti strain CBS 132183 RNA polymerase II second largest subunit (rpb2) gene, partial cds	AUS
MH545414.1	Disculoides eucalyptorum	Australia	Disculoides eucalyptorum strain CBS 132184 RNA polymerase II second largest subunit (rpb2) gene, partial cds	AUS
MH555057.1	Distononappendiculata banksiae	Australia	Distononappendiculata banksiae strain CBS 143906 RNA polymerase II second largest subunit (RPB2) gene, partial cds	AUS
MH555017.1	Distononappendiculata banksiae	Australia	Distononappendiculata banksiae strain CPC 20185 RNA polymerase II second largest subunit (RPB2) gene, partial cds	AUS
MH555011.1	Distononappendiculata banksiae	Australia	Distononappendiculata banksiae strain CPC 17658 RNA polymerase II second largest subunit (RPB2) gene, partial cds	AUS
MH554909.1	Distononappendiculata banksiae	Australia	Distononappendiculata banksiae strain CBS 131308 RNA polymerase II second largest subunit (RPB2) gene, partial cds	AUS
MH555007.1	Distononappendiculata casuarinae	Australia	Distononappendiculata casuarinae strain CBS 143884 RNA polymerase II second largest subunit (RPB2) gene, partial cds	AUS
MH555062.1	Distononappendiculata verrucata	Australia	Distononappendiculata verrucata strain CBS 144032 RNA polymerase II second largest subunit (RPB2) gene, partial cds	AUS
KX463970.1	Dothiorella casuarinae	Australia: Australian Capital Territory	Dothiorella casuarinae culture-collection CBS:120688 DNA-directed RNA polymerase II second largest subunit (RPB2) gene, partial cds	AUS
KX463972.1	Dothiorella longicollis	Australia: Western Australia	Dothiorella longicollis culture-collection CBS:122068 DNA-directed RNA polymerase II second largest subunit (RPB2) gene, partial cds	AUS
KX464023.1	Dothiorella mangifericola	Australia	Dothiorella mangifericola culture-collection CBS:118532 DNA-directed RNA polymerase II second largest subunit (RPB2) gene, partial cds	AUS
KX463977.1	Dothiorella thripsita	Australia: Queensland	Dothiorella thripsita culture-collection CBS:125445 DNA-directed RNA polymerase II second largest subunit (RPB2) gene, partial cds	AUS
KX887082.1	Elsinoe banksiicola	Australia	Elsinoe banksiicola strain CBS 113734 RNA polymerase II second largest subunit (RPB2) gene, partial cds	AUS
MH327875.1	Elsinoe banksiigena	Australia: New South Wales	Elsinoe banksiigena culture CPC:32402 DNA-directed RNA polymerase II second largest subunit (rpb2) gene, partial cds	AUS
MH327870.1	Elsinoe elaeocarpi	Australia: Victoria	Elsinoe elaeocarpi culture CPC:32853 DNA-directed RNA polymerase II second largest subunit (rpb2) gene, partial cds	AUS
KX887097.1	Elsinoe eucalypticola	Australia	Elsinoe eucalypticola strain CBS 124765 RNA polymerase II second largest subunit (RPB2) gene, partial cds	AUS
KX887098.1	Elsinoe eucalyptorum	Australia	Elsinoe eucalyptorum strain CBS 120084 RNA polymerase II second largest subunit (RPB2) gene, partial cds	AUS
MH327874.1	Elsinoe leucopogonis	Australia: New South Wales	Elsinoe leucopogonis culture CPC:32097 DNA-directed RNA polymerase II second largest subunit (rpb2) gene, partial cds	AUS
KX887127.1	Elsinoe leucospermi	Australia	Elsinoe leucospermi strain CBS 112367 RNA polymerase II second largest subunit (RPB2) gene, partial cds	AUS
KX887126.1	Elsinoe leucospermi	Australia	Elsinoe leucospermi strain CBS 111673 RNA polymerase II second largest subunit (RPB2) gene, partial cds	AUS
KX887125.1	Elsinoe leucospermi	Australia	Elsinoe leucospermi strain CBS 111672 RNA polymerase II second largest subunit (RPB2) gene, partial cds	AUS
KX887124.1	Elsinoe leucospermi	Australia	Elsinoe leucospermi strain CBS 111671 RNA polymerase II second largest subunit (RPB2) gene, partial cds	AUS
MN162577.1	Elsinoe piperitae	Australia: NSW	Elsinoe piperitae culture CBS:144615 DNA-directed RNA polymerase II second largest subunit (RPB2) gene, partial cds	AUS
MG937769.1	Elsinoe punicae	Australia	Elsinoe punicae strain DAR77387 RNA polymerase II second largest subunit (RPB2) gene, partial cds	AUS
MK876485.1	Elsinoe salignae	Australia: New South Wales	Elsinoe salignae culture CBS:145552 DNA-directed RNA polymerase II second largest subunit (RPB2) gene, partial cds	AUS
KX887172.1	Elsinoe tectificae	Australia	Elsinoe tectificae strain CBS 124777 RNA polymerase II second largest subunit (RPB2) gene, partial cds	AUS
MF479098.1	Endogone sp.	Australia: Karakamia Sanctuary	Endogone sp. voucher PERTH:8127840 RNA polymerase II second largest subunit (RPB2) gene, partial cds	AUS
MF479097.1	Endogone sp.	Australia: Boorabbin National Park	Endogone sp. voucher PERTH:8473986 RNA polymerase II second largest subunit (RPB2) gene, partial cds	AUS
MF479096.1	Endogone sp.	Australia: Leeuwin-Naturaliste National Park	Endogone sp. voucher PERTH:8092931 RNA polymerase II second largest subunit (RPB2) gene, partial cds	AUS
MF479095.1	Endogone sp.	Australia: Dwellingup	Endogone sp. voucher PERTH:7648847 RNA polymerase II second largest subunit (RPB2) gene, partial cds	AUS
JQ793660.1	Entoloma discoloratum	Australia	Entoloma discoloratum strain DLL10217 RNA polymerase II second largest subunit (RPB2) gene, partial cds	AUS
JQ793656.1	Entoloma guttulatum	Australia	Entoloma guttulatum strain DLL9791 RNA polymerase II second largest subunit (RPB2) gene, partial cds	AUS
JQ793662.1	Entoloma kewarra	Australia	Entoloma kewarra strain DLL10055 RNA polymerase II second largest subunit (RPB2) gene, partial cds	AUS
KJ021696.1	Entoloma pamelae	Australia	Entoloma pamelae strain DLL10352 RNA polymerase II second largest subunit (RPB2) gene, partial cds	AUS
JQ793661.1	Entoloma rugosiviscosum	Australia	Entoloma rugosiviscosum strain DLL9676 RNA polymerase II second largest subunit (RPB2) gene, partial cds	AUS
JQ793657.1	Entoloma violaceotinctum	Australia	Entoloma violaceotinctum strain DLL10088 RNA polymerase II second largest subunit (RPB2) gene, partial cds	AUS
MT018114.1	Epicoccum cf. duchesneae	Australia	Epicoccum cf. duchesneae strain CBS 124672 DNA-directed RNA polymerase II second largest subunit (RPB2) gene, partial cds	AUS
MT018113.1	Epicoccum cf. duchesneae	Australia	Epicoccum cf. duchesneae strain CBS 124671 DNA-directed RNA polymerase II second largest subunit (RPB2) gene, partial cds	AUS
MT018102.1	Epicoccum hordei	Australia	Epicoccum hordei strain CGMCC 3.18360 DNA-directed RNA polymerase II second largest subunit (RPB2) gene, partial cds	AUS
MT018101.1	Epicoccum hordei	Australia	Epicoccum hordei strain LC 8149 DNA-directed RNA polymerase II second largest subunit (RPB2) gene, partial cds	AUS
MN983589.1	Epicoccum nigrum	Australia: Broadby Dr., Lenah Valley, Hobart 7008, Tasmania	Epicoccum nigrum strain CBS 140523 DNA-directed RNA polymerase II second largest subunit (RPB2) gene, partial cds	AUS
MN983591.1	Epicoccum plurivorum	Australia	Epicoccum plurivorum strain CBS 284.93 DNA-directed RNA polymerase II second largest subunit (RPB2) gene, partial cds	AUS
MN983590.1	Epicoccum plurivorum	Australia	Epicoccum plurivorum strain CBS 285.93 DNA-directed RNA polymerase II second largest subunit (RPB2) gene, partial cds	AUS
MN433696.1	Eutypa lata	Australia	Eutypa lata isolate WV1-1 RNA polymerase II subunit 2 (RPB2) gene, partial cds	AUS
MF951494.1	Exosporium livistonae	Australia: Northern Territory	Exosporium livistonae culture CBS:131313 DNA-directed RNA polymerase II second largest subunit (rpb2) gene, partial cds	AUS
MH614771.1	Fistulinella prunicolor	Australia	Fistulinella prunicolor voucher REH9880 DNA-dependent RNA polymerase II second largest subunit (rpb2) gene, partial cds	AUS
MG212630.1	Fistulinella prunicolor	Australia	Fistulinella prunicolor voucher REH9502 DNA-dependent RNA polymerase II second largest subunit (rpb2) gene, partial cds	AUS
JQ087959.1	Fomitiporia australiensis	Australia	Fomitiporia australiensis strain MUCL 49406 RNA polymerase II second largest subunit (RPB2) gene, partial cds	AUS
MK900479.1	Fomitopsis eucalypticola	Australia	UNVERIFIED: Fomitopsis eucalypticola voucher Cui 16598 RNA polymerase II second largest subunit-like gene, partial sequence	AUS
MK900478.1	Fomitopsis eucalypticola	Australia	UNVERIFIED: Fomitopsis eucalypticola voucher Cui 16596 RNA polymerase II second largest subunit-like gene, partial sequence	AUS
MK900477.1	Fomitopsis eucalypticola	Australia	UNVERIFIED: Fomitopsis eucalypticola voucher Cui 16595 RNA polymerase II second largest subunit-like gene, partial sequence	AUS
MK900476.1	Fomitopsis eucalypticola	Australia	UNVERIFIED: Fomitopsis eucalypticola voucher Cui 16594 RNA polymerase II second largest subunit-like gene, partial sequence	AUS
MK900475.1	Fomitopsis eucalypticola	Australia	UNVERIFIED: Fomitopsis eucalypticola voucher Cui 16590 RNA polymerase II second largest subunit-like gene, partial sequence	AUS
KR610769.1	Fomitopsis feei	Australia	Fomitopsis feei isolate Uotila 42928 RNA polymerase II second largest subunit (RPB2) gene, partial cds	AUS
KR610774.1	Fomitopsis lilacinogilva	Australia	Fomitopsis lilacinogilva isolate Schigel 5193 RNA polymerase II second largest subunit (RPB2) gene, partial cds	AUS
JX155594.1	Furculomyces boomerangus	Australia	Furculomyces boomerangus strain AUS-42-7 RNA polymerase II second largest subunit (RPB2) gene, partial cds	AUS
MN170380.1	Fusarium aberrans	Australia	Fusarium aberrans strain CBS 131388 ribosomal polymerase II second largest subunit (rpb2) gene, partial cds	AUS
MN170379.1	Fusarium aberrans	Australia	Fusarium aberrans strain CBS 131387 ribosomal polymerase II second largest subunit (rpb2) gene, partial cds	AUS
MN170378.1	Fusarium aberrans	Australia	Fusarium aberrans strain CBS 131385 ribosomal polymerase II second largest subunit (rpb2) gene, partial cds	AUS
KU529173.1	Fusarium avenaceum	Australia	Fusarium avenaceum culture BRIP:64444 RNA polymerase II second largest subunit (RPB2) gene, partial cds	AUS
KU529172.1	Fusarium avenaceum	Australia	Fusarium avenaceum culture BRIP:64443 RNA polymerase II second largest subunit (RPB2) gene, partial cds	AUS
KU529171.1	Fusarium avenaceum	Australia	Fusarium avenaceum culture BRIP:64442 RNA polymerase II second largest subunit (RPB2) gene, partial cds	AUS
KU529170.1	Fusarium avenaceum	Australia	Fusarium avenaceum culture BRIP:64445 RNA polymerase II second largest subunit (RPB2) gene, partial cds	AUS
KX058560.1	Fusarium avenaceum	Australia: ''Ballarat''	Fusarium avenaceum culture BRIP:64451 RNA polymerase II second largest subunit (RPB2) gene, partial cds	AUS
KX058559.1	Fusarium avenaceum	Australia: ''Ballarat''	Fusarium avenaceum culture BRIP:64450 RNA polymerase II second largest subunit (RPB2) gene, partial cds	AUS
MN170381.1	Fusarium bubalinum	Australia	Fusarium bubalinum strain CBS 161.25 ribosomal polymerase II second largest subunit (rpb2) gene, partial cds	AUS
MH484928.1	Fusarium cugenangense	Australia	Fusarium cugenangense strain CBS 131393 RNA polymerase II second largest subunit (RPB2) gene, partial cds	AUS
MN170408.1	Fusarium fasciculatum	Australia	Fusarium fasciculatum strain CBS 131384 ribosomal polymerase II second largest subunit (rpb2) gene, partial cds	AUS
MN170407.1	Fusarium fasciculatum	Australia	Fusarium fasciculatum strain CBS 131383 ribosomal polymerase II second largest subunit (rpb2) gene, partial cds	AUS
MN170406.1	Fusarium fasciculatum	Australia	Fusarium fasciculatum strain CBS 131382 ribosomal polymerase II second largest subunit (rpb2) gene, partial cds	AUS
KU715173.1	Fusarium graminearum	Australia	UNVERIFIED: Fusarium graminearum strain 16A_7cf/11ar RNA polymerase second largest subunit-like (RPB2) gene, partial sequence	AUS
MN170443.1	Fusarium hainanense	Australia	Fusarium hainanense strain CBS 131386 ribosomal polymerase II second largest subunit (rpb2) gene, partial cds	AUS
LN901618.1	Fusarium incarnatum	Australia	Fusarium incarnatum partial RPB2 gene for RNA polymerase II large subunit 2, strain ITEM 6748	AUS
MTQA00000000.1	Fusarium nygamai	Australia: New South Wales, Bellata	Fusarium nygamai strain CS10214, whole genome shotgun sequencing project	AUS
MH484922.1	Fusarium odoratissimum	Australia	Fusarium odoratissimum strain CBS 130310 RNA polymerase II second largest subunit (RPB2) gene, partial cds	AUS
MN170431.1	Fusarium scirpi	Australia	Fusarium scirpi strain CBS 448.84 ribosomal polymerase II second largest subunit (rpb2) gene, partial cds	AUS
MH484927.1	Fusarium sp.	Australia	Fusarium sp. strain CBS 130323 RNA polymerase II second largest subunit (RPB2) gene, partial cds	AUS
KT597721.1	Fusarium sp. RBG5417	Australia	Fusarium sp. RBG5417 RNA polymerase II largest subunit 2 (RPB2) gene, partial cds	AUS
KT597724.1	Fusarium sp. RBG5419	Australia	Fusarium sp. RBG5419 RNA polymerase II largest subunit 2 (RPB2) gene, partial cds	AUS
KT597723.1	Fusarium sp. RBG5420	Australia	Fusarium sp. RBG5420 RNA polymerase II largest subunit 2 (RPB2) gene, partial cds	AUS
KT597722.1	Fusarium sp. RBG5421	Australia	Fusarium sp. RBG5421 RNA polymerase II largest subunit 2 (RPB2) gene, partial cds	AUS
KT597726.1	Fusarium sp. RBG5422	Australia	Fusarium sp. RBG5422 RNA polymerase II largest subunit 2 (RPB2) gene, partial cds	AUS
KT597727.1	Fusarium sp. RBG6914	Australia	Fusarium sp. RBG6914 RNA polymerase II largest subunit 2 (RPB2) gene, partial cds	AUS
KT597725.1	Fusarium sp. RBG6915	Australia	Fusarium sp. RBG6915 RNA polymerase II largest subunit 2 (RPB2) gene, partial cds	AUS
KU715172.1	Fusarium subglutinans	Australia	UNVERIFIED: Fusarium subglutinans strain 9C_7cf/11ar RNA polymerase second largest subunit-like (RPB2) gene, partial sequence	AUS
KU529167.1	Fusarium venenatum	Australia	Fusarium venenatum culture BRIP:64446 RNA polymerase II second largest subunit (RPB2) gene, partial cds	AUS
KU715174.1	Fusarium verticillioides	Australia	UNVERIFIED: Fusarium verticillioides strain 18A_7cf/11ar RNA polymerase second largest subunit-like (RPB2) gene, partial sequence	AUS
JQ954474.1	Geomorium australianum	Australia	UNVERIFIED: Geomorium australianum voucher JT-19760 RPB2 gene, partial sequence	AUS
JQ954475.1	Geomorium australianum	Australia	UNVERIFIED: Gymnohydnotrya australiana isolate OSC130601 RNA polymerase II second largest subunit-like (RPB2) gene, partial sequence	AUS
JQ954528.1	Geomorium beatonii	Australia	UNVERIFIED: Geomorium beatonii voucher JT-28380 RPB2 gene, partial sequence	AUS
LR535701.1	Geosmithia sp. 8 MK-2014	Australia	Geosmithia sp. 8 MK-2014 partial RPB2 gene for RNA polymerase II large subunit 2	AUS
KF875519.1	Gintarasia megalophthalma	Australia	Gintarasia megalophthalma isolate CHAR26 RNA polymerase II second largest subunit (RPB2) gene, partial cds	AUS
KF688538.1	Gintarasia megalophthalma	Australia	Gintarasia megalophthalma bio-material DNA1658 RNA polymerase II second largest subunit (RPB2) gene, partial cds	AUS
KF407936.1	Gliophorus graminicolor	Australia: Tasmania, Floretine Valley, Growling Swallet, Road F8 on the Foretine Swallet Road	UNVERIFIED: Gliophorus graminicolor voucher TJB-10048 (CORT) RNA polymerase II second largest subunit (rpb2) gene, partial sequence	AUS
KT990406.1	Gymnogaster boletoides	Australia	Gymnogaster boletoides voucher NY01194009 RNA polymerase II second largest subunit (rpb2) gene, partial cds	AUS
KU523967.1	Hebeloma aminophilum	Australia	Hebeloma aminophilum voucher AD:ADC54372 RNA polymerase II second largest subunit (RPB2) gene, partial cds	AUS
KF252159.1	Helminthosporium leucadendri	Australia	Corynespora leucadendri strain CBS 135133 RNA polymerase II subunit (RPB2) gene, partial cds	AUS
MK180159.1	Heterodea beaugleholei	Australia: Australian Capital Territory	UNVERIFIED: Heterodea beaugleholei isolate Elix39644 RNA polymerase II second largest subunit-like (RPB2) gene, partial sequence	AUS
MK180160.1	Heterodea muelleri	Australia: Australian Capital Territory	UNVERIFIED: Heterodea muelleri isolate Elix39643 RNA polymerase II second largest subunit-like (RPB2) gene, partial sequence	AUS
MH554996.1	Heterotruncatella acacigena	Australia	Heterotruncatella acacigena strain CBS 143880 RNA polymerase II second largest subunit (RPB2) gene, partial cds	AUS
MH555058.1	Heterotruncatella aspera	Australia	Heterotruncatella aspera strain CBS 143907 RNA polymerase II second largest subunit (RPB2) gene, partial cds	AUS
MH555055.1	Heterotruncatella aspera	Australia	Heterotruncatella aspera strain CBS 144140 RNA polymerase II second largest subunit (RPB2) gene, partial cds	AUS
MH555066.1	Heterotruncatella avellanea	Australia	Heterotruncatella avellanea strain CBS 144033 RNA polymerase II second largest subunit (RPB2) gene, partial cds	AUS
MH555042.1	Heterotruncatella avellanea	Australia	Heterotruncatella avellanea strain CBS 143896 RNA polymerase II second largest subunit (RPB2) gene, partial cds	AUS
MH555006.1	Heterotruncatella breviappendiculata	Australia	Heterotruncatella breviappendiculata strain CBS 143883 RNA polymerase II second largest subunit (RPB2) gene, partial cds	AUS
MH555049.1	Heterotruncatella constricta	Australia	Heterotruncatella constricta strain CBS 144138 RNA polymerase II second largest subunit (RPB2) gene, partial cds	AUS
MH555048.1	Heterotruncatella constricta	Australia	Heterotruncatella constricta strain CBS 143901 RNA polymerase II second largest subunit (RPB2) gene, partial cds	AUS
MH555059.1	Heterotruncatella diversa	Australia	Heterotruncatella diversa strain CBS 143908 RNA polymerase II second largest subunit (RPB2) gene, partial cds	AUS
MH555002.1	Heterotruncatella grevilleae	Australia	Heterotruncatella grevilleae strain CBS 143881 RNA polymerase II second largest subunit (RPB2) gene, partial cds	AUS
MH555064.1	Heterotruncatella longissima	Australia	Heterotruncatella longissima strain CBS 143910 RNA polymerase II second largest subunit (RPB2) gene, partial cds	AUS
MH555060.1	Heterotruncatella singularis	Australia	Heterotruncatella singularis strain CBS 144031 RNA polymerase II second largest subunit (RPB2) gene, partial cds	AUS
MH555056.1	Heterotruncatella spadicea	Australia	Heterotruncatella spadicea strain CPC 28956 RNA polymerase II second largest subunit (RPB2) gene, partial cds	AUS
MH555063.1	Heterotruncatella synapheae	Australia	Heterotruncatella synapheae strain CBS 143909 RNA polymerase II second largest subunit (RPB2) gene, partial cds	AUS
MK204698.1	Hexagonia apiaria	Australia	Hexagonia apiaria voucher Cui 16818 RNA polymerase II second largest subunit (RPB2) gene, partial cds	AUS
MK204699.1	Hexagonia glabra	Australia	Hexagonia glabra voucher Cui 16796 RNA polymerase II second largest subunit (RPB2) gene, partial cds	AUS
MF951504.1	Hyalozasmidium aerohyalinosporum	Australia: New South Wales	Hyalozasmidium aerohyalinosporum culture CBS:125011 DNA-directed RNA polymerase II second largest subunit (rpb2) gene, partial cds	AUS
KF902509.1	Hyalozasmidium aerohyalinosporum	Australia	Paramycosphaerella aerohyalinosporum culture CBS:125011 strain CBS 125011 RNA polymerase II second largest subunit (RPB2) gene, partial cds	AUS
KU686039.1	Hydnangium carneum	Australia: New South Wales	Hydnangium carneum voucher Trappe31270 RNA polymerase II subunit 2 (RPB2) gene, partial cds	AUS
KU686038.1	Hydnangium carneum	Australia: Capital	Hydnangium carneum voucher Trappe31123 RNA polymerase II subunit 2 (RPB2) gene, partial cds	AUS
KU686035.1	Hydnangium carneum	Australia: New South Wales	Hydnangium carneum voucher Trappe27650 RNA polymerase II subunit 2 (RPB2) gene, partial cds	AUS
KU686034.1	Hydnangium carneum	Australia: Victoria	Hydnangium carneum voucher Trappe27608 RNA polymerase II subunit 2 (RPB2) gene, partial cds	AUS
KU685983.1	Hydnangium carneum	Australia: Tasmania	Hydnangium carneum voucher GMM7449 RNA polymerase II subunit 2 (RPB2) gene, partial cds	AUS
KU685962.1	Hydnangium carneum	Australia: Victoria	Hydnangium carneum voucher GMM7273leptospermum RNA polymerase II subunit 2 (RPB2) gene, partial cds	AUS
KU685961.1	Hydnangium carneum	Australia: Victoria	Hydnangium carneum voucher GMM7272 RNA polymerase II subunit 2 (RPB2) gene, partial cds	AUS
HQ832433.1	Hydnangium carneum	Australia: Tasmania, Hobart, Sandy Bay Road	Hydnangium carneum RNA polymerase II second largest subunit (rpb2) gene, partial cds	AUS
JX295623.1	Hydnangium carneum	Australia: VIC, Lake Elizabeth	Hydnangium carneum isolate TL2361 RNA polymerase II second largest subunit gene, partial cds	AUS
JX295622.1	Hydnangium carneum	Australia: VIC, Lake Elizabeth	Hydnangium carneum isolate TL2358 RNA polymerase II second largest subunit gene, partial cds	AUS
JX295621.1	Hydnangium carneum	Australia: NSW, Bega Valley	Hydnangium carneum isolate RH8879 RNA polymerase II second largest subunit gene, partial cds	AUS
JX295619.1	Hydnangium carneum	Australia: VIC, Kinglake	Hydnangium carneum isolate GMM7271 RNA polymerase II second largest subunit gene, partial cds	AUS
JX295580.1	Hydnangium carneum	Australia: VIC, Chiltern Box-Ironbark National Park	Hydnangium carneum isolate AC27829 RNA polymerase II second largest subunit gene, partial cds	AUS
KU686037.1	Hydnangium sp.	Australia: Victoria	Hydnangium sp. voucher Trappe31056 RNA polymerase II subunit 2 (RPB2) gene, partial cds	AUS
KU686036.1	Hydnangium sp.	Australia: Victoria	Hydnangium sp. voucher Trappe31032 RNA polymerase II subunit 2 (RPB2) gene, partial cds	AUS
KU686033.1	Hydnangium sp.	Australia: Tasmania	Hydnangium sp. voucher Trappe14544 RNA polymerase II subunit 2 (RPB2) gene, partial cds	AUS
KU686023.1	Hydnangium sublamellatum	Australia: Western Australia	Hydnangium sublamellatum voucher MEL2297141 RNA polymerase II subunit 2 (RPB2) gene, partial cds	AUS
JX295620.1	Hydnangium sublamellatum	Australia: WA, Hopetoun	Hydnangium sublamellatum isolate KS1494 RNA polymerase II second largest subunit gene, partial cds	AUS
HQ832434.1	Hypholoma australe	Australia: Western Australia, Warren National Park, Heartbreak Trail	Hypholoma australe RNA polymerase II second largest subunit (rpb2) gene, partial cds	AUS
KR869958.1	Inocephalus hypipameeus	Australia	Inocephalus hypipameeus strain DLL9981 RNA polymerase II second largest subunit (RPB2) gene, partial cds	AUS
JQ624616.1	Inocephalus hypipameeus	Australia	Inocephalus hypipamee strain DLL 10071 RNA polymerase II second largest subunit (RPB2) gene, partial cds	AUS
JQ624623.1	Inocephalus plicatus	Australia	Inocephalus plicatus strain DLL 10216 RNA polymerase II second largest subunit (RPB2) gene, partial cds	AUS
JQ624622.1	Inocephalus plicatus	Australia	Inocephalus plicatus strain DLL 10124 RNA polymerase II second largest subunit (RPB2) gene, partial cds	AUS
JQ624621.1	Inocephalus plicatus	Australia	Inocephalus plicatus strain DLL 10096 RNA polymerase II second largest subunit (RPB2) gene, partial cds	AUS
JQ624620.1	Inocephalus plicatus	Australia	Inocephalus plicatus strain DLL 10091 RNA polymerase II second largest subunit (RPB2) gene, partial cds	AUS
JQ624619.1	Inocephalus plicatus	Australia	Inocephalus plicatus strain DLL 10083 RNA polymerase II second largest subunit (RPB2) gene, partial cds	AUS
JQ624618.1	Inocephalus plicatus	Australia	Inocephalus plicatus strain DLL 9885 RNA polymerase II second largest subunit (RPB2) gene, partial cds	AUS
JQ624617.1	Inocephalus plicatus	Australia	Inocephalus plicatus strain DLL 9691 RNA polymerase II second largest subunit (RPB2) gene, partial cds	AUS
KR869957.1	Inocephalus virescens	Australia	Inocephalus virescens strain DLL9972 RNA polymerase II second largest subunit (RPB2) gene, partial cds	AUS
KJ729922.1	Inocybe acaciae	Australia: New South Wales, Warrumbungle National Park	Inocybe acaciae strain T35064 (OSC) RNA polymerase II second largest subunit (rpb2) gene, partial cds	AUS
KJ729921.1	Inocybe acaciae	Australia: Western Australia, Rockingham Lakes Regional Park	Inocybe acaciae strain NLB356 voucher PERTH:08073813 RNA polymerase II second largest subunit (rpb2) gene, partial cds	AUS
KJ729923.1	Inocybe acanthosperma	Australia: Queensland, Main Range National Park, Cunninghams Gap	Inocybe acanthosperma strain PBM3773 voucher TENN:067005 RNA polymerase II second largest subunit (rpb2) gene, partial cds	AUS
MH618239.1	Inocybe aff. alienospora	Australia: Queensland, Glasshouse Mountains National Park, Mt. Beerburum	Inocybe aff. alienospora strain NLB951 second largest subunit RNA polymerase II (rpb2) gene, partial cds	AUS
KM245972.1	Inocybe aff. alienospora PBM3728	Australia: Queensland, near Kuranda, Black Mountain Road	Inocybe aff. alienospora PBM3728 voucher TENN:066964 second largest subunit RNA polymerase II (rpb2) gene, partial cds	AUS
KM245973.1	Inocybe aff. alienospora PBM3758	Australia: Queensland, near Kuranda, Armstrong and Jeffrey Roads	Inocybe aff. alienospora PBM3758 voucher TENN:066986 second largest subunit RNA polymerase II (rpb2) gene, partial cds	AUS
KJ756403.1	Inocybe aff. amygdalina PBM3700	Australia: Western Australia, Vinegar Well, Kunjin	Inocybe aff. amygdalina PBM3700 voucher TENN:066585 RNA polymerase II second largest subunit (rpb2) gene, partial cds	AUS
KJ729937.1	Inocybe aff. araneosa	Australia: Mt. Nee National Park, Somerset Track	Inocybe aff. araneosa strain PL58410 voucher BRI:AQ793977 RNA polymerase II second largest subunit (rpb2) gene, partial cds	AUS
KJ729936.1	Inocybe aff. araneosa	Australia: Queensland, Cilento Park, Nambour	Inocybe aff. araneosa strain PL42609 voucher BRI:AQ793920 RNA polymerase II second largest subunit (rpb2) gene, partial cds	AUS
MH577507.1	Inocybe aff. araneosa	Australia: Queensland, Herberton Range Ridge Road	Inocybe aff. araneosa strain NLB921 second largest subunit RNA polymerase II (rpb2) gene, partial cds	AUS
KC305432.1	Inocybe aff. fibrillosibrunnea E8369	Australia: Western Australia, Perth, Brownman Swamp	Inocybe aff. fibrillosibrunnea E8369 RNA polymerase II second largest subunit (rpb2) gene, partial cds	AUS
KC305423.1	Inocybe aff. fibrillosibrunnea NB00799	Australia: Western Australia, Balingup, Bridgetown Road	Inocybe aff. fibrillosibrunnea NB00799 RNA polymerase II second largest subunit (rpb2) gene, partial cds	AUS
KC305427.1	Inocybe aff. fibrillosibrunnea NB00803	Australia: Western Australia, Greenbushes	Inocybe aff. fibrillosibrunnea NB00803 RNA polymerase II second largest subunit (rpb2) gene, partial cds	AUS
KC305429.1	Inocybe aff. fibrillosibrunnea NB00902	Australia: Western Australia, Perth, Bold Park, Reabold Hill	Inocybe aff. fibrillosibrunnea NB00902 RNA polymerase II second largest subunit (rpb2) gene, partial cds	AUS
KC305430.1	Inocybe aff. fibrillosibrunnea NB00905	Australia: Western Australia, Perth, Bold Park, Reabold Hill	Inocybe aff. fibrillosibrunnea NB00905 RNA polymerase II second largest subunit (rpb2) gene, partial cds	AUS
KC305431.1	Inocybe aff. fibrillosibrunnea PBM3245	Australia: Tasmania, Chauncy Vale	Inocybe aff. fibrillosibrunnea PBM3245 RNA polymerase II second largest subunit (rpb2) gene, partial cds	AUS
KC305433.1	Inocybe aff. fibrillosibrunnea PBM3462	Australia: Western Australia, Leeuwin Naturaliste National Park, Boranup Forest	Inocybe aff. fibrillosibrunnea PBM3462 RNA polymerase II second largest subunit (rpb2) gene, partial cds	AUS
KC305424.1	Inocybe aff. fibrillosibrunnea PBM3467	Australia: Western Australia, Leeuwin Naturaliste National Park, Boranup Forest	Inocybe aff. fibrillosibrunnea PBM3467 RNA polymerase II second largest subunit (rpb2) gene, partial cds	AUS
KC305428.1	Inocybe aff. fibrillosibrunnea PBM3603	Australia: Western Australia, Greenbushes	Inocybe aff. fibrillosibrunnea PBM3603 RNA polymerase II second largest subunit (rpb2) gene, partial cds	AUS
KC305426.1	Inocybe aff. fibrillosibrunnea PBM3612	Australia: Western Australia, Greenbushes	Inocybe aff. fibrillosibrunnea PBM3612 RNA polymerase II second largest subunit (rpb2) gene, partial cds	AUS
KC305425.1	Inocybe aff. fibrillosibrunnea PBM3614	Australia: Western Australia, Greenbushes	Inocybe aff. fibrillosibrunnea PBM3614 RNA polymerase II second largest subunit (rpb2) gene, partial cds	AUS
KM245996.1	Inocybe aff. lasseroides TJB10466	Australia: Great Sandy National Park, Fraser Island	Inocybe aff. lasseroides TJB10466 strain TJB10466 (CORT) second largest subunit RNA polymerase II (rpb2) gene, partial cds	AUS
KM245995.1	Inocybe aff. lasseroides TJB10466	Australia: Queensland, Queen Mary Falls, Main Range National Park	Inocybe aff. lasseroides TJB10466 strain PBM3787 voucher TENN:067019 second largest subunit RNA polymerase II (rpb2) gene, partial cds	AUS
KM245994.1	Inocybe aff. lasseroides TJB10466	Australia: Queensland, Queen Mary Falls, Main Range National Park	Inocybe aff. lasseroides TJB10466 strain PBM3786 voucher TENN:067018 second largest subunit RNA polymerase II (rpb2) gene, partial cds	AUS
KM406216.1	Inocybe aff. persicinipes	Australia: Western Australia, Vinegar Well off Barber Road, Kunjin	Inocybe aff. persicinipes strain MR00290 voucher TENN:066565 second largest subunit RNA polymerase II (RPB2) gene, partial cds	AUS
KM406215.1	Inocybe aff. persicinipes	Australia: Western Australia, Brookton Highway, west of Corrigin	Inocybe aff. persicinipes strain E6640 voucher PERTH:07674422 second largest subunit RNA polymerase II (RPB2) gene, partial cds	AUS
KM406228.1	Inocybe aff. redolens TENN 066994	Australia: Queensland, Glasshouse Mountains National Park, Mt. Beerburum	Inocybe aff. redolens TENN 066994 strain PBM3762 voucher TENN:066994 second largest subunit RNA polymerase II (RPB2) gene, partial cds	AUS
MH577482.1	Inocybe aff. tenax	Australia: Western Australia, Two Peoples Bay Nature Reserve, Sinker Reef Track	Inocybe aff. tenax strain NLB837 second largest subunit RNA polymerase II (rpb2) gene, partial cds	AUS
KJ729931.1	Inocybe albofloccosa	Australia: Western Australia, South Western Highway, 1 km north of Weld River Bridge	Inocybe albofloccosa strain NLB813 voucher PERTH:08318697 RNA polymerase II second largest subunit (rpb2) gene, partial cds	AUS
KJ729930.1	Inocybe albofloccosa	Australia: Western Australia, Cascades Road near Greenbushes, north of Bridgetown	Inocybe albofloccosa strain PBM3609 voucher TENN:066519 RNA polymerase II second largest subunit (rpb2) gene, partial cds	AUS
KJ729929.1	Inocybe albofloccosa	Australia: Western Australia, Greenbushes, Catterick Road	Inocybe albofloccosa strain PBM3605 voucher TENN:066612 RNA polymerase II second largest subunit (rpb2) gene, partial cds	AUS
KJ729928.1	Inocybe albofloccosa	Australia: Western Australia, Greenbushes	Inocybe albofloccosa strain PBM3604 voucher TENN:066500 RNA polymerase II second largest subunit (rpb2) gene, partial cds	AUS
KJ729927.1	Inocybe albofloccosa	Australia: Western Australia, d'Entrecasteaux National Park, Yeagarup Dunes	Inocybe albofloccosa strain PBM3500 voucher TENN:065780 RNA polymerase II second largest subunit (rpb2) gene, partial cds	AUS
KJ729926.1	Inocybe albofloccosa	Australia: Western Australia, Warren National Park, Loop Walk	Inocybe albofloccosa strain PBM3488 voucher PERTH:08241775 RNA polymerase II second largest subunit (rpb2) gene, partial cds	AUS
KJ729925.1	Inocybe albofloccosa	Australia: Tasmania, Gowrie Park, O'Neils Creek	Inocybe albofloccosa strain PBM3423 voucher TENN:067737 RNA polymerase II second largest subunit (rpb2) gene, partial cds	AUS
KJ729924.1	Inocybe albofloccosa	Australia: Western Australia, Two People's Bay Reserve, Heritage Trail	Inocybe albofloccosa strain PBM3645 voucher PERTH:08319413 RNA polymerase II second largest subunit (rpb2) gene, partial cds	AUS
MH618247.1	Inocybe albofloccosa	Australia: Western Australia, Welling National Park, visitor's area	Inocybe albofloccosa strain PBM3588 second largest subunit RNA polymerase II (rpb2) gene, partial cds	AUS
KM245971.1	Inocybe alienospora	Australia: Queensland, Harding's Paddock, Ipswich	Inocybe alienospora strain REH9667 (NY) second largest subunit RNA polymerase II (rpb2) gene, partial cds	AUS
KM245970.1	Inocybe alienospora	Australia: Queensland, Dinden National Park	Inocybe alienospora strain PBM3743 voucher TENN:066975 second largest subunit RNA polymerase II (rpb2) gene, partial cds	AUS
KM245974.1	Inocybe alloumbrina	Australia: Queensland, Main Range NP, Cunninghams Gap	Inocybe alloumbrina strain PBM3775 voucher TENN:067007 second largest subunit RNA polymerase II (rpb2) gene, partial cds	AUS
KJ729934.1	Inocybe amygdalina	Australia: Tasmania, Lower Kermandie	Inocybe amygdalina strain PBM3359 voucher TENN:066003 RNA polymerase II second largest subunit (rpb2) gene, partial cds	AUS
KJ729933.1	Inocybe amygdalina	Australia: Tasmania, Lower Kermandie	Inocybe amygdalina strain I107 voucher HO:568205 RNA polymerase II second largest subunit (rpb2) gene, partial cds	AUS
KJ729935.1	Inocybe araneosa	Australia: Queensland, Cairns, Mt. Whitfield Conservation Park	Inocybe araneosa strain PBM3755 voucher TENN:066983 RNA polymerase II second largest subunit (rpb2) gene, partial cds	AUS
KJ729940.1	Inocybe atrisquamosa	Australia: Queensland, Springbrook National Park, Apple Tree Park	Inocybe atrisquamosa strain TJB10553 (CORT) RNA polymerase II second largest subunit (rpb2) gene, partial cds	AUS
KJ729939.1	Inocybe atrisquamosa	Australia: New South Wales, Warrumbungle National Park	Inocybe atrisquamosa strain T35059 (OSC) RNA polymerase II second largest subunit (rpb2) gene, partial cds	AUS
KJ729938.1	Inocybe atrisquamosa	Australia: Fraser Island, near Central Stations	Inocybe atrisquamosa strain TJB10483 (CORT) RNA polymerase II second largest subunit (rpb2) gene, partial cds	AUS
KF830054.1	Inocybe atrorubripes	Australia: Western Australia, Corrigin Wildflower Drive	Inocybe atrorubripes strain MR00281 voucher TENN:066456 RNA polymerase II second largest subunit (rpb2) gene, partial cds	AUS
KF830053.1	Inocybe atrorubripes	Australia: Western Australia, Corrigin Wildflower Drive	Inocybe atrorubripes strain PBM3690 voucher TENN:066551 RNA polymerase II second largest subunit (rpb2) gene, partial cds	AUS
MH618238.1	Inocybe atrorubripes	Australia: Western Australia, Old Kunjin railway, 14 km west of Corrigin	Inocybe atrorubripes strain NLB879 second largest subunit RNA polymerase II (rpb2) gene, partial cds	AUS
KF991371.1	Inocybe aureorimosa	Australia: Western Australia, neear Greenbushes, Catterick Road	Inocybe aureorimosa strain PBM3598 voucher TENN:066614 RNA polymerase II second largest subunit (rpb2) gene, partial cds	AUS
KF991370.1	Inocybe aureorimosa	Australia: Western Australia, near Greenbushes, Catterick Road	Inocybe aureorimosa strain MR00224 voucher TENN:066654 RNA polymerase II second largest subunit (rpb2) gene, partial cds	AUS
KF991369.1	Inocybe aureorimosa	Australia: Western Australia, Two Peoples Bay Nature Reserve, Sinkers Reef Track	Inocybe aureorimosa strain PBM3646 voucher TENN:066458 RNA polymerase II second largest subunit (rpb2) gene, partial cds	AUS
KJ729942.1	Inocybe auritelloides	Australia: Tasmania, Vale of Belvoir	Inocybe auritelloides strain PBM3410 voucher TENN:068293 RNA polymerase II second largest subunit (rpb2) gene, partial cds	AUS
KJ729941.1	Inocybe auritelloides	Australia: Tasmania, Vale of Belvoir	Inocybe auritelloides strain PBM3411 voucher TENN:068294 RNA polymerase II second largest subunit (rpb2) gene, partial cds	AUS
KJ729956.1	Inocybe australiensis	Australia: Western Australia, West Cape Howe National Park, Bibbulmun Track and Shelley Beach Road	Inocybe australiensis strain PBM3634 voucher TENN:066588 RNA polymerase II second largest subunit (rpb2) gene, partial cds	AUS
KJ729955.1	Inocybe australiensis	Australia: Western Australia, d'Entrecasteaux National Park, Yeagarup Dunes, off Ritter Road	Inocybe australiensis strain PBM3493 voucher TENN:065713 RNA polymerase II second largest subunit (rpb2) gene, partial cds	AUS
KJ729954.1	Inocybe australiensis	Australia: Tasmania, Lower Kermandie	Inocybe australiensis strain PBM3351 voucher TENN:065715 RNA polymerase II second largest subunit (rpb2) gene, partial cds	AUS
KJ729953.1	Inocybe australiensis	Australia: Tasmania, Chauncy Vale Reserve	Inocybe australiensis strain PBM3246 voucher TENN:065714 RNA polymerase II second largest subunit (rpb2) gene, partial cds	AUS
MH618244.1	Inocybe australiensis	Australia: Western Australia, Gull Rock National Park	Inocybe australiensis strain NLB1007 second largest subunit RNA polymerase II (rpb2) gene, partial cds	AUS
KJ729951.1	Inocybe avellaneifolia	Australia: Western Australia, Two Peoples Bay Nature Reserve, Sinker Reef Track	Inocybe avellaneifolia strain PBM3648 voucher TENN:066593 RNA polymerase II second largest subunit (rpb2) gene, partial cds	AUS
KJ729952.1	Inocybe bicornis f. bicornis	Australia: Western Australia, 5 km west of Corrigin, Corrigin Wildflower Drive	Inocybe bicornis f. bicornis strain PBM3691 voucher TENN:066640 RNA polymerase II second largest subunit (rpb2) gene, partial cds	AUS
KC305448.1	Inocybe bicornis f. bicornis	Australia: Western Australia, Corrigin, Old Kunjin Railway	Inocybe bicornis f. bicornis strain PBM3676 RNA polymerase II second largest subunit (rpb2) gene, partial cds	AUS
KC305447.1	Inocybe bicornis f. secotioides	Australia: Western Australia, Corrigin, Vinegar Well	Inocybe bicornis f. secotioides strain NB00890 RNA polymerase II second largest subunit (rpb2) gene, partial cds	AUS
KF830061.1	Inocybe boreoaustralis	Australia: Queensland, Main Range National Park, Cunninghams Gap	Inocybe boreoaustralis strain PBM3780 voucher TENN:067012 RNA polymerase II second largest subunit (rpb2) gene, partial cds	AUS
KF830060.1	Inocybe boreoaustralis	Australia: Queensland, Main Range National Park, Cunninghams Gap	Inocybe boreoaustralis strain PBM3777 voucher TENN:067009 RNA polymerase II second largest subunit (rpb2) gene, partial cds	AUS
KJ729950.1	Inocybe brevicula	Australia: Western Australia, Leeuwin-Naturaliste National Park, West Bay, Augusta	Inocybe brevicula strain NLB256 voucher PERTH:08092338 RNA polymerase II second largest subunit (rpb2) gene, partial cds	AUS
KJ756406.1	Inocybe brunneidisca	Australia: Tasmania, near Pyengana, Halls Falls Track	Inocybe brunneidisca strain PBM3402 voucher TENN:065800 RNA polymerase II second largest subunit (rpb2) gene, partial cds	AUS
KJ756405.1	Inocybe brunneidisca	Australia: Tasmania, near Pyengana, Halls Falls Track	Inocybe brunneidisca strain PBM3365 voucher TENN:065799 RNA polymerase II second largest subunit (rpb2) gene, partial cds	AUS
KJ756410.1	Inocybe bulbinella	Australia: Western Australia, Walpole Town	Inocybe bulbinella strain PBM3623 voucher TENN:066459 RNA polymerase II second largest subunit (rpb2) gene, partial cds	AUS
KJ756409.1	Inocybe bulbinella	Australia: Western Australia, east of Manjimup, Dickson Road	Inocybe bulbinella strain NLB186 voucher PERTH:07698798 RNA polymerase II second largest subunit (rpb2) gene, partial cds	AUS
KJ756408.1	Inocybe bulbinella	Australia: Queensland, Dinden National Park	Inocybe bulbinella strain PBM3717 voucher TENN:066953 RNA polymerase II second largest subunit (rpb2) gene, partial cds	AUS
KJ756407.1	Inocybe bulbinella	Australia: Western Australia, Denmark, Fungimap 6 conference	Inocybe bulbinella strain PBM3630 voucher TENN:066537 RNA polymerase II second largest subunit (rpb2) gene, partial cds	AUS
KJ756423.1	Inocybe cacaocolor	Australia: Western Australia, 7.7 km west of Albany Highway, Jarrahdale Road	Inocybe cacaocolor strain PBM3670 voucher TENN:066465 RNA polymerase II second largest subunit (rpb2) gene, partial cds	AUS
KJ756422.1	Inocybe cacaocolor	Australia: Queensland, Main Range National Park, Queen Mary Falls	Inocybe cacaocolor strain PBM3790 voucher TENN:067022 RNA polymerase II second largest subunit (rpb2) gene, partial cds	AUS
KJ756412.1	Inocybe caerulata	Australia: Tasmania, Bermuda Hill	Inocybe caerulata strain I57a voucher HO:567548 RNA polymerase II second largest subunit (rpb2) gene, partial cds	AUS
KJ756413.1	Inocybe calocephala	Australia: Western Australia, near Greenbushes	Inocybe calocephala strain PBM3600 voucher TENN:066460 RNA polymerase II second largest subunit (rpb2) gene, partial cds	AUS
KJ756415.1	Inocybe calopedes	Australia: Tasmania, the Blue Tier, Mt. Michael Track	Inocybe calopedes strain PBM3385 voucher TENN:068947 RNA polymerase II second largest subunit (rpb2) gene, partial cds	AUS
KJ756414.1	Inocybe calopedes	Australia: Queensland, Springbrook National Park, Apple Tree Park	Inocybe calopedes strain TJB10555 (CORT) RNA polymerase II second largest subunit (rpb2) gene, partial cds	AUS
KJ756421.1	Inocybe campestris	Australia: Western Australia, Vinegar Well, Kunjin	Inocybe campestris strain MR00287 voucher TENN:066547 RNA polymerase II second largest subunit (rpb2) gene, partial cds	AUS
KJ756420.1	Inocybe campestris	Australia: Western Australia, Vinegar Well, Kunjin	Inocybe campestris strain PBM3699 voucher TENN:066533 RNA polymerase II second largest subunit (rpb2) gene, partial cds	AUS
KJ756419.1	Inocybe campestris	Australia: Western Australia, Vinegar Well, Kunjin	Inocybe campestris strain PBM3698 voucher TENN:066539 RNA polymerase II second largest subunit (rpb2) gene, partial cds	AUS
KJ756418.1	Inocybe campestris	Australia: Western Australia, Vinegar Well, Kunjin	Inocybe campestris strain PBM3689 voucher TENN:066552 RNA polymerase II second largest subunit (rpb2) gene, partial cds	AUS
KJ756417.1	Inocybe campestris	Australia: Western Australia, Vinegar Well, Kunjin	Inocybe campestris strain NLB891 voucher PERTH:08320381 RNA polymerase II second largest subunit (rpb2) gene, partial cds	AUS
KJ756416.1	Inocybe campestris	Australia: Western Australia, Old Kunjin Railway, 14 km west of Corrigin	Inocybe campestris strain PBM3682 voucher TENN:066462 RNA polymerase II second largest subunit (rpb2) gene, partial cds	AUS
KM245977.1	Inocybe cf. australiensis PBM3629	Australia: Western Australia, Denmark	Inocybe cf. australiensis PBM3629 voucher TENN:066599 second largest subunit RNA polymerase II (rpb2) gene, partial cds	AUS
KM245984.1	Inocybe cf. eriocaulis	Australia: Western Australia, Denmark, Mt. Hallowell, Coughland Road	Inocybe cf. eriocaulis strain PBM3631 voucher PERTH:08319588 second largest subunit RNA polymerase II (rpb2) gene, partial cds	AUS
KM245983.1	Inocybe cf. eriocaulis	Australia: Tasmania, near Pyengana	Inocybe cf. eriocaulis strain PBM3401 voucher TENN:065711 second largest subunit RNA polymerase II (rpb2) gene, partial cds	AUS
KC305442.1	Inocybe cf. fibrillosibrunnea PBM3484	Australia: Western Australia, Warren National Park, Warren River Loop Trail	Inocybe cf. fibrillosibrunnea PBM3484 RNA polymerase II second largest subunit (rpb2) gene, partial cds	AUS
KC305441.1	Inocybe cf. fibrillosibrunnea PBM3617	Australia: Western Australia, Northcliffe, Southern forest sculpture walk	Inocybe cf. fibrillosibrunnea PBM3617 RNA polymerase II second largest subunit (rpb2) gene, partial cds	AUS
KF991382.1	Inocybe cf. meridionalis	Australia: New South Wales, near Lithgow, Secret Creek Conservation Park	Inocybe cf. meridionalis strain PBM3189 voucher TENN:063642 RNA polymerase II second largest subunit (rpb2) gene, partial cds	AUS
EU555460.1	Inocybe cf. murrayana PBM 2180	Australia: Western Australia	Inocybe cf. murrayana PBM 2180 RNA polymerase II second largest subunit (rpb2) gene, partial cds	AUS
MH577449.1	Inocybe cf. spadicea	Australia: Western Australia, Rockingham Lakes Regional Park	Inocybe cf. spadicea strain E9060 second largest subunit RNA polymerase II (rpb2) gene, partial cds	AUS
MH577473.1	Inocybe cf. spiniformis	Australia: Queensland, Keith & Ivy Boon Memorial Park	Inocybe cf. spiniformis strain NLB957 second largest subunit RNA polymerase II (rpb2) gene, partial cds	AUS
KM656120.1	Inocybe cf. subflavospora	Australia: Western Australia, Old Kunjin Railway, 14 km west of Corrigin	Inocybe cf. subflavospora strain PBM3677 voucher TENN:066457 second largest subunit RNA polymerase II (RPB2) gene, partial cds	AUS
KM656125.1	Inocybe cf. subtilior	Australia: Western Australia, Broome, Cable Beach Road West	Inocybe cf. subtilior strain MDB F75/11 voucher PERTH:08383081 second largest subunit RNA polymerase II (RPB2) gene, partial cds	AUS
EU555467.1	Inocybe cf. umbrosa PBM 2184	Australia: Western Australia	Inocybe cf. umbrosa PBM 2184 RNA polymerase II second largest subunit (rpb2) gene, partial cds	AUS
MH577490.1	Inocybe cf. viscata	Australia: Tasmania, Hobart, Truganini Reserve	Inocybe cf. viscata strain I102 second largest subunit RNA polymerase II (rpb2) gene, partial cds	AUS
KF891959.1	Inocybe clypeata	Australia: Western Australia, Perth, Bold Park, Reabold Hill	Inocybe clypeata strain NLB1061 voucher PERTH:08363706 RNA polymerase II second largest subunit (rpb2) gene, partial cds	AUS
KF891958.1	Inocybe clypeata	Australia: Western Australia, Perth, Bold Park, Reabold Hill	Inocybe clypeata strain NLB905 voucher PERTH:08320268 RNA polymerase II second largest subunit (rpb2) gene, partial cds	AUS
KM245980.1	Inocybe dewrangia	Australia: New South Wales, Riverina, Ringwood State Forest	Inocybe dewrangia strain T26597 (OSC) second largest subunit RNA polymerase II (rpb2) gene, partial cds	AUS
KJ756425.1	Inocybe eburnea	Australia: Tasmania, St. Columba Falls Track, near Pyengana	Inocybe eburnea strain PBM3370 voucher TENN:065786 RNA polymerase II second largest subunit (rpb2) gene, partial cds	AUS
KJ756424.1	Inocybe eburnea	Australia: Tasmania, St. Columba Falls Track, near Pyengana	Inocybe eburnea strain PBM3367 voucher TENN:068286 RNA polymerase II second largest subunit (rpb2) gene, partial cds	AUS
KJ729944.1	Inocybe emergens	Australia: Western Australia, Kunjin, Vinegar Well	Inocybe emergens strain MR00291 voucher TENN:066564 RNA polymerase II second largest subunit (rpb2) gene, partial cds	AUS
KJ729943.1	Inocybe emergens	Australia: Western Australia, Kunjin, Vinegar Well	Inocybe emergens strain NLB896 voucher PERTH:08320349 RNA polymerase II second largest subunit (rpb2) gene, partial cds	AUS
KM245982.1	Inocybe emergens	Australia: Western Australia, Vinegar Well, Barber Road, Kunjin	Inocybe emergens strain NLB893 voucher PERTH:08320365 second largest subunit RNA polymerase II (rpb2) gene, partial cds	AUS
EU569842.1	Inocybe eriocaulis	Australia: Western Australia	Inocybe eriocaulis voucher PBM 2132 (WTU) RNA polymerase II second largest subunit (rpb2) gene, partial cds	AUS
KJ756427.1	Inocybe exigens	Australia: Western Australia, Two Peoples Bay Nature Reserve, Sinker Reef Track	Inocybe exigens strain NLB1019b voucher PERTH:08383375 RNA polymerase II second largest subunit (rpb2) gene, partial cds	AUS
KJ756426.1	Inocybe exigens	Australia: Western Australia, Two Peoples Bay Nature Reserve, track parallel to Little Beach Road	Inocybe exigens strain NLB1018 voucher PERTH:08383367 RNA polymerase II second largest subunit (rpb2) gene, partial cds	AUS
KM245985.1	Inocybe exigua	Australia: New South Wales, Genaren Hill Sanctuary	Inocybe exigua strain T25090 (OSC) second largest subunit RNA polymerase II (rpb2) gene, partial cds	AUS
KC305446.1	Inocybe farinosipes	Australia: Western Australia, Greenbushes	Inocybe farinosipes strain MR00228 RNA polymerase II second largest subunit (rpb2) gene, partial cds	AUS
KC305445.1	Inocybe farinosipes	Australia: Western Australia, Greenbushes	Inocybe farinosipes strain MR00226 RNA polymerase II second largest subunit (rpb2) gene, partial cds	AUS
KC305444.1	Inocybe farinosipes	Australia: Western Australia, Greenbushes	Inocybe farinosipes strain PBM3611 RNA polymerase II second largest subunit (rpb2) gene, partial cds	AUS
KC305443.1	Inocybe farinosipes	Australia: Western Australia, Greenbushes	Inocybe farinosipes strain PBM3599 RNA polymerase II second largest subunit (rpb2) gene, partial cds	AUS
MH618240.1	Inocybe fibrillosibrunnea	Australia: Western Australia, Old Kunjin railway, 14 km west of Corrigin	Inocybe fibrillosibrunnea strain NLB875 second largest subunit RNA polymerase II (rpb2) gene, partial cds	AUS
KC305439.1	Inocybe fibrillosibrunnea	Australia: Western Australia, Greenbushes	Inocybe fibrillosibrunnea strain NB00802 RNA polymerase II second largest subunit (rpb2) gene, partial cds	AUS
KC305438.1	Inocybe fibrillosibrunnea	Australia: Tasmania, Mt. Field National Park	Inocybe fibrillosibrunnea strain PBM3442 RNA polymerase II second largest subunit (rpb2) gene, partial cds	AUS
KC305436.1	Inocybe fibrillosibrunnea	Australia: Tasmania, Duckhole Lake, near Dover	Inocybe fibrillosibrunnea strain PBM3246 RNA polymerase II second largest subunit (rpb2) gene, partial cds	AUS
KC305435.1	Inocybe fibrillosibrunnea	Australia: Tasmania, Mt. Field National Park	Inocybe fibrillosibrunnea strain I75 RNA polymerase II second largest subunit (rpb2) gene, partial cds	AUS
EU307850.1	Inocybe fibrillosibrunnea	Australia: Western Australia	Inocybe fibrillosibrunnea voucher E5971 (WTU) RNA polymerase II second largest subunit (rpb2) gene, partial cds	AUS
KJ729932.1	Inocybe flavoalbida	Australia: Queensland, Mapleton Falls National Park	Inocybe flavoalbida strain PBM3768 voucher TENN:067000 RNA polymerase II second largest subunit (rpb2) gene, partial cds	AUS
KC305440.1	Inocybe floccosibrunnea	Australia: Western Australia, Walpole-Nornalup National Park, Mount Clare	Inocybe floccosibrunnea strain NB00273 RNA polymerase II second largest subunit (rpb2) gene, partial cds	AUS
KF830048.1	Inocybe fragilis	Australia: Western Australia, Porongurup National Park, Woodlands Road	Inocybe fragilis strain PBM3665 voucher TENN:066504 RNA polymerase II second largest subunit (rpb2) gene, partial cds	AUS
KF830047.1	Inocybe fragilis	Australia: Western Australia, Porongurup National Park, Woodlands Road	Inocybe fragilis strain PBM3662 voucher TENN:066507 RNA polymerase II second largest subunit (rpb2) gene, partial cds	AUS
KF991375.1	Inocybe fragrans	Australia: Tasmania, Leap Loop, Arve Road	Inocybe fragrans strain I149 voucher HO:562696 RNA polymerase II second largest subunit (rpb2) gene, partial cds	AUS
KJ756432.1	Inocybe froudistii	Australia: Western Australia, Perth, Kings Park, Fungi Survey Site 2	Inocybe froudistii strain NLB1043 voucher PERTH:08383405 RNA polymerase II second largest subunit (rpb2) gene, partial cds	AUS
KJ811567.1	Inocybe froudistii	Australia: Western Australia, Warwick Urban Bushland, Warwick	Inocybe froudistii strain PBM2151 (E6944) voucher PERTH:07667388 RNA polymerase II second largest subunit (rpb2) gene, partial cds	AUS
KJ756431.1	Inocybe froudistii	Australia: Tasmania, Chauncy Vale	Inocybe froudistii strain PBM3243 voucher TENN:067790 RNA polymerase II second largest subunit (rpb2) gene, partial cds	AUS
KJ756430.1	Inocybe froudistii	Australia: Tasmania, Chauncy Vale	Inocybe froudistii strain PBM3239 voucher TENN:067789 RNA polymerase II second largest subunit (rpb2) gene, partial cds	AUS
KJ756429.1	Inocybe froudistii	Australia: Western Australia, Perth, Bold Park, Reabold Hill	Inocybe froudistii strain NLB1060 voucher PERTH:08363714 RNA polymerase II second largest subunit (rpb2) gene, partial cds	AUS
MH618242.1	Inocybe froudistii	Australia: Tasmania, Chauncy Vale	Inocybe froudistii strain PBM3239 second largest subunit RNA polymerase II (rpb2) gene, partial cds	AUS
EU569849.1	Inocybe fulvilubrica	Australia: Western Australia	Inocybe fulvilubrica voucher PBM 2134 (TENN) RNA polymerase II second largest subunit (rpb2) gene, partial cds	AUS
JQ085930.1	Inocybe fulvilubrica	Australia: Tasmania, Mount Field National Park	Inocybe fulvilubrica strain PBM3440 second largest subunit RNA polymerase II (RPB2) gene, partial cds	AUS
KC305437.1	Inocybe fuscosquarrosa	Australia: Tasmania, Mt. Field National Park	Inocybe fuscosquarrosa strain PBM3447 RNA polymerase II second largest subunit (rpb2) gene, partial cds	AUS
KJ811572.1	Inocybe geniculata	Australia: Western Australia, Porongurup National Park, Woodlands Road	Inocybe geniculata strain PBM3664 voucher TENN:066592 RNA polymerase II second largest subunit (rpb2) gene, partial cds	AUS
KJ811571.1	Inocybe geniculata	Australia: Western Australia, Warren National Park, Old Vasse Road	Inocybe geniculata strain NLB262 voucher PERTH:08092257 RNA polymerase II second largest subunit (rpb2) gene, partial cds	AUS
KJ811570.1	Inocybe geniculata	Australia: Tasmania, Mt. Wellington, Pipeline Track	Inocybe geniculata strain I154 voucher HO:0562694 RNA polymerase II second largest subunit (rpb2) gene, partial cds	AUS
KJ811569.1	Inocybe geniculata	Australia: Tasmania, Lower Kermandie	Inocybe geniculata strain PBM3353 voucher TENN:067072 RNA polymerase II second largest subunit (rpb2) gene, partial cds	AUS
KJ811568.1	Inocybe geniculata	Australia: Tasmania, Chauncy Vale	Inocybe geniculata strain PBM3241 voucher TENN:067071 RNA polymerase II second largest subunit (rpb2) gene, partial cds	AUS
MH618246.1	Inocybe geniculata	Australia: Western Australia, Denmark	Inocybe geniculata strain PBM3622 second largest subunit RNA polymerase II (rpb2) gene, partial cds	AUS
KJ811573.1	Inocybe gilviceps	Australia: Queensland, Fraser Island	Inocybe gilviceps strain REH9327 voucher BRI:794277 RNA polymerase II second largest subunit (rpb2) gene, partial cds	AUS
KC305434.1	Inocybe gomphocephala	Australia: Western Australia, Two Peoples Bay Nature Reserve, Gardner Lake	Inocybe gomphocephala strain PBM3652 RNA polymerase II second largest subunit (rpb2) gene, partial cds	AUS
KJ811576.1	Inocybe hUSAdicola	Australia: Queensland, Davies Creek Road, Dinden National Park	Inocybe hUSAdicola strain PBM3744 voucher TENN:066976 RNA polymerase II second largest subunit (rpb2) gene, partial cds	AUS
KJ811575.1	Inocybe hUSAdicola	Australia: Queensland, Davies Creek Road, Dinden National Park	Inocybe hUSAdicola strain PBM3719 voucher TENN:066955 RNA polymerase II second largest subunit (rpb2) gene, partial cds	AUS
KJ811574.1	Inocybe hUSAdicola	Australia: Queensland, Dinden National Park	Inocybe hUSAdicola strain PBM3720 voucher TENN:066956 RNA polymerase II second largest subunit (rpb2) gene, partial cds	AUS
EU307853.1	Inocybe hymenocarpa	Australia: Western Australia	Inocybe sp. PBM 2181 voucher PBM 2181 (E7030) (CUW) RNA polymerase II second largest subunit (rpb2) gene, partial cds	AUS
KJ811578.1	Inocybe invadens	Australia: Queensland, Davies Creek Road, Dinden National Park	Inocybe invadens strain PBM3746 voucher TENN:066978 RNA polymerase II second largest subunit (rpb2) gene, partial cds	AUS
KJ811577.1	Inocybe invadens	Australia: Tasmania, Mt. Field National Park	Inocybe invadens strain PBM3217 voucher TENN:069535 RNA polymerase II second largest subunit (rpb2) gene, partial cds	AUS
MH618241.1	Inocybe invadens	Australia: Queensland, Davies Creek Road, Dinden National Park	Inocybe invadens strain NLB941 second largest subunit RNA polymerase II (rpb2) gene, partial cds	AUS
KJ811580.1	Inocybe ionocaulis	Australia: Western Australia, Denmark	Inocybe ionocaulis strain PBM3626 voucher TENN:066636 RNA polymerase II second largest subunit (rpb2) gene, partial cds	AUS
KJ811579.1	Inocybe ionocaulis	Australia: Western Australia, Warren National Park, Warren River Loop Trail	Inocybe ionocaulis strain PBM3486 voucher PERTH:08241791 RNA polymerase II second largest subunit (rpb2) gene, partial cds	AUS
KM245993.1	Inocybe lasseroides	Australia: Queensland, Davies Creek Road	Inocybe lasseroides strain PBM3749 voucher TENN:066979 second largest subunit RNA polymerase II (rpb2) gene, partial cds	AUS
KM245998.1	Inocybe laureata	Australia: Western Australia, Two Peoples Bay Nature Reserve, Sinker Reef Track	Inocybe laureata strain PBM3649 voucher TENN:066477 second largest subunit RNA polymerase II (rpb2) gene, partial cds	AUS
KM245997.1	Inocybe laureata	Australia: Western Australia, Two Peoples Bay Nature Reserve, Sinker Reef Track	Inocybe laureata strain NLB833 voucher PERTH:08318476 second largest subunit RNA polymerase II (rpb2) gene, partial cds	AUS
KJ811593.1	Inocybe leptospermi	Australia: Western Australia, West Cape Howe National Park, Bibbulmun Track and Shelley Beach Road	Inocybe leptospermi strain PBM3642 voucher TENN:066610 RNA polymerase II second largest subunit (rpb2) gene, partial cds	AUS
KJ811592.1	Inocybe leptospermi	Australia: Western Australia, south Denmark	Inocybe leptospermi strain PBM3628 voucher TENN:066641 RNA polymerase II second largest subunit (rpb2) gene, partial cds	AUS
KJ811591.1	Inocybe leptospermi	Australia: Western Australia, Cascades Road, near Greenbushes	Inocybe leptospermi strain PBM3608 voucher TENN:066567 RNA polymerase II second largest subunit (rpb2) gene, partial cds	AUS
KJ811590.1	Inocybe leptospermi	Australia: Tasmania, Ralphs Falls Track, West Pyengana	Inocybe leptospermi strain PBM3400 voucher TENN:067032 RNA polymerase II second largest subunit (rpb2) gene, partial cds	AUS
KJ811589.1	Inocybe leptospermi	Australia: Tasmania, Ralphs Falls Track, West Pyengana	Inocybe leptospermi strain PBM3398 voucher TENN:065746 RNA polymerase II second largest subunit (rpb2) gene, partial cds	AUS
KJ811588.1	Inocybe leptospermi	Australia: Australian Capital Territory, Australian National Botanic Gardens, Canberra	Inocybe leptospermi strain HL540 voucher CANB:574560 RNA polymerase II second largest subunit (rpb2) gene, partial cds	AUS
MH577426.1	Inocybe leptospermi	Australia: New South Wales, Weemala Lookout	Inocybe leptospermi strain T31970 (OSC) second largest subunit RNA polymerase II (rpb2) gene, partial cds	AUS
KF891962.1	Inocybe leucotaenia	Australia: Western Australia, Perth, Bold Park, City Beach	Inocybe leucotaenia strain NLB423 voucher PERTH:08072477 RNA polymerase II second largest subunit (rpb2) gene, partial cds	AUS
KF891961.1	Inocybe leucotaenia	Australia: Western Australia, Perth, Bold Park	Inocybe leucotaenia strain NLB1064 voucher PERTH:08363684 RNA polymerase II second largest subunit (rpb2) gene, partial cds	AUS
KF891960.1	Inocybe leucotaenia	Australia: Western Australia, Perth, Bold Park, City Beach	Inocybe leucotaenia strain NLB482 voucher PERTH:08073171 RNA polymerase II second largest subunit (rpb2) gene, partial cds	AUS
KJ811595.1	Inocybe lucifera	Australia: Tasmania, Vale of Belvoir	Inocybe lucifera strain PBM3419 voucher TENN:065791 RNA polymerase II second largest subunit (rpb2) gene, partial cds	AUS
KJ811597.1	Inocybe luteobulbosa	Australia: Tasmania, Mt. Wellington, Pipeline Track	Inocybe luteobulbosa strain I155 voucher HO:562695 RNA polymerase II second largest subunit (rpb2) gene, partial cds	AUS
KJ811596.1	Inocybe luteobulbosa	Australia: Tasmania, Duckhole Lake Trail, near Dover	Inocybe luteobulbosa strain PBM3425 voucher TENN:067034 RNA polymerase II second largest subunit (rpb2) gene, partial cds	AUS
KJ811603.1	Inocybe luteo-olivacea	Australia: Queensland, west of Julatten, Mt. Lewis Road	Inocybe luteo-olivacea strain REH9627 voucher NY:01491109 RNA polymerase II second largest subunit (rpb2) gene, partial cds	AUS
KJ811602.1	Inocybe luteo-olivacea	Australia: Queensland, Atherton Shire, Danbullah Forest, Mobo Creek Crater, Lake Tineroo	Inocybe luteo-olivacea strain REH8914 voucher BRI:794189 RNA polymerase II second largest subunit (rpb2) gene, partial cds	AUS
KM246000.1	Inocybe mallopoda	Australia: Western Australia, West Bay, Augusta, Leeuwin-Naturalist National Park	Inocybe mallopoda strain NLB258 voucher PERTH:08092214 second largest subunit RNA polymerase II (rpb2) gene, partial cds	AUS
KM406191.1	Inocybe mellita	Australia: Western Australia, Vinegar Well, Kunjin	Inocybe mellita strain NLB892 voucher PERTH:08320373 second largest subunit RNA polymerase II (RPB2) gene, partial cds	AUS
KM406190.1	Inocybe mellita	Australia: Western Australia, Vinegar Well, Kunjin	Inocybe mellita strain MR00288 voucher TENN:066622 second largest subunit RNA polymerase II (RPB2) gene, partial cds	AUS
KM406192.1	Inocybe memorialis	Australia: Western Australia, Perth, Perry Lakes	Inocybe memorialis strain NLB352B voucher PERTH:08073775 second largest subunit RNA polymerase II (RPB2) gene, partial cds	AUS
KF991381.1	Inocybe meridionalis	Australia: Tasmania, Mt. Field National Park, track to Lady Barron Falls	Inocybe meridionalis strain PBM3450 RNA polymerase II second largest subunit (rpb2) gene, partial cds	AUS
KF991380.1	Inocybe meridionalis	Australia: Tasmania, Blue Tier, Goblin Track	Inocybe meridionalis strain PBM3382 RNA polymerase II second largest subunit (rpb2) gene, partial cds	AUS
KF991379.1	Inocybe meridionalis	Australia: Tasmania, Blue Tier, Mt. Michael Track	Inocybe meridionalis strain PBM3391 RNA polymerase II second largest subunit (rpb2) gene, partial cds	AUS
KF991378.1	Inocybe meridionalis	Australia: Tasmania, Blue Tier, Mt. Michael Track	Inocybe meridionalis strain PBM3390 RNA polymerase II second largest subunit (rpb2) gene, partial cds	AUS
KF991377.1	Inocybe meridionalis	Australia: Tasmania, Vale of Belvoir	Inocybe meridionalis strain PBM3413 RNA polymerase II second largest subunit (rpb2) gene, partial cds	AUS
KM406201.1	Inocybe nigricans	Australia: Western Australia, Corrigin Wildflower Drive	Inocybe nigricans strain MR00282 voucher TENN:066466 second largest subunit RNA polymerase II (RPB2) gene, partial cds	AUS
KM406200.1	Inocybe nigricans	Australia: Western Australia, Old Kunjin Railway, 14 km west of Corrigin	Inocybe nigricans strain MR00278 voucher TENN:066463 second largest subunit RNA polymerase II (RPB2) gene, partial cds	AUS
KM406199.1	Inocybe nigricans	Australia: Western Australia, Corrigin Wildflower Drive	Inocybe nigricans strain PBM3697 voucher TENN:066635 second largest subunit RNA polymerase II (RPB2) gene, partial cds	AUS
MH577452.1	Inocybe nigricans	Australia: Western Australia, 14 km west of Corrigin, Old Kunjin Railway	Inocybe nigricans strain NLB871 second largest subunit RNA polymerase II (rpb2) gene, partial cds	AUS
KM406204.1	Inocybe nobilissima	Australia: Queensland, Cunninghams Gap, Main Range National Park, Rainforest Circuit	Inocybe nobilissima strain NLB974 voucher PERTH:08364818 second largest subunit RNA polymerase II (RPB2) gene, partial cds	AUS
KM406203.1	Inocybe nobilissima	Australia: Queensland, Cunninghams Gap, Main Range National Park, Mount Cordeaux Track	Inocybe nobilissima strain NLB972 voucher PERTH:08364788 second largest subunit RNA polymerase II (RPB2) gene, partial cds	AUS
KM406202.1	Inocybe nobilissima	Australia: Queensland, Cunninghams Gap, Main Range National Park	Inocybe nobilissima strain PBM3772 voucher TENN:067004 second largest subunit RNA polymerase II (RPB2) gene, partial cds	AUS
KC305451.1	Inocybe nudiuscula	Australia: Western Australia, Greenbushes	Inocybe nudiuscula strain PBM3602 RNA polymerase II second largest subunit (rpb2) gene, partial cds	AUS
KC305450.1	Inocybe nudiuscula	Australia: Queensland, Main Range National Park, Cunninghams Gap, Rainforest Circuit Track	Inocybe nudiuscula strain PBM3782 RNA polymerase II second largest subunit (rpb2) gene, partial cds	AUS
KC305449.1	Inocybe nudiuscula	Australia: Queensland, Main Range National Park, Cunninghams Gap	Inocybe nudiuscula strain PBM3774 RNA polymerase II second largest subunit (rpb2) gene, partial cds	AUS
KM406195.1	Inocybe occulta	Australia: Australian Capital Territory, Yarralumla, Canberra	Inocybe occulta strain HLepp2002 voucher CANB:574539 second largest subunit RNA polymerase II (RPB2) gene, partial cds	AUS
KM406205.1	Inocybe olivaceohinnulea	Australia: Western Australia, Denmark	Inocybe olivaceohinnulea strain PBM3624 voucher TENN:066490 second largest subunit RNA polymerase II (RPB2) gene, partial cds	AUS
KM406206.1	Inocybe ornatipes	Australia: Western Australia, Leeuwin-Naturaliste National Park, Boranup Drive	Inocybe ornatipes strain NLB456 voucher PERTH:08072906 second largest subunit RNA polymerase II (RPB2) gene, partial cds	AUS
KM406209.1	Inocybe pallidiflavipes	Australia: Tasmania, Mt. Field National Park	Inocybe pallidiflavipes strain PBM3453 voucher TENN:067777 second largest subunit RNA polymerase II (RPB2) gene, partial cds	AUS
KM406208.1	Inocybe pallidiflavipes	Australia: Tasmania, Lower Kermandie	Inocybe pallidiflavipes strain PBM3357 voucher TENN:067779 second largest subunit RNA polymerase II (RPB2) gene, partial cds	AUS
KM406207.1	Inocybe pallidiflavipes	Australia: Tasmania, Mt. Field National Park, track to Lady Barron Falls	Inocybe pallidiflavipes strain PBM3434 voucher TENN:067778 second largest subunit RNA polymerase II (RPB2) gene, partial cds	AUS
KM406214.1	Inocybe parvifulva	Australia: Queensland, near Kuranda, Black Mountain Road	Inocybe parvifulva strain PBM3732 voucher TENN:066967 second largest subunit RNA polymerase II (RPB2) gene, partial cds	AUS
KM406213.1	Inocybe parvifulva	Australia: Queensland, Dinden National Park, Davies Creek Road	Inocybe parvifulva strain PBM3726 voucher TENN:066962 second largest subunit RNA polymerase II (RPB2) gene, partial cds	AUS
KM406212.1	Inocybe parvifulva	Australia: Queensland, Dinden National Park, Davies Creek Road	Inocybe parvifulva strain PBM3718 voucher TENN:066954 second largest subunit RNA polymerase II (RPB2) gene, partial cds	AUS
EU600836.1	Inocybe persicinipes	Australia: Western Australia	Inocybe persicinipes voucher PBM 2197 (TENN) RNA polymerase II second largest subunit (rpb2) gene, partial cds	AUS
KF891954.1	Inocybe pluvialis	Australia: Tasmania, Mt. Field National Park	Inocybe pluvialis strain PBM3228 voucher TENN:067042 RNA polymerase II second largest subunit (rpb2) gene, partial cds	AUS
KF891953.1	Inocybe pluvialis	Australia: Tasmania, Mt. Field National Park, track to Lady Barron Falls	Inocybe pluvialis strain PBM3455 voucher TENN:067045 RNA polymerase II second largest subunit (rpb2) gene, partial cds	AUS
KF891952.1	Inocybe pluvialis	Australia: Tasmania, Mt. Field National Park	Inocybe pluvialis strain PBM3232 voucher TENN:067043 RNA polymerase II second largest subunit (rpb2) gene, partial cds	AUS
KF891951.1	Inocybe pluvialis	Australia: Tasmania, Mt. Field National Park	Inocybe pluvialis strain PBM3227 voucher TENN:067041 RNA polymerase II second largest subunit (rpb2) gene, partial cds	AUS
KM406211.1	Inocybe pluviosilvestris	Australia: Tasmania, Vale del Belvoir	Inocybe pluviosilvestris strain PBM3418 voucher TENN:068284 second largest subunit RNA polymerase II (RPB2) gene, partial cds	AUS
KM406210.1	Inocybe pluviosilvestris	Australia: Tasmania, the Blue Tier, Mt. Michael Track	Inocybe pluviosilvestris strain PBM3389 voucher PERTH:08517134 second largest subunit RNA polymerase II (RPB2) gene, partial cds	AUS
KM406227.1	Inocybe redolens	Australia: Tasmania, Duckhole Lake	Inocybe redolens strain I160 voucher TENN:067763 second largest subunit RNA polymerase II (RPB2) gene, partial cds	AUS
KM406232.1	Inocybe rufescens	Australia: Western Australia, near Dwellingup, Nanga Bridge, Nanga Road	Inocybe rufescens strain NLB1003 voucher PERTH:08383324 second largest subunit RNA polymerase II (RPB2) gene, partial cds	AUS
KM406231.1	Inocybe rufescens	Australia: Western Australia, Two Peoples Bay Nature Reserve, Sinker Reef Track	Inocybe rufescens strain NLB834 voucher PERTH:08318468 second largest subunit RNA polymerase II (RPB2) gene, partial cds	AUS
KF991386.1	Inocybe rufobadia	Australia: Western Australia, Kunjin, Vinegar Well	Inocybe rufobadia strain PBM3694 voucher TENN:066467 RNA polymerase II second largest subunit (rpb2) gene, partial cds	AUS
KF991385.1	Inocybe rufobadia	Australia: Western Australia, Corrigin Wildflower Drive	Inocybe rufobadia strain NLB885 voucher PERTH:08320454 RNA polymerase II second largest subunit (rpb2) gene, partial cds	AUS
KM406233.1	Inocybe rufoflavipes	Australia: Western Australia, near Dwellingup, Nanga Bridge, Nanga Road	Inocybe rufoflavipes strain NLB1002 voucher PERTH:08383316 second largest subunit RNA polymerase II (RPB2) gene, partial cds	AUS
MH577442.1	Inocybe rufuloides	Australia: Western Australia, Perth, Bold Park	Inocybe rufuloides strain NLB618 second largest subunit RNA polymerase II (rpb2) gene, partial cds	AUS
KM555104.1	Inocybe sejuncta	Australia: Queensland, Harding's Paddock	Inocybe sejuncta strain REH8668 (BRI) second largest subunit RNA polymerase II (rpb2) gene, partial cds	AUS
KM555103.1	Inocybe sejuncta	Australia: Queensland, Dinden State Forest, Emerald Creek Road	Inocybe sejuncta strain PBM3752 voucher TENN:066981 second largest subunit RNA polymerase II (rpb2) gene, partial cds	AUS
KM555102.1	Inocybe sejuncta	Australia: Western Australia, West Kimberley region, Great Northern Highway, 69 km ENE of Broome	Inocybe sejuncta strain MDBF 97/11 voucher PERTH:08383103 second largest subunit RNA polymerase II (rpb2) gene, partial cds	AUS
KM555128.1	Inocybe serrata	Australia: Tasmania, Duckhole Lake	Inocybe serrata strain PBM3430 voucher TENN:069627 second largest subunit RNA polymerase II (rpb2) gene, partial cds	AUS
KM555127.1	Inocybe serrata	Australia: Tasmania, Lower Kermandie	Inocybe serrata strain PBM3362 voucher TENN:069628 second largest subunit RNA polymerase II (rpb2) gene, partial cds	AUS
KM555126.1	Inocybe serrata	Australia: Tasmania, Lower Kermandie	Inocybe serrata strain PBM3354 voucher TENN:069628 second largest subunit RNA polymerase II (rpb2) gene, partial cds	AUS
KM555125.1	Inocybe serrata	Australia: Tasmania, Mt. Field National Park, track to Lady Barron Falls	Inocybe serrata strain PBM3432 voucher TENN:069629 second largest subunit RNA polymerase II (rpb2) gene, partial cds	AUS
KM555124.1	Inocybe serrata	Australia: Western Australia, West Bay, Augusta, Leeuwin-Naturaliste National Park	Inocybe serrata strain NLB331 voucher PERTH:08073554 second largest subunit RNA polymerase II (rpb2) gene, partial cds	AUS
KM555123.1	Inocybe serrata	Australia: Western Australia, South Western Highway, 1 km north of Weld River Bridge	Inocybe serrata strain NLB814 voucher PERTH:08318689 second largest subunit RNA polymerase II (rpb2) gene, partial cds	AUS
KM555122.1	Inocybe serrata	Australia: Western Australia, Jarrahdale Road	Inocybe serrata strain PBM3671 voucher TENN:066455 second largest subunit RNA polymerase II (rpb2) gene, partial cds	AUS
KM555121.1	Inocybe serrata	Australia: Tasmania, Chauncy Vale Wildlife Sanctuary	Inocybe serrata strain PBM3244 voucher TENN:069665 second largest subunit RNA polymerase II (rpb2) gene, partial cds	AUS
KM555120.1	Inocybe serrata	Australia: New South Wales, near Wallerawang, Blackfella's Hand Road	Inocybe serrata strain PBM3191 voucher TENN:063044 second largest subunit RNA polymerase II (rpb2) gene, partial cds	AUS
KM555119.1	Inocybe serrata	Australia: Western Australia, Acourt Road Bushland, Jandakot Regional Park, Perth	Inocybe serrata strain E8260 voucher PERTH:07681216 second largest subunit RNA polymerase II (rpb2) gene, partial cds	AUS
KM555118.1	Inocybe serrata	Australia: Western Australia, Warren National Park, Heartbreak Trail	Inocybe serrata strain PBM3490 voucher PERTH:08241759 second largest subunit RNA polymerase II (rpb2) gene, partial cds	AUS
KM555117.1	Inocybe serrata	Australia: Western Australia, Bungendore, Bedfordale	Inocybe serrata strain NLB338 voucher PERTH:08073627 second largest subunit RNA polymerase II (rpb2) gene, partial cds	AUS
KM555116.1	Inocybe serrata	Australia: Western Australia, Beedelup National Park	Inocybe serrata strain PBM3479 voucher PERTH:08241961 second largest subunit RNA polymerase II (rpb2) gene, partial cds	AUS
KM555115.1	Inocybe serrata	Australia: New South Wales, Tablelands area above Kangeroo Valley, 1 km east of Fitzroy Falls	Inocybe serrata strain PBM3176 voucher TENN:069657 second largest subunit RNA polymerase II (rpb2) gene, partial cds	AUS
KM555114.1	Inocybe serrata	Australia: Western Australia, West Cape Howe National Park, Bibbulmun Track and Shelley Beach Road	Inocybe serrata strain PBM3643 voucher TENN:066579 second largest subunit RNA polymerase II (rpb2) gene, partial cds	AUS
KM555113.1	Inocybe serrata	Australia: Western Australia, Beedelup National Park	Inocybe serrata strain PBM3491 voucher PERTH:08241740 second largest subunit RNA polymerase II (rpb2) gene, partial cds	AUS
KM555112.1	Inocybe serrata	Australia: Western Australia, Beedelup National Park	Inocybe serrata strain PBM3477 voucher TENN:069658 second largest subunit RNA polymerase II (rpb2) gene, partial cds	AUS
KM555111.1	Inocybe serrata	Australia: Tasmania,Mt. Field National Park	Inocybe serrata strain PBM3235 voucher TENN:069659 second largest subunit RNA polymerase II (rpb2) gene, partial cds	AUS
KM555110.1	Inocybe serrata	Australia: Tasmania, Mt. Field National Park	Inocybe serrata strain PBM3231 voucher TENN:069660 second largest subunit RNA polymerase II (rpb2) gene, partial cds	AUS
KM555109.1	Inocybe serrata	Australia: Tasmania, Lower Kermandie	Inocybe serrata strain PBM3361 voucher TENN:069655 second largest subunit RNA polymerase II (rpb2) gene, partial cds	AUS
KM555108.1	Inocybe serrata	Australia: Tasmania, Chauncy Vale Wildlife Sanctuary	Inocybe serrata strain PBM3240 voucher TENN:065744 second largest subunit RNA polymerase II (rpb2) gene, partial cds	AUS
KM555107.1	Inocybe serrata	Australia: New South Wales, Fitzroy Falls area above Kangeroo Valley	Inocybe serrata strain PBM3178 voucher TENN:069656 second largest subunit RNA polymerase II (rpb2) gene, partial cds	AUS
KM555106.1	Inocybe serrata	Australia: Tasmania, Mt. Field National Park	Inocybe serrata strain PBM3223 voucher TENN:069653 second largest subunit RNA polymerase II (rpb2) gene, partial cds	AUS
KM555105.1	Inocybe serrata	Australia: Tasmania, Mt. Field National Park	Inocybe serrata strain PBM3221 voucher TENN:069651 second largest subunit RNA polymerase II (rpb2) gene, partial cds	AUS
EU600855.1	Inocybe serrata	Australia: Western Australia	Inocybe serrata voucher E6320 (PERTH) RNA polymerase II second largest subunit (rpb2) gene, partial cds	AUS
KM555131.1	Inocybe serratoides	Australia: Tasmania, Lower Kermandie	Inocybe serratoides strain PBM3356 voucher TENN:068701 second largest subunit RNA polymerase II (rpb2) gene, partial cds	AUS
KM555129.1	Inocybe serratoides	Australia: Tasmania, O'Neil's Creek, Gowrie Park	Inocybe serratoides strain PBM3422 voucher TENN:069521 second largest subunit RNA polymerase II (rpb2) gene, partial cds	AUS
KM555132.1	Inocybe sinuospora	Australia: Western Australia, Vinegar Well, off Barber Road, Kunjin	Inocybe sinuospora strain PBM3686A voucher TENN:066548 second largest subunit RNA polymerase II (rpb2) gene, partial cds	AUS
KM555133.1	Inocybe solitaria	Australia: Tasmania, St. Columba Falls, near Pyenganna	Inocybe solitaria strain PBM3366 voucher TENN:066002 second largest subunit RNA polymerase II (rpb2) gene, partial cds	AUS
KF830050.1	Inocybe sp. AU15	Australia: Western Australia, Greenbushes, Catterick Road	Inocybe sp. AU15 strain PBM3601 voucher TENN:066647 RNA polymerase II second largest subunit (rpb2) gene, partial cds	AUS
KF830049.1	Inocybe sp. AU15	Australia: Western Australia, Wellington National Park	Inocybe sp. AU15 strain MR00219 voucher TENN:066605 RNA polymerase II second largest subunit (rpb2) gene, partial cds	AUS
KF830051.1	Inocybe sp. AU16	Australia: Tasmania, Mount Field National Park	Inocybe sp. AU16 strain PBM3448 voucher TENN:068382 RNA polymerase II second largest subunit (rpb2) gene, partial cds	AUS
KF830052.1	Inocybe sp. AU17	Australia: Queensland, Main Range National Park, Queen Mary Falls	Inocybe sp. AU17 strain PBM3792 voucher TENN:067024 RNA polymerase II second largest subunit (rpb2) gene, partial cds	AUS
KF991373.1	Inocybe sp. AU31	Australia: Western Australia, Kunjin, Vinegar Well, Barber Road	Inocybe sp. AU31 strain PBM3686B voucher TENN:066548 RNA polymerase II second largest subunit (rpb2) gene, partial cds	AUS
KF991383.1	Inocybe sp. AU35	Australia: Western Australia, near Corrigin, Old Kunjin Railway	Inocybe sp. AU35 strain PBM3679 voucher TENN:066638 RNA polymerase II second largest subunit (rpb2) gene, partial cds	AUS
MH618215.1	Inocybe sp. AU37	Australia: Queensland, Mapleton Falls National Park	Inocybe sp. AU37 strain NLB961 second largest subunit RNA polymerase II (rpb2) gene, partial cds	AUS
KF991384.1	Inocybe sp. AU37	Australia: New South Wales, Warrumbungle National Park, Visitors Center	Inocybe sp. AU37 strain T35054 RNA polymerase II second largest subunit (rpb2) gene, partial cds	AUS
KM555136.1	Inocybe sp. AU87	Australia: New South Wales, Wirrimbirra Sanctuary, 3 km NNW of Bargo	Inocybe sp. AU87 strain HLepp647 voucher CANB:574551 second largest subunit RNA polymerase II (rpb2) gene, partial cds	AUS
KM555137.1	Inocybe sp. AU88	Australia: Tasmania, Truganini	Inocybe sp. AU88 strain I134 (Gates pers. herb.) voucher TENN:069625 second largest subunit RNA polymerase II (rpb2) gene, partial cds	AUS
KM555138.1	Inocybe sp. AU89	Australia: Western Australia, Edkins Range, northwest Kimberley region	Inocybe sp. AU89 strain MDB F128/10 voucher PERTH:08383235 second largest subunit RNA polymerase II (rpb2) gene, partial cds	AUS
KM555139.1	Inocybe sp. AU90	Australia: Western Australia, Bibbulmun Track, Shelley Beach Road, West Cape How National Park	Inocybe sp. AU90 strain MR00254 voucher TENN:066468 second largest subunit RNA polymerase II (rpb2) gene, partial cds	AUS
KM555140.1	Inocybe sp. AU91	Australia: Western Australia	Inocybe sp. AU91 strain NLB1074 voucher PERTH:08561176 second largest subunit RNA polymerase II (rpb2) gene, partial cds	AUS
KM555145.1	Inocybe sp. AU95	Australia: Queensland, Davies Creek Road, Dinden National Park	Inocybe sp. AU95 strain PBM3751 voucher TENN:066980 second largest subunit RNA polymerase II (rpb2) gene, partial cds	AUS
MH618221.1	Inocybe sp. AU95	Australia: Queensland, Emerald Creek Road, end of road, Dinden State Forest	Inocybe sp. AU95 strain NLB935 second largest subunit RNA polymerase II (rpb2) gene, partial cds	AUS
KM555146.1	Inocybe sp. AU96	Australia: Queensland, Mt. Beerburum, Glasshouse Mountains National Park	Inocybe sp. AU96 strain PBM3766 voucher TENN:066998 second largest subunit RNA polymerase II (rpb2) gene, partial cds	AUS
KM555151.1	Inocybe sp. AU97	Australia: Queensland, Fraser Island, Lake Garawongera Road	Inocybe sp. AU97 strain REH9538 (NY) second largest subunit RNA polymerase II (rpb2) gene, partial cds	AUS
MH618243.1	Inocybe sp. I134	Australia: Tasmania, Mt. Neslon, Truganini Reserve	Inocybe sp. I134 second largest subunit RNA polymerase II (rpb2) gene, partial cds	AUS
MH618237.1	Inocybe sp. NLB1080	Australia: Western Australia, Old Plains Road, north of Calingiri Road	Inocybe sp. NLB1080 strain NLB1080 (PERTH) second largest subunit RNA polymerase II (rpb2) gene, partial cds	AUS
MH577450.1	Inocybe sp. NLB503	Australia: Western Australia, Ashendon Road, 500 m north from Brookton Highway	Inocybe sp. NLB503 second largest subunit RNA polymerase II (rpb2) gene, partial cds	AUS
MH618236.1	Inocybe sp. NLB829	Australia: Western Australia, Two Peoples Bay Nature Reserve, sand track off Little Beach Road	Inocybe sp. NLB829 second largest subunit RNA polymerase II (rpb2) gene, partial cds	AUS
MH577451.1	Inocybe sp. NLB830	Australia: Western Australia, Two Peoples Bay Nature Reserve, sand track off Little Beach Road	Inocybe sp. NLB830 second largest subunit RNA polymerase II (rpb2) gene, partial cds	AUS
MH577453.1	Inocybe sp. NLB929	Australia: Queensland, Black Mountain Road near Kuranda	Inocybe sp. NLB929 second largest subunit RNA polymerase II (rpb2) gene, partial cds	AUS
MH577516.1	Inocybe sp. NLB976	Australia: Queenlsand, Cunninghams Gap, Rainforest Circuit, Main Range National Park	Inocybe sp. NLB976 second largest subunit RNA polymerase II (rpb2) gene, partial cds	AUS
JQ846498.1	Inocybe sp. PBM3406	Australia: Tasmania, Cuckoo Falls, near Scotsdale	Inocybe sp. PBM3406 voucher TENN:065719 RNA polymerase II second largest subunit (rpb2) gene, partial cds	AUS
MH577458.1	Inocybe sp. PBM3480	Australia: Western Australia, Warren National Park	Inocybe sp. PBM3480 second largest subunit RNA polymerase II (rpb2) gene, partial cds	AUS
MH618248.1	Inocybe sp. PBM3763	Australia: Queensland, Glasshouse Mountains National Park, Mt. Beerburum	Inocybe sp. PBM3763 second largest subunit RNA polymerase II (rpb2) gene, partial cds	AUS
KM656103.1	Inocybe spiniformis	Australia: Queensland, Dinden National Park, Davies Creek Road	Inocybe spiniformis strain PBM3748 voucher TENN:066949 second largest subunit RNA polymerase II (RPB2) gene, partial cds	AUS
KM656102.1	Inocybe spiniformis	Australia: Queensland, Cairns, Mt. Whitfield Conservation Park	Inocybe spiniformis strain PBM3756 voucher TENN:066984 second largest subunit RNA polymerase II (RPB2) gene, partial cds	AUS
KM656113.1	Inocybe subangustifolia	Australia: Queensland, Queen Mary Falls, Main Range National Park	Inocybe subangustifolia strain NLB983 voucher PERTH:08364850 second largest subunit RNA polymerase II (RPB2) gene, partial cds	AUS
KM656112.1	Inocybe subangustifolia	Australia: Queensland, Fraser Island, Cathedral Beach	Inocybe subangustifolia strain REH9319 voucher BRI:794269 second largest subunit RNA polymerase II (RPB2) gene, partial cds	AUS
KM656116.1	Inocybe subferruginea	Australia: Western Australia, Walpole Town	Inocybe subferruginea strain PBM3621 voucher TENN:066658 second largest subunit RNA polymerase II (RPB2) gene, partial cds	AUS
KM656115.1	Inocybe subferruginea	Australia: Western Australia, Ryedene property, near Two Peoples Bay	Inocybe subferruginea strain NLB319 voucher PERTH:08074437 second largest subunit RNA polymerase II (RPB2) gene, partial cds	AUS
MH577477.1	Inocybe subferruginea	Australia: Western Australia, Perth, Whiteman Park	Inocybe subferruginea strain KT11-010 second largest subunit RNA polymerase II (rpb2) gene, partial cds	AUS
KM656124.1	Inocybe subpulverulenta	Australia: Tasmania, Vale of Belvoir	Inocybe subpulverulenta strain PBM3416 voucher TENN:067775 second largest subunit RNA polymerase II (RPB2) gene, partial cds	AUS
KM656123.1	Inocybe subpulverulenta	Australia: A.C.T., Australian National Botanic Gardens, Canberra	Inocybe subpulverulenta strain HLepp953 voucher CANB:574592 second largest subunit RNA polymerase II (RPB2) gene, partial cds	AUS
KM656122.1	Inocybe subpulverulenta	Australia: A.C.T., Australian National Botanic Gardens, Canberra	Inocybe subpulverulenta strain HLepp1966 voucher CANB:574535 second largest subunit RNA polymerase II (RPB2) gene, partial cds	AUS
KM656127.1	Inocybe sylvicola	Australia: Tasmania, Ralphs Falls, West Pyengana	Inocybe sylvicola strain PBM3394 voucher TENN:065745 second largest subunit RNA polymerase II (RPB2) gene, partial cds	AUS
KM656126.1	Inocybe sylvicola	Australia: Tasmania, the Blue Tier, Mt. Michael track	Inocybe sylvicola strain PBM3387 voucher TENN:065735 second largest subunit RNA polymerase II (RPB2) gene, partial cds	AUS
KF830046.1	Inocybe tasmanica	Australia: Tasmania, West Pyengana, Ralphs Falls	Inocybe tasmanica strain PBM3395 voucher TENN:068285 RNA polymerase II second largest subunit (rpb2) gene, partial cds	AUS
KF891948.1	Inocybe tenax	Australia: Tasmania, Vale of Belvoir	Inocybe tenax strain PBM3417 voucher TENN:067037 RNA polymerase II second largest subunit (rpb2) gene, partial cds	AUS
KF891947.1	Inocybe tenax	Australia: Tasmania, Mt. Field National Park, track to Lady Barron Falls	Inocybe tenax strain PBM3443 voucher TENN:067040 RNA polymerase II second largest subunit (rpb2) gene, partial cds	AUS
KF891946.1	Inocybe tenax	Australia: Victoria, Yarra Ranges National Park, Somers Park, Acheron Way	Inocybe tenax strain PBM3201 voucher TENN:063633 RNA polymerase II second largest subunit (rpb2) gene, partial cds	AUS
KF891945.1	Inocybe tenax	Australia: Tasmania, the Blue Tier, Goblin Track	Inocybe tenax strain PBM3377 voucher TENN:067035 RNA polymerase II second largest subunit (rpb2) gene, partial cds	AUS
KF891957.1	Inocybe tenuis	Australia: Tasmania, Lower Kermandie	Inocybe tenuis strain PBM3360 voucher TENN:065790 RNA polymerase II second largest subunit (rpb2) gene, partial cds	AUS
KM656128.1	Inocybe tertia	Australia: Queensland, Black Mountain Road, near Kuranda	Inocybe tertia strain PBM3730 voucher TENN:066951 second largest subunit RNA polymerase II (RPB2) gene, partial cds	AUS
MH577484.1	Inocybe tertia	Australia: Queensland, Dinden National Park, Davies Creek Road	Inocybe tertia strain NLB920 second largest subunit RNA polymerase II (rpb2) gene, partial cds	AUS
KF891963.1	Inocybe tomentipes	Australia: Western Australia, Weld River, Southwest Highway	Inocybe tomentipes strain PBM3618 voucher TENN:066570 RNA polymerase II second largest subunit (rpb2) gene, partial cds	AUS
KM656132.1	Inocybe torresiae	Australia: Queensland, Springbrook National Park, Apple Tree Park, 800 me elev	Inocybe torresiae strain PBM3779 voucher TENN:067011 second largest subunit RNA polymerase II (RPB2) gene, partial cds	AUS
KM656131.1	Inocybe torresiae	Australia: Queensland, Davies Creek Road, Dinden National Park	Inocybe torresiae strain PBM3722 voucher TENN:066958 second largest subunit RNA polymerase II (RPB2) gene, partial cds	AUS
EU600873.1	Inocybe torresiae	Australia: Western Australia	Inocybe torresiae voucher PBM 2157 (TENN) RNA polymerase II second largest subunit (rpb2) gene, partial cds	AUS
MH577485.1	Inocybe torresiae	Australia: Queensland, Kuranda, Clohesy River Road	Inocybe torresiae strain PBM3736 second largest subunit RNA polymerase II (rpb2) gene, partial cds	AUS
KM656134.1	Inocybe tUSAdula	Australia: Keith and Ivy Boon Memorial Park, east of Conondale National Park	Inocybe tUSAdula strain PBM3770 voucher TENN:067002 second largest subunit RNA polymerase II (RPB2) gene, partial cds	AUS
KM656133.1	Inocybe tUSAdula	Australia: Mt. Beerburum, Glasshouse Mountains National Park	Inocybe tUSAdula strain PBM3764 voucher TENN:066996 second largest subunit RNA polymerase II (RPB2) gene, partial cds	AUS
KM656135.1	Inocybe vagata	Australia: New South Wales, Jervis Bay National Park, Hammerhead Point	Inocybe vagata strain PBM3187 voucher CANB:782347 second largest subunit RNA polymerase II (RPB2) gene, partial cds	AUS
KM656137.1	Inocybe vestipedes	Australia: Western Australia, Heartbreak Trail, Warren National Park	Inocybe vestipedes strain PBM3482 voucher PERTH:08241848 second largest subunit RNA polymerase II (RPB2) gene, partial cds	AUS
KM656136.1	Inocybe vestipedes	Australia: Western Australia, Boranup Forest, Boranup Drive, Leeuwin Naturaliste National Park	Inocybe vestipedes strain PBM3470 voucher PERTH:08242062 second largest subunit RNA polymerase II (RPB2) gene, partial cds	AUS
EU600858.1	Inocybe vestipedes	Australia: Western Australia	Inocybe vestipedes voucher PERTH:07676743 RNA polymerase II second largest subunit (rpb2) gene, partial cds	AUS
MH577489.1	Inocybe violaceocaulis	Australia: Western Australia, Perth, Bold Park, near Camel Lake	Inocybe violaceocaulis strain E8268 second largest subunit RNA polymerase II (rpb2) gene, partial cds	AUS
MH577488.1	Inocybe violaceocaulis	Australia: Western Australia, Denmark	Inocybe violaceocaulis strain NLB817 second largest subunit RNA polymerase II (rpb2) gene, partial cds	AUS
MH577487.1	Inocybe violaceocaulis	Australia: Western Australia, Perth, Cunningham Terrace Park	Inocybe violaceocaulis strain E8053 second largest subunit RNA polymerase II (rpb2) gene, partial cds	AUS
KC305418.1	Inocybe violaceocaulis	Australia: Tasmania, Mt. Field National Park	Inocybe violaceocaulis strain PBM3215 RNA polymerase II second largest subunit (rpb2) gene, partial cds	AUS
KC305417.1	Inocybe violaceocaulis	Australia: Queensland, Fraser Island, next to Lake McKenzie carpark	Inocybe violaceocaulis strain REH9202 RNA polymerase II second largest subunit (rpb2) gene, partial cds	AUS
MH618211.1	Inocybe viscata	Australia: Tasmania, Mt. Field National Park	Inocybe viscata strain PBM3213 second largest subunit RNA polymerase II (rpb2) gene, partial cds	AUS
KM656140.1	Inocybe vittata	Australia: Western Australia, Vinegar Well, Kunjin	Inocybe vittata strain PBM3693 voucher TENN:066620 second largest subunit RNA polymerase II (RPB2) gene, partial cds	AUS
KF891956.1	Inocybe vittata	Australia: Western Australia, Corrigin, Old Kunjin Railway	Inocybe vittata strain PBM3683 voucher TENN:066487 RNA polymerase II second largest subunit (rpb2) gene, partial cds	AUS
KF891955.1	Inocybe vittata	Australia: Western Australia, Kunjin, Vinegar Well	Inocybe vittata strain PBM3696 voucher TENN:066615 RNA polymerase II second largest subunit (rpb2) gene, partial cds	AUS
KF830059.1	Inocybe xanthocystis	Australia: Western Australia, Balingup, Bridgetown Road	Inocybe xanthocystis strain NLB798 voucher PERTH:08318131 RNA polymerase II second largest subunit (rpb2) gene, partial cds	AUS
KF830058.1	Inocybe xanthocystis	Australia: Western Australia, Leeuwin Naturaliste National Park, Boranup Drive	Inocybe xanthocystis strain PBM3466 voucher PERTH:08242100 RNA polymerase II second largest subunit (rpb2) gene, partial cds	AUS
KF830057.1	Inocybe xanthocystis	Australia: Western Australia, Leeuwin Naturaliste National Park, Boranup Drive	Inocybe xanthocystis strain PBM3469 voucher PERTH:08242070 RNA polymerase II second largest subunit (rpb2) gene, partial cds	AUS
KF830056.1	Inocybe xanthocystis	Australia: Western Australia, Balingup, Bridgetown Road	Inocybe xanthocystis strain NLB797 voucher PERTH:08318158 RNA polymerase II second largest subunit (rpb2) gene, partial cds	AUS
KF830055.1	Inocybe xanthocystis	Australia: Western Australia, Wellington National Park, site 3, near pipeline	Inocybe xanthocystis strain PBM3589 voucher TENN:066546 RNA polymerase II second largest subunit (rpb2) gene, partial cds	AUS
KJ729949.1	Inosperma calamistratoides	Australia: Tasmania, the Blue Tier, Mt. Michael Track	Inocybe calamistratoides strain PBM3384 voucher TENN:065750 RNA polymerase II second largest subunit (rpb2) gene, partial cds	AUS
KJ729948.1	Inosperma cyanotrichium	Australia: Tasmania, Lower Kermandie	Inocybe cyanotrichia strain I50 voucher TENN:065729 RNA polymerase II second largest subunit (rpb2) gene, partial cds	AUS
JQ846476.1	Inosperma cyanotrichium	Australia: Tasmania, Clarks Cliffs	Inosperma cyanotrichium strain I37 voucher TENN:065728 RNA polymerase II second largest subunit (rpb2) gene, partial cds	AUS
KM406230.1	Inosperma rubricosum	Australia: Queensland, Main Range National Park, Cunninghams Gap, Rainforest Circuit	Inocybe rubricosa strain PBM3784 voucher TENN:067016 second largest subunit RNA polymerase II (RPB2) gene, partial cds	AUS
KM656139.1	Inosperma viridipes	Australia: Tasmania, Truganini Track, Taroona	Inocybe viridipes strain I153 voucher HO:562693 second largest subunit RNA polymerase II (RPB2) gene, partial cds	AUS
KM656138.1	Inosperma viridipes	Australia: Queensland, Sunday Creek Road, east of Charlie Morland Camp, near Kenilworth	Inocybe viridipes strain PBM3767 voucher TENN:066999 second largest subunit RNA polymerase II (RPB2) gene, partial cds	AUS
MH577501.1	Inosperma viridipes	Australia: Tasmania, Myrtle Gully	Inocybe viridipes strain I56 second largest subunit RNA polymerase II (rpb2) gene, partial cds	AUS
MF479106.1	Jimgerdemannia sp.	Australia: Queensland, Main Ranges National Park	Jimgerdemannia sp. voucher T34758-B RNA polymerase II second largest subunit (RPB2) gene, partial cds	AUS
JQ954481.1	Labyrinthomyces sp. 3 GB-2013	Australia	UNVERIFIED: Labyrinthomyces sp. 3 GB-2013 isolate JT28821 RNA polymerase II second largest subunit-like (RPB2) gene, partial sequence	AUS
JQ954480.1	Labyrinthomyces sp. 3 GB-2013	Australia	UNVERIFIED: Labyrinthomyces sp. 3 GB-2013 isolate JT27750 RNA polymerase II second largest subunit-like (RPB2) gene, partial sequence	AUS
JX295625.1	Laccaria aff. canaliculata 1 ES-2013	Australia: TAS, Blue Tier	Laccaria aff. canaliculata 1 ES-2013 isolate TM1811 RNA polymerase II second largest subunit gene, partial cds	AUS
JX295583.1	Laccaria aff. canaliculata 1 ES-2013	Australia: TAS, Philosopher Falls	Laccaria aff. canaliculata 1 ES-2013 isolate ES070 RNA polymerase II second largest subunit gene, partial cds	AUS
JX295582.1	Laccaria aff. canaliculata 1 ES-2013	Australia: TAS, Philosopher Falls	Laccaria aff. canaliculata 1 ES-2013 isolate ES054 RNA polymerase II second largest subunit gene, partial cds	AUS
JX295600.1	Laccaria aff. canaliculata 3 ES-2013	Australia: VIC, Sommers Park	Laccaria aff. canaliculata 3 ES-2013 isolate ES187 RNA polymerase II second largest subunit gene, partial cds	AUS
JX295595.1	Laccaria aff. lateritia 1 ES-2013	Australia: VIC, Grampians National Park	Laccaria aff. lateritia 1 ES-2013 isolate ES132 RNA polymerase II second largest subunit gene, partial cds	AUS
JX295590.1	Laccaria aff. lateritia 1 ES-2013	Australia: VIC, Fenshaw	Laccaria aff. lateritia 1 ES-2013 isolate ES101Y RNA polymerase II second largest subunit gene, partial cds	AUS
JX295589.1	Laccaria aff. lateritia 1 ES-2013	Australia: VIC, Fenshaw	Laccaria aff. lateritia 1 ES-2013 isolate ES100Y RNA polymerase II second largest subunit gene, partial cds	AUS
JX295585.1	Laccaria aff. lateritia 1 ES-2013	Australia: VIC, Wirrawilla	Laccaria aff. lateritia 1 ES-2013 isolate ES089 RNA polymerase II second largest subunit gene, partial cds	AUS
JX295599.1	Laccaria aff. lateritia 2 ES-2013	Australia: ACT, Black Mountain	Laccaria aff. lateritia 2 ES-2013 isolate ES172 RNA polymerase II second largest subunit gene, partial cds	AUS
JX295624.1	Laccaria aff. masoniae 1 ES-2013	Australia: TAS, Blue Tier	Laccaria aff. masoniae 1 ES-2013 isolate TM1800 RNA polymerase II second largest subunit gene, partial cds	AUS
JX295618.1	Laccaria aff. masoniae 1 ES-2013	Australia: VIC, Sommers Park	Laccaria aff. masoniae 1 ES-2013 isolate GM7199 RNA polymerase II second largest subunit gene, partial cds	AUS
JX295612.1	Laccaria aff. masoniae 1 ES-2013	Australia: TAS, Southwest National Park	Laccaria aff. masoniae 1 ES-2013 isolate ES285 RNA polymerase II second largest subunit gene, partial cds	AUS
JX295610.1	Laccaria aff. masoniae 2 ES-2013	Australia: TAS, Lake St Clair	Laccaria aff. masoniae 2 ES-2013 isolate ES279 RNA polymerase II second largest subunit gene, partial cds	AUS
KU685964.1	Laccaria canaliculata	Australia: Victoria	Laccaria canaliculata voucher GMM7276 RNA polymerase II subunit 2 (RPB2) gene, partial cds	AUS
KU685960.1	Laccaria canaliculata	Australia: Victoria	Laccaria canaliculata voucher GMM7267 RNA polymerase II subunit 2 (RPB2) gene, partial cds	AUS
KU685957.1	Laccaria canaliculata	Australia: Victoria	Laccaria canaliculata voucher GMM7264 RNA polymerase II subunit 2 (RPB2) gene, partial cds	AUS
KU685955.1	Laccaria canaliculata	Australia: Victoria	Laccaria canaliculata voucher GMM7251 RNA polymerase II subunit 2 (RPB2) gene, partial cds	AUS
KU685952.1	Laccaria canaliculata	Australia: Victoria	Laccaria canaliculata voucher GMM7227 RNA polymerase II subunit 2 (RPB2) gene, partial cds	AUS
KU685950.1	Laccaria canaliculata	Australia: Victoria	Laccaria canaliculata voucher GMM7222 RNA polymerase II subunit 2 (RPB2) gene, partial cds	AUS
KU685944.1	Laccaria canaliculata	Australia: Victoria	Laccaria canaliculata voucher GMM7209 RNA polymerase II subunit 2 (RPB2) gene, partial cds	AUS
KU685943.1	Laccaria canaliculata	Australia: Victoria	Laccaria canaliculata voucher GMM7206 RNA polymerase II subunit 2 (RPB2) gene, partial cds	AUS
KU685942.1	Laccaria canaliculata	Australia: Victoria	Laccaria canaliculata voucher GMM7205 RNA polymerase II subunit 2 (RPB2) gene, partial cds	AUS
JX295587.1	Laccaria cf. canaliculata 2 ES-2013	Australia: VIC, Wirrawilla	Laccaria cf. canaliculata 2 ES-2013 isolate ES093 RNA polymerase II second largest subunit gene, partial cds	AUS
KU685976.1	Laccaria laccata	Australia: Queensland	Laccaria laccata voucher GMM7411 RNA polymerase II subunit 2 (RPB2) gene, partial cds	AUS
KU685982.1	Laccaria lateritia	Australia: Tasmania	Laccaria lateritia voucher GMM7447 RNA polymerase II subunit 2 (RPB2) gene, partial cds	AUS
KU685954.1	Laccaria lateritia	Australia: Victoria	Laccaria lateritia voucher GMM7250 RNA polymerase II subunit 2 (RPB2) gene, partial cds	AUS
KU685949.1	Laccaria lateritia	Australia: Victoria	Laccaria lateritia voucher GMM7221 RNA polymerase II subunit 2 (RPB2) gene, partial cds	AUS
KU685948.1	Laccaria lateritia	Australia: Victoria	Laccaria lateritia voucher GMM7220 RNA polymerase II subunit 2 (RPB2) gene, partial cds	AUS
KU685979.1	Laccaria masoniae	Australia: Tasmania	Laccaria masoniae voucher GMM7420 RNA polymerase II subunit 2 (RPB2) gene, partial cds	AUS
KU685978.1	Laccaria masoniae	Australia: Tasmania	Laccaria masoniae voucher GMM7416 RNA polymerase II subunit 2 (RPB2) gene, partial cds	AUS
KU685977.1	Laccaria masoniae	Australia: Tasmania	Laccaria masoniae voucher GMM7413 RNA polymerase II subunit 2 (RPB2) gene, partial cds	AUS
KU685941.1	Laccaria masoniae	Australia: Victoria	Laccaria masoniae voucher GMM7200 RNA polymerase II subunit 2 (RPB2) gene, partial cds	AUS
KU686050.1	Laccaria sp.	Australia: Victoria	Laccaria sp. voucher GMM7207 RNA polymerase II subunit 2 (RPB2) gene, partial cds	AUS
KU686049.1	Laccaria sp.	Australia: Victoria	Laccaria sp. voucher GMM7258 RNA polymerase II subunit 2 (RPB2) gene, partial cds	AUS
KU686032.1	Laccaria sp.	Australia: Western Australia	Laccaria sp. voucher Syme1586/06 RNA polymerase II subunit 2 (RPB2) gene, partial cds	AUS
KU685986.1	Laccaria sp.	Australia: Tasmania	Laccaria sp. voucher GMM7470 RNA polymerase II subunit 2 (RPB2) gene, partial cds	AUS
KU685984.1	Laccaria sp.	Australia: Tasmania	Laccaria sp. voucher GMM7451 RNA polymerase II subunit 2 (RPB2) gene, partial cds	AUS
KU685975.1	Laccaria sp.	Australia: Queensland	Laccaria sp. voucher GMM7403 RNA polymerase II subunit 2 (RPB2) gene, partial cds	AUS
KU685974.1	Laccaria sp.	Australia: Queensland	Laccaria sp. voucher GMM7402 RNA polymerase II subunit 2 (RPB2) gene, partial cds	AUS
KU685973.1	Laccaria sp.	Australia: Queensland	Laccaria sp. voucher GMM7400 RNA polymerase II subunit 2 (RPB2) gene, partial cds	AUS
KU685972.1	Laccaria sp.	Australia: Queensland	Laccaria sp. voucher GMM7398 RNA polymerase II subunit 2 (RPB2) gene, partial cds	AUS
KU685963.1	Laccaria sp.	Australia: Victoria	Laccaria sp. voucher GMM7274 RNA polymerase II subunit 2 (RPB2) gene, partial cds	AUS
KU685959.1	Laccaria sp.	Australia: Victoria	Laccaria sp. voucher GMM7266 RNA polymerase II subunit 2 (RPB2) gene, partial cds	AUS
KU685958.1	Laccaria sp.	Australia: Victoria	Laccaria sp. voucher GMM7265 RNA polymerase II subunit 2 (RPB2) gene, partial cds	AUS
KU685956.1	Laccaria sp.	Australia: Victoria	Laccaria sp. voucher GMM7257 RNA polymerase II subunit 2 (RPB2) gene, partial cds	AUS
KU685953.1	Laccaria sp.	Australia: Victoria	Laccaria sp. voucher GMM7240 RNA polymerase II subunit 2 (RPB2) gene, partial cds	AUS
KU685951.1	Laccaria sp.	Australia: Victoria	Laccaria sp. voucher GMM7226 RNA polymerase II subunit 2 (RPB2) gene, partial cds	AUS
KU685947.1	Laccaria sp.	Australia: Victoria	Laccaria sp. voucher GMM7217 RNA polymerase II subunit 2 (RPB2) gene, partial cds	AUS
KU685946.1	Laccaria sp.	Australia: Victoria	Laccaria sp. voucher GMM7213 RNA polymerase II subunit 2 (RPB2) gene, partial cds	AUS
KU685945.1	Laccaria sp.	Australia: Victoria	Laccaria sp. voucher GMM7212 RNA polymerase II subunit 2 (RPB2) gene, partial cds	AUS
KU685985.1	Laccaria sp. A AW-2016	Australia: Tasmania	Laccaria sp. A AW-2016 voucher GMM7457 RNA polymerase II subunit 2 (RPB2) gene, partial cds	AUS
KU685980.1	Laccaria sp. A AW-2016	Australia: Tasmania	Laccaria sp. A AW-2016 voucher GMM7422 RNA polymerase II subunit 2 (RPB2) gene, partial cds	AUS
JX295617.1	Laccaria sp. A ES-2013	Australia: TAS, Mt Horror	Laccaria sp. A ES-2013 isolate ES319 RNA polymerase II second largest subunit gene, partial cds	AUS
JX295615.1	Laccaria sp. A ES-2013	Australia: TAS, Weldborough Pass	Laccaria sp. A ES-2013 isolate ES312 RNA polymerase II second largest subunit gene, partial cds	AUS
JX295614.1	Laccaria sp. A ES-2013	Australia: TAS, Mt Michael	Laccaria sp. A ES-2013 isolate ES295 RNA polymerase II second largest subunit gene, partial cds	AUS
JX295613.1	Laccaria sp. A ES-2013	Australia: TAS, Mt Field	Laccaria sp. A ES-2013 isolate ES291 RNA polymerase II second largest subunit gene, partial cds	AUS
JX295608.1	Laccaria sp. A ES-2013	Australia: TAS, Mt Read	Laccaria sp. A ES-2013 isolate ES270 RNA polymerase II second largest subunit gene, partial cds	AUS
JX295607.1	Laccaria sp. A ES-2013	Australia: TAS, Mt Pearse	Laccaria sp. A ES-2013 isolate ES267 RNA polymerase II second largest subunit gene, partial cds	AUS
JX295606.1	Laccaria sp. A ES-2013	Australia: TAS, Savage River	Laccaria sp. A ES-2013 isolate ES261 RNA polymerase II second largest subunit gene, partial cds	AUS
JX295605.1	Laccaria sp. A ES-2013	Australia: TAS, Philosopher Falls	Laccaria sp. A ES-2013 isolate ES253 RNA polymerase II second largest subunit gene, partial cds	AUS
JX295604.1	Laccaria sp. A ES-2013	Australia: VIC, Aire River	Laccaria sp. A ES-2013 isolate ES232 RNA polymerase II second largest subunit gene, partial cds	AUS
JX295603.1	Laccaria sp. A ES-2013	Australia: VIC, Tarra-Bulga National Park	Laccaria sp. A ES-2013 isolate ES210 RNA polymerase II second largest subunit gene, partial cds	AUS
JX295602.1	Laccaria sp. A ES-2013	Australia: VIC, The Beeches	Laccaria sp. A ES-2013 isolate ES198 RNA polymerase II second largest subunit gene, partial cds	AUS
JX295584.1	Laccaria sp. A ES-2013	Australia: TAS, Philosopher Falls	Laccaria sp. A ES-2013 isolate ES075 RNA polymerase II second largest subunit gene, partial cds	AUS
JX295630.1	Laccaria sp. B1 ES-2013	Australia: VIC, Kinglake	Laccaria sp. B1 ES-2013 isolate TM999 RNA polymerase II second largest subunit gene, partial cds	AUS
JX295616.1	Laccaria sp. B1 ES-2013	Australia: TAS, Halls Falls	Laccaria sp. B1 ES-2013 isolate ES318 RNA polymerase II second largest subunit gene, partial cds	AUS
JX295611.1	Laccaria sp. B1 ES-2013	Australia: TAS, Lake St Clair	Laccaria sp. B1 ES-2013 isolate ES282 RNA polymerase II second largest subunit gene, partial cds	AUS
JX295592.1	Laccaria sp. B1 ES-2013	Australia: VIC, Dom Dom Saddle	Laccaria sp. B1 ES-2013 isolate ES106 RNA polymerase II second largest subunit gene, partial cds	AUS
JX295591.1	Laccaria sp. B1 ES-2013	Australia: VIC, Sommers Park	Laccaria sp. B1 ES-2013 isolate ES105Y RNA polymerase II second largest subunit gene, partial cds	AUS
JX295597.1	Laccaria sp. B2 ES-2013	Australia: ACT, Tidbinbilla	Laccaria sp. B2 ES-2013 isolate ES153 RNA polymerase II second largest subunit gene, partial cds	AUS
JX295596.1	Laccaria sp. B2 ES-2013	Australia: ACT, Tidbinbilla	Laccaria sp. B2 ES-2013 isolate ES141 RNA polymerase II second largest subunit gene, partial cds	AUS
JX295628.1	Laccaria sp. B3 ES-2013	Australia: VIC, Mornington Peninsula	Laccaria sp. B3 ES-2013 isolate TM944 RNA polymerase II second largest subunit gene, partial cds	AUS
JX295594.1	Laccaria sp. B3 ES-2013	Australia: VIC, Grampians National Park	Laccaria sp. B3 ES-2013 isolate ES120 RNA polymerase II second largest subunit gene, partial cds	AUS
JX295593.1	Laccaria sp. B3 ES-2013	Australia: VIC, Grampians National Park	Laccaria sp. B3 ES-2013 isolate ES115 RNA polymerase II second largest subunit gene, partial cds	AUS
JX295629.1	Laccaria sp. B4 ES-2013	Australia: VIC, East Gippsland	Laccaria sp. B4 ES-2013 isolate TM956 RNA polymerase II second largest subunit gene, partial cds	AUS
JX295601.1	Laccaria sp. D ES-2013	Australia: VIC, Melba Gully	Laccaria sp. D ES-2013 isolate ES189 RNA polymerase II second largest subunit gene, partial cds	AUS
JX295588.1	Laccaria sp. D ES-2013	Australia: VIC, Wirrawilla	Laccaria sp. D ES-2013 isolate ES094 RNA polymerase II second largest subunit gene, partial cds	AUS
KU685981.1	Laccaria sp. E AW-2016	Australia: Tasmania	UNVERIFIED: Laccaria sp. E AW-2016 voucher GMM7440 RNA polymerase II subunit 2-like (RPB2) gene, partial sequence	AUS
JX295627.1	Laccaria sp. E1 ES-2013	Australia: TAS, Blue Tier	Laccaria sp. E1 ES-2013 isolate TM1814 RNA polymerase II second largest subunit gene, partial cds	AUS
JX295626.1	Laccaria sp. E1 ES-2013	Australia: TAS, Blue Tier	Laccaria sp. E1 ES-2013 isolate TM1813 RNA polymerase II second largest subunit gene, partial cds	AUS
JX295609.1	Laccaria sp. E1 ES-2013	Australia: TAS, Wild Rivers National Park	Laccaria sp. E1 ES-2013 isolate ES277 RNA polymerase II second largest subunit gene, partial cds	AUS
JX295586.1	Laccaria sp. E1 ES-2013	Australia: VIC, Wirrawilla	Laccaria sp. E1 ES-2013 isolate ES091 RNA polymerase II second largest subunit gene, partial cds	AUS
JX295581.1	Laccaria sp. E1 ES-2013	Australia: TAS, Philosopher Falls	Laccaria sp. E1 ES-2013 isolate ES008 RNA polymerase II second largest subunit gene, partial cds	AUS
JX295598.1	Laccaria sp. E2 ES-2013	Australia: ACT, Black Mountain	Laccaria sp. E2 ES-2013 isolate ES154 RNA polymerase II second largest subunit gene, partial cds	AUS
KR364362.1	Lactarius cf. volemus REH 9320	Australia	Lactarius cf. volemus REH 9320 RNA polymerase II second largest subunit (rpb2) gene, partial cds	AUS
GU258409.1	Lactifluus cf. wirrabara DS-2011	Australia	Lactarius cf. wirrabara DS-2011 voucher P.Leonard 7308 RNA polymerase II second largest subunit (rpb2) gene, partial cds	AUS
GU258396.1	Lactifluus cf. wirrabara DS-2011	Australia	Lactarius cf. wirrabara DS-2011 voucher S.J.McMullan-Fisher 1913 (MEL) RNA polymerase II second largest subunit (rpb2) gene, partial cds	AUS
GU258395.1	Lactifluus cf. wirrabara DS-2011	Australia	Lactarius cf. wirrabara DS-2011 voucher J.E.Tonkin 1000 (MEL) RNA polymerase II second largest subunit (rpb2) gene, partial cds	AUS
GU258393.1	Lactifluus cf. wirrabara DS-2011	Australia	Lactarius cf. wirrabara DS-2011 voucher S.H.Lewis 908 (MEL) RNA polymerase II second largest subunit (rpb2) gene, partial cds	AUS
GU258392.1	Lactifluus cf. wirrabara DS-2011	Australia	Lactarius cf. wirrabara DS-2011 voucher H.Weatherhead 39 (MEL) RNA polymerase II second largest subunit (rpb2) gene, partial cds	AUS
GU258406.1	Lactifluus cf. wirrabara G.Gates/D.Ratkowsky12-07-2003	Australia	Lactarius cf. wirrabara G.Gates/D.Ratkowsky12-07-2003 RNA polymerase II second largest subunit (rpb2) gene, partial cds	AUS
GU258405.1	Lactifluus cf. wirrabara G.Gates/D.Ratkowsky17-01-2002	Australia	Lactarius cf. wirrabara G.Gates/D.Ratkowsky17-01-2002 RNA polymerase II second largest subunit (rpb2) gene, partial cds	AUS
GU258407.1	Lactifluus cf. wirrabara G.Gates/D.Ratkowsky24-01-2004	Australia	Lactarius cf. wirrabara G.Gates/D.Ratkowsky24-01-2004 RNA polymerase II second largest subunit (rpb2) gene, partial cds	AUS
GU258403.1	Lactifluus cf. wirrabara G.Gates30-01-2007	Australia	Lactarius cf. wirrabara G.Gates30-01-2007 RNA polymerase II second largest subunit (rpb2) gene, partial cds	AUS
GU258394.1	Lactifluus cf. wirrabara J.E.Tonkin943	Australia	Lactarius cf. wirrabara J.E.Tonkin943 RNA polymerase II second largest subunit (rpb2) gene, partial cds	AUS
JF731005.1	Lactifluus cf. wirrabara P. Leonard 10409	Australia	Lactarius cf. wirrabara P. Leonard 10409 RNA polymerase II second largest subunit (rpb2) gene, partial cds	AUS
JF731004.1	Lactifluus cf. wirrabara R.E. Halling 6800	Australia	Lactarius cf. wirrabara R.E. Halling 6800 RNA polymerase II second largest subunit (rpb2) gene, partial cds	AUS
KR364268.1	Lactifluus clarkeae	Australia	Lactifluus clarkeae voucher MN 2004002 RNA polymerase II second largest subunit (rpb2) gene, partial cds	AUS
HQ328935.1	Lactifluus clarkeae	Australia: Tasmania	Lactarius clarkeae voucher M. Noordeloos N2004122 RNA polymerase II second largest subunit (rpb2) gene, partial cds	AUS
HQ328934.1	Lactifluus clarkeae	Australia: Tasmania	Lactarius clarkeae voucher M. Noordeloos N2004018 RNA polymerase II second largest subunit (rpb2) gene, partial cds	AUS
HQ328933.1	Lactifluus clarkeae	Australia: Tasmania	Lactarius clarkeae voucher M. Noordeloos N2001002 RNA polymerase II second largest subunit (rpb2) gene, partial cds	AUS
GU258397.1	Lactifluus genevievae	Australia	Lactarius genevievae voucher G.Gates/D.Ratkowsky 17-02-05 RNA polymerase II second largest subunit (rpb2) gene, partial cds	AUS
GU258408.1	Lactifluus leonardii	Australia	Lactarius leonardii voucher G.Gates 07-02-04 RNA polymerase II second largest subunit (rpb2) gene, partial cds	AUS
GU258404.1	Lactifluus leonardii	Australia	Lactarius leonardii voucher G.Gates 29-01-02 RNA polymerase II second largest subunit (rpb2) gene, partial cds	AUS
GU258398.1	Lactifluus leonardii	Australia	Lactarius leonardii voucher P.Leonard 35607 RNA polymerase II second largest subunit (rpb2) gene, partial cds	AUS
KR364307.1	Lactifluus sp. REH 9398	Australia	Lactifluus sp. REH 9398 RNA polymerase II second largest subunit (rpb2) gene, partial cds	AUS
KR364346.1	Lactifluus subclarkeae	Australia	Lactifluus subclarkeae voucher REH 9231 RNA polymerase II second largest subunit (rpb2) gene, partial cds	AUS
MH327867.1	Lareunionomyces eucalypti	Australia: Victoria	Lareunionomyces eucalypti culture CPC:32621 DNA-directed RNA polymerase II second largest subunit (rpb2) gene, partial cds	AUS
KP872457.1	Lasiodiplodia crassispora	Australia	Lasiodiplodia crassispora strain CBS 118741 DNA-dependent RNA polymerase II (Rpb2) gene, partial cds	AUS
KP872473.1	Lasiodiplodia margaritacea	Australia	Lasiodiplodia margaritacea strain CMW26162 DNA-dependent RNA polymerase II (Rpb2) gene, partial cds	AUS
KP872486.1	Lasiodiplodia rubropurpurea	Australia	Lasiodiplodia rubropurpurea strain WAC12536 DNA-dependent RNA polymerase II (Rpb2) gene, partial cds	AUS
KP872485.1	Lasiodiplodia rubropurpurea	Australia	Lasiodiplodia rubropurpurea strain WAC12535 DNA-dependent RNA polymerase II (Rpb2) gene, partial cds	AUS
KJ524392.1	Lecanactis mollis	Australia: Tasmania	Lecanactis mollis voucher Kantvilas 156 11 (UPS) RNA polymerase II second largest subunit (RPB2) gene, partial cds	AUS
KT453938.1	Lecanora flavopallida	Australia	Lecanora flavopallida voucher Lumbsch 19972d RNA polymerase II second largest subunit (RPB2) gene, partial cds	AUS
KR869951.1	Leptonia newlingii	Australia	Leptonia newlingii strain DLL10026 RNA polymerase II second largest subunit (RPB2) gene, partial cds	AUS
KR869950.1	Leptonia sabulosa	Australia	Leptonia sabulosa strain DLL10058 RNA polymerase II second largest subunit (RPB2) gene, partial cds	AUS
KR869948.1	Leptonia subpanniculus	Australia	Leptonia subpanniculus strain DLL9697 RNA polymerase II second largest subunit (RPB2) gene, partial cds	AUS
KR869947.1	Leptonia subpanniculus	Australia	Leptonia subpanniculus strain DLL9668 RNA polymerase II second largest subunit (RPB2) gene, partial cds	AUS
KR869946.1	Leptonia subpanniculus	Australia	Leptonia subpanniculus strain DLL9647 RNA polymerase II second largest subunit (RPB2) gene, partial cds	AUS
KR869949.1	Leptonia substricta	Australia	Leptonia substricta strain DLL9852 RNA polymerase II second largest subunit (RPB2) gene, partial cds	AUS
KJ424382.1	Leucopaxillus lilacinus	Australia: Western Australia, Dwellingup, old Aerodrome	Leucopaxillus lilacinus strain PBM3584 voucher TENN:066653 RNA polymerase II subunit RPB2 (rpb2) gene, partial cds	AUS
JN985488.1	Lipomyces tetrasporus	Australia	Lipomyces tetrasporus strain CBS 8660 RPB2 (RPB2) gene, partial cds	AUS
KC020276.1	Loxospora lecanoriformis	Australia	Loxospora lecanoriformis voucher LOXLEC2212 RNA polymerase II second largest subunit (RPB2) gene, partial cds	AUS
KJ811587.1	Mallocybe isabellina	Australia: Western Australia, Cobb-Drabble Park, City Beach, Perth	Inocybe isabellina strain NLB491 voucher PERTH:08073287 RNA polymerase II second largest subunit (rpb2) gene, partial cds	AUS
KJ811586.1	Mallocybe isabellina	Australia: Western Australia, Two Peoples Bay Nature Reserve, Sinker Reef Track	Inocybe isabellina strain NLB836 voucher PERTH:08318441 RNA polymerase II second largest subunit (rpb2) gene, partial cds	AUS
KJ811585.1	Mallocybe isabellina	Australia: Western Australia, near Greenbushes, Catterick Road, track BB252	Inocybe isabellina strain PBM36101 voucher PERTH:08319766 RNA polymerase II second largest subunit (rpb2) gene, partial cds	AUS
KJ811584.1	Mallocybe isabellina	Australia: Western Australia, Balingup, Bridgetown Road, 1 km north of Catterick Road turnoff	Inocybe isabellina strain NLB800 voucher PERTH:08318832 RNA polymerase II second largest subunit (rpb2) gene, partial cds	AUS
KJ811583.1	Mallocybe isabellina	Australia: Western Australia, Perth, Ocean Village Park, City Beach	Inocybe isabellina strain NLB420 voucher PERTH:08072442 RNA polymerase II second largest subunit (rpb2) gene, partial cds	AUS
KJ811582.1	Mallocybe isabellina	Australia: Western Australia, Perth, City Beach	Inocybe isabellina strain NLB405 voucher PERTH:08096635 RNA polymerase II second largest subunit (rpb2) gene, partial cds	AUS
KJ811581.1	Mallocybe isabellina	Australia: Western Australia, Perth, Floreat Park, east of Perry Lakes Stadium	Inocybe isabellina strain E8290 voucher PERTH:07699255 RNA polymerase II second largest subunit (rpb2) gene, partial cds	AUS
MH618212.1	Mallocybe isabellina	Australia: Western Australia, Ritter Road near Lake Yeagerup	Inocybe isabellina strain E3730 second largest subunit RNA polymerase II (rpb2) gene, partial cds	AUS
KM406226.1	Mallocybe pyrrhopoda	Australia: Western Australia, Lake Argyle Road, east Kimberley	Inocybe pyrrhopoda strain MDBF18/13 voucher PERTH:08557764 second largest subunit RNA polymerase II (RPB2) gene, partial cds	AUS
KM406225.1	Mallocybe pyrrhopoda	Australia: Queensland, Dinden State Forest, end of Emerald Creek Road	Inocybe pyrrhopoda strain PBM3740 voucher TENN:066972 second largest subunit RNA polymerase II (RPB2) gene, partial cds	AUS
KM406224.1	Mallocybe pyrrhopoda	Australia: Western Australia, west Kimberley, Charnley River Station homestead	Inocybe pyrrhopoda strain MDBF292/10 voucher PERTH:08383278 second largest subunit RNA polymerase II (RPB2) gene, partial cds	AUS
KM406223.1	Mallocybe pyrrhopoda	Australia: Queensland, Cairns, Mt. Whitfield Conservation Park	Inocybe pyrrhopoda strain PBM3759 voucher TENN:066987 second largest subunit RNA polymerase II (RPB2) gene, partial cds	AUS
KM406238.1	Mallocybe sabulosa	Australia: Western Australia, Perth, Kingsley, Woodlake Retreat	Inocybe sabulosa strain NLB986 voucher PERTH:08383308 second largest subunit RNA polymerase II (RPB2) gene, partial cds	AUS
KM406237.1	Mallocybe sabulosa	Australia: Western Australia, Perth, Bold Park, Reabold Hill	Inocybe sabulosa strain NLB901 voucher PERTH:08320292 second largest subunit RNA polymerase II (RPB2) gene, partial cds	AUS
KM406236.1	Mallocybe sabulosa	Australia: Western Australia, Perth, Bold Park	Inocybe sabulosa strain E8182 voucher PERTH:07680775 second largest subunit RNA polymerase II (RPB2) gene, partial cds	AUS
KM406235.1	Mallocybe sabulosa	Australia: Western Australia, Perth, North Beach, Star Swamp	Inocybe sabulosa strain E8178 voucher PERTH:07680732 second largest subunit RNA polymerase II (RPB2) gene, partial cds	AUS
KM406234.1	Mallocybe sabulosa	Australia: Western Australia, Upper Swan, Great Northern Highway, Yarradah horse-riding farm	Inocybe sabulosa strain NLB898 voucher PERTH:08320322 second largest subunit RNA polymerase II (RPB2) gene, partial cds	AUS
KM656119.1	Mallocybe subflavospora	Australia: Queensland, Queen Mary Falls, Main Range National Park	Inocybe subflavospora strain PBM3791 voucher TENN:067023 second largest subunit RNA polymerase II (RPB2) gene, partial cds	AUS
KM656118.1	Mallocybe subflavospora	Australia: Western Australia, Strawberry Hill Road, Gidgegannup	Inocybe subflavospora strain NLB915 voucher PERTH:08320861 second largest subunit RNA polymerase II (RPB2) gene, partial cds	AUS
MH577504.1	Mallocybe subflavospora	Australia: Western Australia, Old Plains Road, 3.6 km north of Calingiri Road	Inocybe subflavospora strain NLB1078 second largest subunit RNA polymerase II (rpb2) gene, partial cds	AUS
EU248924.1	Metarhizium acridum	Australia	Metarhizium acridum culture-collection ARSEF:324 RNA polymerase II second largest subunit (RPB2) gene, partial sequence	AUS
EU248932.1	Metarhizium anisopliae	Australia	Metarhizium anisopliae culture-collection ARSEF:7450 RNA polymerase II second largest subunit (RPB2) gene, partial sequence	AUS
EU248934.1	Metarhizium brunneum	Australia	Metarhizium brunneum culture-collection ARSEF:4179 RNA polymerase II second largest subunit (RPB2) gene, partial sequence	AUS
EU248933.1	Metarhizium brunneum	Australia	Metarhizium brunneum culture-collection ARSEF:4152 RNA polymerase II second largest subunit (RPB2) gene, partial sequence	AUS
EU248941.1	Metarhizium guizhouense	Australia	Metarhizium guizhouense culture-collection ARSEF:7502 RNA polymerase II second largest subunit (RPB2) gene, partial sequence	AUS
EU248940.1	Metarhizium guizhouense	Australia	Metarhizium guizhouense culture-collection ARSEF:4321 RNA polymerase II second largest subunit (RPB2) gene, partial sequence	AUS
EU248939.1	Metarhizium guizhouense	Australia	Metarhizium guizhouense culture-collection ARSEF:4303 RNA polymerase II second largest subunit (RPB2) gene, partial sequence	AUS
EU248945.1	Metarhizium lepidiotae	Australia	Metarhizium lepidiotae culture-collection ARSEF:7488 RNA polymerase II second largest subunit (RPB2) gene, partial sequence	AUS
EU248944.1	Metarhizium lepidiotae	Australia	Metarhizium lepidiotae culture-collection ARSEF:7412 RNA polymerase II second largest subunit (RPB2) gene, partial sequence	AUS
EU248943.1	Metarhizium lepidiotae	Australia	Metarhizium lepidiotae culture-collection ARSEF:4628 RNA polymerase II second largest subunit (RPB2) gene, partial sequence	AUS
EU248950.1	Metarhizium majus	Australia	Metarhizium majus culture-collection ARSEF:7505 RNA polymerase II second largest subunit (RPB2) gene, partial sequence	AUS
EU248949.1	Metarhizium majus	Australia	Metarhizium majus culture-collection ARSEF:4566 RNA polymerase II second largest subunit (RPB2) gene, partial sequence	AUS
EU248927.1	Metarhizium pinghaense	Australia	Metarhizium pinghaense culture-collection ARSEF:7929 RNA polymerase II second largest subunit (RPB2) gene, partial sequence	AUS
EU248929.1	Metarhizium robertsii	Australia	Metarhizium robertsii culture-collection ARSEF:7501 RNA polymerase II second largest subunit (RPB2) gene, partial sequence	AUS
EU248928.1	Metarhizium robertsii	Australia	Metarhizium robertsii culture-collection ARSEF:4739 RNA polymerase II second largest subunit (RPB2) gene, partial sequence	AUS
MK180161.1	Metus conglomeratus	Australia: Tasmania	UNVERIFIED: Metus conglomeratus isolate 3518 RNA polymerase II second largest subunit-like (RPB2) gene, partial sequence	AUS
KY611970.1	Monascus eremophilus	Australia	Monascus eremophilus strain CBS 123361 RNA polymerase II second largest subunit (RPB2) gene, partial cds	AUS
MH061168.1	Multifurca sp. XHW-2018c	Australia: Queensland	Multifurca sp. XHW-2018c voucher MEL2385683 (MEL) RNA polymerase II second largest subunit (rpb2) gene, partial cds	AUS
MH061165.1	Multifurca stenophylla	Australia: Victoria	Multifurca stenophylla voucher MEL2361954 (MEL) RNA polymerase II second largest subunit (rpb2) gene, partial cds	AUS
MH061164.1	Multifurca stenophylla	Australia: Tasmania	Multifurca stenophylla voucher MEL2352529 (MEL) RNA polymerase II second largest subunit (rpb2) gene, partial cds	AUS
MH061163.1	Multifurca stenophylla	Australia: Victoria	Multifurca stenophylla voucher MEL2361973 (MEL) RNA polymerase II second largest subunit (rpb2) gene, partial cds	AUS
MH061162.1	Multifurca stenophylla	Australia: Victoria	Multifurca stenophylla voucher MEL2297389 (MEL) RNA polymerase II second largest subunit (rpb2) gene, partial cds	AUS
MH061161.1	Multifurca stenophylla	Australia: Tasmania	Multifurca stenophylla voucher MEL2362079 (MEL) RNA polymerase II second largest subunit (rpb2) gene, partial cds	AUS
KY173586.1	Mycodiella eucalypti	Australia: Western Australia	Mycodiella eucalypti strain CPC 29458 DNA-directed RNA polymerase II second largest subunit (RPB2) gene, partial cds	AUS
MN239111.1	Mycosphaerella medusae	Australia: QLD	Mycosphaerella medusae culture BRIP:52586 DNA-directed RNA polymerase II second largest subunit (RPB2) gene, partial cds	AUS
JX901994.1	Mycosphaerella sp. CBS 110501	Australia	Mycosphaerella sp. CBS 110501 RNA polymerase II subunit (RPB2) gene, partial cds	AUS
HM244799.1	Myriotrema olivaceum	Australia	Myriotrema olivaceum voucher Lumbsch & Mangold 19113f (F) RNA polymerase II second largest subunit (RPB2) gene, partial cds	AUS
KC020277.1	Myriotrema pycnoporellum	Australia	UNVERIFIED: Myriotrema pycnoporellum voucher MYRPYC RNA polymerase II second largest subunit-like (RPB2) gene, partial sequence	AUS
MF951738.1	Myrtapenidiella corymbia	Australia: Northern Territory	Myrtapenidiella corymbia culture CBS:124769 DNA-directed RNA polymerase II second largest subunit (rpb2) gene, partial cds	AUS
KF442600.1	Myrtapenidiella corymbia	Australia	Penidiella corymbia strain CBS 124769 RNA polymerase II subunit (RPB2) gene, partial cds	AUS
KF902227.1	Myrtapenidiella corymbia	Australia: Northern Territory	Myrtapenidiella corymbia culture CBS:124769 strain CBS 124769 RNA polymerase II second largest subunit (RPB2) gene, partial cds	AUS
KF937261.1	Myrtapenidiella corymbia	Australia: Northern Territory	Myrtapenidiella corymbia culture CPC:14641 RNA polymerase II second largest subunit (RPB2) gene, partial cds	AUS
KF937260.1	Myrtapenidiella corymbia	Australia	Myrtapenidiella corymbia culture CBS:124769 RNA polymerase II second largest subunit (RPB2) gene, partial cds	AUS
KF442603.1	Myrtapenidiella tenuiramis	Australia	Penidiella tenuiramis strain CBS 124993 RNA polymerase II subunit (RPB2) gene, partial cds	AUS
KF902230.1	Myrtapenidiella tenuiramis	Australia: Tasmania	Myrtapenidiella tenuiramis culture CPC:13692 RNA polymerase II second largest subunit (RPB2) gene, partial cds	AUS
KF937262.1	Myrtapenidiella tenuiramis	Australia: Tasmania	Myrtapenidiella tenuiramis culture CBS:124993 RNA polymerase II second largest subunit (RPB2) gene, partial cds	AUS
MK302472.1	Neoascochyta europaea	Australia	Neoascochyta europaea isolate WAC14075 RNA polymerase II (rpb2) gene, partial cds	AUS
MK302470.1	Neoascochyta europaea	Australia	Neoascochyta europaea isolate WAC13728 RNA polymerase II (rpb2) gene, partial cds	AUS
MK302468.1	Neoascochyta graminicola	Australia	Neoascochyta graminicola isolate WAC13710 RNA polymerase II (rpb2) gene, partial cds	AUS
MF951532.1	Neoceratosperma legnephoricola	Australia: New South Wales	Neoceratosperma legnephoricola culture CBS:142189 DNA-directed RNA polymerase II second largest subunit (rpb2) gene, partial cds	AUS
LT799760.1	Neocladosporium leucadendri	Australia	Toxicocladosporium leucadendri partial RPB2 gene for RNA polymerase II large subunit 2, strain CPC 29545	AUS
LT799759.1	Neocladosporium leucadendri	Australia	Toxicocladosporium leucadendri partial RPB2 gene for RNA polymerase II large subunit 2, strain CPC 29237	AUS
LT799758.1	Neocladosporium leucadendri	Australia	Toxicocladosporium leucadendri partial RPB2 gene for RNA polymerase II large subunit 2, strain CPC 29166	AUS
LT799757.1	Neocladosporium leucadendri	Australia	Toxicocladosporium leucadendri partial RPB2 gene for RNA polymerase II large subunit 2, strain CPC 29092	AUS
LT799756.1	Neocladosporium leucadendri	Australia	Toxicocladosporium leucadendri partial RPB2 gene for RNA polymerase II large subunit 2, strain CPC 29090	AUS
KF902234.1	Neodevriesia queenslandica	Australia: Queensland	Neodevriesia queenslandica culture CBS:129527 strain CBS 129527 RNA polymerase II second largest subunit (RPB2) gene, partial cds	AUS
MN604932.1	Neodidymelliopsis sp. YPT-2019a	Australia: South Australia, Clare	Neodidymelliopsis sp. YPT-2019a strain BRIP 69592 RNA polymerase II second largest subunit (RPB2) gene, partial cds	AUS
MK204711.1	Neofomitella australiensis	Australia	Neofomitella australiensis voucher Cui 16571 RNA polymerase II second largest subunit (RPB2) gene, partial cds	AUS
MK204710.1	Neofomitella australiensis	Australia	Neofomitella australiensis voucher Cui 16570 RNA polymerase II second largest subunit (RPB2) gene, partial cds	AUS
MK204709.1	Neofomitella australiensis	Australia	Neofomitella australiensis voucher Cui 16561 RNA polymerase II second largest subunit (RPB2) gene, partial cds	AUS
MK204708.1	Neofomitella australiensis	Australia	Neofomitella australiensis voucher Cui 16558 RNA polymerase II second largest subunit (RPB2) gene, partial cds	AUS
MK204707.1	Neofomitella australiensis	Australia	Neofomitella australiensis voucher Cui 16543 RNA polymerase II second largest subunit (RPB2) gene, partial cds	AUS
MK204706.1	Neofomitella australiensis	Australia	Neofomitella australiensis voucher Cui 16542 RNA polymerase II second largest subunit (RPB2) gene, partial cds	AUS
MK204701.1	Neofomitella fumosipora	Australia	Neofomitella fumosipora voucher Cui 16759 RNA polymerase II second largest subunit (RPB2) gene, partial cds	AUS
MK204700.1	Neofomitella fumosipora	Australia	Neofomitella fumosipora voucher Cui 16750 RNA polymerase II second largest subunit (RPB2) gene, partial cds	AUS
MK887798.1	Neofusicladium eucalypti	Australia	Neofusicladium eucalypti strain CBS 128216 DNA-dependent RNA polymerase II second largest subunit (RPB2) gene, partial cds	AUS
MH215458.1	Neofusicoccum australe	Australia	Neofusicoccum australe isolate DAR83082 RNA polymerase II second largest subunit (RPB2) gene, partial cds	AUS
EU339573.1	Neofusicoccum australe	Australia	Neofusicoccum australe strain CMW6837 RNA polymerase II subunit (RPB2) gene, partial cds	AUS
KX464013.1	Neofusicoccum corticosae	Australia: New South Wales	Neofusicoccum corticosae culture-collection CBS:120081 DNA-directed RNA polymerase II second largest subunit (RPB2) gene, partial cds	AUS
KX464012.1	Neofusicoccum corticosae	Australia	Neofusicoccum corticosae culture-collection CBS:118099 DNA-directed RNA polymerase II second largest subunit (RPB2) gene, partial cds	AUS
MH215465.1	Neofusicoccum kwambonambiense	Australia	Neofusicoccum kwambonambiense isolate DAR83077 RNA polymerase II second largest subunit (RPB2) gene, partial cds	AUS
MH215464.1	Neofusicoccum kwambonambiense	Australia	Neofusicoccum kwambonambiense isolate DAR83097 RNA polymerase II second largest subunit (RPB2) gene, partial cds	AUS
MH215463.1	Neofusicoccum kwambonambiense	Australia	Neofusicoccum kwambonambiense isolate DAR83096 RNA polymerase II second largest subunit (RPB2) gene, partial cds	AUS
MH215462.1	Neofusicoccum kwambonambiense	Australia	Neofusicoccum kwambonambiense isolate DAR82927 RNA polymerase II second largest subunit (RPB2) gene, partial cds	AUS
MH215461.1	Neofusicoccum kwambonambiense	Australia	Neofusicoccum kwambonambiense isolate DAR83079 RNA polymerase II second largest subunit (RPB2) gene, partial cds	AUS
MH215460.1	Neofusicoccum kwambonambiense	Australia	Neofusicoccum kwambonambiense isolate DAR83076 RNA polymerase II second largest subunit (RPB2) gene, partial cds	AUS
MH215459.1	Neofusicoccum kwambonambiense	Australia	Neofusicoccum kwambonambiense isolate DAR82924 RNA polymerase II second largest subunit (RPB2) gene, partial cds	AUS
EU339565.1	Neofusicoccum kwambonambiense	Australia	Neofusicoccum kwambonambiense strain MUCC157 RNA polymerase II subunit (RPB2) gene, partial cds	AUS
EU339564.1	Neofusicoccum kwambonambiense	Australia	Neofusicoccum kwambonambiense strain MUCC210 RNA polymerase II subunit (RPB2) gene, partial cds	AUS
MH215503.1	Neofusicoccum macroclavatum	Australia	Neofusicoccum macroclavatum isolate DAR82916 RNA polymerase II second largest subunit (RPB2) gene, partial cds	AUS
KX464022.1	Neofusicoccum macroclavatum	Australia: Western Australia	Neofusicoccum macroclavatum culture-collection CBS:118223 DNA-directed RNA polymerase II second largest subunit (RPB2) gene, partial cds	AUS
MH215505.1	Neofusicoccum occulatum	Australia	Neofusicoccum occulatum isolate DAR82918 RNA polymerase II second largest subunit (RPB2) gene, partial cds	AUS
MH215504.1	Neofusicoccum occulatum	Australia	Neofusicoccum occulatum isolate DAR82912 RNA polymerase II second largest subunit (RPB2) gene, partial cds	AUS
MH215468.1	Neofusicoccum occulatum	Australia	Neofusicoccum occulatum isolate DAR82923 RNA polymerase II second largest subunit (RPB2) gene, partial cds	AUS
MH215467.1	Neofusicoccum occulatum	Australia	Neofusicoccum occulatum isolate DAR82922 RNA polymerase II second largest subunit (RPB2) gene, partial cds	AUS
MH215466.1	Neofusicoccum occulatum	Australia	Neofusicoccum occulatum isolate DAR82920 RNA polymerase II second largest subunit (RPB2) gene, partial cds	AUS
EU339561.1	Neofusicoccum occulatum	Australia	Neofusicoccum occulatum strain MUCC296 RNA polymerase II subunit (RPB2) gene, partial cds	AUS
EU339560.1	Neofusicoccum occulatum	Australia	Neofusicoccum occulatum strain MUCC286 RNA polymerase II subunit (RPB2) gene, partial cds	AUS
EU339559.1	Neofusicoccum occulatum	Australia	Neofusicoccum occulatum strain MUCC232 RNA polymerase II subunit (RPB2) gene, partial cds	AUS
EU339558.1	Neofusicoccum occulatum	Australia	Neofusicoccum occulatum strain CBS 128008 RNA polymerase II subunit (RPB2) gene, partial cds	AUS
EU339557.1	Neofusicoccum occulatum	Australia	Neofusicoccum occulatum strain MUCC270 RNA polymerase II subunit (RPB2) gene, partial cds	AUS
EU339556.1	Neofusicoccum occulatum	Australia	Neofusicoccum occulatum strain CMW9070 RNA polymerase II subunit (RPB2) gene, partial cds	AUS
EU339563.1	Neofusicoccum ribis	Australia	Neofusicoccum ribis strain MUCC125 RNA polymerase II subunit (RPB2) gene, partial cds	AUS
EU339562.1	Neofusicoccum ribis	Australia	Neofusicoccum ribis strain MUCC247 RNA polymerase II subunit (RPB2) gene, partial cds	AUS
KX464041.1	Neofusicoccum sp. 9 JZG-2016	Australia	Neofusicoccum sp. 9 JZG-2016 culture-collection CBS:118101 DNA-directed RNA polymerase II second largest subunit (RPB2) gene, partial cds	AUS
MH327869.1	Neolauriomyces eucalypti	Australia: New South Wales	Neolauriomyces eucalypti culture CPC:32613 DNA-directed RNA polymerase II second largest subunit (rpb2) gene, partial cds	AUS
MH327868.1	Neolauriomyces eucalypti	Australia: Victoria	Neolauriomyces eucalypti culture CPC:32623 DNA-directed RNA polymerase II second largest subunit (rpb2) gene, partial cds	AUS
MN162579.1	Neosonderhenia eucalypti	Australia: NSW	Neosonderhenia eucalypti culture CBS:145082 DNA-directed RNA polymerase II second largest subunit (RPB2) gene, partial cds	AUS
MN162578.1	Neosonderhenia eucalypti	Australia: NSW	Neosonderhenia eucalypti culture CBS:145081 DNA-directed RNA polymerase II second largest subunit (RPB2) gene, partial cds	AUS
MK540087.1	Neostagonospora sorghi	Australia	UNVERIFIED: Neostagonospora sorghi strain CBS 145366 RNA polymerase II subunit-like (rpb2) gene, partial sequence	AUS
KF902236.1	Neotrimmatostroma excentricum	Australia: New South Wales	Neotrimmatostroma excentricum culture CBS:121102 strain CBS 121102 RNA polymerase II second largest subunit (RPB2) gene, partial cds	AUS
KR869952.1	Nolanea sp. DLL9976	Australia	Nolanea sp. DLL9976 RNA polymerase II second largest subunit (RPB2) gene, partial cds	AUS
MF951632.1	Nothopassalora personata	Australia: Northern Territory	Nothopassalora personata culture CBS:142236 DNA-directed RNA polymerase II second largest subunit (rpb2) gene, partial cds	AUS
MG386144.1	Nothophoma acaciae	Australia: New South Wales	Didymella acaciae culture CBS:143404 DNA-directed RNA polymerase II second largest subunit (rpb2) gene, partial cds	AUS
KY979852.1	Nothophoma eucalyptigena	Australia: Western Australia	Verrucoconiothyrium eucalyptigenum strain CBS 142535 DNA-directed RNA polymerase II second largest subunit (RPB2) gene, partial cds	AUS
MG386143.1	Nothophoma nullicana	Australia: New South Wales	Verrucoconiothyrium acaciae culture CPC:32330 DNA-directed RNA polymerase II second largest subunit (rpb2) gene, partial cds	AUS
MN604938.1	Nothophoma sp.	Australia: South Australia, Blanchetown	Nothophoma sp. strain BRIP 69583 RNA polymerase II second largest subunit (RPB2) gene, partial cds	AUS
MN604937.1	Nothophoma sp. YPT-2019a	Australia: South Australia, Wudinna	Nothophoma sp. YPT-2019a strain BRIP 69595 RNA polymerase II second largest subunit (RPB2) gene, partial cds	AUS
MN604936.1	Nothophoma sp. YPT-2019a	Australia: South Australia, Kimba	Nothophoma sp. YPT-2019a strain BRIP 69594 RNA polymerase II second largest subunit (RPB2) gene, partial cds	AUS
MN604935.1	Nothophoma sp. YPT-2019a	Australia: South Australia, Berri	Nothophoma sp. YPT-2019a strain BRIP 69587 RNA polymerase II second largest subunit (RPB2) gene, partial cds	AUS
MN604934.1	Nothophoma sp. YPT-2019a	Australia: South Australia, Berri	Nothophoma sp. YPT-2019a strain BRIP 69586 RNA polymerase II second largest subunit (RPB2) gene, partial cds	AUS
MN604933.1	Nothophoma sp. YPT-2019a	Australia: South Australia, Adelaide	Nothophoma sp. YPT-2019a strain BRIP 69580 RNA polymerase II second largest subunit (RPB2) gene, partial cds	AUS
MN604939.1	Nothophoma sp. YPT-2019c	Australia: South Australia, Blanchetown	Nothophoma sp. YPT-2019c strain BRIP 69582 RNA polymerase II second largest subunit (RPB2) gene, partial cds	AUS
MN162583.1	Nowamyces globulus	Australia: NSW	Nowamyces globulus culture CPC:33583 DNA-directed RNA polymerase II second largest subunit (RPB2) gene, partial cds	AUS
MN162582.1	Nowamyces globulus	Australia: NSW	Nowamyces globulus culture CPC:33553 DNA-directed RNA polymerase II second largest subunit (RPB2) gene, partial cds	AUS
MN162581.1	Nowamyces globulus	Australia: NSW	Nowamyces globulus culture CPC:33547 DNA-directed RNA polymerase II second largest subunit (RPB2) gene, partial cds	AUS
MN162580.1	Nowamyces globulus	Australia: NSW	Nowamyces globulus culture CBS:145158 DNA-directed RNA polymerase II second largest subunit (RPB2) gene, partial cds	AUS
MN162584.1	Nowamyces piperitae	Australia: NSW	Nowamyces piperitae culture CPC:32901 DNA-directed RNA polymerase II second largest subunit (RPB2) gene, partial cds	AUS
KX673809.1	Ophiocordyceps nooreniae	Australia: Queensland, Vinegar Hill	UNVERIFIED: Ophiocordyceps nooreniae strain BRIP 55363 RPB2-like gene, partial sequence	AUS
KP690996.1	Ophiosphaerella korrae	Australia	Ophiosphaerella korrae isolate AUS59 RNA polymerase II subunit gene, partial cds	AUS
KP690998.1	Ophiosphaerella narmari	Australia	Ophiosphaerella narmari isolate AUS58 RNA polymerase II subunit gene, partial cds	AUS
KF902212.1	Pallidocercospora acaciigena	Australia	Pallidocercospora acaciigena culture CBS:120740 strain CBS 120740 RNA polymerase II second largest subunit (RPB2) gene, partial cds	AUS
KF902248.1	Pallidocercospora heimii	Australia	Pallidocercospora heimii culture CPC:13099 RNA polymerase II second largest subunit (RPB2) gene, partial cds	AUS
KF442697.1	Pallidocercospora heimii	Australia	Pallidocercospora heimii strain CPC 13099 RNA polymerase II subunit (RPB2) gene, partial cds	AUS
KY979847.1	Paraconiothyrium hakeae	Australia: Western Australia	Paraconiothyrium hakeae strain CBS 142521 DNA-directed RNA polymerase II second largest subunit (RPB2) gene, partial cds	AUS
MK887801.1	Parafusicladium paraamoenum	Australia	Parafusicladium paraamoenum strain CBS 141322 DNA-dependent RNA polymerase II second largest subunit (RPB2) gene, partial cds	AUS
MG386148.1	Paraloratospora gahniae	Australia: Victoria	Phaeosphaeria gahniae culture CPC:32454 DNA-directed RNA polymerase II second largest subunit (rpb2) gene, partial cds	AUS
MF951572.1	Paramycosphaerella marksii	Australia: Victoria	Paramycosphaerella marksii culture CBS:110920 DNA-directed RNA polymerase II second largest subunit (rpb2) gene, partial cds	AUS
KF902258.1	Paramycosphaerella marksii	Australia: Victoria	Paramycosphaerella marksii culture CBS:110920 strain CBS 110920 RNA polymerase II second largest subunit (RPB2) gene, partial cds	AUS
MF951739.1	Parapenidiella tasmaniensis	Australia: Tasmania	Parapenidiella tasmaniensis culture CBS:111687 DNA-directed RNA polymerase II second largest subunit (rpb2) gene, partial cds	AUS
KX348068.1	Parapenidiella tasmaniensis	Australia	Parapenidiella tasmaniensis strain CBS 111687 RNA polymerase II second largest subunit (rpb2) gene, partial cds	AUS
KX348067.1	Parapenidiella tasmaniensis	Australia	Parapenidiella tasmaniensis strain CBS 124991 RNA polymerase II second largest subunit (rpb2) gene, partial cds	AUS
KF902265.1	Parapenidiella tasmaniensis	Australia	Parapenidiella tasmaniensis culture CBS:124991 strain CBS 124991 RNA polymerase II second largest subunit (RPB2) gene, partial cds	AUS
KF902264.1	Parapenidiella tasmaniensis	Australia: Tasmania	Parapenidiella tasmaniensis culture CBS:114556 strain CBS 114556 RNA polymerase II second largest subunit (RPB2) gene, partial cds	AUS
KF902263.1	Parapenidiella tasmaniensis	Australia: Tasmania	Parapenidiella tasmaniensis culture CBS:111687 strain CBS 111687 RNA polymerase II second largest subunit (RPB2) gene, partial cds	AUS
KY979845.1	Paraphaeosphaeria xanthorrhoeae	Australia: Western Australia	Paraphaeosphaeria xanthorrhoeae strain CBS 142164 DNA-directed RNA polymerase II second largest subunit (RPB2) gene, partial cds	AUS
KY979851.1	Paraphoma rhaphiolepidis	Australia	Paraphoma rhaphiolepidis strain CBS 142524 DNA-directed RNA polymerase II second largest subunit (RPB2) gene, partial cds	AUS
MK540089.1	Parastagonospora phragmitis	Australia	UNVERIFIED: Parastagonospora phragmitis strain CPC 32075 RNA polymerase II subunit-like (rpb2) gene, partial sequence	AUS
MF804861.1	Peltula clavata	Australia	Peltula clavata voucher DUKE 164 (18047a) RNA polymerase II second largest subunit (RPB2) gene, partial cds	AUS
MF804899.1	Peltula imbricata	Australia	Peltula imbricata voucher B. Buedel 18060a RNA polymerase II second largest subunit (RPB2) gene, partial cds	AUS
MN969108.1	Penicillium cairnsense	Australia	Penicillium cairnsense strain CBS 124325 RNA polymerase II second largest subunit (RPB2) gene, partial cds	AUS
MN969120.1	Penicillium infrapurpureum	Australia	Penicillium infrapurpureum strain CBS 138219 RNA polymerase II second largest subunit (RPB2) gene, partial cds	AUS
KP064648.1	Penicillium maclennaniae	Australia: Victoria	Penicillium maclennaniae strain CBS 198.81 RNA polymerase II second largest subunit (RPB2) gene, partial cds	AUS
JN985403.1	Penicillium melanoconidium	Australia	Penicillium melanoconidium strain CBS 109605 RPB2 (RPB2) gene, partial cds	AUS
KP064672.1	Penicillium sabulosum	Australia: Sydney	Penicillium sabulosum strain CBS 261.87 RNA polymerase II second largest subunit (RPB2) gene, partial cds	AUS
KC222194.1	Pertusaria gibberosa	Australia	Pertusaria gibberosa isolate DNA#1622 RNA polymerase II second largest subunit (RPB2) gene, partial cds	AUS
KC222195.1	Pertusaria hermaka	Australia	Pertusaria hermaka isolate DNA#1670 RNA polymerase II second largest subunit (RPB2) gene, partial cds	AUS
MH554875.1	Pestalotiopsis australis	Australia	Pestalotiopsis australis strain CBS 114193 RNA polymerase II second largest subunit (RPB2) gene, partial cds	AUS
MH554868.1	Pestalotiopsis grevilleae	Australia	Pestalotiopsis grevilleae strain CBS 114127 RNA polymerase II second largest subunit (RPB2) gene, partial cds	AUS
MN162585.1	Pezicula californiae	Australia: VIC	Pezicula californiae culture CBS:143491 DNA-directed RNA polymerase II second largest subunit (RPB2) gene, partial cds	AUS
KF875510.1	Phaeographis platycarpa	Australia	Phaeographis platycarpa isolate CHAR164 RNA polymerase II second largest subunit (RPB2) gene, partial cds	AUS
KF902276.1	Phaeophleospora gregaria	Australia	Phaeophleospora gregaria culture CBS:110501 strain CBS 110501 RNA polymerase II second largest subunit (RPB2) gene, partial cds	AUS
KY173591.1	Phaeosphaeriopsis agavacearum	Australia: Western Australia	Phaeosphaeriopsis agavacearum strain CPC 29122 DNA-directed RNA polymerase II second largest subunit (RPB2) gene, partial cds	AUS
MK540092.1	Phaeosphaeriopsis grevilleae	Australia	UNVERIFIED: Phaeosphaeriopsis grevilleae strain CBS 145369 RNA polymerase II subunit-like (rpb2) gene, partial sequence	AUS
KF902285.1	Phaeothecoidea eucalypti	Australia: New South Wales	Phaeothecoidea eucalypti culture CBS:120831 strain CBS 120831 RNA polymerase II second largest subunit (RPB2) gene, partial cds	AUS
KF442604.1	Phaeothecoidea intermedia	Australia: Tasmania	Phaeothecoidea intermedia strain CBS 124994 RNA polymerase II subunit (RPB2) gene, partial cds	AUS
KF902286.1	Phaeothecoidea intermedia	Australia: Bruny Island	Phaeothecoidea intermedia culture CBS:124994 strain CBS 124994 RNA polymerase II second largest subunit (RPB2) gene, partial cds	AUS
KF937269.1	Phaeothecoidea intermedia	Australia: Bruny Island	Phaeothecoidea intermedia culture CPC:13711 RNA polymerase II second largest subunit (RPB2) gene, partial cds	AUS
KF442605.1	Phaeothecoidea minutispora	Australia: Tasmania	Phaeothecoidea minutispora strain CBS 124995 RNA polymerase II subunit (RPB2) gene, partial cds	AUS
KF902288.1	Phaeothecoidea minutispora	Australia: Bruny Island	Phaeothecoidea minutispora culture CPC:13710 RNA polymerase II second largest subunit (RPB2) gene, partial cds	AUS
KF902287.1	Phaeothecoidea minutispora	Australia: Bruny Island	Phaeothecoidea minutispora culture CBS:124995 strain CBS 124995 RNA polymerase II second largest subunit (RPB2) gene, partial cds	AUS
MK442675.1	Phlogicylindrium dunnii	Australia: New South Wales	Phlogicylindrium dunnii culture CBS:144620 RNA polymerase II second largest subunit (RPB2) gene, partial cds	AUS
MH554893.1	Phlogicylindrium eucalypti	Australia	Phlogicylindrium eucalypti strain CBS 120080 RNA polymerase II second largest subunit (RPB2) gene, partial cds	AUS
MH554894.1	Phlogicylindrium eucalyptorum	Australia	Phlogicylindrium eucalyptorum strain CBS 120221 RNA polymerase II second largest subunit (RPB2) gene, partial cds	AUS
KF252210.1	Phlogicylindrium eucalyptorum	Australia	Phlogicylindrium eucalyptorum strain CBS 111689 RNA polymerase II subunit (RPB2) gene, partial cds	AUS
KF252209.1	Phlogicylindrium eucalyptorum	Australia	Phlogicylindrium eucalyptorum strain CBS 111680 RNA polymerase II subunit (RPB2) gene, partial cds	AUS
MG386142.1	Phlogicylindrium tereticornis	Australia: New South Wales	Phlogicylindrium tereticornis culture CBS:143168 DNA-directed RNA polymerase II second largest subunit (rpb2) gene, partial cds	AUS
MH554910.1	Phlogicylindrium uniforme	Australia	Phlogicylindrium uniforme strain CBS 131312 RNA polymerase II second largest subunit (RPB2) gene, partial cds	AUS
MH161213.1	Phylloporia pectinata	Australia	Phylloporia pectinata voucher 113 RNA polymerase II second largest subunit (RPB2) gene, partial cds	AUS
LC436845.1	Phyllosticta capitalensis	Australia: Queensland, Gheerulla	Phyllosticta capitalensis BRIP_61604a rpb2 gene for RNA polymerase II second largest subunit, partial sequence	AUS
LC436834.1	Phyllosticta capitalensis	Australia: Queensland, Bundaberg	Phyllosticta capitalensis BRIP_67289 rpb2 gene for RNA polymerase II second largest subunit, partial sequence	AUS
LC436827.1	Phyllosticta capitalensis	Australia: Queensland, Wallaville	Phyllosticta capitalensis BRIP_53710 rpb2 gene for RNA polymerase II second largest subunit, partial sequence	AUS
LC436825.1	Phyllosticta capitalensis	Australia: Queensland, Cairns	Phyllosticta capitalensis BRIP_53721 rpb2 gene for RNA polymerase II second largest subunit, partial sequence	AUS
LC436824.1	Phyllosticta capitalensis	Australia: Queensland, Cairns	Phyllosticta capitalensis BRIP_53722 rpb2 gene for RNA polymerase II second largest subunit, partial sequence	AUS
LC436828.1	Phyllosticta citricarpa	Australia: Queensland, Gayndah	Phyllosticta citricarpa BRIP_52614 rpb2 gene for RNA polymerase II second largest subunit, partial sequence	AUS
LC436826.1	Phyllosticta citricarpa	Australia: Queensland, Gayndah	Phyllosticta citricarpa BRIP_53711 rpb2 gene for RNA polymerase II second largest subunit, partial sequence	AUS
KY855866.1	Phyllosticta citricarpa	Australia	Phyllosticta citricarpa strain CBS 127454 DNA-directed RNA polymerase II second largest subunit (RPB2) gene, partial cds	AUS
KY855865.1	Phyllosticta citricarpa	Australia	Phyllosticta citricarpa strain CBS 127452 DNA-directed RNA polymerase II second largest subunit (RPB2) gene, partial cds	AUS
LC436856.1	Phyllosticta paracapitalensis	Australia: Queensland, Bundaberg	Phyllosticta paracapitalensis BRIP_67279 rpb2 gene for RNA polymerase II second largest subunit, partial sequence	AUS
LC436855.1	Phyllosticta paracapitalensis	Australia: Queensland, Bundaberg	Phyllosticta paracapitalensis BRIP_67291 rpb2 gene for RNA polymerase II second largest subunit, partial sequence	AUS
LC436854.1	Phyllosticta paracapitalensis	Australia: Queensland, Mundubbera	Phyllosticta paracapitalensis BRIP_61607 rpb2 gene for RNA polymerase II second largest subunit, partial sequence	AUS
LC436853.1	Phyllosticta paracapitalensis	Australia: Queensland, Indooroopilly	Phyllosticta paracapitalensis BRIP_61608 rpb2 gene for RNA polymerase II second largest subunit, partial sequence	AUS
LC436852.1	Phyllosticta paracapitalensis	Australia: Queensland, Indooroopilly	Phyllosticta paracapitalensis BRIP_61606a rpb2 gene for RNA polymerase II second largest subunit, partial sequence	AUS
LC436851.1	Phyllosticta paracapitalensis	Australia: Queensland, Indooroopilly	Phyllosticta paracapitalensis BRIP_61606b rpb2 gene for RNA polymerase II second largest subunit, partial sequence	AUS
LC436850.1	Phyllosticta paracapitalensis	Australia: Queensland, Indooroopilly	Phyllosticta paracapitalensis BRIP_61606d rpb2 gene for RNA polymerase II second largest subunit, partial sequence	AUS
LC436849.1	Phyllosticta paracapitalensis	Australia: Queensland, Indooroopilly	Phyllosticta paracapitalensis BRIP_61606g rpb2 gene for RNA polymerase II second largest subunit, partial sequence	AUS
LC436848.1	Phyllosticta paracapitalensis	Australia: Queensland, Gheerulla	Phyllosticta paracapitalensis BRIP_61605f rpb2 gene for RNA polymerase II second largest subunit, partial sequence	AUS
LC436847.1	Phyllosticta paracapitalensis	Australia: Queensland, Gheerulla	Phyllosticta paracapitalensis BRIP_61605a rpb2 gene for RNA polymerase II second largest subunit, partial sequence	AUS
LC436846.1	Phyllosticta paracapitalensis	Australia: Queensland, Gheerulla	Phyllosticta paracapitalensis BRIP_61605d rpb2 gene for RNA polymerase II second largest subunit, partial sequence	AUS
LC436844.1	Phyllosticta paracapitalensis	Australia: Queensland, Gheerulla	Phyllosticta paracapitalensis BRIP_61604b rpb2 gene for RNA polymerase II second largest subunit, partial sequence	AUS
LC436843.1	Phyllosticta paracapitalensis	Australia: Queensland, Gheerulla	Phyllosticta paracapitalensis BRIP_61604g rpb2 gene for RNA polymerase II second largest subunit, partial sequence	AUS
LC436842.1	Phyllosticta paracapitalensis	Australia: Queensland, Bundaberg	Phyllosticta paracapitalensis BRIP_67270 rpb2 gene for RNA polymerase II second largest subunit, partial sequence	AUS
LC436841.1	Phyllosticta paracapitalensis	Australia: Queensland, Bundaberg	Phyllosticta paracapitalensis BRIP_67271 rpb2 gene for RNA polymerase II second largest subunit, partial sequence	AUS
LC436840.1	Phyllosticta paracapitalensis	Australia: Queensland, Bundaberg	Phyllosticta paracapitalensis BRIP_67272 rpb2 gene for RNA polymerase II second largest subunit, partial sequence	AUS
LC436839.1	Phyllosticta paracapitalensis	Australia: Queensland, Bundaberg	Phyllosticta paracapitalensis BRIP_67284 rpb2 gene for RNA polymerase II second largest subunit, partial sequence	AUS
LC436838.1	Phyllosticta paracapitalensis	Australia: Queensland, Bundaberg	Phyllosticta paracapitalensis BRIP_67285 rpb2 gene for RNA polymerase II second largest subunit, partial sequence	AUS
LC436837.1	Phyllosticta paracapitalensis	Australia: Queensland, Bundaberg	Phyllosticta paracapitalensis BRIP_67286 rpb2 gene for RNA polymerase II second largest subunit, partial sequence	AUS
LC436836.1	Phyllosticta paracapitalensis	Australia: Queensland, Bundaberg	Phyllosticta paracapitalensis BRIP_67287 rpb2 gene for RNA polymerase II second largest subunit, partial sequence	AUS
LC436835.1	Phyllosticta paracapitalensis	Australia: Queensland, Bundaberg	Phyllosticta paracapitalensis BRIP_67288 rpb2 gene for RNA polymerase II second largest subunit, partial sequence	AUS
LC436833.1	Phyllosticta paracapitalensis	Australia: Queensland, Bundaberg	Phyllosticta paracapitalensis BRIP_67290 rpb2 gene for RNA polymerase II second largest subunit, partial sequence	AUS
LC436832.1	Phyllosticta paracapitalensis	Australia: Queensland, Bundaberg	Phyllosticta paracapitalensis BRIP_67292 rpb2 gene for RNA polymerase II second largest subunit, partial sequence	AUS
LC436831.1	Phyllosticta paracapitalensis	Australia: Queensland, Bundaberg	Phyllosticta paracapitalensis BRIP_67293 rpb2 gene for RNA polymerase II second largest subunit, partial sequence	AUS
LC436830.1	Phyllosticta paracapitalensis	Australia: Queensland, Brisbane	Phyllosticta paracapitalensis BRIP_67298 rpb2 gene for RNA polymerase II second largest subunit, partial sequence	AUS
LC436829.1	Phyllosticta paracapitalensis	Australia: Queensland, Brisbane	Phyllosticta paracapitalensis BRIP_67299 rpb2 gene for RNA polymerase II second largest subunit, partial sequence	AUS
LC436823.1	Phyllosticta paracapitalensis	Australia: Queensland, Childers	Phyllosticta paracapitalensis BRIP_54242 rpb2 gene for RNA polymerase II second largest subunit, partial sequence	AUS
LC436822.1	Phyllosticta paracapitalensis	Australia: Queensland, Indooroopilly	Phyllosticta paracapitalensis BRIP_61606e rpb2 gene for RNA polymerase II second largest subunit, partial sequence	AUS
HQ832441.1	Pleuroflammula praestans	Australia: Western Australia, Boranup Forest, Boranup Drive, Leeuwin Naturaliste National Park	Pleuroflammula praestans RNA polymerase II second largest subunit (rpb2) gene, partial cds	AUS
KY173592.1	Pleurophoma acaciae	Australia: Western Australia	Pleurophoma acaciae strain CPC 29188 DNA-directed RNA polymerase II second largest subunit (RPB2) gene, partial cds	AUS
MF951612.1	Pluripassalora bougainvilleae	Australia: Northern Territory	Pluripassalora bougainvilleae culture CBS:142237 DNA-directed RNA polymerase II second largest subunit (rpb2) gene, partial cds	AUS
GU187804.1	Podoserpula pusio	Australia: Perth	Podoserpula pusio E6761 DNA-directed RNA polymerase II subunit two (rpb2) gene, partial cds	AUS
MK121526.1	Polyporaceae sp. YS-2019h	Australia	Polyporaceae sp. YS-2019h voucher MEL 2028873 RNA polymerase II second largest subunit (RPB2) gene, partial cds	AUS
MK121524.1	Polyporaceae sp. YS-2019h	Australia	Polyporaceae sp. YS-2019h voucher MEL 2317411 RNA polymerase II second largest subunit (RPB2) gene, partial cds	AUS
MK121523.1	Polyporaceae sp. YS-2019h	Australia	Polyporaceae sp. YS-2019h voucher MEL 2231602 RNA polymerase II second largest subunit (RPB2) gene, partial cds	AUS
MK121522.1	Polyporaceae sp. YS-2019h	Australia	Polyporaceae sp. YS-2019h voucher MEL 2362204 RNA polymerase II second largest subunit (RPB2) gene, partial cds	AUS
MK121521.1	Polyporaceae sp. YS-2019h	Australia	Polyporaceae sp. YS-2019h voucher Cui 16592 RNA polymerase II second largest subunit (RPB2) gene, partial cds	AUS
MK121527.1	Polyporaceae sp. YS-2019j	Australia	Polyporaceae sp. YS-2019j voucher MEL 2366586 RNA polymerase II second largest subunit (RPB2) gene, partial cds	AUS
MK121525.1	Polyporaceae sp. YS-2019j	Australia	Polyporaceae sp. YS-2019j voucher MEL 2341763 RNA polymerase II second largest subunit (RPB2) gene, partial cds	AUS
KY624278.1	Poronia punctata	Australia	UNVERIFIED: Poronia punctata culture CBS:656.78 DNA-directed RNA polymerase II subunit-like (RPB2) gene, partial sequence	AUS
KJ424390.1	Porpoloma sp. 1 MSG-2014	Australia: Tasmania, Bagdad	Porpoloma sp. 1 MSG-2014 strain PBM3238 voucher TENN:065473 RNA polymerase II subunit RPB2 (rpb2) gene, partial cds	AUS
KJ424389.1	Porpoloma sp. 2 MSG-2014	Australia: Tasmania, Mt. Field National park	Porpoloma sp. 2 MSG-2014 strain PBM3441 voucher TENN:065358 RNA polymerase II subunit RPB2 (rpb2) gene, partial cds	AUS
HQ876514.1	Pouzarella albostrigosa	Australia	Pouzarella albostrigosa strain DLL 9663 RNA polymerase II second largest subunit (RPB2) gene, partial cds	AUS
HQ876513.1	Pouzarella albostrigosa	Australia	Pouzarella albostrigosa strain DLL 9641 RNA polymerase II second largest subunit (RPB2) gene, partial cds	AUS
HQ876506.1	Pouzarella debilis	Australia	Pouzarella debilis strain DLL 9784 RNA polymerase II second largest subunit (RPB2) gene, partial cds	AUS
HQ876494.1	Pouzarella farinosa	Australia	Pouzarella farinosa strain DLL 9900 RNA polymerase II second largest subunit (RPB2) gene, partial cds	AUS
HQ876495.1	Pouzarella farinosa	Australia	Pouzarella farinosa strain DLL 9934 RNA polymerase II second largest subunit (RPB2) gene, partial cds	AUS
HQ876505.1	Pouzarella fusca	Australia	Pouzarella fusca strain DLL 9623 RNA polymerase II second largest subunit (RPB2) gene, partial cds	AUS
HQ876502.1	Pouzarella lageniformis	Australia	Pouzarella lageniformis strain DLL 9895 RNA polymerase II second largest subunit (RPB2) gene, partial cds	AUS
HQ876512.1	Pouzarella lasia	Australia	Pouzarella lasia strain DLL 9811 RNA polymerase II second largest subunit (RPB2) gene, partial cds	AUS
HQ876511.1	Pouzarella lasia	Australia	Pouzarella lasia strain DLL 9807 RNA polymerase II second largest subunit (RPB2) gene, partial cds	AUS
HQ876510.1	Pouzarella lasia	Australia	Pouzarella lasia strain DLL 9778 RNA polymerase II second largest subunit (RPB2) gene, partial cds	AUS
HQ876509.1	Pouzarella lasia	Australia	Pouzarella lasia strain DLL 9729 RNA polymerase II second largest subunit (RPB2) gene, partial cds	AUS
HQ876508.1	Pouzarella lasia	Australia	Pouzarella lasia strain DLL 9670 RNA polymerase II second largest subunit (RPB2) gene, partial cds	AUS
HQ876507.1	Pouzarella lasia	Australia	Pouzarella lasia strain DLL 9662 RNA polymerase II second largest subunit (RPB2) gene, partial cds	AUS
HQ876498.1	Pouzarella pamiae	Australia	Pouzarella pamiae strain DLL 9834 RNA polymerase II second largest subunit (RPB2) gene, partial cds	AUS
HQ876497.1	Pouzarella pamiae	Australia	Pouzarella pamiae strain DLL 9808 RNA polymerase II second largest subunit (RPB2) gene, partial cds	AUS
HQ876496.1	Pouzarella pamiae	Australia	Pouzarella pamiae strain DLL 9794 RNA polymerase II second largest subunit (RPB2) gene, partial cds	AUS
HQ876501.1	Pouzarella pilocystidiata	Australia	Pouzarella pilocystidiata strain DLL 9949 RNA polymerase II second largest subunit (RPB2) gene, partial cds	AUS
HQ876499.1	Pouzarella pilocystidiata	Australia	Pouzarella pilocystidiata strain DLL 9848 RNA polymerase II second largest subunit (RPB2) gene, partial cds	AUS
HQ876500.1	Pouzarella pilocystidiata	Australia	Pouzarella pilocystidiata strain DLL 9932 RNA polymerase II second largest subunit (RPB2) gene, partial cds	AUS
HQ876504.1	Pouzarella setiformis	Australia	Pouzarella setiformis strain DLL 9810 RNA polymerase II second largest subunit (RPB2) gene, partial cds	AUS
HQ876503.1	Pouzarella setiformis	Australia	Pouzarella setiformis strain DLL 9809 RNA polymerase II second largest subunit (RPB2) gene, partial cds	AUS
HQ840666.1	Psathyloma catervatim	Australia: Tasmania, Vale of Belvoir, c. 30 km outside Gowrie Park	Psathyloma catervatim voucher PBM3420 (TENN) RNA polymerase II second largest subunit (rpb2) gene, partial cds	AUS
KX462624.1	Pseudocercospora cyatheicola	Australia	Pseudocercospora cyatheicola RPB2 (rpb2) gene, partial cds	AUS
MK442677.1	Pseudocercospora hakeae	Australia: New South Wales	Pseudocercospora hakeae culture CBS:144520 RNA polymerase II second largest subunit (RPB2) gene, partial cds	AUS
KX288455.1	Pseudocercospora macadamiae	Australia	Pseudocercospora macadamiae strain CBS 133432 DNA-dependent RNA polymerase II second largest subunit (rpb2) gene, partial cds	AUS
KX462646.1	Pseudocercospora nephrolepidicola	Australia	Pseudocercospora nephrolepidicola RPB2 (rpb2) gene, partial cds	AUS
KX462652.1	Pseudocercospora palleobrunnea	Australia	Pseudocercospora palleobrunnea RPB2 (rpb2) gene, partial cds	AUS
KX462659.1	Pseudocercospora tereticornis	Australia	Pseudocercospora tereticornis RPB2 (rpb2) gene, partial cds	AUS
KF902336.1	Pseudocercospora tereticornis	Australia	Pseudocercospora tereticornis culture CBS:125214 strain CBS 125214 RNA polymerase II second largest subunit (RPB2) gene, partial cds	AUS
KF902335.1	Pseudocercospora tereticornis	Australia	Pseudocercospora tereticornis culture CPC:13008 RNA polymerase II second largest subunit (RPB2) gene, partial cds	AUS
KF902334.1	Pseudocercospora tereticornis	Australia	Pseudocercospora tereticornis culture CBS:124996 strain CBS 124996 RNA polymerase II second largest subunit (RPB2) gene, partial cds	AUS
KF902333.1	Pseudocercospora tereticornis	Australia	Pseudocercospora tereticornis culture CPC:13315 RNA polymerase II second largest subunit (RPB2) gene, partial cds	AUS
KF252328.1	Pseudocercospora tereticornis	Australia	Pseudocercospora tereticornis strain CBS 124996 culture-collection CBS:124996 RNA polymerase II subunit (RPB2) gene, partial cds	AUS
JX902034.1	Pseudocercospora tereticornis	Australia	Pseudocercospora tereticornis strain CPC 13299 RNA polymerase II subunit (RPB2) gene, partial cds	AUS
JX902033.1	Pseudocercospora tereticornis	Australia	Pseudocercospora tereticornis strain CBS 124996 RNA polymerase II subunit (RPB2) gene, partial cds	AUS
JX902032.1	Pseudocercospora tereticornis	Australia	Pseudocercospora tereticornis strain CPC 13315 RNA polymerase II subunit (RPB2) gene, partial cds	AUS
JX902031.1	Pseudocercospora tereticornis	Australia	Pseudocercospora tereticornis strain CPC 13008 RNA polymerase II subunit (RPB2) gene, partial cds	AUS
KX464059.1	Pseudofusicoccum ardesiacum	Australia: Western Australia	Pseudofusicoccum ardesiacum culture-collection CBS:122064 DNA-directed RNA polymerase II second largest subunit (RPB2) gene, partial cds	AUS
KX464058.1	Pseudofusicoccum ardesiacum	Australia: Western Australia	Pseudofusicoccum ardesiacum culture-collection CBS:122063 DNA-directed RNA polymerase II second largest subunit (RPB2) gene, partial cds	AUS
KX464057.1	Pseudofusicoccum ardesiacum	Australia: Western Australia	Pseudofusicoccum ardesiacum culture-collection CBS:122062 DNA-directed RNA polymerase II second largest subunit (RPB2) gene, partial cds	AUS
KX464060.1	Pseudofusicoccum kimberleyense	Australia: Western Australia	Pseudofusicoccum kimberleyense culture-collection CBS:122061 DNA-directed RNA polymerase II second largest subunit (RPB2) gene, partial cds	AUS
MF951636.1	Pseudophaeophleospora stonei	Australia: Queensland	Pseudophaeophleospora stonei culture CBS:120830 DNA-directed RNA polymerase II second largest subunit (rpb2) gene, partial cds	AUS
KF902283.1	Pseudophaeophleospora stonei	Australia	Phaeophleospora stonei culture CBS:120830 strain CBS 120830 RNA polymerase II second largest subunit (RPB2) gene, partial cds	AUS
KF442705.1	Pseudophaeophleospora stonei	Australia	Phaeophleospora stonei strain CBS 120830 RNA polymerase II subunit (RPB2) gene, partial cds	AUS
KF442601.1	Pseudoramichloridium henryi	Australia	Pseudoramichloridium henryi strain CBS 124775 RNA polymerase II subunit (RPB2) gene, partial cds	AUS
KF902344.1	Pseudoramichloridium henryi	Australia	Pseudoramichloridium henryi culture CBS:124775 strain CBS 124775 RNA polymerase II second largest subunit (RPB2) gene, partial cds	AUS
KF902342.1	Pseudoramichloridium henryi	Australia	Pseudoramichloridium henryi culture CPC:13122 RNA polymerase II second largest subunit (RPB2) gene, partial cds	AUS
EU555465.1	Pseudosperma cf. renisporum PBM 2195	Australia: Western Australia	Inocybe cf. renispora PBM 2195 RNA polymerase II second largest subunit (rpb2) gene, partial cds	AUS
JQ421069.1	Pseudosperma fissuratum	Australia: Western Australia, Perth, east of Perry Lakes Stadium, west of Brookdale Street	Inocybe fissurata strain PBM2206 voucher PERTH:E7054 RNA polymerase II subunit RPB2 (rpb2) gene, partial cds	AUS
KJ729947.1	Pseudosperma gracilissimum	Australia: Queensland, Dinden State Forest, end of Emerald Creek Road	Inocybe gracilissima strain PBM3738 voucher TENN:066946 RNA polymerase II second largest subunit (rpb2) gene, partial cds	AUS
KJ729946.1	Pseudosperma gracilissimum	Australia: Queensland, Dinden National Park, Davies Creek Road	Inocybe gracilissima strain NLB937 voucher PERTH:08373116 RNA polymerase II second largest subunit (rpb2) gene, partial cds	AUS
KJ729945.1	Pseudosperma gracilissimum	Australia: Queensland, near Kuranda, Clohesy River Road	Inocybe gracilissima strain PBM3735 voucher TENN:066970 RNA polymerase II second largest subunit (rpb2) gene, partial cds	AUS
JQ421068.1	Pseudosperma illudens	Australia: Tasmania, Hobart, Pipeline Track	Inocybe illudens strain I106 (HO) voucher TENN:065726 RNA polymerase II subunit RPB2 (rpb2) gene, partial cds	AUS
KM406221.1	Pseudosperma pluviorum	Australia: Queensland, Linda Garrett Reserve, Mapleton	Inocybe pluviorum strain PL23408 voucher BRI:AQ794010 second largest subunit RNA polymerase II (RPB2) gene, partial cds	AUS
MF951637.1	Pseudozasmidium eucalypti	Australia: Queensland	Pseudozasmidium eucalypti culture CBS:121101 DNA-directed RNA polymerase II second largest subunit (rpb2) gene, partial cds	AUS
KF902522.1	Pseudozasmidium eucalypti	Australia: Queensland	Zasmidium eucalypti culture CBS:121101 strain CBS 121101 RNA polymerase II second largest subunit (RPB2) gene, partial cds	AUS
MF951638.1	Pseudozasmidium nabiacense	Australia	Pseudozasmidium nabiacense culture CBS:125010 DNA-directed RNA polymerase II second largest subunit (rpb2) gene, partial cds	AUS
KF902525.1	Pseudozasmidium nabiacense	Australia	Paramycosphaerella nabiacense culture CBS:125010 strain CBS 125010 RNA polymerase II second largest subunit (RPB2) gene, partial cds	AUS
KF902524.1	Pseudozasmidium nabiacense	Australia	Paramycosphaerella nabiacense culture CPC:12748 RNA polymerase II second largest subunit (RPB2) gene, partial cds	AUS
KF830062.1	Psilocybe subaeruginosa	Australia: Tasmania, Mt. Field National Park	Psilocybe subaeruginosa strain PBM3218 RNA polymerase II second largest subunit (rpb2) gene, partial cds	AUS
KY173593.1	Pyrenochaeta hakeae	Australia: Western Australia	Pyrenochaeta hakeae strain CPC 28920 DNA-directed RNA polymerase II second largest subunit (RPB2) gene, partial cds	AUS
MK540147.1	Pyrenophora wirreganensis	Australia	UNVERIFIED: Pyrenophora wirreganensis strain CBS 109896 RNA polymerase II subunit-like (rpb2) gene, partial sequence	AUS
KF902356.1	Queenslandipenidiella kurandae	Australia: Queensland	Queenslandipenidiella kurandae culture CBS:121715 strain CBS 121715 RNA polymerase II second largest subunit (RPB2) gene, partial cds	AUS
KJ504664.1	Ramularia eucalypti	Australia	Ramularia eucalypti culture-collection CBS:120728 RNA polymerase II second largest subunit (rpb2) gene, partial cds	AUS
KX288650.1	Ramularia proteae	Australia	Ramularia proteae strain CBS 112161 DNA-dependent RNA polymerase II second largest subunit (rpb2) gene, partial cds	AUS
KF252230.1	Readeriella angustia	Australia	Readeriella angustia strain CBS 124998 RNA polymerase II subunit (RPB2) gene, partial cds	AUS
KX348082.1	Readeriella angustia	Australia	Readeriella angustia strain CBS 124998 RNA polymerase II second largest subunit (rpb2) gene, partial cds	AUS
KF902364.1	Readeriella angustia	Australia: Tasmania	Readeriella angustia culture CBS:124997 strain CBS 124997 RNA polymerase II second largest subunit (RPB2) gene, partial cds	AUS
KF902363.1	Readeriella angustia	Australia: Tasmania	Readeriella angustia culture CBS:124998 strain CBS 124998 RNA polymerase II second largest subunit (RPB2) gene, partial cds	AUS
KF902362.1	Readeriella angustia	Australia: Tasmania	Readeriella angustia culture CPC:13630 RNA polymerase II second largest subunit (RPB2) gene, partial cds	AUS
KF902361.1	Readeriella angustia	Australia: Tasmania	Readeriella angustia culture CPC:13621 RNA polymerase II second largest subunit (RPB2) gene, partial cds	AUS
KF442602.1	Readeriella callista	Australia	Readeriella callista strain CBS 124986 RNA polymerase II subunit (RPB2) gene, partial cds	AUS
KF902367.1	Readeriella callista	Australia: New South Wales	Readeriella callista culture CBS:124986 strain CBS 124986 RNA polymerase II second largest subunit (RPB2) gene, partial cds	AUS
KF902366.1	Readeriella callista	Australia: New South Wales	Readeriella callista culture CPC:13605 RNA polymerase II second largest subunit (RPB2) gene, partial cds	AUS
KF902365.1	Readeriella callista	Australia: New South Wales	Readeriella callista culture CPC:12841 RNA polymerase II second largest subunit (RPB2) gene, partial cds	AUS
KF902368.1	Readeriella deanei	Australia: New South Wales	Readeriella deanei culture CBS:134746 strain CBS 134746 RNA polymerase II second largest subunit (RPB2) gene, partial cds	AUS
KF902369.1	Readeriella dendritica	Australia: New South Wales	Readeriella dendritica culture CBS:120032 strain CBS 120032 RNA polymerase II second largest subunit (RPB2) gene, partial cds	AUS
KF902370.1	Readeriella dimorphospora	Australia: Tasmania	Readeriella dimorphospora culture CBS:120034 strain CBS 120034 RNA polymerase II second largest subunit (RPB2) gene, partial cds	AUS
KF902371.1	Readeriella eucalypti	Australia	Readeriella eucalypti culture CPC:13401 RNA polymerase II second largest subunit (RPB2) gene, partial cds	AUS
KF442606.1	Readeriella eucalyptigena	Australia	Readeriella eucalyptigena strain CBS 124999 RNA polymerase II subunit (RPB2) gene, partial cds	AUS
KX348083.1	Readeriella eucalyptigena	Australia	Readeriella eucalyptigena strain CBS 124999 RNA polymerase II second largest subunit (rpb2) gene, partial cds	AUS
KF902372.1	Readeriella eucalyptigena	Australia: New South Wales	Readeriella eucalyptigena culture CBS:124999 strain CBS 124999 RNA polymerase II second largest subunit (RPB2) gene, partial cds	AUS
KF902373.1	Readeriella limoniforma	Australia: New South Wales	Readeriella limoniforma culture CBS:134745 strain CBS 134745 RNA polymerase II second largest subunit (RPB2) gene, partial cds	AUS
KF442609.1	Readeriella menaiensis	Australia	Readeriella menaiensis strain CBS 125003 RNA polymerase II subunit (RPB2) gene, partial cds	AUS
KX348084.1	Readeriella menaiensis	Australia	Readeriella menaiensis strain CBS 125003 RNA polymerase II second largest subunit (rpb2) gene, partial cds	AUS
KF902374.1	Readeriella menaiensis	Australia: New South Wales	Readeriella menaiensis culture CBS:125003 strain CBS 125003 RNA polymerase II second largest subunit (RPB2) gene, partial cds	AUS
KF902375.1	Readeriella mirabiliaffinis	Australia: Tasmania	Readeriella mirabiliaffinis culture CBS:134744 strain CBS 134744 RNA polymerase II second largest subunit (RPB2) gene, partial cds	AUS
KF442607.1	Readeriella mirabilis	Australia	Readeriella mirabilis strain CBS 125000 RNA polymerase II subunit (RPB2) gene, partial cds	AUS
KF902376.1	Readeriella mirabilis	Australia: Victoria	Readeriella mirabilis culture CBS:125000 strain CBS 125000 RNA polymerase II second largest subunit (RPB2) gene, partial cds	AUS
KF252335.1	Readeriella mirabilis	Australia	Readeriella mirabilis strain CBS 125000 culture-collection CBS:125000 RNA polymerase II subunit (RPB2) gene, partial cds	AUS
MF951741.1	Readeriella nontingens	Australia: New South Wales	Readeriella nontingens culture CPC:14444 DNA-directed RNA polymerase II second largest subunit (rpb2) gene, partial cds	AUS
KF902378.1	Readeriella nontingens	Australia	Readeriella nontingens culture CPC:14444 RNA polymerase II second largest subunit (RPB2) gene, partial cds	AUS
KF902380.1	Readeriella patrickii	Australia: Tasmania	Readeriella patrickii culture CBS:124987 strain CBS 124987 RNA polymerase II second largest subunit (RPB2) gene, partial cds	AUS
KX348085.1	Readeriella pseudocallista	Australia	Readeriella pseudocallista strain CBS 125001 RNA polymerase II second largest subunit (rpb2) gene, partial cds	AUS
KF902357.1	Readeriella pseudocallista	Australia	Readeriella pseudocallista culture CBS:125001 strain CBS 125001 RNA polymerase II second largest subunit (RPB2) gene, partial cds	AUS
KF902377.1	Readeriella sp. CPC 12379	Australia	Readeriella sp. CPC 12379 culture CPC:12379 RNA polymerase II second largest subunit (RPB2) gene, partial cds	AUS
KF442608.1	Readeriella tasmanica	Australia: Tasmania	Readeriella tasmanica strain CBS 125002 RNA polymerase II subunit (RPB2) gene, partial cds	AUS
KX348086.1	Readeriella tasmanica	Australia	Readeriella tasmanica strain CBS 125002 RNA polymerase II second largest subunit (rpb2) gene, partial cds	AUS
KF902383.1	Readeriella tasmanica	Australia: Tasmania	Readeriella tasmanica culture CBS:125002 strain CBS 125002 RNA polymerase II second largest subunit (RPB2) gene, partial cds	AUS
KF902382.1	Readeriella tasmanica	Australia: Tasmania	Readeriella tasmanica culture CPC:13631 RNA polymerase II second largest subunit (RPB2) gene, partial cds	AUS
JQ954483.1	Reddellomyces sp. 1 GB-2013	Australia	UNVERIFIED: Reddellomyces sp. 1 GB-2013 isolate JT27723 RNA polymerase II second largest subunit-like (RPB2) gene, partial sequence	AUS
JQ954484.1	Reddellomyces sp. 2 GB-2013	Australia	Reddellomyces sp. 2 GB-2013 isolate JT27724 RNA polymerase II second largest subunit (RPB2) gene, partial cds	AUS
JQ954485.1	Reddellomyces sp. 4 GB-2013	Australia	Reddellomyces sp. 4 GB-2013 isolate JT4985 RNA polymerase II second largest subunit (RPB2) gene, partial cds	AUS
JQ954486.1	Reddellomyces sp. 5 GB-2013	Australia	Reddellomyces sp. 5 GB-2013 isolate JT6873 RNA polymerase II second largest subunit (RPB2) gene, partial cds	AUS
KC816940.1	Rhodocybe fuliginea	Australia: Tasmania	Rhodocybe fuliginea voucher CORT:E537 RNA polymerase II second largest subunit (RPB2) gene, partial cds	AUS
KC816942.1	Rhodocybe lateritia	Australia: Tasmania	Rhodocybe lateritia voucher CORT:E1589 RNA polymerase II second largest subunit (RPB2) gene, partial cds	AUS
KC816968.1	Rhodocybe pallidogrisea	Australia: Tasmania	Rhodocybe pallidogrisea voucher CORT:E652 RNA polymerase II second largest subunit (RPB2) gene, partial cds	AUS
KC816979.1	Rhodocybe pseudopiperita	Australia: Tasmania	Rhodocybe pseudopiperita voucher CORT:E1159 RNA polymerase II second largest subunit (RPB2) gene, partial cds	AUS
KC816980.1	Rhodocybe reticulata	Australia: Tasmania	Rhodocybe reticulata voucher CORT:E2183 RNA polymerase II second largest subunit (RPB2) gene, partial cds	AUS
KC816991.1	Rhodocybe sp. DLL10032	Australia: Queensland	Rhodocybe sp. DLL10032 RNA polymerase II second largest subunit (RPB2) gene, partial cds	AUS
KC816990.1	Rhodocybe sp. DLL10218	Australia: New South Wales	Rhodocybe sp. DLL10218 RNA polymerase II second largest subunit (RPB2) gene, partial cds	AUS
KC816985.1	Rhodocybe sp. DLL9846	Australia: New South Wales	Rhodocybe sp. DLL9846 RNA polymerase II second largest subunit (RPB2) gene, partial cds	AUS
KC816986.1	Rhodocybe sp. DLL9851	Australia: New South Wales	Rhodocybe sp. DLL9851 RNA polymerase II second largest subunit (RPB2) gene, partial cds	AUS
KC816987.1	Rhodocybe sp. DLL9860	Australia: New South Wales	Rhodocybe sp. DLL9860 RNA polymerase II second largest subunit (RPB2) gene, partial cds	AUS
KC816988.1	Rhodocybe sp. DLL9952	Australia: New South Wales	Rhodocybe sp. DLL9952 RNA polymerase II second largest subunit (RPB2) gene, partial cds	AUS
KC816989.1	Rhodocybe sp. DLL9957	Australia: New South Wales	Rhodocybe sp. DLL9957 RNA polymerase II second largest subunit (RPB2) gene, partial cds	AUS
MK463984.1	Rhodofomitopsis sp. SL-2019a	Australia	Rhodofomitopsis sp. SL-2019a voucher Cui 16794 RNA polymerase II second largest subunit (RPB2) gene, partial cds	AUS
MK463983.1	Rhodofomitopsis sp. SL-2019a	Australia	Rhodofomitopsis sp. SL-2019a voucher Cui 16762 RNA polymerase II second largest subunit (RPB2) gene, partial cds	AUS
KC816967.1	Rhodophana aff. nitellina DLL10199	Australia: New South Wales	Rhodophana aff. nitellina DLL10199 RNA polymerase II second largest subunit (RPB2) gene, partial cds	AUS
MH555005.1	Robillarda australiana	Australia	Robillarda australiana strain CBS 143882 RNA polymerase II second largest subunit (RPB2) gene, partial cds	AUS
MK766364.1	Rossbeevera vittatispora	Australia	Rossbeevera vittatispora voucher NY:1194093 RNA polymerase II second largest subunit (RPB2) gene, partial cds	AUS
MK766363.1	Rossbeevera vittatispora	Australia	Rossbeevera vittatispora voucher NY:1034425 RNA polymerase II second largest subunit (RPB2) gene, partial cds	AUS
MN380531.1	Russula sp. MC-2019u	Australia: Tasmania, Pipeline Track, Mt Wellington	Russula sp. MC-2019u voucher HO 593332 RNA polymerase II second largest subunit (RPB2) gene, partial cds	AUS
KY173588.1	Saccharata banksiae	Australia: Western Australia	Saccharata banksiae strain CPC 27698 DNA-directed RNA polymerase II second largest subunit (RPB2) gene, partial cds	AUS
KY173589.1	Saccharata daviesiae	Australia: Western Australia	Saccharata daviesiae strain CPC 29174 DNA-directed RNA polymerase II second largest subunit (RPB2) gene, partial cds	AUS
MG386145.1	Saccharata hakeigena	Australia: New South Wales	Saccharata hakeigena culture CBS:143405 DNA-directed RNA polymerase II second largest subunit (rpb2) gene, partial cds	AUS
KY173590.1	Saccharata lambertiae	Australia: Western Australia	Saccharata lambertiae strain CPC 29216 DNA-directed RNA polymerase II second largest subunit (RPB2) gene, partial cds	AUS
MH555044.1	Sarcostroma australiense	Australia	Sarcostroma australiense strain CBS 144160 RNA polymerase II second largest subunit (RPB2) gene, partial cds	AUS
MH555051.1	Sarcostroma diversiseptatum	Australia	Sarcostroma diversiseptatum strain CBS 144139 RNA polymerase II second largest subunit (RPB2) gene, partial cds	AUS
MH554929.1	Sarcostroma diversiseptatum	Australia	Sarcostroma diversiseptatum strain CBS 189.81 RNA polymerase II second largest subunit (RPB2) gene, partial cds	AUS
MH554922.1	Sarcostroma grevilleae	Australia	Sarcostroma grevilleae strain CBS 143418 RNA polymerase II second largest subunit (RPB2) gene, partial cds	AUS
MH555061.1	Sarcostroma paragrevilleae	Australia	Sarcostroma paragrevilleae strain CPC 29056 RNA polymerase II second largest subunit (RPB2) gene, partial cds	AUS
MH555054.1	Sarcostroma paragrevilleae	Australia	Sarcostroma paragrevilleae strain CPC 28900 RNA polymerase II second largest subunit (RPB2) gene, partial cds	AUS
MH555053.1	Sarcostroma paragrevilleae	Australia	Sarcostroma paragrevilleae strain CPC 28310 RNA polymerase II second largest subunit (RPB2) gene, partial cds	AUS
MH555052.1	Sarcostroma paragrevilleae	Australia	Sarcostroma paragrevilleae strain CPC 28309 RNA polymerase II second largest subunit (RPB2) gene, partial cds	AUS
MH555009.1	Sarcostroma paragrevilleae	Australia	Sarcostroma paragrevilleae strain CPC 17628 RNA polymerase II second largest subunit (RPB2) gene, partial cds	AUS
MH554921.1	Sarcostroma paragrevilleae	Australia	Sarcostroma paragrevilleae strain CBS 143416 RNA polymerase II second largest subunit (RPB2) gene, partial cds	AUS
MH554872.1	Sarcostroma paragrevilleae	Australia	Sarcostroma paragrevilleae strain CBS 114143 RNA polymerase II second largest subunit (RPB2) gene, partial cds	AUS
MH554871.1	Sarcostroma paragrevilleae	Australia	Sarcostroma paragrevilleae strain CBS 114142 RNA polymerase II second largest subunit (RPB2) gene, partial cds	AUS
MH554858.1	Sarcostroma paragrevilleae	Australia	Sarcostroma paragrevilleae strain CBS 111981 RNA polymerase II second largest subunit (RPB2) gene, partial cds	AUS
MH554874.1	Sarcostroma proteae	Australia	Sarcostroma proteae strain CBS 114189 RNA polymerase II second largest subunit (RPB2) gene, partial cds	AUS
MH554862.1	Sarcostroma proteae	Australia	Sarcostroma proteae strain CBS 113610 RNA polymerase II second largest subunit (RPB2) gene, partial cds	AUS
MH554861.1	Sarcostroma proteae	Australia	Sarcostroma proteae strain CBS 113605 RNA polymerase II second largest subunit (RPB2) gene, partial cds	AUS
MH554859.1	Sarcostroma proteae	Australia	Sarcostroma proteae strain CBS 112001 RNA polymerase II second largest subunit (RPB2) gene, partial cds	AUS
MH555065.1	Sarcostroma restionis	Australia	Sarcostroma restionis strain CPC 29466 RNA polymerase II second largest subunit (RPB2) gene, partial cds	AUS
MH823112.1	Sarcostroma restionis	Australia: Western Australia	Sarcostroma restionis culture CPC:29466 DNA-directed RNA polymerase II second largest subunit (RPB2) gene, partial cds	AUS
MT375107.1	Satchmopsis brasiliensis	Australia: New South Wales	Satchmopsis brasiliensis strain CPC 35655 DNA-directed RNA polymerase II second largest subunit (rpb2) gene, partial cds	AUS
MF951660.1	Scolecostigmina mangiferae	Australia	Scolecostigmina mangiferae culture CBS:125467 DNA-directed RNA polymerase II second largest subunit (rpb2) gene, partial cds	AUS
MH554946.1	Seiridium eucalypti	Australia	Seiridium eucalypti strain CBS 343.97 RNA polymerase II second largest subunit (RPB2) gene, partial cds	AUS
MH108008.1	Setophaeosphaeria citricola	Australia	Setophaeosphaeria citricola culture CBS:143179 DNA-directed RNA polymerase II second largest subunit (RPB2) gene, partial cds	AUS
JX514149.1	Singerocybe clitocyboides	Australia	Singerocybe clitocyboides voucher HKAS:75453 DNA-directed RNA polymerase II second largest subunit (RPB2) gene, partial cds	AUS
KT291629.1	Sirenophila eos	Australia	Sirenophila eos isolate Caeos190 voucher Filson & Kondratyuk 20475 (CANB - holotype, PERTH, AQ, MEL, LD, KW - isotypes) RNA polymerase II second largest subunit (RPB2) gene, partial cds	AUS
JX155541.1	Smittium angustum	Australia	Smittium angustum strain AUS-126-30 RNA polymerase II second largest subunit (RPB2) gene, partial cds	AUS
JX155555.1	Smittium culicis	Australia	Smittium culicis strain AUS-62-6 RNA polymerase II second largest subunit (RPB2) gene, partial cds	AUS
JX155553.1	Smittium culicis	Australia	Smittium culicis strain 35-1-1 RNA polymerase II second largest subunit (RPB2) gene, partial cds	AUS
JX155550.1	Smittium culicis	Australia	Smittium culicis strain 12-1-3 RNA polymerase II second largest subunit (RPB2) gene, partial cds	AUS
JX155568.1	Smittium morbosum	Australia	Smittium morbosum strain AUS-X-1 RNA polymerase II second largest subunit (RPB2) gene, partial cds	AUS
JX155579.1	Smittium simulii	Australia	Smittium simulii strain 41-1-6 RNA polymerase II second largest subunit (RPB2) gene, partial cds	AUS
MF951673.1	Sonderhenia eucalyptorum	Australia: Tasmania	Sonderhenia eucalyptorum culture CBS:120220 DNA-directed RNA polymerase II second largest subunit (rpb2) gene, partial cds	AUS
KF902390.1	Sonderhenia eucalyptorum	Australia: Tasmania	Sonderhenia eucalyptorum culture CBS:120220 strain CBS 120220 RNA polymerase II second largest subunit (RPB2) gene, partial cds	AUS
MH108009.1	Sphaerellopsis paraphysata	Australia	Sphaerellopsis paraphysata culture CBS:143579 DNA-directed RNA polymerase II second largest subunit (RPB2) gene, partial cds	AUS
MG386147.1	Stagonospora lomandrae	Australia: New South Wales	Stagonospora lomandrae culture CBS:143447 DNA-directed RNA polymerase II second largest subunit (rpb2) gene, partial cds	AUS
MT018037.1	Stagonosporopsis ailanthicola	Australia	Stagonosporopsis ailanthicola strain CBS 140553 DNA-directed RNA polymerase II second largest subunit (RPB2) gene, partial cds	AUS
MT018014.1	Stagonosporopsis tanaceti	Australia	Stagonosporopsis tanaceti strain CBS 131485 DNA-directed RNA polymerase II second largest subunit (RPB2) gene, partial cds	AUS
MT018013.1	Stagonosporopsis tanaceti	Australia	Stagonosporopsis tanaceti strain CBS 131484 DNA-directed RNA polymerase II second largest subunit (RPB2) gene, partial cds	AUS
KF442591.1	Staninwardia suttonii	Australia	Staninwardia suttonii strain CBS 120061 RNA polymerase II subunit (RPB2) gene, partial cds	AUS
KF902392.1	Staninwardia suttonii	Australia	Staninwardia suttonii culture CBS:120061 strain CBS 120061 RNA polymerase II second largest subunit (RPB2) gene, partial cds	AUS
KY009907.1	Stemphylium vesicarium	Australia	Stemphylium vesicarium culture BRIP:65181 RNA polymerase II (RPB2) gene, partial cds	AUS
KF902403.1	Suberoteratosphaeria suberosa	Australia: New South Wales	Suberoteratosphaeria suberosa culture CPC:13090 RNA polymerase II second largest subunit (RPB2) gene, partial cds	AUS
KF902401.1	Suberoteratosphaeria suberosa	Australia: New South Wales	Suberoteratosphaeria suberosa culture CPC:13104 RNA polymerase II second largest subunit (RPB2) gene, partial cds	AUS
KF902400.1	Suberoteratosphaeria suberosa	Australia: New South Wales	Suberoteratosphaeria suberosa culture CPC:13111 RNA polymerase II second largest subunit (RPB2) gene, partial cds	AUS
KF902399.1	Suberoteratosphaeria suberosa	Australia: New South Wales	Suberoteratosphaeria suberosa culture CPC:13106 RNA polymerase II second largest subunit (RPB2) gene, partial cds	AUS
KF902398.1	Suberoteratosphaeria suberosa	Australia: New South Wales	Suberoteratosphaeria suberosa culture CPC:13091 RNA polymerase II second largest subunit (RPB2) gene, partial cds	AUS
KF902402.1	Suberoteratosphaeria xenosuberosa	Australia: Queensland	Suberoteratosphaeria xenosuberosa culture CBS:134747 strain CBS 134747 RNA polymerase II second largest subunit (RPB2) gene, partial cds	AUS
KU852292.1	Suillus fluryi	Australia: Sunshine, Ardoyne Street (N end), junction with Thyra Street, Victoria	Suillus fluryi voucher KM161819 DNA-directed RNA polymerase II subunit two (rpb2) gene, partial cds	AUS
KX950497.1	Superstratomyces flavomucosus	Australia	Superstratomyces flavomucosus strain DTO 305-C3 RNA polymerase II second largest subunit (RPB2) gene, partial cds	AUS
MK766368.1	Sutorius australiensis	Australia	Sutorius australiensis voucher NY:02072542 RNA polymerase II second largest subunit (RPB2) gene, partial cds	AUS
MK766367.1	Sutorius australiensis	Australia	Sutorius australiensis voucher NY:1194055 RNA polymerase II second largest subunit (RPB2) gene, partial cds	AUS
MG212652.1	Sutorius australiensis	Australia	Sutorius australiensis voucher REH9441 DNA-dependent RNA polymerase II second largest subunit (rpb2) gene, partial cds	AUS
MN969149.1	Talaromyces mimosinus	Australia	Talaromyces mimosinus strain CBS 659.80 RNA polymerase II second largest subunit (RPB2) gene, partial cds	AUS
MN969214.1	Talaromyces resedanus	Australia	Penicillium resedanum strain DTO 376-A7 RNA polymerase II second largest subunit (RPB2) gene, partial cds	AUS
MG926282.1	Tasmidella variabilis	Australia	Tasmidella variabilis isolate SE-525 RPB2 (RPB2) gene, partial cds	AUS
KT291664.1	Teloschistes sieberianus	Australia	Teloschistes sieberianus isolate Tsie423 voucher H.T. Lumbsch & H. Steimann (DUKE, A. Vezda exsicc.) RNA polymerase II second largest subunit (RPB2) gene, partial cds	AUS
KF902407.1	Teratosphaeria alcornii	Australia: New South Wales	Teratosphaeria alcornii culture CBS:121100 strain CBS 121100 RNA polymerase II second largest subunit (RPB2) gene, partial cds	AUS
KF902408.1	Teratosphaeria angophorae	Australia: New South Wales	Teratosphaeria angophorae culture CBS:120493 strain CBS 120493 RNA polymerase II second largest subunit (RPB2) gene, partial cds	AUS
KF902409.1	Teratosphaeria aurantia	Australia: Queensland	Teratosphaeria aurantia culture CBS:125243 strain CBS 125243 RNA polymerase II second largest subunit (RPB2) gene, partial cds	AUS
KF902411.1	Teratosphaeria australiensis	Australia	Teratosphaeria australiensis culture CBS:125244 strain CBS 125244 RNA polymerase II second largest subunit (RPB2) gene, partial cds	AUS
KF902410.1	Teratosphaeria australiensis	Australia: Western Australia	Teratosphaeria australiensis culture CBS:124580 strain CBS 124580 RNA polymerase II second largest subunit (RPB2) gene, partial cds	AUS
KX348100.1	Teratosphaeria biformis	Australia	Teratosphaeria biformis strain CBS 124578 RNA polymerase II second largest subunit (rpb2) gene, partial cds	AUS
KF902412.1	Teratosphaeria biformis	Australia: Queensland	Teratosphaeria biformis culture CBS:124578 strain CBS 124578 RNA polymerase II second largest subunit (RPB2) gene, partial cds	AUS
KF902413.1	Teratosphaeria blakelyi	Australia: New South Wales	Teratosphaeria blakelyi culture CBS:120089 strain CBS 120089 RNA polymerase II second largest subunit (RPB2) gene, partial cds	AUS
KF902414.1	Teratosphaeria callophylla	Australia: Western Australia	Teratosphaeria callophylla culture CBS:124584 strain CBS 124584 RNA polymerase II second largest subunit (RPB2) gene, partial cds	AUS
KF902416.1	Teratosphaeria complicata	Australia: Northern Territory	Teratosphaeria complicata culture CBS:125216 strain CBS 125216 RNA polymerase II second largest subunit (RPB2) gene, partial cds	AUS
KF902415.1	Teratosphaeria complicata	Australia: Northern Territory	Teratosphaeria complicata culture CPC:14535 RNA polymerase II second largest subunit (RPB2) gene, partial cds	AUS
KF902418.1	Teratosphaeria considenianae	Australia: New South Wales	Teratosphaeria considenianae culture CPC:14057 RNA polymerase II second largest subunit (RPB2) gene, partial cds	AUS
KF902417.1	Teratosphaeria considenianae	Australia: New South Wales	Teratosphaeria considenianae culture CPC:13032 RNA polymerase II second largest subunit (RPB2) gene, partial cds	AUS
KF937272.1	Teratosphaeria considenianae	Australia: New South Wales	Teratosphaeria considenianae culture CBS:120087 RNA polymerase II second largest subunit (RPB2) gene, partial cds	AUS
KF902419.1	Teratosphaeria corymbiae	Australia: New South Wales	Teratosphaeria corymbiae culture CBS:124988 strain CBS 124988 RNA polymerase II second largest subunit (RPB2) gene, partial cds	AUS
KF937273.1	Teratosphaeria corymbiae	Australia: New South Wales	Teratosphaeria corymbiae culture CBS:120496 RNA polymerase II second largest subunit (RPB2) gene, partial cds	AUS
MN556802.1	Teratosphaeria corymbiicola	Australia: New South Wales	Teratosphaeria corymbiicola culture CBS:146047 DNA-directed RNA polymerase II second largest subunit (RPB2) gene, partial cds	AUS
KF902405.1	Teratosphaeria crispata	Australia: New South Wales	Teratosphaeria crispata culture CBS:130523 strain CBS 130523 RNA polymerase II second largest subunit (RPB2) gene, partial cds	AUS
KF442576.1	Teratosphaeria cryptica	Australia	Teratosphaeria cryptica strain CBS 110975 RNA polymerase II subunit (RPB2) gene, partial cds	AUS
KF442573.1	Teratosphaeria cryptica	Australia	Teratosphaeria cryptica strain CPC 12424 RNA polymerase II subunit (RPB2) gene, partial cds	AUS
KF902425.1	Teratosphaeria cryptica	Australia: Victoria	Teratosphaeria cryptica culture CBS:110975 strain CBS 110975 RNA polymerase II second largest subunit (RPB2) gene, partial cds	AUS
KF902424.1	Teratosphaeria cryptica	Australia	Teratosphaeria cryptica culture CPC:13839 RNA polymerase II second largest subunit (RPB2) gene, partial cds	AUS
KF902423.1	Teratosphaeria cryptica	Australia: Victoria	Teratosphaeria cryptica culture CPC:12424 RNA polymerase II second largest subunit (RPB2) gene, partial cds	AUS
KF902422.1	Teratosphaeria cryptica	Australia: Tasmania	Teratosphaeria cryptica culture CBS:111679 strain CBS 111679 RNA polymerase II second largest subunit (RPB2) gene, partial cds	AUS
KF902421.1	Teratosphaeria cryptica	Australia: Tasmania	Teratosphaeria cryptica culture CPC:12559 RNA polymerase II second largest subunit (RPB2) gene, partial cds	AUS
KF902420.1	Teratosphaeria cryptica	Australia: Victoria	Teratosphaeria cryptica culture CPC:12415 RNA polymerase II second largest subunit (RPB2) gene, partial cds	AUS
KF902428.1	Teratosphaeria dimorpha	Australia: New South Wales	Teratosphaeria dimorpha culture CBS:124051 strain CBS 124051 RNA polymerase II second largest subunit (RPB2) gene, partial cds	AUS
KF937275.1	Teratosphaeria dimorpha	Australia: New South Wales	Teratosphaeria dimorpha culture CBS:120085 RNA polymerase II second largest subunit (RPB2) gene, partial cds	AUS
MK876491.1	Teratosphaeria dunnii	Australia: New South Wales	Teratosphaeria dunnii culture CBS:145548 DNA-directed RNA polymerase II second largest subunit (RPB2) gene, partial cds	AUS
KX348102.1	Teratosphaeria eucalypti	Australia	Teratosphaeria eucalypti strain CPC 12552 RNA polymerase II second largest subunit (rpb2) gene, partial cds	AUS
KF902429.1	Teratosphaeria eucalypti	Australia: Tasmania	Teratosphaeria eucalypti culture CPC:12552 RNA polymerase II second largest subunit (RPB2) gene, partial cds	AUS
KF902432.1	Teratosphaeria fimbriata	Australia	Teratosphaeria fimbriata culture CPC:13321 RNA polymerase II second largest subunit (RPB2) gene, partial cds	AUS
KF902431.1	Teratosphaeria fimbriata	Australia: Queensland	Teratosphaeria fimbriata culture CBS:120893 strain CBS 120893 RNA polymerase II second largest subunit (RPB2) gene, partial cds	AUS
KF902430.1	Teratosphaeria fimbriata	Australia: Queensland	Teratosphaeria fimbriata culture CBS:120736 strain CBS 120736 RNA polymerase II second largest subunit (RPB2) gene, partial cds	AUS
LT799766.1	Teratosphaeria fimbriata	Australia	Teratosphaeria fimbriata partial RPB2 gene for RNA polymerase II large subunit 2, strain CPC 13324	AUS
KF442597.1	Teratosphaeria foliensis	Australia	Teratosphaeria foliensis strain CBS 124581 RNA polymerase II subunit (RPB2) gene, partial cds	AUS
KF902435.1	Teratosphaeria foliensis	Australia: New South Wales	Teratosphaeria foliensis culture CBS:124581 strain CBS 124581 RNA polymerase II second largest subunit (RPB2) gene, partial cds	AUS
MK047548.1	Teratosphaeria gracilis	Australia: New South Wales	Teratosphaeria gracilis culture CBS:145090 DNA-directed RNA polymerase II second largest subunit (rpb2) gene, partial cds	AUS
MK876492.1	Teratosphaeria henryi	Australia: New South Wales	Teratosphaeria henryi culture CBS:145539 DNA-directed RNA polymerase II second largest subunit (RPB2) gene, partial cds	AUS
KF442590.1	Teratosphaeria majorizuluensis	Australia	Teratosphaeria majorizuluensis strain CBS 120040 RNA polymerase II subunit (RPB2) gene, partial cds	AUS
KF902443.1	Teratosphaeria majorizuluensis	Australia: New South Wales	Teratosphaeria majorizuluensis culture CBS:120040 strain CBS 120040 RNA polymerase II second largest subunit (RPB2) gene, partial cds	AUS
KF902444.1	Teratosphaeria mareebensis	Australia: Queensland	Teratosphaeria mareebensis culture CBS:129529 strain CBS 129529 RNA polymerase II second largest subunit (RPB2) gene, partial cds	AUS
KF937277.1	Teratosphaeria maxii	Australia: New South Wales	Teratosphaeria maxii culture CBS:112496 RNA polymerase II second largest subunit (RPB2) gene, partial cds	AUS
KF902445.1	Teratosphaeria mexicana	Australia: Western Australia	Teratosphaeria mexicana culture CBS:110502 strain CBS 110502 RNA polymerase II second largest subunit (RPB2) gene, partial cds	AUS
KF442598.1	Teratosphaeria micromaculata	Australia	Teratosphaeria micromaculata strain CBS 124582 RNA polymerase II subunit (RPB2) gene, partial cds	AUS
KF902446.1	Teratosphaeria micromaculata	Australia: Queensland	Teratosphaeria micromaculata culture CBS:124582 strain CBS 124582 RNA polymerase II second largest subunit (RPB2) gene, partial cds	AUS
KF442610.1	Teratosphaeria miniata	Australia	Teratosphaeria miniata strain CBS 125006 RNA polymerase II subunit (RPB2) gene, partial cds	AUS
KF902447.1	Teratosphaeria miniata	Australia: Northern Territory	Teratosphaeria miniata culture CBS:125006 strain CBS 125006 RNA polymerase II second largest subunit (RPB2) gene, partial cds	AUS
KF937279.1	Teratosphaeria miniata	Australia: Northern Territory	Teratosphaeria miniata culture CPC:14514 RNA polymerase II second largest subunit (RPB2) gene, partial cds	AUS
KX348104.1	Teratosphaeria molleriana	Australia	Teratosphaeria molleriana strain CBS 118359 RNA polymerase II second largest subunit (rpb2) gene, partial cds	AUS
KF902457.1	Teratosphaeria molleriana	Australia: Tasmania	Teratosphaeria molleriana culture CBS:117927 strain CBS 117927 RNA polymerase II second largest subunit (RPB2) gene, partial cds	AUS
KF902456.1	Teratosphaeria molleriana	Australia	Teratosphaeria molleriana culture CBS:117926 strain CBS 117926 RNA polymerase II second largest subunit (RPB2) gene, partial cds	AUS
KF902455.1	Teratosphaeria molleriana	Australia	Teratosphaeria molleriana culture CBS:117925 strain CBS 117925 RNA polymerase II second largest subunit (RPB2) gene, partial cds	AUS
KF902454.1	Teratosphaeria molleriana	Australia: Western Australia	Teratosphaeria molleriana culture CBS:110499 strain CBS 110499 RNA polymerase II second largest subunit (RPB2) gene, partial cds	AUS
KF902451.1	Teratosphaeria molleriana	Australia: Tasmania	Teratosphaeria molleriana culture CBS:118359 strain CBS 118359 RNA polymerase II second largest subunit (RPB2) gene, partial cds	AUS
KF902450.1	Teratosphaeria molleriana	Australia: Tasmania	Teratosphaeria molleriana culture CBS:117924 strain CBS 117924 RNA polymerase II second largest subunit (RPB2) gene, partial cds	AUS
KF902458.1	Teratosphaeria multiseptata	Australia: New South Wales	Teratosphaeria multiseptata culture CBS:121312 strain CBS 121312 RNA polymerase II second largest subunit (RPB2) gene, partial cds	AUS
KF442586.1	Teratosphaeria nubilosa	Australia	Teratosphaeria nubilosa strain CBS 116005 RNA polymerase II subunit (RPB2) gene, partial cds	AUS
KF902468.1	Teratosphaeria nubilosa	Australia	Teratosphaeria nubilosa culture CPC:13844 RNA polymerase II second largest subunit (RPB2) gene, partial cds	AUS
KF902467.1	Teratosphaeria nubilosa	Australia	Teratosphaeria nubilosa culture CPC:13828 RNA polymerase II second largest subunit (RPB2) gene, partial cds	AUS
KF902466.1	Teratosphaeria nubilosa	Australia	Teratosphaeria nubilosa culture CPC:13825 RNA polymerase II second largest subunit (RPB2) gene, partial cds	AUS
KF902460.1	Teratosphaeria nubilosa	Australia: Victoria	Teratosphaeria nubilosa culture CBS:116005 strain CBS 116005 RNA polymerase II second largest subunit (RPB2) gene, partial cds	AUS
KF902459.1	Teratosphaeria nubilosa	Australia	Teratosphaeria nubilosa culture CPC:13835 RNA polymerase II second largest subunit (RPB2) gene, partial cds	AUS
KF902469.1	Teratosphaeria ovata	Australia: Northern Territory	Teratosphaeria ovata culture CBS:124052 strain CBS 124052 RNA polymerase II second largest subunit (RPB2) gene, partial cds	AUS
KF902471.1	Teratosphaeria profusa	Australia	Teratosphaeria profusa culture CBS:125007 strain CBS 125007 RNA polymerase II second largest subunit (RPB2) gene, partial cds	AUS
KF937280.1	Teratosphaeria profusa	Australia	Teratosphaeria profusa culture CPC:12821 RNA polymerase II second largest subunit (RPB2) gene, partial cds	AUS
KF902343.1	Teratosphaeria pseudocryptica	Australia	Teratosphaeria pseudocryptica culture CPC:11264 RNA polymerase II second largest subunit (RPB2) gene, partial cds	AUS
KF252281.1	Teratosphaeria pseudoeucalypti	Australia	Teratosphaeria pseudoeucalypti strain CBS 124577 RNA polymerase II subunit (RPB2) gene, partial cds	AUS
KF902473.1	Teratosphaeria pseudoeucalypti	Australia: Queensland	Teratosphaeria pseudoeucalypti culture CBS:124577 strain CBS 124577 RNA polymerase II second largest subunit (RPB2) gene, partial cds	AUS
KF902475.1	Teratosphaeria pseudonubilosa	Australia	Teratosphaeria pseudonubilosa culture CPC:13833 RNA polymerase II second largest subunit (RPB2) gene, partial cds	AUS
KF902474.1	Teratosphaeria pseudonubilosa	Australia	Teratosphaeria pseudonubilosa culture CPC:13831 RNA polymerase II second largest subunit (RPB2) gene, partial cds	AUS
KF252232.1	Teratosphaeria readeriellophora	Australia	Teratosphaeria readeriellophora strain CPC 13106 RNA polymerase II subunit (RPB2) gene, partial cds	AUS
KF902381.1	Teratosphaeria readeriellophora	Australia	Readeriella readeriellophora culture CBS:120209 strain CBS 120209 RNA polymerase II second largest subunit (RPB2) gene, partial cds	AUS
KF902476.1	Teratosphaeria rubida	Australia: Western Australia	Teratosphaeria rubida culture CBS:124579 strain CBS 124579 RNA polymerase II second largest subunit (RPB2) gene, partial cds	AUS
MH327872.1	Teratosphaeria sieberi	Australia: New South Wales	Teratosphaeria sieberi culture CPC:32099 DNA-directed RNA polymerase II second largest subunit (rpb2) gene, partial cds	AUS
KF902490.1	Teratosphaeria syncarpiae	Australia: New South Wales	Teratosphaeria syncarpiae culture CBS:121160 strain CBS 121160 RNA polymerase II second largest subunit (RPB2) gene, partial cds	AUS
KF442599.1	Teratosphaeria tinarooa	Australia	Teratosphaeria tinara strain CBS 124583 RNA polymerase II subunit (RPB2) gene, partial cds	AUS
KF902491.1	Teratosphaeria tinarooa	Australia: Queensland	Teratosphaeria tinara culture CBS:124583 strain CBS 124583 RNA polymerase II second largest subunit (RPB2) gene, partial cds	AUS
KF937284.1	Teratosphaeria velox	Australia: Northern Territory	Teratosphaeria velox culture CBS:124061 RNA polymerase II second largest subunit (RPB2) gene, partial cds	AUS
KF902496.1	Teratosphaeria viscida	Australia: Queensland	Teratosphaeria viscida culture CBS:124992 strain CBS 124992 RNA polymerase II second largest subunit (RPB2) gene, partial cds	AUS
KF902477.1	Teratosphaeriaceae sp. CPC 13680	Australia	Teratosphaeriaceae sp. CPC 13680 culture CPC:13680 RNA polymerase II second largest subunit (RPB2) gene, partial cds	AUS
JX465344.1	Thelotrema aff. porinaceum THPO1260	Australia	Thelotrema aff. porinaceum THPO1260 strain Lumbsch19151zb(F) RNA polymerase II second largest subunit (RPB2) gene, partial cds	AUS
JX465348.1	Thelotrema aff. subtile THSU1608	Australia	Thelotrema aff. subtile THSU1608 strain Mangold3e RNA polymerase II second largest subunit (RPB2) gene, partial cds	AUS
JF828955.1	Thelotrema bicinctulum	Australia	Thelotrema bicinctulum RNA polymerase II subunit (RPB2) gene, partial sequence	AUS
JX465341.1	Thelotrema nureliyum	Australia	Thelotrema nureliyum strain Lumbsch19123j(F) RNA polymerase II second largest subunit (RPB2) gene, partial cds	AUS
JF828956.1	Thelotrema porinaceum	Australia	Thelotrema porinaceum RNA polymerase II subunit (RPB2) gene, partial sequence	AUS
JX465343.1	Thelotrema porinaceum	Australia	Thelotrema porinaceum strain Lumbsch19108d(F) RNA polymerase II second largest subunit (RPB2) gene, partial cds	AUS
MN162605.1	Thyrinula eucalypti	Australia: QLD	Thyrinula eucalypti culture CPC:12986 DNA-directed RNA polymerase II second largest subunit (RPB2) gene, partial cds	AUS
MN162610.1	Thyrinula eucalyptina	Australia: NSW	Thyrinula eucalyptina culture CPC:35843 DNA-directed RNA polymerase II second largest subunit (RPB2) gene, partial cds	AUS
MN162609.1	Thyrinula eucalyptina	Australia: NSW	Thyrinula eucalyptina culture CPC:32229 DNA-directed RNA polymerase II second largest subunit (RPB2) gene, partial cds	AUS
MN162608.1	Thyrinula eucalyptina	Australia: TAS	Thyrinula eucalyptina culture CPC:13748 DNA-directed RNA polymerase II second largest subunit (RPB2) gene, partial cds	AUS
MN162607.1	Thyrinula eucalyptina	Australia: VIC	Thyrinula eucalyptina culture CPC:12981 DNA-directed RNA polymerase II second largest subunit (RPB2) gene, partial cds	AUS
MN162606.1	Thyrinula eucalyptina	Australia: NSW	Thyrinula eucalyptina culture CPC:12976 DNA-directed RNA polymerase II second largest subunit (RPB2) gene, partial cds	AUS
KX464082.1	Tiarosporella sp. CBS 109699	Australia	Tiarosporella sp. CBS 109699 culture-collection CBS:109699 DNA-directed RNA polymerase II second largest subunit (RPB2) gene, partial cds	AUS
EU257596.1	Tilletia caries	Australia	Tilletia caries voucher WSP 71304 RPB2-primer-amplified sequence	AUS
EU257606.1	Tilletia laevis	Australia	Tilletia laevis voucher WSP 71302 RPB2-primer-amplified sequence	AUS
EU257615.1	Tilletia trabuti	Australia	Tilletia trabuti voucher VPRI 32106 RPB2-primer-amplified sequence	AUS
EU257620.1	Tilletia vankyi	Australia	Tilletia vankyi voucher WSP 71266 RPB2-primer-amplified sequence	AUS
KF875515.1	Topeliopsis acutispora	Australia	Topeliopsis acutispora isolate CHAR218 RNA polymerase II second largest subunit (RPB2) gene, partial cds	AUS
KF875516.1	Topeliopsis decorticans	Australia	Topeliopsis decorticans isolate CHAR219 RNA polymerase II second largest subunit (RPB2) gene, partial cds	AUS
KC020285.1	Topeliopsis decorticans	Australia	Topeliopsis decorticans voucher TOPDEC1614 RNA polymerase II second largest subunit (RPB2) gene, partial cds	AUS
JF828957.1	Topeliopsis muscigena	Australia	Topeliopsis muscigena RNA polymerase II subunit (RPB2) gene, partial sequence	AUS
LT799767.1	Toxicocladosporium banksiae	Australia	Toxicocladosporium banksiae partial RPB2 gene for RNA polymerase II large subunit 2, strain CPC 17280	AUS
LT799785.1	Toxicocladosporium posoqueriae	Australia	Toxicocladosporium posoqueriae partial RPB2 gene for RNA polymerase II large subunit 2, strain CPC 19305	AUS
JN645136.1	Trametes coccinea	Australia	Pycnoporus coccineus culture-collection MUCL:38525 RNA polymerase II second largest subunit (RPB2) gene, partial cds	AUS
KR017540.1	Trapeliopsis colensoi	Australia: Tasmania, Cradle Mtn Lake	Trapeliopsis colensoi isolate CP1033 RNA polymerase II second largest subunit (RPB2) gene, partial cds	AUS
KJ842204.1	Trichoderma melanomagnum	Australia	Trichoderma melanomagnum culture-collection DAOM:232836 RNA polymerase II subunit B2 (RPB2) gene, partial cds	AUS
EU241498.1	Trichoderma nothescens	Australia	Trichoderma viridescens strain GJS 99-142 RNA polymerase II subunit (RPB2) gene, partial cds	AUS
EU241497.1	Trichoderma nothescens	Australia	Trichoderma viridescens strain GJS 99-86 RNA polymerase II subunit (RPB2) gene, partial cds	AUS
KJ842158.1	Trichoderma parapiluliferum	Australia	Trichoderma parapiluliferum strain CBS 112264 culture-collection CBS:112264 RNA polymerase II subunit B2 (RPB2) gene, partial cds	AUS
JN175536.1	Trichoderma pseudokoningii	Australia	Trichoderma pseudokoningii strain GJS 99-149 RNA polymerase B subunit II (RPB2) gene, partial cds	AUS
JN175535.1	Trichoderma pseudokoningii	Australia	Trichoderma pseudokoningii strain GJS NS 19 RNA polymerase B subunit II (RPB2) gene, partial cds	AUS
KJ842214.1	Trichoderma pseudokoningii	Australia	Trichoderma pseudokoningii culture-collection DAOM:167678 RNA polymerase II subunit B2 (RPB2) gene, partial cds	AUS
KJ842137.1	Trichoderma sp. 273	Australia	Trichoderma sp. 273 RNA polymerase II subunit B2 (RPB2) gene, partial cds	AUS
KJ842134.1	Trichoderma sp. 538	Australia	Trichoderma sp. 538 RNA polymerase II subunit B2 (RPB2) gene, partial cds	AUS
FJ442702.1	Trichoderma sp. GJS 99-127	Australia	Trichoderma sp. GJS 99-127 RNA polymerase II subunit (RPB2) gene, partial cds	AUS
KU139016.1	Tricholoma sp. PBM3168	Australia: New South Wales, Morton National Park, Fitzroy falls, Tablelands area, 17 km west of Kangaroo Valley	Tricholoma sp. PBM3168 RNA polymerase II subunit RPB2 (rpb2) gene, partial cds	AUS
MH618218.1	Tubaria sp. NLB689	Australia: Western Australia	Tubaria sp. NLB689 strain NLB689 (PERTH) second largest subunit RNA polymerase II (rpb2) gene, partial cds	AUS
MH618217.1	Tubaria sp. PBM3355	Australia: Tasmania, Lower Kermandie	Tubaria sp. PBM3355 second largest subunit RNA polymerase II (rpb2) gene, partial cds	AUS
MH618216.1	Tubaria sp. PBM3431	Australia: Tasmania, Mt. Field National Park, start of track to Lady Barron Falls	Tubaria sp. PBM3431 second largest subunit RNA polymerase II (rpb2) gene, partial cds	AUS
MK442686.1	Turquoiseomyces eucalypti	Australia: New South Wales	Turquoiseomyces eucalypti culture CBS:145126 RNA polymerase II second largest subunit (RPB2) gene, partial cds	AUS
KF442593.1	Uwebraunia australiensis	Australia	Uwebraunia australiensis strain CBS 120729 RNA polymerase II subunit (RPB2) gene, partial cds	AUS
KX348105.1	Uwebraunia australiensis	Australia	Uwebraunia australiensis strain CBS 120729 RNA polymerase II second largest subunit (rpb2) gene, partial cds	AUS
LT799791.1	Uwebraunia australiensis	Australia	Uwebraunia australiensis partial RPB2 gene for RNA polymerase II large subunit 2, strain CPC 13282	AUS
KJ564339.1	Uwebraunia australiensis	Australia	Uwebraunia australiensis strain CBS 120729 RNA polymerase II second largest subunit (RPB2) gene, partial cds	AUS
KF252242.1	Uwebraunia communis	Australia	Uwebraunia communis strain CPC 12397 RNA polymerase II subunit (RPB2) gene, partial cds	AUS
KF252163.1	Uwebraunia communis	Australia	Uwebraunia communis strain CPC 12920 RNA polymerase II subunit (RPB2) gene, partial cds	AUS
KX348106.1	Uwebraunia communis	Australia	Uwebraunia commune strain CPC 12397 RNA polymerase II second largest subunit (rpb2) gene, partial cds	AUS
LT799792.1	Uwebraunia dekkeri	Australia	Uwebraunia dekkeri partial RPB2 gene for RNA polymerase II large subunit 2, strain CPC 13264	AUS
KJ564340.1	Uwebraunia dekkeri	Australia	Uwebraunia dekkeri strain CPC 13264 RNA polymerase II second largest subunit (RPB2) gene, partial cds	AUS
KF875518.1	Wirthiotrema glaucopallens	Australia	Wirthiotrema glaucopallens isolate CHAR223 RNA polymerase II second largest subunit (RPB2) gene, partial cds	AUS
KM232333.1	Xenogliocladiopsis cypellocarpae	Australia	Xenogliocladiopsis cypellocarpae strain CPC 17153 RNA polymerase II second largest subunit (rpb2) gene, partial cds	AUS
KM232332.1	Xenogliocladiopsis cypellocarpae	Australia	Xenogliocladiopsis cypellocarpae strain CBS 133814 RNA polymerase II second largest subunit (rpb2) gene, partial cds	AUS
MG386140.1	Xenopassalora petrophiles	Australia: New South Wales	Xenopassalora petrophiles culture CBS:143180 DNA-directed RNA polymerase II second largest subunit (rpb2) gene, partial cds	AUS
JX155604.1	Zancudomyces culisetae	Australia	Zancudomyces culisetae strain AUS-2-8 RNA polymerase II second largest subunit (RPB2) gene, partial cds	AUS
MK047536.1	Zasmidium corymbiae	Australia: New South Wales	Zasmidium corymbiae culture CBS:145049 DNA-directed RNA polymerase II second largest subunit (rpb2) gene, partial cds	AUS
MK047535.1	Zasmidium corymbiae	Australia: New South Wales	Zasmidium corymbiae culture CBS:145048 DNA-directed RNA polymerase II second largest subunit (rpb2) gene, partial cds	AUS
[truncated: 29,911 more rows]
