# Supplementary material for: The contribution of tropical long-term studies to mycology
Source: IMA Fungus. 2024 Nov 11;15:35. doi: 10.1186/s43008-024-00166-5 (PMC11552369; doi:10.1186/s43008-024-00166-5)
Supplement: Supplementary file 7 — Additional file 7. Provides genome data from NCBI used to create Fig. 3. [file 43008_2024_166_MOESM7_ESM.csv]

species	bioproject	country_code
Acaulopage tetraceros	SAMN10060497	USA
Aciculoconidium aculeatum	SAMN08343410	USA
Acidomyces sp. 'richmondensis'	SAMN02799239	USA
Actinomucor elegans	SAMD00028366	JPN
Aeminium ludgeri	SAMN10868988	PRT
Agaricales sp. HM26-F1	SAMN07187488	CHN
Agaricus bisporus	SAMN11284169	CHN
Agonis flexuosa	SAMEA6153110	AUS
Agrocybe cylindracea	SAMN09010627	CHN
Akanthomyces lecanii	SAMN04516662	MEX
Albatrellus ellisii	SAMN09010628	CHN
Albatrellus sp. MG142	SAMN09010629	CHN
Albophoma yamanashiensis	SAMD00028762	JPN
Alectoria sarmentosa	SAMN13222678	SWE
Alloascoidea hylecoeti	SAMD00036790	JPN
Alternaria alternata	SAMN11998197	IND
Alternaria arborescens	SAMN13878901	USA
Alternaria atra	SAMN10078279	USA
Alternaria brassicae	SAMN11096737	IND
Alternaria brassicicola	SAMN08032350	FRA
Alternaria burnsii	SAMN13783390	IND
Alternaria consortialis	SAMD00028334	JPN
Alternaria gansuensis	SAMN12854558	CHN
Alternaria solani	SAMN07257268	NLD
Alternaria sp. MG1	SAMN07980999	CHN
Amanita bisporigera	SAMN05591108	USA
Amanita brunnescens	SAMN02603359	USA
Amanita inopinata	SAMN02603361	GBR
Amanita jacksonii TRTC168611	SAMN02981569	CAN
Amanita muscaria var. guessowii	SAMN02603355	USA
Amanita phalloides	SAMN05591370	USA
Amanita polypyramis	SAMN02603360	USA
Amanita pseudoporphyria	SAMN09010630	CHN
Amauroascus niger	SAMN03741936	NER
Ambrosiella xylebori	SAMN07414043	CIV
Ambrosiozyma ambrosiae	SAMN08343443	USA
Ambrosiozyma kashinagicola	SAMD00028327	JPN
Ambrosiozyma monospora	SAMD00028397	JPN
Ambrosiozyma oregonensis	SAMN08343361	USA
Ambrosiozyma philentoma	SAMN08343360	USA
Ambrosiozyma pseudovanderkliftii	SAMN08343337	USA
Ambrosiozyma sp. 'maleeae'	SAMN08343338	USA
Ambrosiozyma vanderkliftii	SAMN08343441	USA
Amesia nigricolor	SAMN11310437	CHN
Amorphotheca resinae	SAMN03284724	CHN
Amphiamblys sp. WSBS2006	SAMN04998954	RUS
Amphirosellinia nigrospora	SAMN10744074	KOR
Amylostereum areolatum	SAMN10716400	CHN
Annulohypoxylon stygium	SAMN08625102	CHN
Antarctomyces pellizariae	SAMN12924235	ATA
Anthracocystis panici-leucophaei	SAMN15629615	BRA
Antonospora locustae	SAMN06016424	CHN
Apiotrichum akiyoshidainum	SAMN08287212	ARG
Apiotrichum brassicae	SAMD00028416	JPN
Apiotrichum domesticum	SAMD00028323	JPN
Apiotrichum gamsii	SAMD00028424	JPN
Apiotrichum gracile	SAMD00028425	JPN
Apiotrichum laibachii	SAMD00031921	JPN
Apiotrichum montevideense	SAMD00027179	JPN
Apiotrichum mycotoxinovorans	SAMN14277907	CHN
Apiotrichum porosum	SAMN10458770	DEU
Apiotrichum veenhuisii	SAMD00031909	JPN
Apophysomyces variabilis	SAMN06603527	IND
Aquanectria penicillioides	SAMN08769082	KOR
Arachnopeziza araneosa	SAMN09907757	NZL
Armillaria borealis	SAMN13920850	RUS
Armillaria fuscipes	SAMN04567728	ZAF
Armillaria gallica	SAMN12630604	CHN
Armillaria luteovirens	SAMN10425398	CHN
Arthonia radiata	SAMN08462631	BEL
Arthrinium malaysianum	SAMN09760231	IND
Arthrinium phaeospermum	SAMN10076534	CHN
Arthrobotrys entomopaga	SAMN03653092	AUS
Arthrobotrys oligospora	SAMN10976819	TWN
Arthrocladium fulminans	SAMN09808970	DEU
Arthroderma benhamiae CBS 112371	SAMN05163190	CHE
Articulospora tetracladia	SAMN08769848	KOR
Aschersonia aleyrodis RCEF 2490	SAMN04908325	CHN
Aschersonia badia	SAMN02711855	IND
Ascochyta fabae	SAMN10461896	AUS
Ascochyta koolunga	SAMN10465101	AUS
Ascochyta lentis	SAMN10613129	AUS
Ascochyta rabiei	SAMN09269813	AUS
Ascochyta viciae	SAMN10462183	AUS
Ascochyta viciae-villosae	SAMN10462184	AUS
Ascocoryne sarcoides NRRL 50072	SAMN02981401	CHL
Ascoidea asiatica	SAMD00031916	JPN
Ascosphaera apis ARSEF 7405	SAMN04908326	USA
Aspergillus aff. floccosus IMV 01167	SAMN06076679	UKR
Aspergillus amoenus	SAMN11259652	COL
Aspergillus arachidicola	SAMN06890692	ARG
Aspergillus awamori var. piceus	SAMD00028348	JPN
Aspergillus bombycis	SAMN04942831	JPN
Aspergillus calidoustus	SAMEA3134252	DEU
Aspergillus cejpii	SAMN11104596	CHN
Aspergillus chevalieri	SAMD00028386	JPN
Aspergillus cristatus	SAMN03278705	CHN
Aspergillus felis	SAMN14939804	PRT
Aspergillus fijiensis CBS 313.89	SAMN05660285	FJI
Aspergillus fischeri	SAMN12721703	DNK
Aspergillus flavus	SAMN04007137	USA
Aspergillus floridensis	SAMN12838280	FRA
Aspergillus fumigatus	SAMN07177964	CAN
Aspergillus hancockii	SAMN05375032	AUS
Aspergillus hiratsukae	SAMN14933811	ESP
Aspergillus incahuasiensis	SAMN10280326	CHL
Aspergillus latus	SAMN11615380	BEL
Aspergillus lentulus	SAMD00166939	JPN
Aspergillus luchuensis	SAMD00046550	JPN
Aspergillus mulundensis	SAMN07195632	BGD
Aspergillus neoellipticus	SAMN08917665	USA
Aspergillus neoniger CBS 115656	SAMN05660318	NER
Aspergillus nidulans	SAMN13939704	BEL
Aspergillus niger	SAMN06173324	USA
Aspergillus nomiae	SAMEA3138898	MYS
Aspergillus ochraceoroseus	SAMN03339586	CIV
Aspergillus ochraceus	SAMN11458492	CHN
Aspergillus olivimuriae	SAMN10279383	ITA
Aspergillus oryzae	SAMN15080648	KOR
Aspergillus parasiticus	SAMN04013376	USA
Aspergillus persii	SAMN06272962	KOR
Aspergillus quadrilineatus	SAMN14546090	USA
Aspergillus rambellii	SAMN03339590	CIV
Aspergillus sclerotialis	SAMN06279797	FRA
Aspergillus sclerotioniger CBS 115572	SAMN05661070	NER
Aspergillus sojae	SAMN10844115	KOR
Aspergillus sp. CLMG-2019a	SAMN10782537	AUS
Aspergillus sp. HF37	SAMN06341106	AUT
Aspergillus sp. MA 6037	SAMN08819844	AUT
Aspergillus sp. MA 6041	SAMN08819846	AUT
Aspergillus sp. Z5	SAMN03759630	CHN
Aspergillus spinulosporus	SAMN09654975	ARG
Aspergillus sydowii	SAMN12871620	IND
Aspergillus tamarii	SAMN11259648	COL
Aspergillus terreus	SAMD00185304	JPN
Aspergillus thermomutatus	SAMN07177963	CAN
Aspergillus tritici	SAMN11259650	COL
Aspergillus tubingensis	SAMD00216538	JPN
Aspergillus turcosus	SAMN07177609	CAN
Aspergillus udagawae	SAMD00166938	BRA
Aspergillus unguis	SAMN09388360	IND
Aspergillus ustus	SAMN02869649	CHN
Aspergillus viridinutans	SAMN10698884	AUS
Aspergillus welwitschiae	SAMN08607663	BRA
Aspergillus westerdijkiae	SAMN04102812	ZAF
Athelia sp. TMB	SAMN15352002	USA
Atkinsonella texensis	SAMN03572219	USA
Aureobasidium melanogenum	SAMN06349753	CHN
Aureobasidium pullulans	SAMN10031603	ARG
Aureobasidium sp. FSWF8-4	SAMN06046786	DEU
Aureobasidium sp. P6	SAMN10523196	CHN
Auricularia cornea	SAMN10390396	CHN
Auricularia heimuer	SAMN06718193	CHN
Auricularia polytricha	SAMN09010632	CHN
Austropuccinia psidii	SAMN09635590	ZAF
Baeospora myosura	SAMEA3267761	GBR
Barnettozyma californica	SAMN08915541	IRL
Barnettozyma hawaiiensis	SAMN08343335	USA
Barnettozyma populi	SAMN08343334	USA
Barnettozyma pratensis	SAMN08343333	USA
Barnettozyma salicaria	SAMN08343332	USA
Basidioascus undulatus	SAMN02782299	CAN
Basipetospora chlamydospora	SAMD00028371	JPN
Batrachochytrium dendrobatidis	SAMN09725999	NZL
Batrachochytrium salamandrivorans	SAMN04485880	NLD
Beauveria bassiana	SAMN13227820	CHN
Beauveria pseudobassiana	SAMN04531306	CHN
Beauveria rudraprayagi	SAMN02711857	IND
Beauveria sp. IMV 00265	SAMN06076681	UKR
Beverwykella pulmonaria	SAMD00028363	JPN
Bifiguratus adelaidae	SAMN06270744	USA
Bipolaris cookei	SAMN07526080	USA
Bipolaris oryzae	SAMN04271605	USA
Bipolaris papendorfii	SAMN03273926	MYS
Bipolaris sorokiniana	SAMN05928351	AUS
Blastobotrys americana	SAMN08343398	USA
Blastobotrys mokoenaii	SAMN08343399	USA
Blastobotrys muscicola	SAMN08343400	USA
Blastobotrys niveus	SAMN08343401	USA
Blastobotrys peoriensis	SAMN08343402	USA
Blastobotrys proliferans	SAMN08343403	USA
Blastobotrys raffinosifermentans	SAMN08343404	USA
Blastobotrys serpentis	SAMN08343405	USA
Blastomyces emzantsi	SAMN08919241	ZAF
Blastomyces parvus	SAMN02854802	USA
Blastomyces percursus	SAMN08919238	ZAF
Blumeria graminis f. sp. hordei	SAMEA104357859	JPN
Blumeriella jaapii	SAMN12730768	USA
Boletus bicolor	SAMN09010633	CHN
Boletus edulis	SAMN10865816	CZE
Boletus sp. MG55	SAMN09010639	CHN
Boletus sp. MG95	SAMN09010640	CHN
Boletus speciosus	SAMN09010641	CHN
Bondarzewia mesenterica	SAMN10888637	DEU
Botryosphaeria dothidea	SAMN10578732	CHN
Botryosphaeria kuwatsukai	SAMN07360886	CHN
Botryotinia calthae	SAMN07604183	CAN
Botryotinia convoluta	SAMN07604184	USA
Botryotinia fuckeliana	SAMN01910430	USA
Botryotinia globosa	SAMN10219763	BEL
Botryotinia narcissicola	SAMN07604188	CAN
Botryotinia squamosa	SAMN10219766	NLD
Botryozyma nematodophila	SAMN08343409	USA
Botrytis aclada	SAMN10219759	NLD
Botrytis byssoidea	SAMN10219760	USA
Botrytis cinerea T4	SAMN02981443	FRA
Botrytis deweyae	SAMN10219761	GBR
Botrytis elliptica	SAMN07604185	NLD
Botrytis fabae	SAMN10412280	AUS
Botrytis fragariae	SAMN14689424	USA
Botrytis galanthina	SAMN07604186	NLD
Botrytis hyacinthi	SAMN07604187	NLD
Botrytis paeoniae	SAMN07604189	NLD
Botrytis porri	SAMN07604190	BEL
Botrytis sinoallii	SAMN10219765	CHN
Botrytis tulipae	SAMN07604191	NLD
Brettanomyces anomalus	SAMN03486993	BEL
Brettanomyces bruxellensis	SAMN14513465	AUS
Brettanomyces custersianus	SAMN13421997	NLD
Brettanomyces naardenensis	SAMEA5150282	ZAF
Brettanomyces nanus	SAMN12257692	SWE
Bullera alba	SAMD00028405	JPN
Butyriboletus roseoflavus	SAMN09010643	CHN
Byssochlamys nivea	SAMN08996309	USA
Byssochlamys sp. AF001	SAMN08235907	USA
Byssochlamys sp. BYSS01	SAMN07234396	USA
Byssochlamys sp. IMV 00045	SAMN06076683	UKR
Byssochlamys spectabilis	SAMN10127184	CHN
Caenorhabditis elegans	SAMN00779735	CPV
Cairneyella variabilis	SAMN04263868	AUS
Calcarisporium arbuscula	SAMN12868444	USA
Caloboletus calopus	SAMN09010635	CHN
Calocybe gambosa	SAMEA3267769	GBR
Calonectria aciculata	SAMN12647418	CHN
Calonectria crousiana	SAMN12647419	CHN
Calonectria fujianensis	SAMN12647420	CHN
Calonectria henricotiae	SAMN07976783	BEL
Calonectria honghensis	SAMN12647421	CHN
Calonectria ilicicola	SAMN15903711	CHN
Calonectria leucothoes	SAMN06459558	USA
Calonectria naviculata	SAMN06460035	BRA
Calonectria pseudonaviculata	SAMN07977023	USA
Calonectria pseudoturangicola	SAMN12647422	CHN
Calycina herbarum	SAMN04158973	FRA
Candida albicans	SAMN06854471	USA
Candida apicola	SAMN03431278	MEX
Candida ascalaphidarum	SAMN08343251	USA
Candida athensensis	SAMN08343417	USA
Candida auris	SAMN12083544	CHN
Candida blattae	SAMN08343314	USA
Candida boidinii	SAMN06191616	BRA
Candida corydali	SAMN08343348	USA
Candida dubliniensis	SAMN02593544	GBR
Candida duobushaemulonii	SAMN08161465	USA
Candida ethanolica M2	SAMN05013729	MYS
Candida fragi	SAMN08343317	USA
Candida freyschussii	SAMN08343355	USA
Candida glabrata	SAMN06854472	USA
Candida golubevii	SAMN08343250	USA
Candida gorgasii	SAMN08343249	USA
Candida gotoi	SAMN08343289	USA
Candida haemuloni	SAMN12045893	CHN
Candida hawaiiana	SAMN08343258	USA
Candida heveicola	SAMN08343277	USA
Candida hispaniensis	SAMN08343312	USA
Candida incommunis	SAMN08343329	USA
Candida intermedia	SAMEA4029009	PRT
Candida ipomoeae	SAMN04516227	CRI
Candida kuoi	SAMN07511551	USA
Candida maltosa Xu316	SAMN02981501	CHN
Candida montana	SAMN08343339	USA
Candida mycetangii	SAMN08343284	USA
Candida orba	SAMN08343294	USA
Candida oregonensis	SAMN08343350	USA
Candida orthopsilosis AY2	SAMN02981454	MYS
Candida parapsilosis	SAMN11792395	USA
Candida ponderosae	SAMN08343327	USA
Candida pseudohaemulonii	SAMN07956206	MYS
Candida ratchasimensis	SAMN07511548	USA
Candida restingae	SAMN08343411	USA
Candida rhagii	SAMN08343290	USA
Candida riodocensis	SAMN07511550	USA
Candida sake	SAMN08563950	KOR
Candida schatavii	SAMN08343413	USA
Candida sojae	SAMN04192112	BRA
Candida sorbophila	SAMN06765614	KOR
Candida sorbosivorans	SAMN07511544	USA
Candida sorboxylosa	SAMD00028330	JPN
Candida sp. JCM 15000	SAMD00028697	JPN
Candida stellimalicola	SAMN08343435	USA
Candida succiphila	SAMD00028339	JPN
Candida tammaniensis	SAMN08343253	USA
Candida theae	SAMN14667422	SGP
Candida torresii	SAMN07689086	AUS
Candida tropicalis	SAMN08225153	GBR
Candida vaccinii	SAMN07511546	USA
Candida vartiovaarae	SAMN08343283	USA
Candida versatilis	SAMN03466599	CHN
Candida wancherniae	SAMN08343252	USA
Cantharellus appalachiensis	SAMN09010644	CHN
Cantharellus cibarius	SAMN09010645	CHN
Cantharellus cinnabarinus	SAMN09010646	CHN
Cantharellus lutescens	SAMN09010650	CHN
Capniomyces stellatus	SAMN04558131	USA
CBS 102226	SAMN02567659	BRA
Cephaloascus albidus	SAMN08343347	USA
Cephaloascus fragrans	SAMN08343346	USA
Cerataphis brasiliensis yeast-like symbiont	SAMN02981500	USA
Ceratobasidium theobromae	SAMN10993801	MYS
Ceratocystiopsis brevicomis	SAMN07414044	USA
Ceratocystiopsis minuta	SAMN05230112	AUT
Ceratocystis adiposa	SAMN04889865	JPN
Ceratocystis cacaofunesta	SAMN07821344	BRA
Ceratocystis eucalypticola	SAMN04019022	ZAF
Ceratocystis fagacearum	SAMN05752769	USA
Ceratocystis fimbriata	SAMN12358643	BRA
Ceratocystis harringtonii	SAMN05752768	NLD
Ceratocystis manginecans	SAMN12158252	IDN
Ceratocystis moniliformis	SAMN02743538	ZAF
Ceratocystis omanensis	SAMN03102404	OMN
Ceratocystis platani	SAMN03418558	ITA
Ceratocystis smalleyi	SAMN06850268	USA
Cercospora berteroae	SAMN08288628	OMN
Cercospora beticola	SAMN07783794	USA
Cercospora brassicicola	SAMN14395395	IND
Cercospora canescens BHU	SAMN02981488	IND
Cercospora cf. flagellaris	SAMN10387378	USA
Cercospora cf. sigesbeckiae	SAMN07311370	USA
Cercospora citrullina	SAMN14395396	IND
Cercospora kikuchii	SAMN12572687	ARG
Cercospora nicotianae	SAMN08348397	IDN
Cercospora sesami	SAMN14395398	IND
Cercospora sojina	SAMN10531911	CHN
Cercospora zeina	SAMN06067857	ZMB
Cetradonia linearis	SAMN09386783	USA
Chaetomium cochlioides	SAMN04432217	CZE
Chaetomium thermophilum var. dissitum	SAMN13569812	SVK
Chaetosphaerella phaeostroma	SAMN13564651	USA
Chalaropsis thielavioides	SAMD00028349	JPN
Chiua virens	SAMN09010715	CHN
Chlorencoelia torta	SAMN09907751	NZL
Chlorociboria aeruginascens	SAMN06706673	AUT
Chroogomphus rutilus	SAMN09010647	CHN
Chrysoporthe austroafricana	SAMN03105788	ZAF
Chrysoporthe cubensis	SAMN04018869	COL
Chrysoporthe deuterocubensis	SAMN03994011	IDN
Chrysosporium tropicum	SAMN15800566	SLB
Chytriomyces confervae	SAMN08987275	CAN
Ciboria shiraiana	SAMN12340802	CHN
Ciborinia camelliae	SAMN03840770	NZL
Citeromyces hawaiiensis	SAMN08343359	USA
Citeromyces matritensis	SAMN08343442	USA
Citeromyces siamensis	SAMN08343358	USA
Cladobotryum protrusum	SAMN07620676	CHN
Cladonia macilenta KoLRI003786	SAMN02981551	CHN
Cladonia metacorallifera KoLRI002260	SAMN02981562	KOR
Cladonia rangiferina	SAMN08016926	USA
Cladonia uncialis	SAMN05900997	CAN
Cladophialophora carrionii	SAMN03782125	BRA
Cladophialophora immunda	SAMN03142510	NLD
Cladosporiaceae sp. IMV 00236	SAMN06076682	UKR
Cladosporium cladosporioides	SAMN07420618	KOR
Cladosporium phlei	SAMN09095778	JPN
Cladosporium sp. SL-16	SAMN07828189	CHN
Cladosporium sp. TM138-S3	SAMN14329494	ESP
Cladosporium sphaerospermum	SAMN02717006	MYS
Cladosporium trichoides	SAMN02567658	USA
Clarireedia jacksonii	SAMN03792991	CAN
Clarireedia monteithiana	SAMN03792989	USA
Clarireedia sp. CPB17	SAMN03792986	GBR
Clarireedia sp. SE16F4	SAMN03792990	GBR
Clavaria fumosa	SAMEA3267766	GBR
Clavariopsis aquatica	SAMN14290161	DEU
Claviceps aff. purpurea	SAMN08800200	CAN
Claviceps arundinis	SAMN08798359	CZE
Claviceps cf. purpurea	SAMN08800226	CAN
Claviceps humidiphila	SAMN08798355	DEU
Claviceps paspali	SAMN14598608	URY
Claviceps purpurea	SAMN08797627	CAN
Claviceps spartinae	SAMN08798202	CAN
Clavispora fructus	SAMN08343349	USA
Clavispora lusitaniae	SAMN08565629	USA
Clitocybe nebularis	SAMEA3267768	GBR
Clonostachys rosea	SAMN15786159	CAN
Coccidioides immitis	SAMN02786853	USA
Coccinonectria pachysandricola	SAMN09814111	USA
Cochlonema odontosperma	SAMN10060498	USA
Coleophoma crateriformis	SAMN07177961	JPN
Coleophoma cylindrospora	SAMN07195328	JPN
Colletotrichum acutatum	SAMN04530278	ITA
Colletotrichum aenigma	SAMN09531619	JPN
Colletotrichum asianum	SAMN13475008	THA
Colletotrichum australisinense (nom. inval.)	SAMN13693772	CHN
Colletotrichum camelliae	SAMN14421087	CHN
Colletotrichum chlorophyti	SAMN05945917	JPN
Colletotrichum coccodes	SAMN03761679	USA
Colletotrichum destructivum	SAMN13703342	CHN
Colletotrichum falcatum	SAMN03287978	IND
Colletotrichum fioriniae	SAMN14604507	USA
Colletotrichum fructicola	SAMN06348201	CHN
Colletotrichum gloeosporioides	SAMN12924925	PAK
Colletotrichum godetiae	SAMN04566614	ITA
Colletotrichum graminicola	SAMN06043298	BRA
Colletotrichum higginsianum IMI 349063	SAMN04420120	TTO
Colletotrichum incanum	SAMN03769590	JPN
Colletotrichum karsti	SAMN14421089	CHN
Colletotrichum lentis	SAMN07660998	CAN
Colletotrichum lindemuthianum	SAMN05235602	BRA
Colletotrichum musae	SAMN07638925	BRA
Colletotrichum musicola	SAMN13025166	BRA
Colletotrichum nymphaeae	SAMN14604512	USA
Colletotrichum orbiculare MAFF 240422	SAMN02981452	JPN
Colletotrichum orchidophilum	SAMN05771038	GBR
Colletotrichum plurivorum	SAMN13025176	BRA
Colletotrichum salicis	SAMN02644731	NLD
Colletotrichum sansevieriae	SAMN07267235	JPN
Colletotrichum scovillei	SAMN14073982	CHN
Colletotrichum shisoi	SAMN08389744	JPN
Colletotrichum siamense	SAMN12924919	PAK
Colletotrichum sidae	SAMN08770262	USA
Colletotrichum simmondsii	SAMN02650484	AUS
Colletotrichum sojae	SAMN13025178	BRA
Colletotrichum sp. COLG25	SAMN12288445	PAK
Colletotrichum sp. COLG31	SAMN12288446	PAK
Colletotrichum sp. HC278	SAMN14604508	USA
Colletotrichum sp. HC292	SAMN14604509	USA
Colletotrichum sp. JS-367	SAMN06272963	KOR
Colletotrichum spinosum	SAMN08770268	AUS
Colletotrichum sublineola	SAMN06102611	USA
Colletotrichum tanaceti	SAMN08130444	AUS
Colletotrichum theobromicola	SAMN14604514	USA
Colletotrichum tofieldiae	SAMN03769592	DEU
Colletotrichum trifolii	SAMN10475057	JPN
Colletotrichum tropicale	SAMN09531630	JPN
Colletotrichum truncatum	SAMN06629161	IND
Colletotrichum viniferum	SAMN09531629	JPN
Collybia sp. MG36	SAMN09010648	CHN
Coniella vitis	SAMN13679937	CHN
Coniochaeta hoffmannii	SAMN07692601	CHE
Coniochaeta prunicola	SAMN11086853	ZAF
Coniochaeta pulveracea	SAMN09381543	ZAF
Coniochaeta sp. AEA 9055	SAMN11086843	USA
Coniochaeta sp. AEA 9094	SAMN11086841	USA
Coniochaeta sp. IL0111	SAMN11086851	USA
Coniochaeta sp. NC1642	SAMN11086850	USA
Coniochaeta sp. YLH0009	SAMN11086847	USA
Coniothyrium glycines	SAMN10820257	NER
Coprinus comatus	SAMN09010649	CHN
Cordyceps brongniartii RCEF 3172	SAMN04908327	CHN
Cordyceps cicadae	SAMN04515706	CHN
Cordyceps farinosa	SAMN02711856	IND
Cordyceps militaris	SAMN05375011	CHN
Cordyceps pruinosa	SAMN04531307	KOR
Cordyceps sp. RAO-2017	SAMN07142925	GHA
Corinectria fuckeliana	SAMN09242088	CHE
Coriolopsis trogii	SAMN09635320	CHN
Corynespora cassiicola	SAMN12086019	USA
Cryomyces minteri	SAMN06285183	ATA
Cryphonectria japonica	SAMN15481976	JPN
Cryphonectria macrospora	SAMN03453048	RUS
Cryphonectria naterciae	SAMN15481986	PRT
Cryphonectria nitschkei	SAMN03453051	RUS
Cryphonectria parasitica	SAMN13975385	ALB
Cryphonectria radicalis	SAMN03453047	FRA
Cryphonectria sp. CS3	SAMN15481972	CHE
Cryphonectria sp. M9290	SAMN15482008	AUT
Cryptococcus albidus	SAMN04158707	CHN
Cryptococcus amylolentus	SAMN02086251	ZAF
Cryptococcus cf. gattii	SAMN09910472	ZMB
Cryptococcus floricola	SAMN10262220	ESP
Cryptococcus gattii VGII	SAMN10719736	USA
Cryptococcus neoformans	SAMN13879941	USA
Cryptococcus wingfieldii	SAMN10261830	ZAF
Cucumispora dikerogammari	SAMN10502658	FRA
Cudoniella acicularis	SAMN14256398	DEU
Curvularia geniculata	SAMN08442378	BRA
Curvularia kusanoi	SAMN11403615	BRA
Curvularia lunata	SAMN07736484	BRA
Curvularia sp. IFB-Z10	SAMN02940604	CHN
Cutaneotrichosporon arboriformis	SAMD00084312	JPN
Cutaneotrichosporon curvatum	SAMD00028415	JPN
Cutaneotrichosporon curvatus	SAMN05301355	USA
Cutaneotrichosporon cutaneum	SAMD00031920	JPN
Cutaneotrichosporon cyanovorans	SAMD00084315	JPN
Cutaneotrichosporon daszewskae	SAMD00084313	JPN
Cutaneotrichosporon dermatis	SAMD00031917	JPN
Cutaneotrichosporon mucoides	SAMD00028431	JPN
Cutaneotrichosporon oleaginosum	SAMN09399338	USA
Cyberlindnera americana	SAMN08343278	USA
Cyberlindnera fabianii	SAMD00028336	JPN
Cyberlindnera maclurae	SAMN08343279	USA
Cyberlindnera misumaiensis	SAMN08343351	USA
Cyberlindnera mrakii	SAMN08343352	USA
Cyberlindnera petersonii	SAMN08343315	USA
Cyberlindnera saturnus	SAMN08343287	USA
Cyberlindnera suaveolens	SAMN08343286	USA
Cyberlindnera xylosilytica	SAMN08343285	USA
Cylindrocarpon cylindroides	SAMN14899117	CAN
Cylindrodendrum hubeiense	SAMN14258020	DEU
Cystobasidiaceae sp. HBUAS51001	SAMN09519170	CHN
Cystobasidiopsis lactophilus	SAMD00028396	JPN
Cystobasidium pallidum	SAMD00028393	JPN
Cystofilobasidium bisporidii	SAMN06312009	ATA
Cystofilobasidium ferigula	SAMN06312012	FRA
Cystofilobasidium macerans	SAMN06312384	DNK
Cytospora leucostoma	SAMN04099706	CHN
Dactylellina cionopaga	SAMN03658144	CHN
Dactylonectria torresensis	SAMN12781487	ESP
Daldinia childiae	SAMN12777271	KOR
Daldinia eschscholzii UM1020	SAMN02981406	MYS
Danielozyma ontarioensis	SAMN08343354	USA
Davidsoniella australis	SAMN10281467	AUS
Davidsoniella eucalypti	SAMN10359628	AUS
Davidsoniella neocaledoniae	SAMN10281468	NCL
Davidsoniella virescens	SAMN04087260	USA
Deakozyma indianensis	SAMN08343353	USA
Debaryomyces fabryi	SAMN03794732	DEU
Debaryomyces hansenii	SAMN05181838	SWE
Debaryomyces maramus	SAMN08343259	USA
Debaryomyces nepalensis	SAMN08343260	USA
Debaryomyces prosopidis	SAMN08343261	USA
Debaryomyces subglobosus	SAMN08343255	USA
Dentipellis fragilis	SAMN10850132	DEU
Diaporthe ampelina	SAMN04577763	IND
Diaporthe aspalathi	SAMN04044447	USA
Diaporthe capsici	SAMN13269097	CHN
Diaporthe citri	SAMN15772025	CHN
Diaporthe citrichinensis	SAMN15944717	CHN
Diaporthe helianthi	SAMN05357628	FRA
Diaporthe longicolla	SAMN03254397	USA
Diaporthe longicolla MSPL 10-6	SAMN01162173	USA
Diaporthe sp. HANT25	SAMN15375391	THA
Diaporthe sp. NJD1	SAMN15232972	CHN
Dictyopanus pusillus	SAMN09839394	COL
Diddensiella caesifluorescens	SAMN08343408	USA
Didymella heteroderae	SAMN11403614	BRA
Didymella keratinophila	SAMN11403613	BRA
Didymella lethalis	SAMN10462190	AUS
Didymella pinodes	SAMN10465097	AUS
Didymella segeticola	SAMN10768991	CHN
Didymobotryum rigidum	SAMD00028763	JPN
Dioszegia aurantiaca	SAMD00031913	JPN
Dioszegia crocea	SAMD00031910	JPN
Diplocarpon rosae	SAMN14091285	DEU
Diplodia corticola	SAMN05253255	PRT
Diplodia pinea CMW190	SAMN02333269	USA
Diplodia sapinea	SAMN02709059	ZAF
Diplodia scrobiculata	SAMN03401175	ZAF
Diplodia seriata	SAMN05935580	FRA
Dipodascus albidus	SAMN08343407	USA
Dipodascus geniculatus	SAMN08343256	USA
Dirinaria sp. GBRC AP01	SAMN11464833	IND
Diutina catenulata	SAMN08136124	IRL
Diutina rugosa	SAMN11490865	USA
Diversispora epigaea	SAMN08400201	USA
Dothistroma pini CBS 116487	SAMN02254964	USA
Dothistroma septosporum	SAMN06689741	AUS
Drechmeria coniospora	SAMN03255134	SWE
Drechslerella brochopaga	SAMN03658141	CHN
Drechslerella stenobrocha 248	SAMN02981537	CHN
Duddingtonia flagrans	SAMN05504105	CHN
Elaphomyces granulatus	SAMN02796050	USA
Elsinoe ampelina	SAMN11125508	CHN
Elsinoe arachidis	SAMN14389035	CHN
Elsinoe australis	SAMN08323599	AUS
Elsinoe fawcettii	SAMN11479289	KOR
Elsinoe sp. CQ-2017a	SAMN07200639	CHN
Emergomyces orientalis	SAMN05969238	CHN
Emmonsia africana	SAMN03703140	ZAF
Emmonsia crescens	SAMN02854801	CAN
Emmonsia parva UAMH 139	SAMN03354191	USA
Endocalyx cinctus	SAMD00028698	JPN
Endocarpon pusillum	SAMN13290186	AUS
Endoconidiophora laricicola	SAMN04889866	GBR
Endoconidiophora polonica	SAMN04939521	NOR
Endogone sp. FLAS-F59071	SAMN05444560	USA
Enterocytozoon hepatopenaei	SAMN09767504	IDN
Enterospora canceri	SAMN04589881	GBR
Entoloma clypeatum	SAMEA3267767	GBR
Entomophthora muscae	SAMN09621101	USA
Epichloe bromicola	SAMN06352147	CHN
Epichloe elymi	SAMN07182378	USA
Epichloe elymi E56	SAMN02981457	USA
Epichloe festucae	SAMN06698315	CHE
Epichloe sylvatica	SAMN03576799	JPN
Epichloe typhina E8	SAMN02981456	USA
Epichloe uncinata	SAMN03653338	CHE
Epicoccum nigrum	SAMN06622492	NZL
Epicoccum sorghinum	SAMN04545318	BRA
Eremothecium coryli CBS 5749	SAMN02864843	DNK
Eremothecium sinecaudum	SAMN04445727	CAN
Erysiphe necator	SAMN02803834	USA
Erysiphe pulchra	SAMN07767647	USA
Erythrobasidium hasegawianum	SAMD00028390	JPN
Erythrobasidium yunnanense	SAMD00028410	JPN
Escovopsis sp. AC	SAMN07514959	PAN
Escovopsis sp. Ae720	SAMN07514931	PAN
Escovopsis sp. Ae724	SAMN07188259	PAN
Escovopsis sp. Ae733	SAMN07514958	PAN
Escovopsis sp. TC	SAMN07188293	PAN
Escovopsis weberi	SAMN07188204	BRA
Esteya vermicola	SAMN07414045	CZE
Eurotiomycetes sp.	SAMN07550327	USA
Eurotiomycetes sp.	SAMN07550328	USA
Eurotiomycetes sp.	SAMN07550329	USA
Eurotiomycetes sp. MA 6038	SAMN08443680	AUT
Eurotiomycetes sp. MA 6039	SAMN08443683	AUT
Evernia prunastri	SAMN07318404	ESP
Exophiala alcalophila	SAMD00028380	JPN
Exophiala calicioides	SAMD00028381	JPN
Exophiala dermatitidis	SAMN13781146	JPN
Exophiala lecanii-corni	SAMN09980456	USA
Exophiala mesophila	SAMN03142499	DEU
Exophiala oligosperma	SAMN03176945	DEU
Exophiala phaeomuriformis	SAMN13781147	TUR
Exophiala sideris	SAMN03176950	NLD
Exophiala sp.	SAMN09217383	USA
Exophiala spinifera	SAMN13781150	BRA
Exophiala xenobiotica	SAMN03145801	BRA
Exserohilum turcica Et28A	SAMN15164501	CHN
Exutisphaerella laricina CBS 326.52	SAMN02254957	CHE
Falciphora oryzae	SAMN02863111	CHN
Filobasidiella arachnophila	SAMN02086252	CAN
Filobasidium wieringae	SAMD00028403	JPN
Flammulina velutipes	SAMN14149291	CHN
Flaviporus citrinellus	SAMN10832973	DEU
Floccularia luteovirens	SAMN12427884	CHN
Fomitopsis palustris	SAMN05804634	JPN
Fomitopsis rosea	SAMN10851198	DEU
Fonsecaea erecta	SAMN04497957	BRA
Fonsecaea monophora	SAMN04498468	BRA
Fonsecaea multimorphosa	SAMN04498469	AUS
Fonsecaea nubica	SAMN04498467	CMR
Fonsecaea pugnacius	SAMN13152001	BRA
Fragosphaeria purpurea	SAMN07414046	GBR
Friedmanniomyces endolithicus	SAMN06285188	ATA
Friedmanniomyces simplex	SAMN06285189	ATA
fungal sp. ARF18	SAMN02404587	USA
fungal sp. Mo6-1	SAMN08237738	JPN
fungal sp. No.11243	SAMD00024929	JPN
fungal sp. No.14919	SAMD00048867	JPN
Furcasterigmium furcatum	SAMD00028382	JPN
Furculomyces boomerangus	SAMN05412446	AUS
Fusarium acaciae-mearnsii	SAMN14415890	ZAF
Fusarium acuminatum	SAMN14770715	ESP
Fusarium agapanthi NRRL 31653	SAMN04534733	ITA
Fusarium albidum	SAMN14841531	JAM
Fusarium albosuccineum	SAMN13683636	VEN
Fusarium algeriense	SAMN07943533	DZA
Fusarium ambrosium	SAMN07200640	IND
Fusarium anguioides	SAMN09785227	CHN
Fusarium anthophilum	SAMN13683615	DEU
Fusarium armeniacum	SAMN14841690	AUS
Fusarium asiaticum	SAMN14841702	CHN
Fusarium austroafricanum	SAMN09785228	ZAF
Fusarium austroamericanum	SAMN11613497	BRA
Fusarium avenaceum	SAMN02850900	CAN
Fusarium azukicola	SAMN03857105	JPN
Fusarium babinda	SAMN13683631	USA
Fusarium bactridioides	SAMN15508572	USA
Fusarium begoniae	SAMN13683617	DEU
Fusarium beomiforme	SAMN07943531	NCL
Fusarium brasilicum	SAMN13683585	BRA
Fusarium brasiliense	SAMN03857071	BRA
Fusarium brevicatenulatum	SAMN13683599	MDG
Fusarium buharicum	SAMN14416171	IRN
Fusarium bulbicola	SAMN13683611	DEU
Fusarium burgessii	SAMN07943532	AUS
Fusarium buxicola	SAMN14428257	BEL
Fusarium caatingaense	SAMN14898937	ITA
Fusarium camptoceras	SAMN08631406	CRI
Fusarium cf. aywerte	SAMN07711068	ETH
Fusarium cf. falciforme	SAMN07711015	ETH
Fusarium cf. hostae	SAMN07710903	ETH
Fusarium cf. nygamai	SAMN07710953	ETH
Fusarium cf. solani	SAMN07711048	ETH
Fusarium cf. verticillioides	SAMN07710892	ETH
Fusarium chlamydosporum	SAMN14424782	AUS
Fusarium circinatum	SAMN02870901	ZAF
Fusarium clavum	SAMN08631416	CAN
Fusarium coicis	SAMN13683595	AUS
Fusarium compactum	SAMN14841711	JPN
Fusarium concentricum	SAMN14069557	DEU
Fusarium concolor	SAMN09785230	ZAF
Fusarium continuum	SAMN09917921	CHN
Fusarium cortaderiae	SAMN11613499	BRA
Fusarium cyanostomum	SAMN14428258	FRA
Fusarium decemcellulare	SAMN13683637	DOM
Fusarium denticulatum	SAMN13683603	USA
Fusarium dimerum	SAMN14842255	OMN
Fusarium dlaminii	SAMN13683625	ZAF
Fusarium domesticum	SAMN14842271	CHE
Fusarium equiseti	SAMN09267440	CHN
Fusarium euwallaceae	SAMN07156877	MEX
Fusarium falciforme	SAMN14069558	USA
Fusarium flagelliforme	SAMN08631417	CAN
Fusarium floridanum	SAMN07244158	USA
Fusarium foetens	SAMN14884613	CHL
Fusarium fracticaudum	SAMN07718294	COL
Fusarium fujikuroi	SAMN03075939	TWN
Fusarium gaditjirri	SAMN13683626	AUS
Fusarium globosum	SAMN13683623	ZAF
Fusarium goolgardi	SAMN14424356	AUS
Fusarium graminearum	SAMN03329222	CAN
Fusarium hainanense	SAMN14842289	ZAF
Fusarium heterosporum	SAMN13683592	ETH
Fusarium hostae	SAMN13683632	USA
Fusarium humuli	SAMN14898997	NLD
Fusarium illudens	SAMN14842333	NZL
Fusarium incarnatum	SAMN08631432	MWI
Fusarium kyushuense	SAMN13683587	JPN
Fusarium langsethiae	SAMN03274931	NOR
Fusarium lateritium	SAMN14425274	USA
Fusarium longipes	SAMN14842422	AUS
Fusarium luffae	SAMN13683589	USA
Fusarium meridionale	SAMN11613500	BRA
Fusarium mexicanum	SAMN13683619	MEX
Fusarium miscanthi	SAMN14425011	DNK
Fusarium mundagurra	SAMN13683606	AUS
Fusarium musae	SAMN15425025	HND
Fusarium napiforme	SAMN13683596	ZAF
Fusarium nelsonii	SAMN14424824	AUS
Fusarium nematophilum	SAMN14842700	DEU
Fusarium neocosmosporiellum	SAMN10622323	USA
Fusarium newnesense	SAMN13683628	AUS
Fusarium nisikadoi	SAMN14842515	JPN
Fusarium nodosum	SAMN14424671	PRT
Fusarium nurragi	SAMN13683594	AUS
Fusarium nygamai	SAMN03486947	USA
Fusarium odoratissimum	SAMN02981461	CHN
Fusarium oxysporum	SAMN11520592	USA
Fusarium palustre	SAMN14424409	USA
Fusarium penzigii	SAMN14842519	LKA
Fusarium phyllophilum	SAMN13683607	ITA
Fusarium pininemorale	SAMN06885850	COL
Fusarium poae	SAMN14842520	USA
Fusarium praegraminearum	SAMN04595142	NZL
Fusarium pseudoanthophilum	SAMN13683600	ZWE
Fusarium pseudograminearum	SAMN03177499	AUS
Fusarium pseudonygamai	SAMN13683601	NER
Fusarium ramigenum	SAMN13683598	USA
Fusarium redolens	SAMN14425727	CAN
Fusarium sambucinum	SAMN03331940	IND
Fusarium sarcochroum	SAMN13683633	CHE
Fusarium scirpi	SAMN08631415	ZAF
Fusarium secorum	SAMN13683609	USA
Fusarium setosum	SAMN14842565	GUF
Fusarium sibiricum	SAMN14424578	RUS
Fusarium solani	SAMN09097026	IND
Fusarium sp. 190-020-2	SAMN15889768	CHN
Fusarium sp. AF-12	SAMN07200645	USA
Fusarium sp. AF-4	SAMN07244159	USA
Fusarium sp. AF-6	SAMN07244160	USA
Fusarium sp. AF-8	SAMN07244161	USA
Fusarium sp. BWC	SAMN11470605	CHN
Fusarium sp. DS 682	SAMN16214050	USA
Fusarium sp. FIESC_15	SAMN08631419	USA
Fusarium sp. FIESC_25	SAMN08631433	AUS
Fusarium sp. FIESC_28	SAMN08667433	AUS
Fusarium sp. FIESC_29	SAMN08636324	CAN
Fusarium sp. FIESC_33	SAMN08636334	CAN
Fusarium sp. FSSC_6	SAMN04532693	USA
Fusarium sp. JS1030	SAMN03253722	KOR
Fusarium sp. JS626	SAMN03253721	KOR
Fusarium sp. MK7	SAMN16246927	USA
Fusarium sp. Na10	SAMN07201037	NLD
Fusarium sp. NRRL 25184	SAMN14069565	DEU
Fusarium sp. NRRL 25303	SAMN13683624	JPN
Fusarium sp. NRRL 29148	SAMN14069566	USA
Fusarium sp. NRRL 47473	SAMN14069567	MEX
Fusarium sp. NRRL 53293	SAMN14069568	CHN
Fusarium sp. NRRL 53497	SAMN13683630	USA
Fusarium sp. NRRL 62610	SAMN14069569	AUS
Fusarium sp. NRRL 62941	SAMN14069570	SGP
Fusarium sp. NRRL 62944	SAMN14069571	LKA
Fusarium sp. NRRL 62957	SAMN14069572	USA
Fusarium sp. NRRL 66088	SAMN14069573	USA
Fusarium sp. NRRL 66182	SAMN13683634	USA
Fusarium sp. NRRL 66894	SAMN14669700	TUN
Fusarium sp. NRRL 66896	SAMN14669763	TUN
Fusarium sp. QHM	SAMN11470550	CHN
Fusarium sp. RP-2017a	SAMN07943534	DZA
Fusarium sporotrichioides	SAMN08631227	FRA
Fusarium sterilihyphosum	SAMN13683621	ZAF
Fusarium stilboides	SAMN14404798	MWI
Fusarium subglutinans	SAMN13944753	ARG
Fusarium subtropicale	SAMN09724287	BRA
Fusarium succisae	SAMN13683614	DEU
Fusarium temperatum	SAMN13944654	ARG
Fusarium tjaetaba	SAMN13683597	AUS
Fusarium torreyae	SAMN14069561	USA
Fusarium torulosum	SAMN14884610	HUN
Fusarium transvaalense	SAMN14842572	AUS
Fusarium tricinctum	SAMN09212923	FRA
Fusarium tupiense	SAMN13683620	BRA
Fusarium udum	SAMN06885910	IND
Fusarium venenatum	SAMN14842574	AUT
Fusarium verticillioides	SAMN08667352	AUS
Fusarium virguliforme	SAMN03855850	USA
Fusarium xylarioides	SAMN11310370	UGA
Fusarium xyrophilum	SAMN12766985	GUY
Fusarium zanthoxyli	SAMN14842702	CHN
Fusicladium effusum	SAMN03754054	USA
Gaeumannomyces sp. JS-464	SAMN06272964	KOR
Galactomyces reessii	SAMN09862991	IDN
Gamarada debralockiae	SAMN07652639	AUS
Ganoderma boninense	SAMN03786845	IDN
Ganoderma lucidum G.260125-1	SAMN02981363	CHN
Ganoderma sinense ZZ0214-1	SAMN02225658	CHN
Ganoderma tsugae	SAMN08792530	CHN
Geoglossum cookeanum	SAMN09689132	USA
Geosmithia morbida	SAMN13870095	USA
Geotrichum candidum	SAMN13174491	CHN
Geotrichum fermentans	SAMN03777305	CHN
Gigaspora margarita	SAMN12878420	ITA
Gigaspora rosea	SAMN08375202	USA
Glaciozyma antarctica PI12	SAMN02179215	ATA
Glarea lozoyensis ATCC 20868	SAMN02981444	ESP
Gliomastix tumulicola	SAMD00028379	JPN
Gloeostereum incarnatum	SAMN10596665	CHN
Glomus cerebriforme	SAMN09466974	CAN
Glonium stellatum	SAMN04095727	USA
Golovinomyces cichoracearum	SAMN05414051	USA
Golovinomyces magnicellulatus	SAMN11554066	USA
Golubevia pallescens	SAMD00028370	JPN
Golubevia sp. BC0812	SAMN12905585	DEU
Golubevia sp. BC0850	SAMN12905584	DEU
Golubevia sp. BC0902	SAMN12905586	SWE
Gomphus bonarii	SAMN09010651	CHN
Gomphus sp. MG54	SAMN09010652	CHN
Gongronella sp. w5	SAMN04577815	CHN
Grammothele lineata	SAMN06674618	BGD
Graphilbum fragrans	SAMN04185055	ZAF
Grifola frondosa	SAMN09010653	CHN
Groenewaldozyma salmanticensis	SAMN08343282	USA
Grosmannia galeiformis	SAMN10483309	GBR
Grosmannia penicillata	SAMN07414047	SVN
Gymnopilus dilepis	SAMN07169108	USA
Gymnopilus junonius	SAMEA3267764	GBR
Hamiltosporidium magnivora	SAMN08098114	BEL
Hamiltosporidium tvaerminnensis	SAMN08098115	FIN
Hanseniaspora clermontiae	SAMN08343356	USA
Hanseniaspora gamundiae	SAMN08564278	ARG
Hanseniaspora guilliermondii	SAMN11259522	USA
Hanseniaspora jakobsenii	SAMN11259521	USA
Hanseniaspora lachancei	SAMN11259520	USA
Hanseniaspora meyeri	SAMN11259519	USA
Hanseniaspora nectarophila	SAMN11259518	USA
Hanseniaspora occidentalis var. citrica	SAMN11259517	USA
Hanseniaspora opuntiae	SAMN04331432	AUS
Hanseniaspora osmophila	SAMN08343357	USA
Hanseniaspora pseudoguilliermondii	SAMN08343281	USA
Hanseniaspora sp. CRUB 1602	SAMN11259523	USA
Hanseniaspora sp. 'hatyaiensis'	SAMN08343288	USA
Hanseniaspora sp. 'singularis'	SAMN08343280	USA
Hanseniaspora thailandica	SAMN11259515	USA
Hanseniaspora uvarum	SAMN12284349	ITA
Hanseniaspora vineae	SAMN04487210	URY
Hawksworthiomyces lignivorus	SAMN07621071	ZAF
Helminthosporium solani B-AC-16A	SAMN02566892	USA
Helotiales sp. DMI_Dod_QoI	SAMN10423486	USA
Helotiales sp. F229	SAMN06554629	FRA
Hemileia vastatrix	SAMN08048888	BRA
Hepatospora eriocheir	SAMN04550297	GBR
Hericium alpestre	SAMN10873417	DEU
Hericium coralloides	SAMN09062458	CHN
Hericium erinaceus	SAMN11584292	CHN
Herpomyces periplanetae	SAMN13266619	USA
Herpotrichiellaceae sp. UM238	SAMN02981467	MYS
Heterobasidion irregulare TC 32-1	SAMN02743865	USA
Heterobasidion parviporum	SAMN07580954	FIN
Hirsutella minnesotensis 3608	SAMN02777955	CHN
Histoplasma capsulatum	SAMN14558693	PAN
Holtermannia corniformis	SAMD00028391	JPN
Holtermanniella nyarrowii	SAMD00028401	JPN
Hortaea thailandica	SAMN06285184	ATA
Hortaea werneckii	SAMN15347964	ITA
Humicola grisea var. thermoidea	SAMN09704571	BRA
Huntiella bhutanensis	SAMN05792549	BTN
Huntiella decipiens	SAMN06858894	ZAF
Huntiella savannae	SAMN03651232	ZAF
Hygrocybe conica	SAMEA3267770	GBR
Hygrophorus pudorinus	SAMN09010654	CHN
Hygrophorus russula	SAMN09010655	CHN
Hymenopellis chiangmaiae	SAMN09010656	CHN
Hymenopellis radicata	SAMN09010675	CHN
Hymenoscyphus fraxineus	SAMN04145411	LUX
Hymenoscyphus fructigenus	SAMN04157984	DEU
Hymenoscyphus koreanus	SAMEA5059688	KOR
Hymenoscyphus laetus	SAMN04145361	DEU
Hymenoscyphus linearis	SAMEA4848510	JPN
Hymenoscyphus repandus	SAMN04145415	DEU
Hymenoscyphus salicellus	SAMN04145413	NLD
Hymenoscyphus scutula	SAMN04151791	USA
Hymenotorrendiella dingleyae	SAMN09907749	NZL
Hyphodiscus sp. D1413	SAMN09907750	NZL
Hyphopichia burtonii	SAMN07998367	KOR
Hyphopichia heimii	SAMN08343316	USA
Hyphopichia homilentoma	SAMD00028329	JPN
Hyphopichia pseudoburtonii	SAMN07983364	KOR
Hypomyces perniciosus	SAMN11246185	CHN
Hypomyces rosellus	SAMN13698229	CHN
Hypoxylon pulicicidum	SAMN07739527	USA
Hypoxylon sp. E7406B	SAMN03333109	ECU
Hypsizygus marmoreus	SAMN15164502	CHN
Ilyonectria destructans	SAMN04378131	CHN
Infundibulicybe gibba	SAMEA3267763	GBR
Irpex lacteus	SAMN06054117	CHN
Isaria farinosa	SAMN04531308	CHN
Isaria fumosorosea ARSEF 2679	SAMN04908328	PRT
Isaria tenuipes	SAMN04531309	CHN
Issatchenkia orientalis	SAMN02952138	USA
Jimgerdemannia flammicorona	SAMN05444555	ITA
Jimgerdemannia lactiflua	SAMN10169340	USA
Juglanconis juglandina	SAMN06288062	AUT
Juglanconis oblonga	SAMN06288061	JPN
Juglanconis sp. DMW523	SAMN06288065	USA
Kalmanozyma brasiliensis GHG001	SAMN02334589	BRA
Kazachstania aerobia	SAMN08343269	USA
Kazachstania bromeliacearum	SAMN08343262	USA
Kazachstania intestinalis	SAMN08343268	USA
Kazachstania kunashirensis	SAMN08343270	USA
Kazachstania martiniae	SAMN08343265	USA
Kazachstania rosinii	SAMN08343275	USA
Kazachstania saulgeensis	SAMEA104016679	FRA
Kazachstania servazzii	SAMN12715194	IRL
Kazachstania siamensis	SAMN08343266	USA
Kazachstania solicola	SAMN08343271	USA
Kazachstania spencerorum	SAMN08343273	USA
Kazachstania taianensis	SAMN08343267	USA
Kazachstania telluris	SAMN11621521	IRL
Kazachstania transvaalensis	SAMN08343274	USA
Kazachstania turicensis	SAMN08343263	USA
Kazachstania unispora	SAMN08343264	USA
Kazachstania viticola	SAMN08343272	USA
Kazachstania yakushimaensis	SAMN08343276	USA
Kloeckera apiculata	SAMN02902140	CHN
Kluyveromyces aestuarii	SAMN08343397	USA
Kluyveromyces dobzhanskii	SAMN08343396	USA
Kluyveromyces marxianus	SAMN06013971	ECU
Kluyveromyces nonfermentans	SAMN10034114	USA
Kluyveromyces sp. IIPE453	SAMN01103505	IND
Kluyveromyces sp. TMB-2019a	SAMN12777072	BRA
Knoxdaviesia capensis	SAMN02743810	ZAF
Knoxdaviesia proteae	SAMN03349769	ZAF
Knufia petricola	SAMN07326825	NOR
Kodamaea laetipori	SAMN08343406	USA
Kodamaea ohmeri	SAMN11074024	USA
Komagataella pastoris	SAMN04305316	USA
Komagataella phaffii	SAMN04311987	USA
Komagataella populi	SAMN08343437	USA
Komagataella pseudopastoris	SAMN08343362	USA
Krasilnikovozyma curviuscula	SAMN06312385	RUS
Kregervanrija delftensis	SAMN08343293	USA
Kregervanrija fluxuum	SAMN08343292	USA
Kretzschmaria deusta	SAMN05898486	DEU
Kuraishia molischiana	SAMN08343363	USA
Kuraishia ogatae	SAMN08343364	USA
Kurtzmaniella cleridarum	SAMN08343298	USA
Kwoniella shandongensis	SAMN07457167	CHN
Laburnicola sp. JP-R-44	SAMN10836428	CHN
Laburnicola sp. R22_1	SAMN10908954	CHN
Laccaria bicolor S238N-H82	SAMN02769624	USA
Lachancea mirantina	SAMEA3888431	IRN
Lachnellula arida	SAMN07703421	CHE
Lachnellula cervina	SAMN08668865	USA
Lachnellula hyalina	SAMN08668878	CHE
Lachnellula occidentalis	SAMN08682890	USA
Lachnellula subtilissima	SAMN08682926	CHE
Lachnellula suecica	SAMN08873675	FRA
Lachnellula willkommii	SAMN07710619	USA
Lachnum nothofagi	SAMN09907754	NZL
Lactarius deliciosus	SAMN09010657	CHN
Lactarius echinatus	SAMN09010658	CHN
Lactarius hatsudake	SAMN09010659	CHN
Lactarius indigo	SAMN09010661	CHN
Lactarius piperatus	SAMN09010664	CHN
Lactarius sp. MG121	SAMN09010662	CHN
Lactarius sp. MG50	SAMN09010666	CHN
Lactarius trivialis	SAMN09010667	CHN
Lactarius volemus	SAMN09010668	CHN
Lactifluus hygrophoroides	SAMN09010660	CHN
Lactifluus pinguis	SAMN09010663	CHN
Lactifluus rugatus	SAMN09010665	CHN
Laetiporus sulphureus	SAMN09010669	CHN
Lasallia hispanica	SAMN08225147	ESP
Lasallia pustulata	SAMN03339881	ITA
Lasiodiplodia gonubiensis	SAMN10319580	ZAF
Lasiodiplodia pseudotheobromae	SAMN10319579	CRI
Lasiodiplodia sp. COLG20	SAMN12288443	PAK
Lasiodiplodia sp. COLG96	SAMN12288444	PAK
Lasiodiplodia theobromae	SAMN12385219	CHN
Lecanicillium psalliotae	SAMN08038437	AUS
Lecanicillium sp. LEC01	SAMN07229996	USA
Lecanicillium sp. MT-2017a	SAMN08714332	USA
Lecanosticta acicola	SAMN07222061	USA
Lentinula edodes	SAMN04325385	CHN
Lepiota venenata	SAMN10145369	CHN
Lepista sordida	SAMD00036984	JPN
Leptographium lundbergii	SAMN03700049	NOR
Leptographium procerum	SAMN03083277	USA
Letharia columbiana	SAMN14934069	USA
Letharia lupina	SAMN14933604	USA
Leucoagaricus sp. SymC.cos	SAMN04045427	PAN
Leucocalocybe mongolica	SAMN14548410	CHN
Leucosporidium creatinivorum	SAMD00031911	JPN
Lichtheimia ramosa	SAMEA2519541	DEU
Lignosus rhinocerotis TM02	SAMN03004335	MYS
Lipomyces arxii	SAMN08343392	USA
Lipomyces doorenjongii	SAMN08343391	USA
Lipomyces japonicus	SAMN08343390	USA
Lipomyces kononenkoae	SAMN08343389	USA
Lipomyces lipofer	SAMN08343388	USA
Lipomyces mesembrius	SAMN08343393	USA
Lipomyces oligophaga	SAMN08343394	USA
Lipomyces suomiensis	SAMN08343395	USA
Lomentospora prolificans	SAMN07322686	USA
Lyophyllum decastes	SAMD00028428	JPN
Lyophyllum shimeji	SAMD00028429	JPN
M22	SAMN00189351	ITA
Macrocybe gigantea	SAMN10992175	CHN
Macrocystidia cucumis	SAMEA3267765	GBR
Macrolepiota dolichaula	SAMN09010670	CHN
Macrophomina phaseolina	SAMN08294525	USA
Madurella mycetomatis	SAMN13379563	SDN
Magnaporthales sp. P1609	SAMN07959954	CHN
Magnaporthe grisea	SAMN10169600	IND
Magnaporthe oryzae	SAMN06050151	GUY
Magnaporthe sp. MG03	SAMN04216994	IND
Magnaporthe sp. MG05	SAMN04217000	IND
Magnaporthe sp. MG07	SAMN04217096	IND
Magnaporthe sp. MG08	SAMN04217082	IND
Magnaporthe sp. MG12	SAMN04217237	IND
Magnusiomyces tetraspermus NRRL Y-7288	SAMN08343257	USA
Malassezia caprae	SAMN03774846	ESP
Malassezia cuniculi	SAMN03774860	ESP
Malassezia dermatis	SAMN03774868	JPN
Malassezia equina	SAMN03774869	ESP
Malassezia furfur	SAMN05011616	COL
Malassezia globosa	SAMN10720087	SGP
Malassezia japonica	SAMN03774894	JPN
Malassezia nana	SAMN03774893	JPN
Malassezia obtusa	SAMN03774892	GBR
Malassezia pachydermatis	SAMN14891974	ESP
Malassezia restricta	SAMN03774878	CAN
Malassezia slooffiae	SAMN03774877	FRA
Malassezia sp.	SAMN09217388	USA
Malassezia sp. JP-2017	SAMN07339246	USA
Malassezia sympodialis	SAMEA3928477	SWE
Malassezia yamatoensis	SAMN03774871	JPN
Margaritispora aquatica	SAMN12241777	KOR
Marssonina brunnea f. sp. 'monogermtubi'	SAMN13611831	CHN
Marssonina brunnea f. sp. 'multigermtubi'	SAMN13611834	CHN
Marssonina coronariae	SAMN06564146	CHN
Marssonina rosae	SAMN09355243	CHN
Martiniozyma abiesophila	SAMN08343418	USA
Massospora cicadina	SAMN08956764	USA
Massospora platypediae	SAMN09302092	USA
Megacollybia marginata	SAMN09010671	CHN
Megacollybia platyphylla	SAMEA3267762	GBR
Meira nashicola	SAMD00028432	JPN
Melampsora abietis-canadensis	SAMN06263996	CAN
Melampsora aecidioides	SAMN06264000	CAN
Melampsora allii-populina	SAMN06264122	FRA
Melampsora medusae f. sp. deltoidis	SAMN06264125	CAN
Melampsora occidentalis	SAMN06264082	USA
Memnoniella echinata	SAMD00028361	JPN
Metacordyceps chlamydosporia 123	SAMN02981506	ESP
Metarhizium album ARSEF 1941	SAMN03268435	PHL
Metarhizium anisopliae	SAMN11321365	KOR
Metarhizium brunneum	SAMN15394350	USA
Metarhizium guizhouense ARSEF 977	SAMN03268433	FRA
Metarhizium majus ARSEF 297	SAMN03268436	WSM
Metarhizium rileyi	SAMN10355970	ARG
Metchnikovella incurvata	SAMN09479034	RUS
Metschnikowia aberdeeniae	SAMN04516249	KEN
Metschnikowia aff. pulcherrima	SAMN10525143	CHE
Metschnikowia agaves	SAMN11605456	MEX
Metschnikowia amazonensis	SAMN11605460	BRA
Metschnikowia arizonensis	SAMN04516262	USA
Metschnikowia australis	SAMN06335816	ATA
Metschnikowia borealis	SAMN04516219	USA
Metschnikowia bowlesiae	SAMN04516247	USA
Metschnikowia caudata	SAMN11605458	ZAF
Metschnikowia cerradonensis	SAMN04516220	BRA
Metschnikowia citriensis	SAMN12084068	CHN
Metschnikowia colocasiae	SAMN04516233	CRI
Metschnikowia continentalis	SAMN04516257	BRA
Metschnikowia cubensis	SAMN04516216	CUB
Metschnikowia dekortorum	SAMN13013140	CRI
Metschnikowia drakensbergensis	SAMN04516213	ZAF
Metschnikowia drosophilae	SAMN07689064	CYM
Metschnikowia fructicola	SAMN06227482	ITA
Metschnikowia hamakuensis	SAMN04516242	USA
Metschnikowia hawaiiensis	SAMN04516255	USA
Metschnikowia hibisci	SAMN04516258	AUS
Metschnikowia kamakouana	SAMN04516240	USA
Metschnikowia kipukae	SAMN04516226	USA
Metschnikowia lochheadii	SAMN04516236	CRI
Metschnikowia matae var. maris	SAMN04516224	BRA
Metschnikowia mauinuiana	SAMN04516239	USA
Metschnikowia orientalis	SAMN07689063	COK
Metschnikowia persimmonesis	SAMN14558164	KOR
Metschnikowia proteae	SAMN04516211	ZAF
Metschnikowia pulcherrima	SAMN07202354	GBR
Metschnikowia reukaufii	SAMN05510675	USA
Metschnikowia santaceciliae	SAMN04516228	CRI
Metschnikowia shivogae	SAMN04516248	TZA
Metschnikowia similis	SAMN04516232	CRI
Metschnikowia sp. 00-154.1	SAMN04516225	CRI
Metschnikowia sp. 01-655c1	SAMN04516231	CRI
Metschnikowia sp. 03-147.1	SAMN04516234	CRI
Metschnikowia sp. 04-218.3	SAMN04516245	USA
Metschnikowia sp. 04-226.1	SAMN04516246	USA
Metschnikowia sp. 13-106.1	SAMN04516254	USA
Metschnikowia sp. AWRI3582	SAMN04331418	AUS
Metschnikowia sp. JCM 33374	SAMD00156119	JPN
Metschnikowia sp. M2Y3	SAMN04516212	ZAF
Metschnikowia sp. UFMG-CM-y6306	SAMN13013142	BRA
Metschnikowia sp. UWOPS 03-167b3	SAMN13013141	CRI
Metschnikowia sp. UWOPS 12.619.2	SAMN13013139	BLZ
Meyerozyma caribbica	SAMEA104192524	EGY
Meyerozyma carpophila	SAMD00028338	JPN
Meyerozyma guilliermondii	SAMEA4762484	CHN
Meyerozyma sp. JA9	SAMN06883267	BRA
Microbotryum lychnidis-dioicae	SAMEA3575680	HUN
Microbotryum saponariae	SAMEA3706524	ITA
Microbotryum silenes-acaulis	SAMN09670554	FRA
Microbotryum silenes-dioicae	SAMN09670553	FRA
Microbotryum violaceum	SAMN12871694	USA
Microcyclospora pomicola	SAMN06899488	DEU
Microcyclospora tardicrescens	SAMN08649142	SVN
Microcyclosporella mali	SAMN06901212	USA
Middelhovenomyces tepae	SAMN08343299	USA
Millerozyma acaciae	SAMD00031914	JPN
Millerozyma farinosa	SAMN06289667	KOR
Mitosporidium daphniae	SAMN02714227	GBR
Mixia osmundae IAM 14324	SAMN02863149	JPN
Moesziomyces antarcticus	SAMD00018595	ATA
Moesziomyces aphidis	SAMN02319046	DEU
Moesziomyces sp. F16C1	SAMN07675227	BRA
Moesziomyces sp. F5C1	SAMN07675228	BRA
Monascus purpureus	SAMN13745054	CHN
Monascus ruber	SAMN08493478	CHN
Moniliella sp. 'wahieum'	SAMN08469619	USA
Monilinia aucupariae	SAMN03448620	NOR
Monilinia fructicola	SAMN10965845	ITA
Monilinia fructigena	SAMN09099491	ITA
Monilinia laxa	SAMN08475542	ESP
Moniliophthora roreri	SAMN03437778	MEX
Monosporascus cannonballus	SAMN09215312	USA
Monosporascus ibericus	SAMN09215314	ESP
Monosporascus sp. 5C6A	SAMN09215321	USA
Monosporascus sp. CRB-8-3	SAMN09215319	USA
Monosporascus sp. CRB-9-2	SAMN09215320	USA
Monosporascus sp. GIB2	SAMN09215315	USA
Monosporascus sp. MC13-8B	SAMN09215316	USA
Monosporascus sp. MG133	SAMN09215317	USA
Monosporascus sp. mg162	SAMN09215318	USA
Morchella conica	SAMN12559022	CHN
Morchella eximia	SAMN09010672	CHN
Morchella septimelata	SAMN08793213	CHN
Morchella sextelata	SAMN10830011	CHN
Morchella sp. a71	SAMN13381573	CHN
Mortierella sp. BCC40632	SAMN12770266	THA
Mrakia blollopis	SAMD00023315	ATA
Mrakia frigida	SAMD00028434	JPN
Mrakia psychrophila	SAMN04306153	CHN
Mucor circinelloides	SAMN03877393	CHN
Mucor irregularis B50	SAMN02485654	CHN
mutant derived from ATCC 20957	SAMN00740150	ESP
Mycena chlorophos	SAMN14825420	TWN
Mycena citricolor	SAMN10215880	CRI
Mycena indigotica	SAMN14825421	TWN
Mycena kentingensis	SAMN14825422	TWN
Mycena sanguinolenta	SAMN14825423	TWN
Mycena venus	SAMN14825424	TWN
Mycosphaerella arachidis	SAMN03952734	USA
Mycosphaerella eumusae	SAMN03842022	FRA
Mycosphaerella fijiensis CIRAD86	SAMN02744058	FJI
Mycosphaerella populi pn0402	SAMN02254961	FRA
Mycosphaerella sp. PB-2012b Mex 2-1-2	SAMN02254963	MEX
Mycosphaerella sp. Ston1	SAMN02254960	CAN
Mycosphaerelloides madeirae	SAMN06894100	PRT
Myriosclerotinia curreyana	SAMN03448624	NOR
Myriosclerotinia duriaeana	SAMN03448623	NOR
Myriosclerotinia scirpicola	SAMN03448621	NOR
Nadsonia fulvescens var. fulvescens NRRL Y-12810	SAMN08343416	USA
Nadsonia starkeyi-henricii	SAMN08915680	IRL
Naganishia albida	SAMD00028377	JPN
Naganishia randhawae	SAMN15005042	ZAF
Nakataea oryzae	SAMN08729653	USA
Nakazawaea holstii	SAMN08343365	USA
Nakazawaea peltata	SAMD00028344	JPN
Naumovozyma castellii	SAMN14558560	SWE
Naumovozyma dairenensis	SAMN03197972	USA
Nectria haematococca mpVI 77-13-4	SAMN02746079	USA
Nectria sp. B-13	SAMN07350652	NOR
Nematocida sp. ERTm5	SAMN04499094	USA
Nematocida sp. JUm2807	SAMN04499096	FRA
Neoboletus brunneissimus	SAMN09010634	CHN
Neoboletus magnificus	SAMN09010637	CHN
Neobulgaria alba	SAMN09907752	NZL
Neofusicoccum cordaticola	SAMN10319575	ZAF
Neofusicoccum kwambonambiense	SAMN10319577	ZAF
Neofusicoccum parvum	SAMN10319569	NZL
Neofusicoccum ribis	SAMN10319571	USA
Neofusicoccum umdonicola	SAMN10319573	ZAF
Neolecta irregularis DAH-3	SAMN01939349	USA
Neonectria coccinea	SAMN14901119	DEU
Neonectria ditissima	SAMN03753646	NZL
Neonectria galligena	SAMN14899158	BEL
Neonectria hederae	SAMN09242090	NLD
Neonectria punicea	SAMN09242091	AUT
Neonectria sp. DH2	SAMN10492166	CHN
Neonothopanus nambi	SAMN10215881	VNM
Neopestalotiopsis clavispora	SAMN14260619	DEU
Neopestalotiopsis sp. 37M	SAMN11403616	BRA
Neotyphodium gansuense var. inebrians E818	SAMN02981458	CHN
Neurospora cerealis	SAMN09882639	USA
Neurospora crassa	SAMN12037160	USA
Neurospora discreta	SAMN09882689	USA
Neurospora sp. CHS-2018a	SAMN09882688	USA
Neurospora sp. CHS-2018b	SAMN09882599	USA
Neurospora sp. CHS-2018c	SAMN09882637	USA
Neurospora sp. FGSC 26623	SAMN09882581	USA
Neurospora sp. FGSC 26624	SAMN09882583	USA
Neurospora sp. FGSC 26625	SAMN09882584	USA
Neurospora sp. FGSC 26626	SAMN09882585	USA
Neurospora sp. FGSC 26627	SAMN09882586	USA
Neurospora sp. FGSC 26628	SAMN09882588	USA
Neurospora sp. FGSC 26629	SAMN09882606	USA
Neurospora sp. FGSC 26630	SAMN09882619	USA
Neurospora sp. FGSC 26631	SAMN09882621	USA
Neurospora sp. FGSC 26632	SAMN09882628	USA
Neurospora sp. FGSC 26633	SAMN09882629	USA
Neurospora sp. FGSC 26634	SAMN09882631	USA
Neurospora sp. FGSC 26635	SAMN09882632	USA
Neurospora sp. FGSC 26636	SAMN09882641	USA
Neurospora sp. FGSC 26637	SAMN09882654	USA
Neurospora sp. FGSC 26638	SAMN09882673	USA
Neurospora sp. FGSC 6877	SAMN09910626	IND
Neurospora sp. LNF1-1	SAMN09882605	USA
Neurospora sp. LNF1-2	SAMN09882607	USA
Neurospora tetraspora	SAMN09882659	USA
Nigrograna mackinnonii	SAMN02691924	ECU
Nilaparvata lugens yeast-like symbiont	SAMN03081412	CHN
Nosema ceranae	SAMN02213592	ESP
Ochroconis constricta UM 578	SAMN02981577	MYS
Ogataea glucozyma	SAMN08343371	USA
Ogataea henricii	SAMN08343444	USA
Ogataea kodamae	SAMN08343370	USA
Ogataea methanolica	SAMD00036787	JPN
Ogataea methylovora	SAMN08343369	USA
Ogataea minuta	SAMN08343368	USA
Ogataea naganishii	SAMN08343367	USA
Ogataea nitratoaversa	SAMN08343415	USA
Ogataea nonfermentans	SAMN08343366	USA
Ogataea parapolymorpha DL-1	SAMN02981294	RUS
Ogataea philodendri	SAMN08343372	USA
Ogataea pilisensis	SAMN08343373	USA
Ogataea pini	SAMN08343374	USA
Ogataea populi-albae	SAMN08343414	USA
Ogataea ramenticola	SAMN08343375	USA
Ogataea trehaloabstinens	SAMN08343376	USA
Ogataea trehalophila	SAMN08343377	USA
Ogataea zsoltii	SAMN08343378	USA
Oidium heveae	SAMN09829828	CHN
Oidium neolycopersici	SAMN05414134	USA
Onygena corvina	SAMN03262602	FRA
Ophidiomyces ophiodiicola	SAMN06345888	USA
Ophioceras dolichostomum	SAMN08729650	CHN
Ophiocordyceps australis	SAMN07142923	BRA
Ophiocordyceps camponoti-floridani	SAMN13721827	USA
Ophiocordyceps camponoti-leonardi (nom. inval.)	SAMN07662903	THA
Ophiocordyceps camponoti-rufipedis	SAMN07142922	BRA
Ophiocordyceps camponoti-saundersi (nom. inval.)	SAMN07662932	THA
Ophiocordyceps polyrhachis-furcata BCC 54312	SAMN04099149	THA
Ophiocordyceps sinensis	SAMN04550853	CHN
Ophiocordyceps unilateralis	SAMN03465111	USA
Ophiognomonia clavigignenti-juglandacearum	SAMN08537252	USA
Ophiostoma ips	SAMN07621569	USA
Ophiostoma novo-ulmi subsp. novo-ulmi H327	SAMN02981468	SVK
Ordospora colligata	SAMN08098156	FIN
Paecilomyces penicillatus	SAMN11603641	CHN
Pallidocercospora crystallina	SAMN09708136	CHN
Panaeolus cyanescens	SAMN07166494	USA
Papiliotrema laurentii RY1	SAMN02639477	IND
Paracoccidioides brasiliensis	SAMN03793109	COL
Paramecium tetraurelia	SAMEA2053276	FRA
Paramicrosporidium saccamoebae	SAMN05861576	FRA
Paramyrothecium roridum	SAMN08649143	MEX
Paraphaeosphaeria minitans	SAMN12034817	CHN
Parastagonospora avenae f. sp. avenae	SAMN09435544	NLD
Parastagonospora avenaria f. sp. tritici	SAMN09435536	CAN
Parastagonospora nodorum	SAMN09435534	AUS
Pascua guehoae	SAMD00028435	JPN
Passalora sequoiae	SAMN13551745	USA
Peltaster fructicola	SAMN04012580	CHN
Penicillium arizonense	SAMN04884538	USA
Penicillium brasilianum	SAMN04009634	BRA
Penicillium camemberti	SAMN16094528	FRA
Penicillium capsulatum	SAMN02912204	CHN
Penicillium chrysogenum	SAMN02742620	AUT
Penicillium citrinum	SAMN04147011	DEU
Penicillium coprophilum	SAMN05200875	DNK
Penicillium crustosum	SAMN14096568	USA
Penicillium decumbens	SAMN05200881	DNK
Penicillium digitatum Pd01-ZJU	SAMN02981476	CHN
Penicillium expansum	SAMN02928571	ESP
Penicillium flavigenum	SAMN05200882	USA
Penicillium freii	SAMN03784687	CAN
Penicillium griseofulvum	SAMN03770922	DEU
Penicillium italicum	SAMN02645566	CHN
Penicillium janthinellum	SAMN07192627	IND
Penicillium nalgiovense	SAMN05200876	GRC
Penicillium nordicum	SAMN02666716	DEU
Penicillium oxalicum	SAMN03106237	CHN
Penicillium piceum	SAMN02834830	CHN
Penicillium polonicum	SAMN12726398	KOR
Penicillium purpurogenum	SAMN03382940	CHL
Penicillium rolfsii	SAMN09464826	BRA
Penicillium roqueforti	SAMN02666700	CHE
Penicillium rubens	SAMN11403617	BRA
Penicillium sclerotiorum	SAMN05601186	USA
Penicillium solitum	SAMN05200880	DNK
Penicillium sp. 2HH	SAMN10869451	BRA
Penicillium sp. BW_12	SAMN06054419	USA
Penicillium sp. BW_162_3FA	SAMN06054420	USA
Penicillium sp. BW_MB	SAMN06054418	USA
Penicillium sp. CF01	SAMN08223156	ITA
Penicillium sp. CF05	SAMN08225489	ITA
Penicillium sp. HKF2	SAMN06298664	IND
Penicillium sp. MA 6036	SAMN08819843	AUT
Penicillium sp. MA 6040	SAMN08819845	AUT
Penicillium sp. 'occitanis'	SAMN06461484	FRA
Penicillium sp. OUCMDZ-019	SAMN13567729	CHN
Penicillium sp. S1M29	SAMN10889014	BRA
Penicillium sp. str. #12	SAMN14369290	USA
Penicillium sp. W3 MMC-2018	SAMN08797515	USA
Penicillium steckii	SAMN05200883	USA
Penicillium subrubescens	SAMN05788415	FIN
Penicillium verrucosum	SAMN03380771	DEU
Penicillium vulpinum	SAMN05200879	DNK
Pestalotiopsis fici W106-1	SAMN02369365	CHN
Pestalotiopsis sp. JCM 9685	SAMD00028333	JPN
Peterozyma toletana	SAMN08343379	USA
Peterozyma xylosa	SAMN08343380	USA
Pezicula neosporulosa	SAMN10830013	CHN
Pezicula radicicola	SAMN07709029	CHE
Phaeocryptopus gaeumannii CBS 267.37	SAMN02254965	DEU
Phaeomoniella chlamydospora	SAMN03077702	USA
Phaeosphaeria sp. A1 3.1a	SAMN09435545	IRN
Phaeosphaeria sp. H6.2b	SAMN09435546	IRN
Phaeotremella fagi	SAMD00028376	JPN
Phaeotremella skinneri	SAMD00028375	JPN
Phaffia australis	SAMN06311466	AUS
Phaffia rhodozyma	SAMD00028437	JPN
Phaffia tasmanica	SAMN06311537	AUS
Phaffomyces antillensis	SAMN08343296	USA
Phaffomyces opuntiae	SAMN08343297	USA
Phaffomyces thermotolerans	SAMN08343295	USA
Phellinidium pouzarii	SAMN10888481	DEU
Phellinidium sulphurascens	SAMN06626967	USA
Phellinus lamaoensis	SAMN06626969	JPN
Phellinus noxius	SAMN06480491	JPN
Phialemoniopsis curvata	SAMN11041535	USA
Phialocephala sp. D728	SAMN09907756	NZL
Phialophora americana	SAMN03176943	BRA
Phialophora attinorum	SAMN03765150	BRA
Phialophora verrucosa	SAMN06158380	CHN
Phlebia centrifuga	SAMN10883021	DEU
Phlebia tremellosa	SAMN12753611	USA
Phlebopus portentosus	SAMN03018689	CHN
Pholiota adiposa	SAMN09078388	CHN
Pholiota microspora	SAMN09010676	CHN
Phoma herbarum	SAMD00028345	JPN
Phoma sp. RAV-16-625	SAMN10462186	AUS
Phoma sp. XZ068	SAMN08456353	CHN
Phyllachora maydis	SAMN14148962	USA
Phyllosticta capitalensis	SAMN09869336	BRA
Phyllosticta citriasiana	SAMN09630431	CHN
Phyllosticta citricarpa	SAMN04244451	USA
Pichia exigua	SAMN08343419	USA
Pichia fermentans	SAMN08898700	POL
Pichia heedii	SAMN08343420	USA
Pichia kluyveri	SAMN08563946	KOR
Pichia kudriavzevii	SAMN05504820	USA
Pichia manshurica	SAMD00164030	JPN
Pichia nakasei	SAMN08343422	USA
Pichia norvegensis	SAMN08898938	NOR
Pichia occidentalis	SAMN08343424	USA
Pichia terricola	SAMN08343318	USA
Pirottaea palmicola	SAMN09907758	NZL
Pisolithus tinctorius Marx 270	SAMN00769597	USA
Plectosphaerella sp. P0831	SAMN14235337	ESP
Pleosporales sp. UM 1110	SAMN02981413	MYS
Pleurotus citrinopileatus	SAMN09010677	CHN
Pleurotus eryngii	SAMN05371019	CHN
Pleurotus ostreatoroseus	SAMN10503127	BRA
Pleurotus ostreatus	SAMN09434509	CHN
Pleurotus platypus	SAMN09010680	CHN
Pleurotus pulmonarius	SAMN10975410	TWN
Pleurotus salmoneostramineus	SAMD00056126	JPN
Pleurotus tuber-regium	SAMN15447141	CHN
Pleurotus tuoliensis	SAMN08931442	CHN
Ploettnerulaceae sp. D365	SAMN09907753	NZL
Pneumocystis jirovecii	SAMN06733346	CHE
Podosphaera leucotricha	SAMN12637415	USA
Podosphaera xanthii	SAMN15572317	ESP
Podospora anserina	SAMN09270751	RUS
Polyporus brumalis	SAMN05256995	KOR
Porodaedalea pini	SAMN06626968	TWN
Powellomyces hirtus	SAMN08987381	NLD
Preussia sp. BSL10	SAMN04044471	OMN
Priceomyces carsonii	SAMN08343320	USA
Priceomyces castillae	SAMN08343319	USA
Priceomyces haplophilus	SAMD00028387	JPN
Priceomyces medius	SAMN08343432	USA
Prillingera fragicola	SAMD00084314	JPN
Proliferodiscus dingleyae	SAMN09907755	NZL
Protomyces gravidus	SAMN09862461	USA
Protomyces inouyei	SAMN09862466	JPN
Protomyces inundatus	SAMN09863624	GBR
Protomyces lactucaedebilis	SAMN09863782	JPN
Protomyces macrosporus	SAMN09864018	USA
Protomyces pachydermus	SAMN09867611	JPN
Protomyces sp. C29	SAMN09867691	FIN
Psathyrella aberdarensis	SAMN10782981	KEN
Pseudevernia furfuracea	SAMN07325839	SVN
Pseudocercospora cruenta	SAMN14395397	IND
Pseudocercospora fijiensis	SAMN13930950	MEX
Pseudocercospora fuligena	SAMN14675867	USA
Pseudocercospora macadamiae	SAMN13508589	AUS
Pseudocercospora musae	SAMN03842026	CUB
Pseudocercospora pini-densiflorae CBS 125139	SAMN02254956	JPN
Pseudodiscosia avenae	SAMN15331269	AUS
Pseudogymnoascus destructans	SAMN03382554	USA
Pseudogymnoascus pannorum var. pannorum	SAMN04155469	DEU
Pseudogymnoascus sp. 03VT05	SAMN03382557	USA
Pseudogymnoascus sp. 04NY16	SAMN04196960	USA
Pseudogymnoascus sp. 05NY08	SAMN03382558	USA
Pseudogymnoascus sp. 23342-1-I1	SAMN03382559	USA
Pseudogymnoascus sp. 24MN13	SAMN03382560	USA
Pseudogymnoascus sp. BL308	SAMN04196939	USA
Pseudogymnoascus sp. BL549	SAMN04196959	USA
Pseudogymnoascus sp. VKM F-3808	SAMN02324760	RUS
Pseudogymnoascus sp. VKM F-4246	SAMN02400938	MNG
Pseudogymnoascus sp. VKM F-4281 (FW-2241)	SAMN02400942	RUS
Pseudogymnoascus sp. VKM F-4513 (FW-928)	SAMN02400943	RUS
Pseudogymnoascus sp. VKM F-4515 (FW-2607)	SAMN02400945	RUS
Pseudogymnoascus sp. VKM F-4516 (FW-969)	SAMN02400946	RUS
Pseudogymnoascus sp. VKM F-4520 (FW-2644)	SAMN02400951	RUS
Pseudogymnoascus sp. WSF 3629	SAMN03382555	USA
Pseudogymnoascus verrucosus	SAMN03382556	CAN
Pseudohalonectria lignicola	SAMN08729654	CHN
Pseudonectria buxi	SAMN09814110	ESP
Pseudonectria foliicola	SAMN09814113	USA
Pseudophaeomoniella oleicola	SAMN09862437	ITA
Pseudozyma hubeiensis	SAMN05255294	DEU
Pseudozyma sp. F8B2	SAMN07675229	BRA
Pseudozyma tsukubaensis	SAMN05255296	DEU
Psilocybe cyanescens	SAMN07169033	USA
Pterula multifida	SAMEA3267771	GBR
Puccinia arachidis	SAMN03465110	IND
Puccinia coronata var. avenae f. sp. avenae	SAMN07514588	USA
Puccinia graminis f. sp. tritici	SAMN11533737	AUS
Puccinia hordei	SAMN10231348	AUS
Puccinia novopanici	SAMN10502107	USA
Puccinia psidii	SAMN04053797	AUS
Puccinia sorghi	SAMN03401052	ARG
Puccinia striiformis	SAMN08200486	USA
Puccinia triticina	SAMN14178257	AUS
Pulveroboletus ravenelii	SAMN09010681	CHN
Purpureocillium lilacinum	SAMN03486952	CHN
Pycnoporus cinnabarinus	SAMN03070110	USA
Pyrenochaeta lycopersici	SAMN07151078	ITA
Pyrenochaeta sp. UM 256	SAMN02981511	MYS
Pyrenophora graminea	SAMN06318300	JPN
Pyrenophora seminiperda CCB06	SAMN02981545	USA
Pyrenophora teres f. maculata	SAMEA4560037	AUS
Pyrenophora tritici-repentis	SAMN07420926	AUS
Pyricularia oryzae	SAMN14329444	BRA
Pyricularia pennisetigena	SAMN10496236	BRA
Pyricularia sp. CBS 133598	SAMN10496094	JPN
Pyrrhoderma noxium	SAMN12597652	FSM
Quambalaria eucalypti	SAMN10497193	ZAF
Rachicladosporium antarcticum	SAMN06285182	ATA
Rachicladosporium sp. CCFEE 5018	SAMN06285185	ATA
Racodium therryanum	SAMD00233088	JPN
Raffaelea albimanens	SAMN07414048	ZAF
Raffaelea ambrosiae	SAMN07414049	GBR
Raffaelea arxii	SAMN07414050	ZAF
Raffaelea lauricola	SAMN07414051	USA
Raffaelea quercivora	SAMN07414053	JPN
Raffaelea quercus-mongolicae	SAMN07192611	KOR
Raffaelea sp. RL272	SAMN07414052	USA
Raffaelea sulphurea	SAMN07414054	USA
Ramalina intermedia	SAMN07955959	CHN
Ramalina peruviana	SAMN06176960	CHN
Ramaria cf. rubripermanens	SAMN09010682	CHN
Ramaria sp. MG151	SAMN09010683	CHN
Ramichloridium luteum	SAMN05383997	CHN
Ramichloridium mackenziei	SAMN02567657	SAU
Ramularia coccinea	SAMN10617554	CHN
Ramularia collo-cygni	SAMEA3613843	DNK
Ramularia endophylla CBS 113265	SAMN02254962	NLD
Rectifusarium ventricosum	SAMN14842579	DEU
Retiboletus ornatipes	SAMN09010638	CHN
Reticulascus tulasneorum	SAMN04441882	DEU
RH_10	SAMN02178793	OMN
Rhinocladiella mackenziei	SAMN05631088	QAT
Rhizoctonia solani	SAMEA3490189	DEU
Rhizomucor sp. MT2 MMC-2018	SAMN08797514	USA
Rhizophagus clarus	SAMD00098044	JPN
Rhizophagus irregularis	SAMN04195450	CHE
Rhizophlyctis rosea	SAMN07249242	AUS
Rhizopogon fuscorubens	SAMN08611236	USA
Rhizopogon hawkerae	SAMN08611252	USA
Rhizopogon parksii	SAMN08611247	USA
Rhizopogon rudus	SAMN08611242	MEX
Rhizopogon salebrosus	SAMN08611230	USA
Rhizopogon sp. AM-2018a	SAMN08611254	TWN
Rhizopogon vesiculosus	SAMN08611250	USA
Rhizopogon villosulus	SAMN08611234	USA
Rhizopogon vinicolor	SAMN08611228	USA
Rhizopogon vulgaris	SAMN08611232	USA
Rhizopus azygosporus	SAMN08014123	IDN
Rhizopus delemar	SAMN14162330	USA
Rhizopus microsporus	SAMEA2796351	DEU
Rhizopus oryzae	SAMN14162302	USA
Rhizopus stolonifer	SAMN08014120	USA
Rhodosporidium toruloides	SAMN04121055	CHN
Rhodosporidium toruloides MTCC 457	SAMN02981412	SWE
Rhodotorula diobovata	SAMN09284860	USA
Rhodotorula kratochvilovae	SAMN08425891	ITA
Rhodotorula mucilaginosa	SAMN07160921	IND
Rhodotorula paludigena	SAMN10089541	THA
Rhodotorula sp. CCFEE 5036	SAMN06285187	ATA
Rhodotorula sp. FNED7-22	SAMN06046785	DEU
Rhodotorula sp. ZM1	SAMN09842432	CHN
Rhodotorula taiwanensis	SAMN05969161	USA
Rhodotorula toruloides	SAMN11044232	VNM
Rosellinia necatrix	SAMD00023353	JPN
Rozella allomycis	SAMN01940551	USA
Rusavskia elegans	SAMN10622479	CHN
Russula abietina	SAMN09010684	CHN
Russula aff. compacta	SAMN09010685	CHN
Russula foetens	SAMN09010686	CHN
Russula griseocarnosa	SAMN09602224	CHN
Russula lepida	SAMN09010687	CHN
Russula sp. MG48	SAMN09010688	CHN
Russula virescens	SAMN09010689	CHN
Rutstroemia sydowiana	SAMN02903521	NLD
Saccaromyces cerevisiae	SAMN03733457	IND
Saccharomyces arboricola H-6	SAMN02981438	CHN
Saccharomyces bayanus	SAMN02483516	HUN
Saccharomyces boulardii (nom. inval.)	SAMN02910581	BRA
Saccharomyces cerevisiae	SAMD00185303	JPN
Saccharomyces cerevisiae x Saccharomyces eubayanus	SAMN10973774	DNK
Saccharomyces cerevisiae x Saccharomyces eubayanus x Saccharomyces kudriavzevii x Saccharomyces uvarum	SAMN10973901	GBR
Saccharomyces cerevisiae x Saccharomyces kudriavzevii	SAMN08442962	AUT
Saccharomyces cerevisiae x Saccharomyces kudriavzevii x Saccharomyces uvarum	SAMN02427242	CHE
Saccharomyces cerevisiae x Saccharomyces uvarum	SAMN09453052	NOR
Saccharomyces eubayanus	SAMN03859906	DNK
Saccharomyces eubayanus x Saccharomyces uvarum	SAMN10973915	CAN
Saccharomyces jurei	SAMEA104589863	FRA
Saccharomyces kudriavzevii	SAMN09650452	ESP
Saccharomyces paradoxus	SAMN12280085	USA
Saccharomyces pastorianus	SAMN04297180	DNK
Saccharomyces sp. M14	SAMN05920312	CHN
Saccharomyces uvarum	SAMN07178574	FRA
Saccharomycopsis capsularis	SAMN08343431	USA
Saccharomycopsis crataegensis	SAMN02799554	USA
Saccharomycopsis fermentans	SAMN02799484	TWN
Saccharomycopsis fibuligera	SAMN05180530	DEU
Saccharomycopsis fibuligera x Saccharomycopsis cf. fibuligera	SAMN04076424	KOR
Saccharomycopsis fodiens	SAMN02799478	AUS
Saccharomycopsis malanga	SAMD00028337	JPN
Saccharomycopsis schoenii	SAMN02798506	ITA
Saccharomycopsis sp. UWO(PS) 91-127.1	SAMN02799715	CAN
Saitoella complicata NRRL Y-17804	SAMD00025740	BTN
Saitozyma podzolica	SAMN10458779	DEU
Saitozyma sp. JCM 24511	SAMD00036793	JPN
Salmacisia buchloeana	SAMN05821950	USA
Samsoniella hepiali	SAMN04253750	CHN
Sanghuangporus baumii	SAMN04299561	CHN
Sanghuangporus sanghuang	SAMN12704280	CHN
Sarcodon aspratus	SAMN09010690	CHN
Sarcodon sp. MG97	SAMN09010691	CHN
Sarcomyxa edulis	SAMN09748201	CHN
Sarocladium brachiariae	SAMN10426409	CHN
Sarocladium oryzae	SAMD00028360	JPN
Saturnispora dispora	SAMN08343301	USA
Saturnispora hagleri	SAMN08343430	USA
Saturnispora mendoncae	SAMN08343429	USA
Saturnispora saitoi	SAMN08343428	USA
Saturnispora serradocipensis	SAMN08343427	USA
Saturnispora silvae	SAMN08343426	USA
Saturnispora zaruensis	SAMN08343425	USA
Scedosporium apiospermum	SAMN02727168	FRA
Scedosporium aurantiacum	SAMN03075116	AUS
Scedosporium boydii	SAMN06706955	FRA
Scedosporium dehoogii	SAMN07702310	FRA
Scedosporium sp. IMV 00882	SAMN06076680	UKR
Scheffersomyces lignosus	SAMD00028346	JPN
Scheffersomyces shehatae	SAMD00075727	JPN
Scheffersomyces stambukii	SAMN06684418	BRA
Schizophyllum commune	SAMD00028355	JPN
Schizosaccharomyces pombe	SAMN11159120	BRA
Sclerotinia borealis F-4157	SAMN02981572	RUS
Sclerotinia echinophila	SAMN02903859	NLD
Sclerotinia glacialis	SAMN03448622	CHE
Sclerotinia homoeocarpa	SAMN04267404	USA
Sclerotinia sclerotiorum 1980 UF-70	SAMN05908049	NLD
Sclerotiophoma versabilis	SAMN14419883	CHN
Sclerotium cepivorum	SAMN03448618	NLD
Sclerotium rolfsii	SAMN03278112	CHN
Scytalidium lignicola	SAMN06704609	DEU
Serpula lacrymans var. lacrymans	SAMN07733283	POL
Shiraia sp.	SAMN02371273	CHN
Simplicillium aogashimaense	SAMN13741770	ETH
Smittium angustum	SAMN05412443	AUS
Smittium culicis	SAMN04490176	USA
Smittium megazygosporum	SAMN05412450	USA
Smittium mucronatum	SAMN04489862	CAN
Smittium simulii	SAMN05412451	SWE
Solicoccozyma phenolica	SAMD00028400	JPN
Solicoccozyma terricola	SAMN05301358	USA
Sparassis crispa	SAMD00076077	JPN
Sparassis latifolia	SAMN04590015	CHN
Spathaspora arborariae UFMG-19.1A	SAMN02981567	BRA
Spathaspora boniae	SAMN06220760	BRA
Spathaspora girioi	SAMN04360154	BRA
Spathaspora gorwiae	SAMN04360160	BRA
Spathaspora hagerdaliae	SAMN04360159	BRA
Spathaspora sp. JA1	SAMN06883265	BRA
Spathaspora xylofermentans	SAMN06699240	BRA
Spencermartinsiella europaea	SAMN08343433	USA
Sphaerulina populicola P02.02b	SAMN02981402	CAN
Spizellomyces sp. 'palustris'	SAMN08987487	DEU
Sporidiobolus pararoseus	SAMN10440612	CHN
Sporisorium graminicola	SAMN10959236	RUS
Sporisorium iseilematis-ciliati	SAMN05413764	AUS
Sporisorium scitamineum	SAMN03351821	BRA
Sporopachydermia lactativora	SAMN08343434	USA
Sporopachydermia quercuum	SAMD00028341	JPN
Sporothrix globosa	SAMN04571035	CHN
Sporothrix insectorum RCEF 264	SAMN04908330	CHN
Sporothrix pallida	SAMN02797831	ESP
Sporothrix phasma	SAMN13155835	ZAF
Sporothrix schenckii	SAMN07585146	COL
Spraguea lophii	SAMN02141961	GBR
Stachybotrys chartarum	SAMN03653474	USA
Stagonosporopsis tanaceti	SAMN03223333	AUS
Starmera amethionina	SAMN08343302	USA
Starmera quercuum	SAMN08343436	USA
Starmerella apicola	SAMN07511549	USA
Starmerella bacillaris	SAMN09428497	HUN
Starmerella bombicola	SAMD00028342	JPN
Starmerella davenportii	SAMN07511547	USA
Starmerella geochares	SAMN07511545	USA
Starmerella gropengiesseri	SAMN07511542	USA
Starmerella sp. 'tilneyi'	SAMN07511543	USA
Steccherinum ochraceum	SAMN10505049	RUS
Stemphylium lycopersici	SAMN08971765	ARG
Stemphylium vesicarium	SAMN09098503	ITA
Stenocarpella maydis	SAMN07490716	USA
Sterigmatomyces wingfieldii	SAMN02086247	ZAF
Stropharia rugosoannulata	SAMN09010693	CHN
Stylonectria norvegica	SAMN14260592	DEU
Stylopage hadra	SAMN10861534	USA
Sugiyamaella lignohabitans	SAMN04417247	USA
Sugiyamaella xylanicola	SAMN06049561	BRA
Suhomyces canberraensis	SAMN08343344	USA
Suhomyces emberorum	SAMN08343343	USA
Suhomyces pyralidae	SAMN08343345	USA
Suillellus subvelutipes	SAMN09010642	CHN
Suillus alpinus	SAMN09010694	CHN
Suillus pictus	SAMN09010695	CHN
Suillus placidus	SAMN09010696	CHN
Suillus sp. MG131	SAMN09010697	CHN
Symbiotaphrina buchneri	SAMD00028388	JPN
Symmetrospora coprosmae	SAMN12714453	IRL
Syncephalastrum contaminatum	SAMN11603257	AUS
Synchytrium endobioticum	SAMN03455191	DEU
Synchytrium microbalum	SAMN08987497	USA
Taiwanofungus camphoratus	SAMN02730102	TWN
Takashimella koratensis	SAMD00031919	JPN
Takashimella tepidaria	SAMD00031918	JPN
Talaromyces adpressus	SAMN06671952	ITA
Talaromyces amestolkiae	SAMN05751675	ESP
Talaromyces atroroseus	SAMN03339010	DNK
Talaromyces borbonicus	SAMN06579453	ITA
Talaromyces cellulolyticus	SAMN10518797	IND
Talaromyces funiculosus	SAMN10522600	CHN
Talaromyces leycettanus	SAMN03068951	GBR
Talaromyces marneffei	SAMN11633700	CHN
Talaromyces pinophilus	SAMN04451644	CHN
Talaromyces rugulosus	SAMN15229550	CHN
Talaromyces stollii	SAMN15488440	CHN
Talaromyces verruculosus	SAMN03944927	CHN
Talaromyces wortmannii	SAMN04219463	PER
Taphrina betulina	SAMN12708421	IRL
Taphrina confusa	SAMN04217081	USA
Taphrina sp. SM11	SAMN09906266	FIN
Teratosphaeria destructans	SAMN12878415	IDN
Teratosphaeria gauchensis	SAMN09010465	URY
Teratosphaeria pseudoeucalypti	SAMN14594937	URY
Teratosphaeria zuluensis	SAMN09010464	ZAF
Termitomyces eurrhizus	SAMN09010698	CHN
Termitomyces heimii	SAMN09010699	CHN
Termitomyces sp. J132	SAMN03959805	ZAF
Termitomyces sp. JCM 13351	SAMD00036792	JPN
Termitomyces sp. MG145	SAMN09010700	CHN
Termitomyces sp. MG148	SAMN09010701	CHN
Termitomyces sp. MG16	SAMN09010702	CHN
Tetrapisispora fleetii	SAMN08343384	USA
Tetrapisispora iriomotensis	SAMN08343383	USA
Tetrapisispora namnaoensis	SAMN08343382	USA
Teunomyces cretensis	SAMN08343340	USA
Teunomyces gatunensis	SAMN08343341	USA
Teunomyces kruisii	SAMN08343342	USA
Thelephora aurantiotincta	SAMN09010703	CHN
Thelohania contejeani	SAMN10523195	FRA
Thelonectria rubi	SAMN13338979	GBR
Thermoascaceae sp. COH1141	SAMN08905905	USA
Thermoascus crustaceus	SAMD00028384	JPN
Thermomucor indicae-seudaticae	SAMN03070115	IND
Thermomyces lanuginosus SSBP	SAMN02981479	ZAF
Thermothielavioides terrestris	SAMEA104726064	VNM
Thielaviopsis basicola	SAMN08136569	NLD
Thielaviopsis ethacetica	SAMD00028325	JPN
Thielaviopsis euricoi	SAMD00028365	JPN
Thielaviopsis musarum	SAMN04109605	NZL
Thielaviopsis punctulata	SAMN05752770	USA
Tilletia caries	SAMN04607374	USA
Tilletia controversa	SAMN04607373	CAN
Tilletia horrida	SAMN03460186	CHN
Tilletia indica	SAMN05327946	IND
Tilletia laevis	SAMN07327863	AUS
Tilletia walkeri	SAMN07327666	USA
Tolypocladium capitatum	SAMN07514617	SWE
Tolypocladium inflatum	SAMN08824657	DEU
Tolypocladium ophioglossoides CBS 100239	SAMN03782320	DNK
Tolypocladium paradoxum	SAMN08279508	JPN
Tolypocladium sp. Salcha MEA-2	SAMN02903337	USA
Tolypocladium sp. Sup5 PDA-1	SAMN02903338	USA
Torrubiella hemipterigena	SAMEA2794686	DEU
Tortispora ganteri	SAMN08343303	USA
Tortispora sangerardonensis	SAMN13577921	CRI
Tortispora starmeri	SAMN08343323	USA
Torulaspora delbrueckii	SAMN14560048	USA
Torulaspora franciscae	SAMN14502400	ESP
Torulaspora globosa	SAMN14605352	PNG
Torulaspora maleeae	SAMN08343304	USA
Torulaspora microellipsoides	SAMN08343305	USA
Torulaspora pretoriensis	SAMN08343381	USA
Trametes hirsuta	SAMN04009657	RUS
Trametes polyzona	SAMN04219517	PER
Trametes pubescens	SAMN05915862	FIN
Trametes sanguinea	SAMN12781426	CHN
Trametes sp. AH28-2	SAMN04038070	CHN
Trametes villosa	SAMN08579176	BRA
Trematosphaeria pertusa	SAMN05660896	USA
Tremella fuciformis	SAMN03491248	CHN
Trichoderma arundinaceum	SAMN06320351	IRN
Trichoderma asperellum	SAMN02666739	FRA
Trichoderma atrobrunneum	SAMN08325511	ITA
Trichoderma atroviride	SAMN07371837	CHN
Trichoderma brevicompactum	SAMN06320626	IRN
Trichoderma erinaceum	SAMN14917834	IND
Trichoderma gamsii	SAMN06219356	AUS
Trichoderma guizhouense	SAMN04535176	CHN
Trichoderma hamatum GD12	SAMN02981472	GBR
Trichoderma harzianum	SAMN13611475	CHN
Trichoderma koningii	SAMD00028335	JPN
Trichoderma koningiopsis	SAMN06106985	ARG
Trichoderma lentiforme	SAMN09275776	BRA
Trichoderma lixii	SAMN10723660	ITA
Trichoderma longibrachiatum SMF2	SAMN02981471	CHN
Trichoderma parareesei	SAMN03784587	ARG
Trichoderma pleuroti	SAMN05468147	HUN
Trichoderma reesei	SAMN10963614	CHN
Trichoderma sp. IMV 00454	SAMN06076685	UKR
Trichoderma sp. TW21990_1	SAMN13698093	CHN
Trichoderma virens	SAMN04351469	IND
Trichoderma viride	SAMN11791795	CHN
Tricholoma bakamatsutake	SAMN09010704	CHN
Tricholoma flavovirens	SAMN09010705	CHN
Tricholoma matsutake	SAMD00051290	JPN
Tricholoma saponaceum	SAMN09010707	CHN
Tricholoma sp. MG77	SAMN09010708	CHN
Tricholoma sp. MG99	SAMN09010710	CHN
Tricholoma terreum	SAMN09010709	CHN
Trichomonascus ciferrii	SAMN11490866	NLD
Trichophyton fischeri	SAMN01091661	CAN
Trichophyton interdigitale	SAMEA72841168	AUS
Trichophyton kuryangei	SAMN12838281	BDI
Trichophyton mentagrophytes	SAMN09701138	IND
Trichophyton rubrum	SAMN03952791	CHN
Trichophyton simii	SAMN15796702	IND
Trichophyton violaceum	SAMN03952792	CHN
Trichophyton yaoundei	SAMN12838278	COG
Trichosporon asahii	SAMN09217380	USA
Trichosporon coremiiforme	SAMD00028418	JPN
Trichosporon cutaneum	SAMN04510874	CHN
Trichosporon faecale	SAMD00028419	JPN
Trichosporon inkin	SAMN04499098	MEX
Trichosporon ovoides	SAMN12991081	CHN
Trichothecium ovalisporum	SAMN08649144	CAN
Trichothecium roseum	SAMN08649147	CAN
Trichothecium sympodiale	SAMN08649145	CAN
Trigonopsis variabilis	SAMN08343306	USA
Trigonopsis vinaria	SAMN08343322	USA
Triticum aestivum	SAMN01818052	GBR
Tubaria furfuracea	SAMEA3267773	USA
Tuber brumale	SAMN14931190	FRA
Tuber calosporum	SAMN09010711	CHN
Tuber indicum	SAMN11638059	CHN
Tuber magnatum	SAMN08765109	ITA
Tuber microsphaerosporum	SAMN09010712	CHN
Tuber umbilicatum	SAMN09010713	CHN
Tubulinosema ratisbonensis	SAMN10180275	DEU
Tylopilus plumbeoviolaceoides	SAMN09010714	CHN
Umbilicaria muehlenbergii	SAMN02650300	CHN
uncultured Malassezia	SAMEA6412669	USA
uncultured Malassezia	SAMEA6412670	USA
uncultured Malassezia	SAMEA6412671	USA
uncultured Malassezia	SAMEA6412672	USA
uncultured Malassezia	SAMEA6412668	USA
uncultured Malassezia	SAMEA6412667	USA
uncultured Malassezia	SAMEA6875686	USA
uncultured Malassezia	SAMEA6875685	USA
uncultured Malassezia	SAMEA6875687	USA
uncultured Malassezia	SAMEA6875684	USA
uncultured Malassezia	SAMEA6875688	USA
uncultured Malassezia	SAMEA6875683	USA
Uromyces transversalis	SAMN08274589	USA
Usnea hakonensis	SAMD00191533	JPN
Ustilaginoidea virens	SAMN02693461	CHN
Ustilago cynodontis	SAMN05200863	DEU
Ustilago esculenta	SAMN03105777	CHN
Ustilago hordei	SAMN07346272	BRA
Ustilago maydis	SAMN05150233	DEU
Ustilago trichophora	SAMN04590172	IND
Ustilago tritici	SAMN07572297	DEU
Ustilago vetiveriae	SAMN05255291	IND
Ustilago xerochloae	SAMN05255293	AUS
Valsa mali	SAMN03203459	CHN
Valsa malicola	SAMN04099704	CHN
Valsa sordida	SAMN04099705	CHN
Vanrija humicola	SAMD00028413	JPN
Venturia asperata	SAMN07816546	FRA
Venturia aucupariae	SAMN07816627	FRA
Venturia carpophila	SAMN15375461	CHN
Venturia effusa	SAMN12143997	USA
Venturia inaequalis	SAMN07816564	ARM
Venturia nashicola	SAMN11130006	JPN
Venturia oleaginea	SAMN13543302	CHN
Venturia pyrina	SAMN07816623	FRA
Venustampulla echinocandica	SAMN07173322	JPN
Verruconis gallopava	SAMN03176948	USA
Verruconis sp.	SAMN09217384	USA
Verticillium albo-atrum	SAMN07298694	CAN
Verticillium alfalfae	SAMN07297517	JPN
Verticillium dahliae	SAMN13021461	CHN
Verticillium isaacii	SAMN07298697	GBR
Verticillium klebahnii	SAMN07298699	CAN
Verticillium longisporum	SAMEA3436396	SWE
Verticillium nonalfalfae	SAMN10497143	AUT
Verticillium nubilum	SAMN07298693	GBR
Verticillium tricorpus	SAMN07298695	JPN
Verticillium zaregamsianum	SAMN07298700	JPN
Volvariella volvacea	SAMN02603374	CHN
Wallemia hederae	SAMN11175836	SVN
Wallemia ichthyophaga	SAMN11175835	NOR
Wallemia mellicola	SAMN11175845	IDN
Wickerhamia fluorescens	SAMD00028332	JPN
Wickerhamiella cacticola	SAMN08343412	USA
Wickerhamiella domercqiae	SAMD00028340	JPN
Wickerhamiella galacta	SAMN08383821	USA
Wickerhamiella hasegawae	SAMN07511536	USA
Wickerhamiella infanticola	SAMN07511535	USA
Wickerhamiella occidentalis	SAMN07511539	USA
Wickerhamiella pararugosa	SAMN07511537	USA
Wickerhamiella versatilis	SAMD00028433	JPN
Wickerhamomyces alni	SAMN08343324	USA
Wickerhamomyces anomalus	SAMN10888684	BRA
Wickerhamomyces bovis	SAMN08343325	USA
Wickerhamomyces canadensis	SAMN08343311	USA
Wickerhamomyces hampshirensis	SAMN08343326	USA
Wickerhamomyces sp. NRRL YB-2243	SAMN08343321	USA
Xenoacremonium recifei	SAMN12830270	BRA
Xerocomus impolitus	SAMN09010716	CHN
Xylaria flabelliformis	SAMN11912834	USA
Xylaria grammica	SAMN10614014	KEN
Xylaria hypoxylon	SAMN11048047	DEU
Xylaria longipes	SAMN07418608	DEU
Xylaria multiplex	SAMN13613316	USA
Xylaria polymorpha	SAMN07426886	DEU
Xylaria sp. BCC 1067	SAMN08619538	THA
Xylaria sp. JS573	SAMN03253720	KOR
Xylaria sp. MSU_SB201401	SAMN07419834	USA
Xylaria striata	SAMN04305949	CHN
Yamadazyma nakazawae	SAMN08343328	USA
Yamadazyma philogaea	SAMN08343310	USA
Yamadazyma scolyti	SAMN08343309	USA
Yamadazyma sp. MH-2017a	SAMN06339259	USA
Yarrowia bubula	SAMN08343308	USA
Yarrowia deformans	SAMD00028404	JPN
Yarrowia divulgata	SAMN08343307	USA
Yarrowia galli	SAMN11577162	CHN
Yarrowia keelungensis	SAMD00028411	JPN
Yarrowia lipolytica	SAMN08667771	DNK
Yarrowia sp. JCM 30694	SAMD00028701	JPN
Yarrowia sp. JCM 30695	SAMD00031922	JPN
Yarrowia sp. JCM 30696	SAMD00028702	JPN
Yueomyces sinensis	SAMN08343313	USA
Zancudomyces culisetae	SAMN04488584	USA
Zasmidium angulare	SAMN06899490	USA
Zasmidium citrigriseum	SAMN06899487	THA
Zoopage sp. CT-All	SAMN10060499	USA
Zoophagus insidians	SAMN10060500	USA
Zygoascus meyerae	SAMN08343330	USA
Zygoascus ofunaensis	SAMN08343331	USA
Zygosaccharomyces bisporus	SAMN08343385	USA
Zygosaccharomyces kombuchaensis	SAMN08343386	USA
Zygosaccharomyces mellis	SAMN11475391	CHN
Zygosaccharomyces parabailii	SAMN06276355	NLD
Zygosaccharomyces pseudobailii	SAMEA4657367	CHN
Zygosaccharomyces rouxii	SAMD00055679	JPN
Zygosaccharomyces siamensis	SAMD00213803	JPN
Zygotorulaspora florentina	SAMN08343387	USA
Zygotorulaspora mrakii	SAMN14605243	ITA
Zymoseptoria ardabiliae	SAMN03333221	IRN
Zymoseptoria brevis	SAMN03294124	IRN
Zymoseptoria pseudotritici	SAMN03333222	IRN
Zymoseptoria tritici	SAMEA5863096	ARG
