# Supplementary material for: The contribution of tropical long-term studies to mycology
Source: IMA Fungus. 2024 Nov 11;15:35. doi: 10.1186/s43008-024-00166-5 (PMC11552369; doi:10.1186/s43008-024-00166-5)
Supplement: Supplementary file 8 — Additional file 8. Provides BioSample data from NCBI used to create Fig. 3. [file 43008_2024_166_MOESM8_ESM.csv]

biosample_number	country_code
SAMN06820582	KOR
SAMN06820605	KOR
SAMN13256444	KOR
SAMN13256451	KOR
SAMN13256452	KOR
SAMN13256453	KOR
SAMN06820573	KOR
SAMN06820574	KOR
SAMN06820595	KOR
SAMN06820596	KOR
SAMN06820599	KOR
SAMN06820584	KOR
SAMN06820606	KOR
SAMN08378419	KOR
SAMN05722853	KOR
SAMN05722854	KOR
SAMN05722855	KOR
SAMN05722856	KOR
SAMN05722857	KOR
SAMN05722858	KOR
SAMN06820569	KOR
SAMN06820570	KOR
SAMN06820592	KOR
SAMN08378410	KOR
SAMN05722859	KOR
SAMN05722860	KOR
SAMN05722861	KOR
SAMN05722862	KOR
SAMN05722863	KOR
SAMN05722864	KOR
SAMN06820567	KOR
SAMN06820568	KOR
SAMN06820589	KOR
SAMN06820591	KOR
SAMN08378408	KOR
SAMN06820563	KOR
SAMN06820564	KOR
SAMN06820565	KOR
SAMN06820588	KOR
SAMN03891156	KOR
SAMN03891157	KOR
SAMN03891159	KOR
SAMN03891160	KOR
SAMN03891161	KOR
SAMN03891164	KOR
SAMN03891165	KOR
SAMN03891166	KOR
SAMN03891167	KOR
SAMN03891168	KOR
SAMN03891171	KOR
SAMN03891172	KOR
SAMN03891173	KOR
SAMN03891175	KOR
SAMN03891176	KOR
SAMN03891177	KOR
SAMN03891178	KOR
SAMN10473558	KOR
SAMN06820577	KOR
SAMN06820578	KOR
SAMN06820579	KOR
SAMN06820602	KOR
SAMN03744421	KOR
SAMN09425948	AND
SAMN09425966	AND
SAMN09425984	AND
SAMN09426002	AND
SAMN09425967	AND
SAMN09425985	AND
SAMN09426003	AND
SAMN09426057	AND
SAMN09426075	AND
SAMN09425968	AND
SAMN09425986	AND
SAMN09426004	AND
SAMN09425963	AND
SAMN09425981	AND
SAMN09425999	AND
SAMN09426053	AND
SAMN09426071	AND
SAMN09425964	AND
SAMN09425982	AND
SAMN09426000	AND
SAMN09426090	AND
SAMN09425947	AND
SAMN09425965	AND
SAMN09425983	AND
SAMN09426001	AND
SAMN09426037	AND
SAMN13134885	ARG
SAMN13134884	ARG
SAMN13134945	ARG
SAMN13134943	ARG
SAMN13134944	ARG
SAMN13134949	ARG
SAMN13134948	ARG
SAMN09787236	ARG
SAMN09787246	ARG
SAMN09580363	ARG
SAMN13134942	ARG
SAMN04546567	ARG
SAMN08321532	ARG
SAMN08321533	ARG
SAMN08321534	ARG
SAMN09635510	ARG
SAMN06563187	ARG
SAMN06563188	ARG
SAMN06563189	ARG
SAMN06563190	ARG
SAMN06563199	ARG
SAMN06563200	ARG
SAMN06563201	ARG
SAMN06563202	ARG
SAMN06563204	ARG
SAMN06563209	ARG
SAMN06563206	ARG
SAMN06563207	ARG
SAMN06563208	ARG
SAMN06563213	ARG
SAMN06563215	ARG
SAMN06563216	ARG
SAMN06563192	ARG
SAMN06563195	ARG
SAMN06563196	ARG
SAMN06563197	ARG
SAMN06563212	ARG
SAMN06563220	ARG
SAMN06563221	ARG
SAMN06563226	ARG
SAMN06563227	ARG
SAMN06563228	ARG
SAMN06563229	ARG
SAMN13915745	ARG
SAMN13915748	ARG
SAMN13915749	ARG
SAMN07818908	ARG
SAMN07818910	ARG
SAMN07818912	ARG
SAMN07818918	ARG
SAMN07818922	ARG
SAMN02864543	ARG
SAMN02864548	ARG
SAMN02864555	ARG
SAMN02864560	ARG
SAMN02864561	ARG
SAMN02864562	ARG
SAMN02864546	ARG
SAMN02864547	ARG
SAMN02864556	ARG
SAMN02864557	ARG
SAMN02864544	ARG
SAMN02864545	ARG
SAMN02864563	ARG
SAMN02864564	ARG
SAMN02864542	ARG
SAMN02864558	ARG
SAMN02864559	ARG
SAMN09425954	ARG
SAMN09425972	ARG
SAMN09425990	ARG
SAMN09426008	ARG
SAMN09425973	ARG
SAMN09425991	ARG
SAMN09426009	ARG
SAMN09425956	ARG
SAMN09425974	ARG
SAMN09426010	ARG
SAMN09425951	ARG
SAMN09425969	ARG
SAMN09425987	ARG
SAMN09426005	ARG
SAMN09426023	ARG
SAMN09425952	ARG
SAMN09425970	ARG
SAMN09425988	ARG
SAMN09426006	ARG
SAMN09426060	ARG
SAMN09426096	ARG
SAMN09425953	ARG
SAMN09425989	ARG
SAMN09426007	ARG
SAMN02864550	ARG
SAMN02864551	ARG
SAMN02864553	ARG
SAMN02864554	ARG
SAMN02864552	ARG
SAMEA5746422	ATA
SAMEA5746423	ATA
SAMEA5746428	ATA
SAMEA5746429	ATA
SAMEA5746431	ATA
SAMEA5746432	ATA
SAMEA5746433	ATA
SAMEA5746434	ATA
SAMEA5746437	ATA
SAMEA5746439	ATA
SAMEA5746441	ATA
SAMEA5746444	ATA
SAMEA5746453	ATA
SAMEA5746454	ATA
SAMEA5746455	ATA
SAMEA5746456	ATA
SAMEA5746457	ATA
SAMEA5746458	ATA
SAMEA5746461	ATA
SAMEA5746466	ATA
SAMEA5746469	ATA
SAMN08472118	ATA
SAMN08472120	ATA
SAMN08472104	ATA
SAMN08472122	ATA
SAMN08472123	ATA
SAMN08472110	ATA
SAMN08472099	ATA
SAMN08472126	ATA
SAMN08472128	ATA
SAMN08472102	ATA
SAMN08472095	ATA
SAMN08472096	ATA
SAMN08472091	ATA
SAMN08472092	ATA
SAMN08472093	ATA
SAMN08472108	ATA
SAMN08472112	ATA
SAMN08472114	ATA
SAMN03944745	ATA
SAMEA4753797	ATA
SAMEA4753801	ATA
SAMEA4753803	ATA
SAMEA4753804	ATA
SAMEA4753805	ATA
SAMEA4753807	ATA
SAMEA4753808	ATA
SAMEA4753809	ATA
SAMEA4753811	ATA
SAMEA4753812	ATA
SAMEA4753814	ATA
SAMEA4753818	ATA
SAMEA4753820	ATA
SAMEA4753822	ATA
SAMEA4753823	ATA
SAMEA4753824	ATA
SAMEA4753827	ATA
SAMEA4753834	ATA
SAMEA4753835	ATA
SAMEA104358366	ATA
SAMEA104358367	ATA
SAMEA104358368	ATA
SAMEA104358369	ATA
SAMEA104358370	ATA
SAMEA104358371	ATA
SAMN08975856	ATA
SAMN08975857	ATA
SAMN08975792	ATA
SAMN08975830	ATA
SAMN08975787	ATA
SAMN08975762	ATA
SAMN08975767	ATA
SAMN08975771	ATA
SAMN08975782	ATA
SAMN08975822	ATA
SAMN08975823	ATA
SAMN08975824	ATA
SAMN08975826	ATA
SAMN08975806	ATA
SAMN08975850	ATA
SAMN08975851	ATA
SAMN08975852	ATA
SAMN08975853	ATA
SAMN08975854	ATA
SAMN08975802	ATA
SAMN08975803	ATA
SAMN08975804	ATA
SAMN08975776	ATA
SAMN08975849	ATA
SAMN08975831	ATA
SAMN08975833	ATA
SAMN08975834	ATA
SAMN08975835	ATA
SAMN08975838	ATA
SAMN08975839	ATA
SAMN08975841	ATA
SAMN08975842	ATA
SAMN08975843	ATA
SAMN08975844	ATA
SAMN08975846	ATA
SAMN08975847	ATA
SAMN08975848	ATA
SAMN08975814	ATA
SAMN08975815	ATA
SAMN08975817	ATA
SAMN08975819	ATA
SAMN08975820	ATA
SAMN08975821	ATA
SAMN08975855	ATA
SAMN13503045	ATA
SAMN13503047	ATA
SAMN13503049	ATA
SAMN13503058	ATA
SAMN13503059	ATA
SAMN13503069	ATA
SAMN13503072	ATA
SAMN13503080	ATA
SAMN13503081	ATA
SAMN13503082	ATA
SAMN13503083	ATA
SAMN13503084	ATA
SAMN13503085	ATA
SAMN13503092	ATA
SAMN13503102	ATA
SAMN13503103	ATA
SAMN13503104	ATA
SAMN13503105	ATA
SAMN13503112	ATA
SAMN13503124	ATA
SAMN13503126	ATA
SAMN13503127	ATA
SAMN06642263	ATA
SAMN06642265	ATA
SAMN06642279	ATA
SAMN08450846	ATA
SAMN08450848	ATA
SAMN08450849	ATA
SAMN08450853	ATA
SAMN08450854	ATA
SAMN08450856	ATA
SAMN08450858	ATA
SAMN08450859	ATA
SAMN08450863	ATA
SAMN08450864	ATA
SAMN08450866	ATA
SAMN08450869	ATA
SAMN08450870	ATA
SAMN08450871	ATA
SAMN08450874	ATA
SAMN08450875	ATA
SAMN08450831	ATA
SAMN08450835	ATA
SAMN08450837	ATA
SAMN08450838	ATA
SAMN08450841	ATA
SAMN08450842	ATA
SAMN08450843	ATA
SAMN08450845	ATA
SAMN10851673	ATA
SAMN10851669	ATA
SAMN10851667	ATA
SAMN10851666	ATA
SAMN10851664	ATA
SAMN10851661	ATA
SAMN10851660	ATA
SAMN10851658	ATA
SAMN10851657	ATA
SAMN10851656	ATA
SAMN10851655	ATA
SAMN10851653	ATA
SAMN10851651	ATA
SAMN10851646	ATA
SAMN04431960	ATA
SAMN04431961	ATA
SAMN04432014	ATA
SAMN04431962	ATA
SAMN04431963	ATA
SAMN04431964	ATA
SAMN04431965	ATA
SAMN04432015	ATA
SAMN04431966	ATA
SAMN04431967	ATA
SAMN04431968	ATA
SAMN04431969	ATA
SAMN04432016	ATA
SAMN04431970	ATA
SAMN04431971	ATA
SAMN04431972	ATA
SAMN04431973	ATA
SAMN04432017	ATA
SAMN04431974	ATA
SAMN04431975	ATA
SAMN04431976	ATA
SAMN04431977	ATA
SAMN04432018	ATA
SAMN04431978	ATA
SAMN04431979	ATA
SAMN04431980	ATA
SAMN04431981	ATA
SAMN04432019	ATA
SAMN04431982	ATA
SAMN04431983	ATA
SAMN04431984	ATA
SAMN04431985	ATA
SAMN04432020	ATA
SAMN04431986	ATA
SAMN04431987	ATA
SAMN04431988	ATA
SAMN04431989	ATA
SAMN04432021	ATA
SAMN04431990	ATA
SAMN04431991	ATA
SAMN04431992	ATA
SAMN04431993	ATA
SAMN04432022	ATA
SAMN04431994	ATA
SAMN04431995	ATA
SAMN13443017	ATA
SAMN06642280	ATA
SAMN06642277	ATA
SAMN06642285	ATA
SAMN06642264	ATA
SAMN06642268	ATA
SAMN10851811	ATA
SAMN10851810	ATA
SAMN10851809	ATA
SAMN10851808	ATA
SAMN10851806	ATA
SAMN10851805	ATA
SAMN10851803	ATA
SAMN10851801	ATA
SAMN10851799	ATA
SAMN10851796	ATA
SAMN10851795	ATA
SAMN10851790	ATA
SAMN10851788	ATA
SAMN10851786	ATA
SAMN10851785	ATA
SAMN10851784	ATA
SAMN10851782	ATA
SAMN10851781	ATA
SAMN10851779	ATA
SAMN10851778	ATA
SAMN10851777	ATA
SAMN04431924	ATA
SAMN04431925	ATA
SAMN04432005	ATA
SAMN04431926	ATA
SAMN04431927	ATA
SAMN04431928	ATA
SAMN04431929	ATA
SAMN04432006	ATA
SAMN04431930	ATA
SAMN04431931	ATA
SAMN04431932	ATA
SAMN04431933	ATA
SAMN04432007	ATA
SAMN04431934	ATA
SAMN04431935	ATA
SAMN04431936	ATA
SAMN04431937	ATA
SAMN04432008	ATA
SAMN04431938	ATA
SAMN04431939	ATA
SAMN04431940	ATA
SAMN04431941	ATA
SAMN04432009	ATA
SAMN04431942	ATA
SAMN04431943	ATA
SAMN04431944	ATA
SAMN04431945	ATA
SAMN04432010	ATA
SAMN04431946	ATA
SAMN04431947	ATA
SAMN04431948	ATA
SAMN04431949	ATA
SAMN04432011	ATA
SAMN04431950	ATA
SAMN04431951	ATA
SAMN04431952	ATA
SAMN04431953	ATA
SAMN04432012	ATA
SAMN04431954	ATA
SAMN04431955	ATA
SAMN04431956	ATA
SAMN04431957	ATA
SAMN04432013	ATA
SAMN04431958	ATA
SAMN04431959	ATA
SAMN06642262	ATA
SAMN06642267	ATA
SAMN06642273	ATA
SAMN06642287	ATA
SAMN06642270	ATA
SAMN13258559	ATA
SAMN13258560	ATA
SAMN13258561	ATA
SAMN15516097	ATA
SAMN15516098	ATA
SAMN15516172	ATA
SAMN15516173	ATA
SAMN15516178	ATA
SAMN15516109	ATA
SAMN15516183	ATA
SAMN15516185	ATA
SAMN10135433	AUS
SAMN03290405	AUS
SAMN03290401	AUS
SAMN03290398	AUS
SAMN03290403	AUS
SAMN03290396	AUS
SAMN03290404	AUS
SAMN03290345	AUS
SAMN03290395	AUS
SAMN03290341	AUS
SAMN03290402	AUS
SAMN03290343	AUS
SAMN03290397	AUS
SAMN03290338	AUS
SAMN03290347	AUS
SAMN03290399	AUS
SAMN03290391	AUS
SAMEA4946502	AUS
SAMEA4946503	AUS
SAMEA4946504	AUS
SAMEA4946505	AUS
SAMEA4946506	AUS
SAMEA4946507	AUS
SAMEA4946508	AUS
SAMEA4946509	AUS
SAMEA4946510	AUS
SAMEA4946511	AUS
SAMEA4946512	AUS
SAMEA4946513	AUS
SAMEA4946514	AUS
SAMEA4946515	AUS
SAMEA4946516	AUS
SAMEA4946517	AUS
SAMEA4946518	AUS
SAMEA5047350	AUS
SAMEA5047351	AUS
SAMEA5047352	AUS
SAMEA5047353	AUS
SAMEA5047354	AUS
SAMEA5047355	AUS
SAMEA5047356	AUS
SAMEA5047357	AUS
SAMEA5047358	AUS
SAMEA5047359	AUS
SAMEA5047360	AUS
SAMEA5047361	AUS
SAMEA5047362	AUS
SAMEA5047363	AUS
SAMEA5047364	AUS
SAMEA5745157	AUS
SAMEA5745161	AUS
SAMEA5745163	AUS
SAMEA5745164	AUS
SAMEA5745166	AUS
SAMEA5745167	AUS
SAMEA5745168	AUS
SAMEA5745170	AUS
SAMN05851369	AUS
SAMN08275905	AUS
SAMN10968509	AUS
SAMN10968510	AUS
SAMN10968512	AUS
SAMN10968513	AUS
SAMN10968514	AUS
SAMN10968515	AUS
SAMN10968516	AUS
SAMN13134771	AUS
SAMN13134772	AUS
SAMN13134773	AUS
SAMN13134774	AUS
SAMN13134780	AUS
SAMN13134781	AUS
SAMN13134782	AUS
SAMN13134783	AUS
SAMN13134784	AUS
SAMN13134785	AUS
SAMN13134786	AUS
SAMN13134882	AUS
SAMN13134901	AUS
SAMN13134902	AUS
SAMN13134903	AUS
SAMN13134904	AUS
SAMN13134911	AUS
SAMN13134938	AUS
SAMN13134939	AUS
SAMN13134940	AUS
SAMN13134957	AUS
SAMN15935354	AUS
SAMN15935355	AUS
SAMN15935356	AUS
SAMN15935357	AUS
SAMN15935359	AUS
SAMN15935360	AUS
SAMN15935361	AUS
SAMN15935362	AUS
SAMN15935363	AUS
SAMN15935364	AUS
SAMN15935365	AUS
SAMN15935366	AUS
SAMN15935367	AUS
SAMN15935368	AUS
SAMN15935369	AUS
SAMN15935370	AUS
SAMN15935371	AUS
SAMN15935372	AUS
SAMN15935373	AUS
SAMN15935374	AUS
SAMN15935375	AUS
SAMN15935376	AUS
SAMN15935377	AUS
SAMN15935378	AUS
SAMN15935379	AUS
SAMN15935380	AUS
SAMN15935381	AUS
SAMN15935382	AUS
SAMN15935383	AUS
SAMN15935384	AUS
SAMN15935385	AUS
SAMN15935386	AUS
SAMN15935388	AUS
SAMN15935390	AUS
SAMN15935391	AUS
SAMN15935392	AUS
SAMN15935393	AUS
SAMN15935394	AUS
SAMN15935395	AUS
SAMN15935396	AUS
SAMN15935398	AUS
SAMN15935400	AUS
SAMN15935401	AUS
SAMN15935402	AUS
SAMN15935406	AUS
SAMN15935407	AUS
SAMN15935409	AUS
SAMN15935410	AUS
SAMN15935411	AUS
SAMN15935412	AUS
SAMN15935413	AUS
SAMN15935414	AUS
SAMN15935415	AUS
SAMN15935416	AUS
SAMN15935417	AUS
SAMN15935418	AUS
SAMN15935421	AUS
SAMN15935422	AUS
SAMN15935424	AUS
SAMN15935426	AUS
SAMN15935430	AUS
SAMN15935431	AUS
SAMN15935432	AUS
SAMN15935433	AUS
SAMN15935434	AUS
SAMN15935435	AUS
SAMN15935437	AUS
SAMN15935438	AUS
SAMN15935439	AUS
SAMN15935440	AUS
SAMN15935441	AUS
SAMN15935442	AUS
SAMN15935443	AUS
SAMN15935445	AUS
SAMN15935446	AUS
SAMN15935795	AUS
SAMN15935798	AUS
SAMN15935799	AUS
SAMN15935800	AUS
SAMN15935801	AUS
SAMN15935802	AUS
SAMN15935803	AUS
SAMN15935804	AUS
SAMN15935806	AUS
SAMN15935807	AUS
SAMN15935809	AUS
SAMN15935810	AUS
SAMN15935812	AUS
SAMN15935813	AUS
SAMN15935815	AUS
SAMN15935816	AUS
SAMN15935819	AUS
SAMN15935821	AUS
SAMN15935824	AUS
SAMN15935825	AUS
SAMN15935826	AUS
SAMN15935827	AUS
SAMN15935828	AUS
SAMN15935829	AUS
SAMN15935830	AUS
SAMN15935831	AUS
SAMN15935832	AUS
SAMN15935833	AUS
SAMN15935834	AUS
SAMN15935835	AUS
SAMN15935836	AUS
SAMN15935837	AUS
SAMN15935838	AUS
SAMN15935839	AUS
SAMN15935840	AUS
SAMN15935841	AUS
SAMN15935842	AUS
SAMN15935843	AUS
SAMN15935844	AUS
SAMN15935845	AUS
SAMN15935846	AUS
SAMN15935847	AUS
SAMN15935848	AUS
SAMN15935849	AUS
SAMN15935850	AUS
SAMN15935851	AUS
SAMN15935852	AUS
SAMN15935853	AUS
SAMN15935854	AUS
SAMN15935855	AUS
SAMN15935856	AUS
SAMN15935857	AUS
SAMN15935858	AUS
SAMN15935859	AUS
SAMN15935860	AUS
SAMN15935861	AUS
SAMN15935862	AUS
SAMN15935863	AUS
SAMN15935864	AUS
SAMN15935865	AUS
SAMN15935866	AUS
SAMN15935867	AUS
SAMN15935868	AUS
SAMN15935869	AUS
SAMN15935870	AUS
SAMN15935871	AUS
SAMN15935872	AUS
SAMN15935873	AUS
SAMN15935874	AUS
SAMN15935875	AUS
SAMN15935876	AUS
SAMN15935877	AUS
SAMN15935878	AUS
SAMN15935879	AUS
SAMN15935880	AUS
SAMN15935881	AUS
SAMN15935882	AUS
SAMN15935883	AUS
SAMN15935884	AUS
SAMN15935885	AUS
SAMN15935887	AUS
SAMN15935889	AUS
SAMN15935891	AUS
SAMN15935892	AUS
SAMN15935893	AUS
SAMN15935894	AUS
SAMN15935896	AUS
SAMN15935897	AUS
SAMN15935898	AUS
SAMN15935899	AUS
SAMN15935900	AUS
SAMN15935901	AUS
SAMN15935902	AUS
SAMN15935903	AUS
SAMN15935904	AUS
SAMN15935905	AUS
SAMN15935906	AUS
SAMN15935907	AUS
SAMN15935908	AUS
SAMN15935909	AUS
SAMN15935910	AUS
SAMN15935911	AUS
SAMN15935912	AUS
SAMN15935913	AUS
SAMN15935914	AUS
SAMN15935915	AUS
SAMN15935916	AUS
SAMN15935917	AUS
SAMN15935918	AUS
SAMN15935919	AUS
SAMN15935920	AUS
SAMN15935921	AUS
SAMN15935922	AUS
SAMN15935923	AUS
SAMN15935924	AUS
SAMN15935925	AUS
SAMN15935926	AUS
SAMN15935927	AUS
SAMN15935928	AUS
SAMN15935929	AUS
SAMN15935930	AUS
SAMN15935931	AUS
SAMN15935932	AUS
SAMN15935933	AUS
SAMN15935935	AUS
SAMN15935936	AUS
SAMN15935937	AUS
SAMN15935938	AUS
SAMN15935939	AUS
SAMN15935940	AUS
SAMN15935941	AUS
SAMN15935942	AUS
SAMN15935946	AUS
SAMN15935948	AUS
SAMN15935951	AUS
SAMN15935955	AUS
SAMN15935956	AUS
SAMN15935959	AUS
SAMN15935960	AUS
SAMN15935961	AUS
SAMN15935962	AUS
SAMN15935963	AUS
SAMN15935964	AUS
SAMN15935965	AUS
SAMN15935966	AUS
SAMN15935968	AUS
SAMN15935970	AUS
SAMN15935972	AUS
SAMN15935973	AUS
SAMN15935974	AUS
SAMN15935977	AUS
SAMN15935978	AUS
SAMN15935979	AUS
SAMN15935981	AUS
SAMN15935982	AUS
SAMN15935984	AUS
SAMN15935986	AUS
SAMN15935987	AUS
SAMN15935988	AUS
SAMN15935989	AUS
SAMN15935990	AUS
SAMN15935991	AUS
SAMN15935992	AUS
SAMN15935996	AUS
SAMN15935998	AUS
SAMN15935999	AUS
SAMN15936001	AUS
SAMN15936002	AUS
SAMN15936003	AUS
SAMN15936006	AUS
SAMN15936009	AUS
SAMN15936010	AUS
SAMN15936011	AUS
SAMN15936014	AUS
SAMN15936015	AUS
SAMN15936016	AUS
SAMN15936017	AUS
SAMN15936018	AUS
SAMN15936019	AUS
SAMN15936020	AUS
SAMN15936021	AUS
SAMN15936023	AUS
SAMN15936026	AUS
SAMN15936027	AUS
SAMN15936028	AUS
SAMN15936030	AUS
SAMN15936031	AUS
SAMN15936032	AUS
SAMN15936034	AUS
SAMN15936035	AUS
SAMN15936036	AUS
SAMN15936037	AUS
SAMN15936038	AUS
SAMN15936039	AUS
SAMN15936040	AUS
SAMN15936041	AUS
SAMN15936043	AUS
SAMN15936044	AUS
SAMN15936045	AUS
SAMN15936047	AUS
SAMN15936051	AUS
SAMN15936053	AUS
SAMN15936055	AUS
SAMN15936056	AUS
SAMN15936057	AUS
SAMN15936058	AUS
SAMN15936059	AUS
SAMN15936060	AUS
SAMN15936061	AUS
SAMN15936065	AUS
SAMN15936066	AUS
SAMN15936069	AUS
SAMN15936074	AUS
SAMN15936075	AUS
SAMN15936076	AUS
SAMN15936078	AUS
SAMN15936080	AUS
SAMN15936081	AUS
SAMN15936082	AUS
SAMN15936083	AUS
SAMN15936084	AUS
SAMN15936085	AUS
SAMN15936086	AUS
SAMN15936087	AUS
SAMN15936088	AUS
SAMN15936089	AUS
SAMN15936090	AUS
SAMN15936091	AUS
SAMN15936092	AUS
SAMN15936093	AUS
SAMN15936094	AUS
SAMN15936268	AUS
SAMN15936269	AUS
SAMN15936273	AUS
SAMN15936275	AUS
SAMN15936276	AUS
SAMN15936278	AUS
SAMN15936282	AUS
SAMN15936283	AUS
SAMN15936284	AUS
SAMN15936285	AUS
SAMN15936286	AUS
SAMN15936287	AUS
SAMN15936288	AUS
SAMN15936289	AUS
SAMN15936292	AUS
SAMN15936293	AUS
SAMN15936295	AUS
SAMN15936296	AUS
SAMN15936300	AUS
SAMN15936301	AUS
SAMN15936304	AUS
SAMN15936306	AUS
SAMN15936309	AUS
SAMN15936312	AUS
SAMN15936315	AUS
SAMN15936318	AUS
SAMN15936319	AUS
SAMN15936320	AUS
SAMN15936322	AUS
SAMN15936323	AUS
SAMN15936324	AUS
SAMN15936325	AUS
SAMN15936326	AUS
SAMN15936327	AUS
SAMN15936332	AUS
SAMN15936333	AUS
SAMN15936334	AUS
SAMN15936335	AUS
SAMN15936336	AUS
SAMN15936337	AUS
SAMN15936338	AUS
SAMN15936340	AUS
SAMN15936341	AUS
SAMN15936342	AUS
SAMN15936343	AUS
SAMN15936344	AUS
SAMN15936345	AUS
SAMN15936346	AUS
SAMN15936347	AUS
SAMN15936348	AUS
SAMN15936350	AUS
SAMN15936351	AUS
SAMN15936352	AUS
SAMN15936353	AUS
SAMN15936354	AUS
SAMN15936355	AUS
SAMN15936356	AUS
SAMN15936357	AUS
SAMN15936358	AUS
SAMN15936359	AUS
SAMN15936360	AUS
SAMN15936361	AUS
SAMN15936362	AUS
SAMN15936363	AUS
SAMN15936364	AUS
SAMN15936365	AUS
SAMN15936366	AUS
SAMN15936367	AUS
SAMN15936368	AUS
SAMN15936369	AUS
SAMN15936370	AUS
SAMN15936371	AUS
SAMN15936372	AUS
SAMN15936373	AUS
SAMN15936374	AUS
SAMN15936375	AUS
SAMN15936376	AUS
SAMN15936377	AUS
SAMN15936378	AUS
SAMN15936379	AUS
SAMN15936380	AUS
SAMN15936381	AUS
SAMN15936382	AUS
SAMN15936383	AUS
SAMN03290334	AUS
SAMN03290348	AUS
SAMN14081009	AUS
SAMN14081010	AUS
SAMN07234996	AUS
SAMN07234998	AUS
SAMN07235002	AUS
SAMN07235003	AUS
SAMN07235105	AUS
SAMN07235108	AUS
SAMN07235206	AUS
SAMN07235211	AUS
SAMN07235212	AUS
SAMN07235310	AUS
SAMN07235314	AUS
SAMN07235412	AUS
SAMN07235417	AUS
SAMN07235503	AUS
SAMN07235504	AUS
SAMN07235507	AUS
SAMN10255203	AUS
SAMN10255208	AUS
SAMN10255213	AUS
SAMN10255214	AUS
SAMN10255216	AUS
SAMN12138628	AUS
SAMN12138557	AUS
SAMN12138623	AUS
SAMN12138520	AUS
SAMN12138521	AUS
SAMN12138595	AUS
SAMN09756916	AUS
SAMN09756917	AUS
SAMN09756918	AUS
SAMN09756919	AUS
SAMN09756920	AUS
SAMN09756921	AUS
SAMN09756922	AUS
SAMN12138530	AUS
SAMN12138537	AUS
SAMN12138528	AUS
SAMN12138531	AUS
SAMN12138533	AUS
SAMN12138615	AUS
SAMN12138619	AUS
SAMN06844077	AUS
SAMN06844079	AUS
SAMN06844083	AUS
SAMN06844087	AUS
SAMN06844088	AUS
SAMN06844092	AUS
SAMN06678677	AUS
SAMN06678678	AUS
SAMN06678679	AUS
SAMN06678683	AUS
SAMN06678686	AUS
SAMN06678687	AUS
SAMN06678688	AUS
SAMN06678690	AUS
SAMN06678692	AUS
SAMN06678695	AUS
SAMN06678698	AUS
SAMN06678700	AUS
SAMN06678703	AUS
SAMN06678705	AUS
SAMN06678706	AUS
SAMN06678707	AUS
SAMN06678711	AUS
SAMN06678714	AUS
SAMN06678715	AUS
SAMN06678718	AUS
SAMN06678719	AUS
SAMN10255205	AUS
SAMN07235006	AUS
SAMN07235007	AUS
SAMN07235016	AUS
SAMN07235018	AUS
SAMN07235019	AUS
SAMN07235029	AUS
SAMN07235032	AUS
SAMN07235044	AUS
SAMN07235046	AUS
SAMN07235047	AUS
SAMN07235057	AUS
SAMN07235112	AUS
SAMN07235113	AUS
SAMN07235114	AUS
SAMN07235117	AUS
SAMN07235122	AUS
SAMN07235123	AUS
SAMN07235124	AUS
SAMN07235136	AUS
SAMN07235144	AUS
SAMN07235150	AUS
SAMN07235152	AUS
SAMN07235154	AUS
SAMN07235157	AUS
SAMN07235164	AUS
SAMN07235165	AUS
SAMN07235166	AUS
SAMN07235167	AUS
SAMN07235168	AUS
SAMN07235218	AUS
SAMN07235226	AUS
SAMN07235229	AUS
SAMN07235233	AUS
SAMN07235234	AUS
SAMN07235235	AUS
SAMN07235240	AUS
SAMN07235244	AUS
SAMN07235246	AUS
SAMN07235247	AUS
SAMN07235248	AUS
SAMN07235249	AUS
SAMN07235250	AUS
SAMN07235251	AUS
SAMN07235253	AUS
SAMN07235259	AUS
SAMN07235263	AUS
SAMN07235266	AUS
SAMN07235272	AUS
SAMN07235274	AUS
SAMN07235318	AUS
SAMN07235321	AUS
SAMN07235324	AUS
SAMN07235325	AUS
SAMN07235332	AUS
SAMN07235333	AUS
SAMN07235334	AUS
SAMN07235340	AUS
SAMN07235341	AUS
SAMN07235342	AUS
SAMN07235347	AUS
SAMN07235350	AUS
SAMN07235360	AUS
SAMN07235369	AUS
SAMN07235374	AUS
SAMN07235420	AUS
SAMN07235427	AUS
SAMN07235431	AUS
SAMN07235432	AUS
SAMN07235435	AUS
SAMN07235440	AUS
SAMN07235441	AUS
SAMN07235446	AUS
SAMN07235453	AUS
SAMN07235454	AUS
SAMN07235459	AUS
SAMN07235460	AUS
SAMN07235461	AUS
SAMN07235462	AUS
SAMN07235469	AUS
SAMN07235470	AUS
SAMN07235471	AUS
SAMN07235474	AUS
SAMN07235514	AUS
SAMN07235516	AUS
SAMN07235517	AUS
SAMN07235521	AUS
SAMN07235525	AUS
SAMN07235526	AUS
SAMN07235527	AUS
SAMN07235532	AUS
SAMN07235533	AUS
SAMN07235534	AUS
SAMN07235539	AUS
SAMN07235543	AUS
SAMN07235546	AUS
SAMN09477794	AUS
SAMN09477799	AUS
SAMN09477807	AUS
SAMN09477808	AUS
SAMN09477814	AUS
SAMN09477816	AUS
SAMN09477820	AUS
SAMN09477821	AUS
SAMN11018756	AUS
SAMN11018757	AUS
SAMN11018758	AUS
SAMN11018759	AUS
SAMN11018760	AUS
SAMN11018761	AUS
SAMN11018762	AUS
SAMN11018763	AUS
SAMN11018764	AUS
SAMN11018765	AUS
SAMN11018766	AUS
SAMN11018767	AUS
SAMN11018768	AUS
SAMN11018769	AUS
SAMN11018770	AUS
SAMN11018771	AUS
SAMN11018772	AUS
SAMN11018773	AUS
SAMN11018774	AUS
SAMN11018775	AUS
SAMN11018776	AUS
SAMN11018777	AUS
SAMN11018778	AUS
SAMN11018779	AUS
SAMN11018780	AUS
SAMN11018781	AUS
SAMN11018782	AUS
SAMN11018783	AUS
SAMN11018784	AUS
SAMN11018785	AUS
SAMN11018786	AUS
SAMN11018787	AUS
SAMN11018788	AUS
SAMN11018789	AUS
SAMN11018790	AUS
SAMN11018791	AUS
SAMN11018792	AUS
SAMN11018793	AUS
SAMN11018794	AUS
SAMN11018795	AUS
SAMN11018796	AUS
SAMN11018797	AUS
SAMN11018798	AUS
SAMN11018799	AUS
SAMN11018800	AUS
SAMN11018801	AUS
SAMN11018802	AUS
SAMN11018803	AUS
SAMN11018804	AUS
SAMN11018805	AUS
SAMN11018806	AUS
SAMN09756932	AUS
SAMN09756933	AUS
SAMN07235072	AUS
SAMN07235073	AUS
SAMN07235085	AUS
SAMN07235173	AUS
SAMN07235174	AUS
SAMN07235176	AUS
SAMN07235188	AUS
SAMN07235189	AUS
SAMN07235276	AUS
SAMN07235277	AUS
SAMN07235278	AUS
SAMN07235283	AUS
SAMN07235287	AUS
SAMN07235290	AUS
SAMN07235291	AUS
SAMN07235381	AUS
SAMN07235382	AUS
SAMN07235395	AUS
SAMN07235478	AUS
SAMN07235479	AUS
SAMN07235485	AUS
SAMN07235491	AUS
SAMN07235492	AUS
SAMN07235493	AUS
SAMN07235554	AUS
SAMN07235555	AUS
SAMN07235556	AUS
SAMN07235560	AUS
SAMN07235562	AUS
SAMN08166524	AUS
SAMN08166527	AUS
SAMN08166528	AUS
SAMN08166529	AUS
SAMN08166531	AUS
SAMN08166532	AUS
SAMN08166534	AUS
SAMN08166535	AUS
SAMN08166537	AUS
SAMN08166539	AUS
SAMN08166541	AUS
SAMN08166544	AUS
SAMN08166545	AUS
SAMN08166547	AUS
SAMN08166549	AUS
SAMN08166552	AUS
SAMN08166556	AUS
SAMN08166569	AUS
SAMN08166571	AUS
SAMN08166572	AUS
SAMN08166573	AUS
SAMN08166574	AUS
SAMN08166575	AUS
SAMN08166576	AUS
SAMN08166577	AUS
SAMN08166579	AUS
SAMN08166582	AUS
SAMN08166584	AUS
SAMN08166585	AUS
SAMN08166587	AUS
SAMN08166589	AUS
SAMN08166591	AUS
SAMN08166593	AUS
SAMN08166597	AUS
SAMN08166601	AUS
SAMN08166602	AUS
SAMN08166604	AUS
SAMN08166605	AUS
SAMN08166606	AUS
SAMN08166611	AUS
SAMN08166613	AUS
SAMN08166614	AUS
SAMN08166615	AUS
SAMN08166616	AUS
SAMN08166617	AUS
SAMN08166618	AUS
SAMN12138501	AUS
SAMN12138506	AUS
SAMN12138504	AUS
SAMN12138503	AUS
SAMN12138551	AUS
SAMN12138554	AUS
SAMN12138562	AUS
SAMN05712540	AUS
SAMN05712541	AUS
SAMN05712542	AUS
SAMN05712543	AUS
SAMN05712544	AUS
SAMN05712545	AUS
SAMN05712555	AUS
SAMN05712556	AUS
SAMN05712557	AUS
SAMN05712558	AUS
SAMN05712559	AUS
SAMN05712560	AUS
SAMN05712561	AUS
SAMN05712562	AUS
SAMN05712566	AUS
SAMN05712567	AUS
SAMN05712568	AUS
SAMN05712569	AUS
SAMN05712570	AUS
SAMN05712571	AUS
SAMN10135412	AUS
SAMN10135421	AUS
SAMN09930314	AUS
SAMN09930315	AUS
SAMN09930316	AUS
SAMN09930317	AUS
SAMN09930318	AUS
SAMN09930319	AUS
SAMN09930320	AUS
SAMN09930322	AUS
SAMN09930323	AUS
SAMN09930324	AUS
SAMN09930325	AUS
SAMN09930326	AUS
SAMN09930327	AUS
SAMN09930328	AUS
SAMN09930329	AUS
SAMN09930330	AUS
SAMN09930331	AUS
SAMN09930332	AUS
SAMN09930333	AUS
SAMN09930334	AUS
SAMN09930335	AUS
SAMN09930336	AUS
SAMN09930338	AUS
SAMN09930339	AUS
SAMN09930340	AUS
SAMN09930341	AUS
SAMN09930343	AUS
SAMN09930344	AUS
SAMN09930345	AUS
SAMN09930346	AUS
SAMN09930347	AUS
SAMN09930348	AUS
SAMN09930349	AUS
SAMN09930350	AUS
SAMN09930351	AUS
SAMN09930352	AUS
SAMN09930353	AUS
SAMN09930354	AUS
SAMN09930355	AUS
SAMN09930356	AUS
SAMN09930357	AUS
SAMN09930358	AUS
SAMN09930359	AUS
SAMN09930360	AUS
SAMN09930361	AUS
SAMN09930362	AUS
SAMN09930363	AUS
SAMN09930364	AUS
SAMN09930365	AUS
SAMN09930366	AUS
SAMN09930367	AUS
SAMN09930371	AUS
SAMN12138489	AUS
SAMN12138498	AUS
SAMN12138490	AUS
SAMN12138494	AUS
SAMN12138491	AUS
SAMN12138492	AUS
SAMN12138560	AUS
SAMN12138585	AUS
SAMN08465056	AUS
SAMN08465062	AUS
SAMN08465066	AUS
SAMN08465067	AUS
SAMN08465070	AUS
SAMN08465073	AUS
SAMN08465075	AUS
SAMN08465076	AUS
SAMN08465078	AUS
SAMN08465080	AUS
SAMN08465081	AUS
SAMN08465086	AUS
SAMN08465087	AUS
SAMN08465089	AUS
SAMN08465090	AUS
SAMN08465092	AUS
SAMN08465095	AUS
SAMN08465097	AUS
SAMN08465098	AUS
SAMN08465099	AUS
SAMN08465100	AUS
SAMN08465101	AUS
SAMN08465102	AUS
SAMN08465104	AUS
SAMN08465105	AUS
SAMN08465106	AUS
SAMN08465108	AUS
SAMN08465109	AUS
SAMN08465110	AUS
SAMN08465111	AUS
SAMN08465113	AUS
SAMN08465114	AUS
SAMN08465115	AUS
SAMN08465116	AUS
SAMN08465117	AUS
SAMN08465118	AUS
SAMN08465122	AUS
SAMN08465125	AUS
SAMN09477758	AUS
SAMN09477761	AUS
SAMN09477762	AUS
SAMN09477763	AUS
SAMN09477766	AUS
SAMN09477768	AUS
SAMN09477772	AUS
SAMN09477774	AUS
SAMN09477775	AUS
SAMN09477776	AUS
SAMN09477779	AUS
SAMN09477780	AUS
SAMN09477783	AUS
SAMN09477786	AUS
SAMN09477787	AUS
SAMN09477788	AUS
SAMN09477793	AUS
SAMN09477813	AUS
SAMN09477823	AUS
SAMN09477827	AUS
SAMN09756931	AUS
SAMN09756929	AUS
SAMN09756930	AUS
SAMN09455061	AUS
SAMN09455065	AUS
SAMN09455067	AUS
SAMN09455087	AUS
SAMN09455088	AUS
SAMN09455101	AUS
SAMN09455105	AUS
SAMN09455108	AUS
SAMN09455155	AUS
SAMN09455156	AUS
SAMN09455159	AUS
SAMN09455165	AUS
SAMN09455167	AUS
SAMN09455168	AUS
SAMN09455214	AUS
SAMN09455215	AUS
SAMN09455221	AUS
SAMN09455222	AUS
SAMN09455223	AUS
SAMN09455224	AUS
SAMN09455225	AUS
SAMN09455228	AUS
SAMN09455230	AUS
SAMN09455233	AUS
SAMN09455234	AUS
SAMN09455235	AUS
SAMN09455236	AUS
SAMN09455237	AUS
SAMN09455302	AUS
SAMN09455304	AUS
SAMN09455308	AUS
SAMN09455311	AUS
SAMN09455312	AUS
SAMN09455339	AUS
SAMN09455340	AUS
SAMN09455341	AUS
SAMN09455346	AUS
SAMN09455362	AUS
SAMN09455363	AUS
SAMN09455364	AUS
SAMN09455365	AUS
SAMN09455367	AUS
SAMN09455368	AUS
SAMN09455369	AUS
SAMN09455371	AUS
SAMN09455373	AUS
SAMN09455375	AUS
SAMN09455376	AUS
SAMN09455377	AUS
SAMN09455378	AUS
SAMN09455399	AUS
SAMN09455404	AUS
SAMN09455406	AUS
SAMN09455407	AUS
SAMN09455408	AUS
SAMN09455409	AUS
SAMN09455411	AUS
SAMN09455412	AUS
SAMN09455413	AUS
SAMN09455414	AUS
SAMN09455415	AUS
SAMN09455425	AUS
SAMN09455426	AUS
SAMN09455427	AUS
SAMN09455431	AUS
SAMN09455433	AUS
SAMN09455434	AUS
SAMN09455436	AUS
SAMN09455437	AUS
SAMN09455439	AUS
SAMN09455459	AUS
SAMN09455464	AUS
SAMN09455465	AUS
SAMN09455466	AUS
SAMN09455467	AUS
SAMN09455473	AUS
SAMN09455475	AUS
SAMN09455476	AUS
SAMN09455056	AUS
SAMN09455064	AUS
SAMN09455078	AUS
SAMN09455079	AUS
SAMN09455081	AUS
SAMN09455122	AUS
SAMN09455124	AUS
SAMN09455125	AUS
SAMN09455126	AUS
SAMN09455127	AUS
SAMN09455128	AUS
SAMN09455129	AUS
SAMN09455130	AUS
SAMN09455131	AUS
SAMN09455132	AUS
SAMN09455173	AUS
SAMN09455181	AUS
SAMN09455183	AUS
SAMN09455186	AUS
SAMN09455189	AUS
SAMN09455191	AUS
SAMN09455192	AUS
SAMN09455193	AUS
SAMN09455240	AUS
SAMN09455241	AUS
SAMN09455244	AUS
SAMN09455248	AUS
SAMN09455249	AUS
SAMN09455250	AUS
SAMN09455251	AUS
SAMN09455253	AUS
SAMN09455259	AUS
SAMN09455260	AUS
SAMN09455261	AUS
SAMN09455262	AUS
SAMN09455264	AUS
SAMN09455265	AUS
SAMN09455266	AUS
SAMN09455268	AUS
SAMN09455313	AUS
SAMN09455314	AUS
SAMN09455338	AUS
SAMN09455344	AUS
SAMN10742232	AUS
SAMN09455347	AUS
SAMN09455349	AUS
SAMN09455057	AUS
SAMN09455074	AUS
SAMN09455075	AUS
SAMN09455080	AUS
SAMN09455084	AUS
SAMN09455133	AUS
SAMN09455134	AUS
SAMN09455135	AUS
SAMN09455136	AUS
SAMN09455137	AUS
SAMN09455138	AUS
SAMN09455139	AUS
SAMN09455140	AUS
SAMN09455141	AUS
SAMN09455142	AUS
SAMN09455143	AUS
SAMN09455144	AUS
SAMN09455145	AUS
SAMN09455146	AUS
SAMN09455147	AUS
SAMN09455148	AUS
SAMN09455149	AUS
SAMN09455150	AUS
SAMN09455151	AUS
SAMN09455152	AUS
SAMN09455153	AUS
SAMN09455154	AUS
SAMN09455195	AUS
SAMN09455199	AUS
SAMN09455200	AUS
SAMN09455203	AUS
SAMN09455204	AUS
SAMN09455205	AUS
SAMN09455206	AUS
SAMN09455207	AUS
SAMN09455208	AUS
SAMN09455210	AUS
SAMN09455212	AUS
SAMN09455270	AUS
SAMN09455272	AUS
SAMN09455275	AUS
SAMN09455283	AUS
SAMN09455284	AUS
SAMN09455286	AUS
SAMN09455289	AUS
SAMN09455292	AUS
SAMN09455293	AUS
SAMN09455294	AUS
SAMN09455298	AUS
SAMN09455300	AUS
SAMN09455306	AUS
SAMN09455316	AUS
SAMN09455317	AUS
SAMN09455318	AUS
SAMN09455323	AUS
SAMN09455325	AUS
SAMN09455328	AUS
SAMN09455331	AUS
SAMN09455332	AUS
SAMN09455333	AUS
SAMN09455334	AUS
SAMN09455337	AUS
SAMN09455386	AUS
SAMN09455387	AUS
SAMN09455390	AUS
SAMN09455395	AUS
SAMN09455396	AUS
SAMN09455397	AUS
SAMN09455416	AUS
SAMN09455418	AUS
SAMN09455423	AUS
SAMN09455424	AUS
SAMN09455428	AUS
SAMN09455430	AUS
SAMN09455443	AUS
SAMN09455444	AUS
SAMN09455446	AUS
SAMN09455447	AUS
SAMN09455449	AUS
SAMN09455451	AUS
SAMN09455454	AUS
SAMN09455478	AUS
SAMN09455480	AUS
SAMN09455483	AUS
SAMN09455484	AUS
SAMN09455485	AUS
SAMN12138511	AUS
SAMN12138512	AUS
SAMN12138570	AUS
SAMN12138597	AUS
SAMN12138399	AUS
SAMN12138405	AUS
SAMN12138416	AUS
SAMN12138538	AUS
SAMN12138417	AUS
SAMN12138401	AUS
SAMN12138447	AUS
SAMN12138450	AUS
SAMN12138455	AUS
SAMN12138441	AUS
SAMN12138453	AUS
SAMN12138458	AUS
SAMN12138625	AUS
SAMN12138443	AUS
SAMN12138545	AUS
SAMN12138583	AUS
SAMN12138596	AUS
SAMN12138561	AUS
SAMN12138611	AUS
SAMN12138617	AUS
SAMN12138518	AUS
SAMN12138555	AUS
SAMN12138594	AUS
SAMN12138529	AUS
SAMN12138604	AUS
SAMN12138621	AUS
SAMN12138550	AUS
SAMN12138574	AUS
SAMN12138548	AUS
SAMN12138573	AUS
SAMN12138609	AUS
SAMN12138616	AUS
SAMN12138618	AUS
SAMN12138620	AUS
SAMN12138444	AUS
SAMN12138393	AUS
SAMN12138397	AUS
SAMN12138394	AUS
SAMN12138400	AUS
SAMN12138456	AUS
SAMN12138419	AUS
SAMN12138425	AUS
SAMN12138430	AUS
SAMN12138435	AUS
SAMN12138421	AUS
SAMN12138420	AUS
SAMN12138424	AUS
SAMN12138431	AUS
SAMN12138438	AUS
SAMN12138572	AUS
SAMN12138600	AUS
SAMN12138485	AUS
SAMN12138541	AUS
SAMN12138622	AUS
SAMN12138484	AUS
SAMN12138496	AUS
SAMN12138579	AUS
SAMN12138581	AUS
SAMN12138460	AUS
SAMN12138465	AUS
SAMN12138473	AUS
SAMN12138478	AUS
SAMN12138462	AUS
SAMN12138471	AUS
SAMN12138472	AUS
SAMN12138475	AUS
SAMN12138466	AUS
SAMN12138476	AUS
SAMN08125033	AUS
SAMN08125026	AUS
SAMN08125061	AUS
SAMN08125014	AUS
SAMN08125040	AUS
SAMN08125064	AUS
SAMN08125044	AUS
SAMN08125070	AUS
SAMN08125071	AUS
SAMN08125020	AUS
SAMN08125021	AUS
SAMN08125006	AUS
SAMN08125057	AUS
SAMN08125049	AUS
SAMN08125066	AUS
SAMN08125046	AUS
SAMN08125022	AUS
SAMN08125054	AUS
SAMN08125037	AUS
SAMN08125082	AUS
SAMN08125013	AUS
SAMN08125039	AUS
SAMN08125024	AUS
SAMN08125052	AUS
SAMN08125015	AUS
SAMN08125062	AUS
SAMN08125065	AUS
SAMN08125047	AUS
SAMN08125008	AUS
SAMN08125011	AUS
SAMN08125035	AUS
SAMN08125025	AUS
SAMN10255198	AUS
SAMN10255202	AUS
SAMN13341949	AUS
SAMN13341950	AUS
SAMN13341951	AUS
SAMN13341953	AUS
SAMN13341954	AUS
SAMN13341957	AUS
SAMN13341959	AUS
SAMN13341960	AUS
SAMN13341965	AUS
SAMN13341967	AUS
SAMN13341969	AUS
SAMN13341971	AUS
SAMN13341973	AUS
SAMN13341974	AUS
SAMN13341976	AUS
SAMN13341979	AUS
SAMN13341985	AUS
SAMN13341986	AUS
SAMN13341988	AUS
SAMN13341989	AUS
SAMN13341990	AUS
SAMN13341991	AUS
SAMN13341993	AUS
SAMN13341994	AUS
SAMN13341997	AUS
SAMN13342002	AUS
SAMN13342011	AUS
SAMN13342024	AUS
SAMN13342037	AUS
SAMN13342052	AUS
SAMN08911279	AUS
SAMN08911295	AUS
SAMN08911302	AUS
SAMN15310459	AUS
SAMN08092934	AUS
SAMN08092935	AUS
SAMN08092936	AUS
SAMN08092940	AUS
SAMN08092941	AUS
SAMN06283960	AUS
SAMN05712530	AUS
SAMN05712531	AUS
SAMN05712532	AUS
SAMN05712533	AUS
SAMN05712534	AUS
SAMN05712535	AUS
SAMN05712536	AUS
SAMN05712537	AUS
SAMN05712538	AUS
SAMN05712539	AUS
SAMN05712551	AUS
SAMN05712552	AUS
SAMN05712553	AUS
SAMN05712554	AUS
SAMN05712573	AUS
SAMN05712574	AUS
SAMN05712575	AUS
SAMN05712576	AUS
SAMN05712577	AUS
SAMN05712578	AUS
SAMN05712579	AUS
SAMN05712580	AUS
SAMN05712581	AUS
SAMN05712582	AUS
SAMN05712583	AUS
SAMN05712584	AUS
SAMN05712585	AUS
SAMN05712586	AUS
SAMN05712587	AUS
SAMN05712588	AUS
SAMN05712589	AUS
SAMN05712590	AUS
SAMN07235096	AUS
SAMN07235199	AUS
SAMN07235200	AUS
SAMN07235300	AUS
SAMN07235301	AUS
SAMN07235302	AUS
SAMN07235397	AUS
SAMN07235405	AUS
SAMN07235406	AUS
SAMN07235407	AUS
SAMN07235408	AUS
SAMN07235409	AUS
SAMN07235496	AUS
SAMN07235497	AUS
SAMN07235500	AUS
SAMN07235502	AUS
SAMN13887654	AUS
SAMN08911310	AUS
SAMN08911333	AUS
SAMN09387459	AUS
SAMN09387460	AUS
SAMN09387461	AUS
SAMN09387465	AUS
SAMN09387466	AUS
SAMN09387467	AUS
SAMN09387468	AUS
SAMN09387469	AUS
SAMN09387471	AUS
SAMN09387473	AUS
SAMN09387474	AUS
SAMN09387475	AUS
SAMN09387476	AUS
SAMN09387478	AUS
SAMN09387479	AUS
SAMN09387482	AUS
SAMN09387485	AUS
SAMN09387487	AUS
SAMN09387488	AUS
SAMN09387495	AUS
SAMN09387496	AUS
SAMN09387497	AUS
SAMN09387498	AUS
SAMN09387500	AUS
SAMN09387501	AUS
SAMN09387502	AUS
SAMN09387506	AUS
SAMN09387509	AUS
SAMN09387510	AUS
SAMN09387511	AUS
SAMN09387512	AUS
SAMN09387513	AUS
SAMN09387514	AUS
SAMN09387515	AUS
SAMN09387516	AUS
SAMN09387517	AUS
SAMN09387518	AUS
SAMN09387519	AUS
SAMN09387520	AUS
SAMN09387521	AUS
SAMN09387522	AUS
SAMN09387523	AUS
SAMN09387524	AUS
SAMN09387526	AUS
SAMN09387527	AUS
SAMN09387528	AUS
SAMN09387531	AUS
SAMN09387532	AUS
SAMN09387533	AUS
SAMN09387536	AUS
SAMN09387540	AUS
SAMN09387541	AUS
SAMN09387543	AUS
SAMN09387544	AUS
SAMN09387549	AUS
SAMN09387551	AUS
SAMN09387575	AUS
SAMN09387576	AUS
SAMN09387577	AUS
SAMN09387578	AUS
SAMN09387579	AUS
SAMN09387581	AUS
SAMN09387582	AUS
SAMN09387584	AUS
SAMN09387585	AUS
SAMN09387587	AUS
SAMN09387588	AUS
SAMN09387589	AUS
SAMN09387590	AUS
SAMN09387592	AUS
SAMN09387594	AUS
SAMN09387596	AUS
SAMN09387597	AUS
SAMN09387598	AUS
SAMN09387599	AUS
SAMN09387601	AUS
SAMN09387602	AUS
SAMN09387604	AUS
SAMN09387607	AUS
SAMN09387611	AUS
SAMN09387612	AUS
SAMN09387614	AUS
SAMN09387620	AUS
SAMN09387624	AUS
SAMN09387627	AUS
SAMN09387629	AUS
SAMN09387631	AUS
SAMN09387632	AUS
SAMN09387633	AUS
SAMN09387635	AUS
SAMN09387637	AUS
SAMN09387638	AUS
SAMN09387639	AUS
SAMN09387640	AUS
SAMN09387642	AUS
SAMN09387643	AUS
SAMN09387644	AUS
SAMN09387462	AUS
SAMN09387553	AUS
SAMN09387555	AUS
SAMN09387556	AUS
SAMN09387558	AUS
SAMN09387559	AUS
SAMN09387560	AUS
SAMN09387564	AUS
SAMN09387566	AUS
SAMN09387567	AUS
SAMN09387568	AUS
SAMN09387569	AUS
SAMN09387572	AUS
SAMN12321277	AUS
SAMN02864423	AUS
SAMN02864424	AUS
SAMN02864425	AUS
SAMN02864422	AUS
SAMN02864421	AUS
SAMN02864419	AUS
SAMN02864420	AUS
SAMN02864416	AUS
SAMN02864417	AUS
SAMN02864663	AUS
SAMN02864634	AUS
SAMN02864635	AUS
SAMN02864415	AUS
SAMN02864662	AUS
SAMN02864661	AUS
SAMN11083331	AUS
SAMN11083345	AUS
SAMN11083367	AUS
SAMN11083388	AUS
SAMN11083368	AUS
SAMN11083389	AUS
SAMN11083390	AUS
SAMN11083333	AUS
SAMN11083352	AUS
SAMN11083353	AUS
SAMN11083371	AUS
SAMN11083372	AUS
SAMN11083373	AUS
SAMN11083354	AUS
SAMN11083344	AUS
SAMN11083376	AUS
SAMN11083355	AUS
SAMN11083356	AUS
SAMN11083357	AUS
SAMN11083375	AUS
SAMN11083377	AUS
SAMN11083358	AUS
SAMN11083378	AUS
SAMN11083334	AUS
SAMN11083335	AUS
SAMN11083343	AUS
SAMN11083346	AUS
SAMN11083382	AUS
SAMN11083379	AUS
SAMN11083361	AUS
SAMN11083362	AUS
SAMN11083332	AUS
SAMN11083384	AUS
SAMN11083364	AUS
SAMN11083366	AUS
SAMN11083363	AUS
SAMN11083385	AUS
SAMN11083386	AUS
SAMN11083365	AUS
SAMN12604145	AUS
SAMN12604146	AUS
SAMN12604147	AUS
SAMN12604148	AUS
SAMN12604152	AUS
SAMN12604153	AUS
[truncated: 67,574 more rows]
