# Supplementary material for: The contribution of tropical long-term studies to mycology
Source: IMA Fungus. 2024 Nov 11;15:35. doi: 10.1186/s43008-024-00166-5 (PMC11552369; doi:10.1186/s43008-024-00166-5)
Supplement: Supplementary file 9 — Additional file 9. Provides IUCN Red List data on animals used to create Fig. 4. [file 43008_2024_166_MOESM9_ESM.csv]

scientific_name	redlist_category	status	year_published	temp_trop_both
Lycosa elysae	Critically Endangered	threatened	2019	both
Paraheliophanus napoleon	Critically Endangered	threatened	2014	both
Necrosyrtes monachus	Critically Endangered	threatened	2022	both
Mellissius oryctoides	Critically Endangered	threatened	2020	both
Diceros bicornis	Critically Endangered	threatened	2020	both
Helenasaldula aberrans	Critically Endangered	threatened	2018	both
Homoeodera rotundipennis	Critically Endangered	threatened	2017	both
Peringueyella zulu	Critically Endangered	threatened	2014	both
Panthera pardus	Critically Endangered	threatened	2010	both
Vanellus gregarius	Critically Endangered	threatened	2019	both
Gymnobelideus leadbeateri	Critically Endangered	threatened	2016	both
Ctenotus lancelini	Critically Endangered	threatened	2020	both
Ophrysia superciliosa	Critically Endangered	threatened	2018	both
Nomascus concolor ssp. concolor	Critically Endangered	threatened	2020	both
Neurobasis anderssoni	Critically Endangered	threatened	2022	both
Manis pentadactyla	Critically Endangered	threatened	2019	both
Chiropterotriton terrestris	Critically Endangered	threatened	2020	both
Numenius borealis	Critically Endangered	threatened	2021	both
Hyloxalus vertebralis	Critically Endangered	threatened	2004	both
Aphrastura masafuerae	Critically Endangered	threatened	2018	both
Bolitoglossa ninadormida	Critically Endangered	threatened	2020	both
Bolitoglossa tzultacaj	Critically Endangered	threatened	2020	both
Chiropterotriton arboreus	Critically Endangered	threatened	2016	both
Dendrotriton rabbi	Critically Endangered	threatened	2020	both
Plectrohyla glandulosa	Critically Endangered	threatened	2020	both
Pseudoeurycea brunnata	Critically Endangered	threatened	2020	both
Pseudoeurycea goebeli	Critically Endangered	threatened	2020	both
Thorius aureus	Critically Endangered	threatened	2020	both
Thorius dubitus	Critically Endangered	threatened	2020	both
Thorius munificus	Critically Endangered	threatened	2020	both
Thorius papaloae	Critically Endangered	threatened	2020	both
Thorius pulmonaris	Critically Endangered	threatened	2020	both
Plectrohyla tecunumani	Critically Endangered	threatened	2020	both
Anthochaera phrygia	Critically Endangered	threatened	2018	both
Strigops habroptila	Critically Endangered	threatened	2018	both
Lathamus discolor	Critically Endangered	threatened	2018	both
Acrostira euphorbiae	Critically Endangered	threatened	2020	both
Alsophylax laevis	Critically Endangered	threatened	2017	both
Eumerus bifurcatus	Critically Endangered	threatened	2021	both
Meriones dahli	Critically Endangered	threatened	2021	both
Gazella subgutturosa	Critically Endangered	threatened	2010	both
Aquila nipalensis	Critically Endangered	threatened	2021	both
Falco vespertinus	Critically Endangered	threatened	2022	both
Anthus gustavi	Critically Endangered	threatened	2021	both
Scutiger maculatus	Critically Endangered	threatened	2022	both
Vanellus gregarius	Critically Endangered	threatened	2021	both
Falco cherrug	Critically Endangered	threatened	2022	both
Chlamydotis macqueenii	Critically Endangered	threatened	2021	both
Asio capensis	Critically Endangered	threatened	2022	both
Tarphiophasis leleupi	Critically Endangered	threatened	2020	temp
Acilacris furcatus	Critically Endangered	threatened	2014	temp
Arthroleptella rugosa	Critically Endangered	threatened	2016	temp
Arthroleptella subvoce	Critically Endangered	threatened	2016	temp
Benoitodes caheni	Critically Endangered	threatened	2019	temp
Bonapruncinia sanctaehelenae	Critically Endangered	threatened	2019	temp
Capensibufo rosei	Critically Endangered	threatened	2017	temp
Chrysoritis dicksoni	Critically Endangered	threatened	2020	temp
Griffiniana duplessisae	Critically Endangered	threatened	2014	temp
Homoeodera asteris	Critically Endangered	threatened	2017	temp
Homoeodera longefasciata	Critically Endangered	threatened	2017	temp
Homoeodera nodulipennis	Critically Endangered	threatened	2017	temp
Homoeodera scolytoides	Critically Endangered	threatened	2014	temp
Kedestes sarahae	Critically Endangered	threatened	2020	temp
Lopsallus flavosparsus	Critically Endangered	threatened	2018	temp
Microbatrachella capensis	Critically Endangered	threatened	2017	temp
Natalina beyrichi	Critically Endangered	threatened	2000	temp
Orachrysops niobe	Critically Endangered	threatened	2020	temp
Paracilacris periclitatus	Critically Endangered	threatened	2014	temp
Peripatopsis leonina	Critically Endangered	threatened	2003	temp
Psammobates geometricus	Critically Endangered	threatened	2018	temp
Pseudosaga maraisi	Critically Endangered	threatened	2014	temp
Stygionympha dicksoni	Critically Endangered	threatened	2020	temp
Valenfriesia janischi	Critically Endangered	threatened	2017	temp
Nesospiza wilkinsi	Critically Endangered	threatened	2021	temp
Rowettia goughensis	Critically Endangered	threatened	2017	temp
Heleophryne rosei	Critically Endangered	threatened	2017	temp
Thestor barbatus	Critically Endangered	threatened	2020	temp
Thestor kaplani	Critically Endangered	threatened	2020	temp
Thestor strutti	Critically Endangered	threatened	2020	temp
Thoracistus arboreus	Critically Endangered	threatened	2014	temp
Pachyptila macgillivrayi	Critically Endangered	threatened	2022	temp
Diomedea dabbenena	Critically Endangered	threatened	2018	temp
Numenius tenuirostris	Critically Endangered	threatened	2018	temp
Austrarchaea mcguiganae	Critically Endangered	threatened	2021	temp
Cyanoramphus malherbi	Critically Endangered	threatened	2018	temp
Hadramphus tuberculatus	Critically Endangered	threatened	2014	temp
Leiopelma archeyi	Critically Endangered	threatened	2017	temp
Litoria booroolongensis	Critically Endangered	threatened	2004	temp
Litoria castanea	Critically Endangered	threatened	2022	temp
Maratus sarahae	Critically Endangered	threatened	2021	temp
Matthewsius rossi	Critically Endangered	threatened	2021	temp
Notonomus clivinoides	Critically Endangered	threatened	2021	temp
Oligosoma salmo	Critically Endangered	threatened	2021	temp
Perionychella ngakawau	Critically Endangered	threatened	2017	temp
Philoria frosti	Critically Endangered	threatened	2004	temp
Pollanisus hyacinthus	Critically Endangered	threatened	2021	temp
Potorous gilbertii	Critically Endangered	threatened	2016	temp
Pseudococcus markharveyi	Critically Endangered	threatened	2015	temp
Riekoperla darlingtoni	Critically Endangered	threatened	2014	temp
Sminthopsis fuliginosus ssp. aitkeni	Critically Endangered	threatened	2008	temp
Zanda baudinii	Critically Endangered	threatened	2022	temp
Zephyrarchaea austini	Critically Endangered	threatened	2021	temp
Zephyrarchaea robinsi	Critically Endangered	threatened	2021	temp
Callaeas cinereus	Critically Endangered	threatened	2019	temp
Acizzia veski	Critically Endangered	threatened	2013	temp
Bettongia penicillata	Critically Endangered	threatened	2016	temp
Oligosoma albornense	Critically Endangered	threatened	2021	temp
Oligosoma burganae	Critically Endangered	threatened	2019	temp
Trioza barrettae	Critically Endangered	threatened	2015	temp
Kosciuscola restrictus	Critically Endangered	threatened	2022	temp
Kosciuscola sp. nov. 4 'K. cuneatus Bogong Clade'	Critically Endangered	threatened	2021	temp
Pseudophryne corroboree	Critically Endangered	threatened	2022	temp
Pseudophryne pengilleyi	Critically Endangered	threatened	2022	temp
Chalinolobus tuberculatus	Critically Endangered	threatened	2021	temp
Maoridrilus felix	Critically Endangered	threatened	2017	temp
Mystacina robusta	Critically Endangered	threatened	2021	temp
Neophema chrysogaster	Critically Endangered	threatened	2018	temp
Oligosoma awakopaka	Critically Endangered	threatened	2019	temp
Oligosoma hoparatea	Critically Endangered	threatened	2019	temp
Oligosoma judgei	Critically Endangered	threatened	2019	temp
Oligosoma pikitanga	Critically Endangered	threatened	2019	temp
Cuora trifasciata	Critically Endangered	threatened	2020	temp
Hynobius glacialis	Critically Endangered	threatened	2022	temp
Myotis yanbarensis	Critically Endangered	threatened	2019	temp
Tokudaia muenninki	Critically Endangered	threatened	2016	temp
Cervus hanglu ssp. hanglu	Critically Endangered	threatened	2017	temp
Emberiza aureola	Critically Endangered	threatened	2017	temp
Calidris pygmaea	Critically Endangered	threatened	2021	temp
Echinotriton chinhaiensis	Critically Endangered	threatened	2004	temp
Leucogeranus leucogeranus	Critically Endangered	threatened	2018	temp
Gopherus agassizii	Critically Endangered	threatened	2021	temp
Anaxyrus nelsoni	Critically Endangered	threatened	2022	temp
Anaxyrus williamsi	Critically Endangered	threatened	2022	temp
Lithobates pueblae	Critically Endangered	threatened	2020	temp
Lithobates sevosus	Critically Endangered	threatened	2022	temp
Oarisma powesheik	Critically Endangered	threatened	2020	temp
Thorius schmidti	Critically Endangered	threatened	2020	temp
Bombus franklini	Critically Endangered	threatened	2008	temp
Bombus suckleyi	Critically Endangered	threatened	2015	temp
Marmota vancouverensis	Critically Endangered	threatened	2017	temp
Bombus affinis	Critically Endangered	threatened	2015	temp
Canis rufus	Critically Endangered	threatened	2018	temp
Aneides caryaensis	Critically Endangered	threatened	2022	temp
Gymnogyps californianus	Critically Endangered	threatened	2020	temp
Anaxyrus houstonensis	Critically Endangered	threatened	2022	temp
Isthmura naucampatepetl	Critically Endangered	threatened	2020	temp
Thorius magnipes	Critically Endangered	threatened	2020	temp
Bombus variabilis	Critically Endangered	threatened	2016	temp
Ambystoma leorae	Critically Endangered	threatened	2020	temp
Bolitoglossa huehuetenanguensis	Critically Endangered	threatened	2020	temp
Bolitoglossa nussbaumi	Critically Endangered	threatened	2020	temp
Chiropterotriton ceronorum	Critically Endangered	threatened	2021	temp
Chiropterotriton perotensis	Critically Endangered	threatened	2021	temp
Chiropterotriton totonacus	Critically Endangered	threatened	2021	temp
Dendrotriton chujorum	Critically Endangered	threatened	2020	temp
Eleutherodactylus manantlanensis	Critically Endangered	threatened	2020	temp
Eupsophus insularis	Critically Endangered	threatened	2019	temp
Oedipina chortiorum	Critically Endangered	threatened	2020	temp
Phyllodactylus sentosus	Critically Endangered	threatened	2016	temp
Pristidactylus casuhatiensis	Critically Endangered	threatened	2017	temp
Pseudoeurycea mixcoatl	Critically Endangered	threatened	2020	temp
Pseudoeurycea smithi	Critically Endangered	threatened	2020	temp
Pseudoeurycea tenchalli	Critically Endangered	threatened	2020	temp
Pseudoeurycea teotepec	Critically Endangered	threatened	2020	temp
Pseudoeurycea tlahcuiloh	Critically Endangered	threatened	2020	temp
Pseudoeurycea unguidentis	Critically Endangered	threatened	2020	temp
Rhinoderma rufum	Critically Endangered	threatened	2015	temp
Sarcohyla charadricola	Critically Endangered	threatened	2020	temp
Sarcohyla labedactyla	Critically Endangered	threatened	2020	temp
Sarcohyla siopela	Critically Endangered	threatened	2020	temp
Telmatobius vilamensis	Critically Endangered	threatened	2021	temp
Thorius grandis	Critically Endangered	threatened	2020	temp
Thorius lunaris	Critically Endangered	threatened	2020	temp
Thorius minutissimus	Critically Endangered	threatened	2020	temp
Thorius spilogaster	Critically Endangered	threatened	2020	temp
Atelognathus patagonicus	Critically Endangered	threatened	2019	temp
Liolaemus cuyumhue	Critically Endangered	threatened	2016	temp
Melanomys zunigae	Critically Endangered	threatened	2019	temp
Chiropterotriton mosaueri	Critically Endangered	threatened	2016	temp
Ctenomys roigi	Critically Endangered	threatened	2018	temp
Pseudoeurycea anitae	Critically Endangered	threatened	2020	temp
Charadrius obscurus	Critically Endangered	threatened	2018	temp
Pterodroma magentae	Critically Endangered	threatened	2018	temp
Fregetta maoriana	Critically Endangered	threatened	2018	temp
Acanthodactylus mechriguensis	Critically Endangered	threatened	2006	temp
Acorigone zebraneus	Critically Endangered	threatened	2020	temp
Andrena labiatula	Critically Endangered	threatened	2013	temp
Andrena tridentata	Critically Endangered	threatened	2013	temp
Azorivitrina angulosa	Critically Endangered	threatened	2022	temp
Bembidion derelictus	Critically Endangered	threatened	2017	temp
Boettgeria obesiuscula	Critically Endangered	threatened	2017	temp
Bombus cullumanus	Critically Endangered	threatened	2015	temp
Brachyopa minima	Critically Endangered	threatened	2021	temp
Bradyporus montandoni	Critically Endangered	threatened	2016	temp
Calacalles azoricus	Critically Endangered	threatened	2017	temp
Calathus carvalhoi	Critically Endangered	threatened	2017	temp
Calathus lundbladi	Critically Endangered	threatened	2017	temp
Callicera scintilla	Critically Endangered	threatened	2021	temp
Callina bulverii	Critically Endangered	threatened	2011	temp
Camelus ferus	Critically Endangered	threatened	2008	temp
Canariella ronceroi	Critically Endangered	threatened	2011	temp
Canariphantes junipericola	Critically Endangered	threatened	2020	temp
Caseolus galeatus	Critically Endangered	threatened	2011	temp
Caseolus subcalliferus	Critically Endangered	threatened	2011	temp
Cernuella amanda	Critically Endangered	threatened	2011	temp
Cheilosia katara	Critically Endangered	threatened	2021	temp
Cheiracanthium floresense	Critically Endangered	threatened	2021	temp
Chirothrips azoricus	Critically Endangered	threatened	2020	temp
Chorthippus ilkazi	Critically Endangered	threatened	2014	temp
Cixius caledonicus	Critically Endangered	threatened	2022	temp
Coracinotus squamiferus	Critically Endangered	threatened	2016	temp
Cryptella tamaranensis	Critically Endangered	threatened	2017	temp
Cryptolestes azoricus	Critically Endangered	threatened	2017	temp
Decorana drepanensis	Critically Endangered	threatened	2016	temp
Donus multifidus	Critically Endangered	threatened	2017	temp
Eristalis tecta	Critically Endangered	threatened	2021	temp
Eumerus banaticus	Critically Endangered	threatened	2021	temp
Eumerus bicornis	Critically Endangered	threatened	2021	temp
Eumerus nivariae	Critically Endangered	threatened	2021	temp
Eumerus pannonicus	Critically Endangered	threatened	2021	temp
Eumerus tenuitarsis	Critically Endangered	threatened	2021	temp
Eupeodes biciki	Critically Endangered	threatened	2021	temp
Eupholidoptera feri	Critically Endangered	threatened	2016	temp
Eupithecia ogilviata	Critically Endangered	threatened	2017	temp
Geomitra coronula	Critically Endangered	threatened	2018	temp
Geostiba melanocephala	Critically Endangered	threatened	2018	temp
Helix ceratina	Critically Endangered	threatened	2011	temp
Hemicycla efferata	Critically Endangered	threatened	2011	temp
Hemicycla modesta	Critically Endangered	threatened	2019	temp
Hemicycla plicaria	Critically Endangered	threatened	2011	temp
Hemicycla saulcyi	Critically Endangered	threatened	2011	temp
Hogna ingens	Critically Endangered	threatened	2014	temp
Hynobius amakusaensis	Critically Endangered	threatened	2021	temp
Hynobius mikawaensis	Critically Endangered	threatened	2021	temp
Hynobius tosashimizuensis	Critically Endangered	threatened	2021	temp
Insulivitrina machadoi	Critically Endangered	threatened	2020	temp
Insulivitrina reticulata	Critically Endangered	threatened	2011	temp
Isophya boldyrevi	Critically Endangered	threatened	2016	temp
Isophya doneciana	Critically Endangered	threatened	2016	temp
Isophya gulae	Critically Endangered	threatened	2016	temp
Italopodisma lagrecai	Critically Endangered	threatened	2016	temp
Katara connexa	Critically Endangered	threatened	2021	temp
Leiostyla cassida	Critically Endangered	threatened	2011	temp
Leptophyes calabra	Critically Endangered	threatened	2016	temp
Liburnica harpya	Critically Endangered	threatened	2020	temp
Medon varamontis	Critically Endangered	threatened	2017	temp
Megachile cypricola	Critically Endangered	threatened	2015	temp
Megophrys sangzhiensis	Critically Endangered	threatened	2020	temp
Merodon arundanus	Critically Endangered	threatened	2021	temp
Merodon cabanerensis	Critically Endangered	threatened	2021	temp
Merodon longisetus	Critically Endangered	threatened	2021	temp
Merodon neolydicus	Critically Endangered	threatened	2021	temp
Merodon olympius	Critically Endangered	threatened	2021	temp
Merodon orjensis	Critically Endangered	threatened	2021	temp
Merodon planiceps	Critically Endangered	threatened	2021	temp
Merodon sapphous	Critically Endangered	threatened	2021	temp
Monilearia arguineguinensis	Critically Endangered	threatened	2020	temp
Monilearia pulverulenta	Critically Endangered	threatened	2011	temp
Monilearia tumulorum	Critically Endangered	threatened	2011	temp
Montserratina becasis	Critically Endangered	threatened	2011	temp
Mycetochara melandryina	Critically Endangered	threatened	2020	temp
Myrmeleotettix ethicus	Critically Endangered	threatened	2012	temp
Napaeus exilis	Critically Endangered	threatened	2011	temp
Napaeus isletae	Critically Endangered	threatened	2011	temp
Napaeus osoriensis	Critically Endangered	threatened	2020	temp
Napaeus teobaldoi	Critically Endangered	threatened	2011	temp
Nesotes azoricus	Critically Endangered	threatened	2017	temp
Onychodactylus tsukubaensis	Critically Endangered	threatened	2021	temp
Orthonevra gemmula	Critically Endangered	threatened	2021	temp
Paragus thracusi	Critically Endangered	threatened	2021	temp
Parnassiana gionica	Critically Endangered	threatened	2016	temp
Parnassiana nigromarginata	Critically Endangered	threatened	2016	temp
Parnassiana panaetolikon	Critically Endangered	threatened	2016	temp
Parnassiana parnassica	Critically Endangered	threatened	2016	temp
Pelophylax cerigensis	Critically Endangered	threatened	2022	temp
Phytosus schatzmayri	Critically Endangered	threatened	2017	temp
Platycleis iberica	Critically Endangered	threatened	2016	temp
Podisma emiliae	Critically Endangered	threatened	2016	temp
Podismopsis transsylvanica	Critically Endangered	threatened	2016	temp
Poecilimon pechevi	Critically Endangered	threatened	2016	temp
Polydesmus ribeiraensis	Critically Endangered	threatened	2020	temp
Pseudanchomenus aptinoides	Critically Endangered	threatened	2018	temp
Pseudophilotes sinaicus	Critically Endangered	threatened	2012	temp
Renea bourguignatiana	Critically Endangered	threatened	2011	temp
Rhacocleis trilobata	Critically Endangered	threatened	2016	temp
Rhinopithecus brelichi	Critically Endangered	threatened	2022	temp
Riponnensia daccordii	Critically Endangered	threatened	2021	temp
Sardoplatycleis galvagnii	Critically Endangered	threatened	2016	temp
Savigniorrhipis topographicus	Critically Endangered	threatened	2020	temp
Sicista armenica	Critically Endangered	threatened	2020	temp
Stenobothrus croaticus	Critically Endangered	threatened	2016	temp
Stenoptilia meyeri	Critically Endangered	threatened	2021	temp
Stenurella vaucheri	Critically Endangered	threatened	2017	temp
Tacheocampylaea romagnolii	Critically Endangered	threatened	2011	temp
Tandonia lagostana	Critically Endangered	threatened	2017	temp
Tarphius acuminatus	Critically Endangered	threatened	2018	temp
Tarphius gabrielae	Critically Endangered	threatened	2017	temp
Tarphius pomboi	Critically Endangered	threatened	2018	temp
Tarphius serranoi	Critically Endangered	threatened	2017	temp
Tarphius wollastoni	Critically Endangered	threatened	2017	temp
Testacella riedeli	Critically Endangered	threatened	2017	temp
Thorectes coloni	Critically Endangered	threatened	2015	temp
Trichoferus bergeri	Critically Endangered	threatened	2016	temp
Typhochrestus acoreensis	Critically Endangered	threatened	2020	temp
Uromenus dyrrhachiacus	Critically Endangered	threatened	2016	temp
Uromenus riggioi	Critically Endangered	threatened	2016	temp
Vipera anatolica	Critically Endangered	threatened	2009	temp
Wollastonaria klausgrohi	Critically Endangered	threatened	2018	temp
Zonites astakidae	Critically Endangered	threatened	2017	temp
Zonites chloroticus	Critically Endangered	threatened	2017	temp
Zonites embolium	Critically Endangered	threatened	2017	temp
Zonites invitus	Critically Endangered	threatened	2017	temp
Zonites nautarum	Critically Endangered	threatened	2017	temp
Zubovskya banatica	Critically Endangered	threatened	2016	temp
Acrostira bellamyi	Critically Endangered	threatened	2016	temp
Agyneta depigmentata	Critically Endangered	threatened	2021	temp
Aleochara freyi	Critically Endangered	threatened	2017	temp
Andrena ornata	Critically Endangered	threatened	2013	temp
Anonconotus apenninigenus	Critically Endangered	threatened	2016	temp
Arion luisae	Critically Endangered	threatened	2017	temp
Atlantica guerinianus	Critically Endangered	threatened	2017	temp
Canarivitrina falcifera	Critically Endangered	threatened	2011	temp
Chorthippus antecessor	Critically Endangered	threatened	2014	temp
Chorthippus bozdaghi	Critically Endangered	threatened	2012	temp
Coenonympha phryne	Critically Endangered	threatened	2010	temp
Ctenodecticus major	Critically Endangered	threatened	2016	temp
Hynobius guabangshanensis	Critically Endangered	threatened	2021	temp
Isophya beybienkoi	Critically Endangered	threatened	2016	temp
Isophya harzi	Critically Endangered	threatened	2016	temp
Lyciasalamandra billae ssp. billae	Critically Endangered	threatened	2017	temp
Merodon andriotes	Critically Endangered	threatened	2021	temp
Merodon longispinus	Critically Endangered	threatened	2021	temp
Merodon sacki	Critically Endangered	threatened	2021	temp
Microtus bavaricus	Critically Endangered	threatened	2019	temp
Mniophilosoma obscurum	Critically Endangered	threatened	2017	temp
Parnassiana menalon	Critically Endangered	threatened	2016	temp
Pieris wollastoni	Critically Endangered	threatened	2010	temp
Platycheirus ciliatus	Critically Endangered	threatened	2021	temp
Polyommatus bollandi	Critically Endangered	threatened	2015	temp
Rana holtzi	Critically Endangered	threatened	2009	temp
Schurmannia sicula	Critically Endangered	threatened	2017	temp
Sericomyia bequaerti	Critically Endangered	threatened	2021	temp
Tettigonia longispina	Critically Endangered	threatened	2016	temp
Wollastonaria jessicae	Critically Endangered	threatened	2018	temp
Homoeosoma picoensis	Critically Endangered	threatened	2017	temp
Lynx lynx ssp. balcanicus	Critically Endangered	threatened	2015	temp
Neomariania incertella	Critically Endangered	threatened	2017	temp
Phlogophora kruegeri	Critically Endangered	threatened	2017	temp
Polyommatus dama	Critically Endangered	threatened	2014	temp
Saiga tatarica	Critically Endangered	threatened	2007	temp
Saiga tatarica	Critically Endangered	threatened	2018	temp
Vipera orlovi	Critically Endangered	threatened	2009	temp
Cricetus cricetus	Critically Endangered	threatened	2020	temp
Emberiza aureola	Critically Endangered	threatened	2021	temp
Gallotia simonyi	Critically Endangered	threatened	2009	temp
Homoeosoma miguelensis	Critically Endangered	threatened	2017	temp
Olisthopus inclavatus	Critically Endangered	threatened	2018	temp
Salamandra lanzai	Critically Endangered	threatened	2022	temp
Xerosecta giustii	Critically Endangered	threatened	2011	temp
Athous pomboi	Critically Endangered	threatened	2018	temp
Numenius tenuirostris	Critically Endangered	threatened	2021	temp
Propomacrus cypriacus	Critically Endangered	threatened	2017	temp
Albinaria rechingeri	Critically Endangered	threatened	2017	temp
Albinaria retusa	Critically Endangered	threatened	2017	temp
Atheta caprariensis	Critically Endangered	threatened	2017	temp
Atheta floresensis	Critically Endangered	threatened	2017	temp
Canariphantes relictus	Critically Endangered	threatened	2021	temp
Carinigera drenovoensis	Critically Endangered	threatened	2017	temp
Caulotrupis parvus	Critically Endangered	threatened	2018	temp
Charpentieria ferrox	Critically Endangered	threatened	2017	temp
Cheilosia varnensis	Critically Endangered	threatened	2021	temp
Corneola crombezi	Critically Endangered	threatened	2011	temp
Craspedaria delphinuloides	Critically Endangered	threatened	2011	temp
Darevskia dryada	Critically Endangered	threatened	2009	temp
Discula lyelliana	Critically Endangered	threatened	2011	temp
Discula tabellata	Critically Endangered	threatened	2011	temp
Dysdera portisancti	Critically Endangered	threatened	2019	temp
Gallotia bravoana	Critically Endangered	threatened	2009	temp
Gallotia intermedia	Critically Endangered	threatened	2009	temp
Hadena azorica	Critically Endangered	threatened	2017	temp
Hemicycla mascaensis	Critically Endangered	threatened	2011	temp
Hemicycla paeteliana	Critically Endangered	threatened	2011	temp
Iberolacerta martinezricai	Critically Endangered	threatened	2009	temp
Idiomela subplicata	Critically Endangered	threatened	2011	temp
Ischyroptera bipilosa	Critically Endangered	threatened	2021	temp
Italopodisma baccettii	Critically Endangered	threatened	2016	temp
Italopodisma ebneri	Critically Endangered	threatened	2016	temp
Italopodisma lucianae	Critically Endangered	threatened	2016	temp
Leiostyla cassidula	Critically Endangered	threatened	2011	temp
Orcula fuchsi	Critically Endangered	threatened	2011	temp
Oropodisma lagrecai	Critically Endangered	threatened	2016	temp
Oropodisma willemsei	Critically Endangered	threatened	2016	temp
Oxychilus agostinhoi	Critically Endangered	threatened	2020	temp
Peripodisma ceraunii	Critically Endangered	threatened	2016	temp
Podarcis raffonei	Critically Endangered	threatened	2009	temp
Podisma magdalenae	Critically Endangered	threatened	2016	temp
Podisma silvestrii	Critically Endangered	threatened	2016	temp
Prionotropis rhodanica	Critically Endangered	threatened	2016	temp
Pyrgomorphula serbica	Critically Endangered	threatened	2020	temp
Spalax istricus	Critically Endangered	threatened	2020	temp
Speleomantes sarrabusensis	Critically Endangered	threatened	2022	temp
Tarphius depressus	Critically Endangered	threatened	2018	temp
Testudodiscula testudinalis	Critically Endangered	threatened	2011	temp
Tinea poecilella	Critically Endangered	threatened	2017	temp
Troglophilus alanyaensis	Critically Endangered	threatened	2019	temp
Tyrrheniberus sardonius	Critically Endangered	threatened	2011	temp
Tarphius floresensis	Critically Endangered	threatened	2018	temp
Tarphius rufonodulosus	Critically Endangered	threatened	2018	temp
Trechus torretassoi	Critically Endangered	threatened	2018	temp
Chalcides ebneri	Critically Endangered	threatened	2006	temp
Speleomantes ambrosii	Critically Endangered	threatened	2022	temp
Catops velhocabrali	Critically Endangered	threatened	2017	temp
Apalis fuscigularis	Critically Endangered	threatened	2021	trop
Acanthothericles bicoloripes	Critically Endangered	threatened	2020	trop
Acilacris kristinae	Critically Endangered	threatened	2014	trop
Aerotegmina megaloptera	Critically Endangered	threatened	2018	trop
Africallagma cuneistigma	Critically Endangered	threatened	2018	trop
Afrogarypus seychellesensis	Critically Endangered	threatened	2014	trop
Afrolychas braueri	Critically Endangered	threatened	2022	trop
Agkistropleuron simplex	Critically Endangered	threatened	2017	trop
Ailuronyx trachygaster	Critically Endangered	threatened	2021	trop
Alaena margaritacea	Critically Endangered	threatened	2020	trop
Allaga ambigua	Critically Endangered	threatened	2020	trop
Allocnemis maccleeryi	Critically Endangered	threatened	2010	trop
Aloeides rossouwi	Critically Endangered	threatened	2020	trop
Aloeides stevensoni	Critically Endangered	threatened	2020	trop
Amanipodagrion gilliesi	Critically Endangered	threatened	2010	trop
Andasta siltte	Critically Endangered	threatened	2014	trop
Andriana hancocki	Critically Endangered	threatened	2017	trop
Anilany helenae	Critically Endangered	threatened	2016	trop
Anischnansis burtti	Critically Endangered	threatened	2020	trop
Anodonthyla theoi	Critically Endangered	threatened	2020	trop
Anodonthyla vallani	Critically Endangered	threatened	2020	trop
Anthicodes maculatus	Critically Endangered	threatened	2020	trop
Antisolabis seychellensis	Critically Endangered	threatened	2012	trop
Aphistogoniulus corallipes	Critically Endangered	threatened	2017	trop
Apolania segmentata	Critically Endangered	threatened	2014	trop
Arachnocephalus medvedevi	Critically Endangered	threatened	2019	trop
Argaterma alticola	Critically Endangered	threatened	2018	trop
Argaterma multisignata	Critically Endangered	threatened	2018	trop
Ariadna ustulata	Critically Endangered	threatened	2014	trop
Arthroleptides dutoiti	Critically Endangered	threatened	2016	trop
Arthroleptis kidogo	Critically Endangered	threatened	2020	trop
Arthroleptis nikeae	Critically Endangered	threatened	2014	trop
Arytropteris pondo	Critically Endangered	threatened	2020	trop
Astrochelys radiata	Critically Endangered	threatened	2008	trop
Atheris matildae	Critically Endangered	threatened	2019	trop
Austrodontura castletoni	Critically Endangered	threatened	2020	trop
Avahi cleesei	Critically Endangered	threatened	2020	trop
Avahi unicolor	Critically Endangered	threatened	2020	trop
Balta crassivenosa	Critically Endangered	threatened	2012	trop
Benoitinus elegans	Critically Endangered	threatened	2014	trop
Biantes parvulus	Critically Endangered	threatened	2014	trop
Boophis ankarafensis	Critically Endangered	threatened	2016	trop
Boophis tsilomaro	Critically Endangered	threatened	2015	trop
Boucardicus fidimananai	Critically Endangered	threatened	2000	trop
Boucardicus fortistriatus	Critically Endangered	threatened	2000	trop
Boucardicus simplex	Critically Endangered	threatened	2000	trop
Boulengerula spawlsi	Critically Endangered	threatened	2021	trop
Brookesia bonsi	Critically Endangered	threatened	2011	trop
Brookesia desperata	Critically Endangered	threatened	2014	trop
Bunolagus monticularis	Critically Endangered	threatened	2019	trop
Burttia sylvatica	Critically Endangered	threatened	2020	trop
Callulina dawida	Critically Endangered	threatened	2014	trop
Callulina hanseni	Critically Endangered	threatened	2012	trop
Callulina kanga	Critically Endangered	threatened	2012	trop
Callulina laphami	Critically Endangered	threatened	2012	trop
Callulina meteora	Critically Endangered	threatened	2013	trop
Callulina shengena	Critically Endangered	threatened	2012	trop
Callulina stanleyi	Critically Endangered	threatened	2020	trop
Calumma hafahafa	Critically Endangered	threatened	2011	trop
Calumma tarzan	Critically Endangered	threatened	2011	trop
Camaricoproctus disparatidens	Critically Endangered	threatened	2021	trop
Carausius scotti	Critically Endangered	threatened	2012	trop
Cardioglossa manengouba	Critically Endangered	threatened	2015	trop
Cercopithecus mitis ssp. zammaranoi	Critically Endangered	threatened	2020	trop
Chaetolabia fryeri	Critically Endangered	threatened	2012	trop
Chaetospania gardineri	Critically Endangered	threatened	2012	trop
Cheirogaleus sibreei	Critically Endangered	threatened	2020	trop
Cherbezatina kalalaoensis	Critically Endangered	threatened	2021	trop
Cherbezatina marmorata	Critically Endangered	threatened	2021	trop
Chlorita edithae	Critically Endangered	threatened	2018	trop
Chlorocypha aurora	Critically Endangered	threatened	2020	trop
Chlorocypha jejuna	Critically Endangered	threatened	2020	trop
Chromomastax movogovodia	Critically Endangered	threatened	2020	trop
Chromousambilla burtti	Critically Endangered	threatened	2020	trop
Churamiti maridadi	Critically Endangered	threatened	2015	trop
Colossobolus litoralis	Critically Endangered	threatened	2017	trop
Colossobolus minor	Critically Endangered	threatened	2017	trop
Colossobolus pseudoaculeatus	Critically Endangered	threatened	2017	trop
Compsophis vinckei	Critically Endangered	threatened	2011	trop
Congosorex phillipsorum	Critically Endangered	threatened	2016	trop
Conothele truncicola	Critically Endangered	threatened	2014	trop
Conraua derooi	Critically Endangered	threatened	2020	trop
Conraua sagyimase	Critically Endangered	threatened	2021	trop
Conturbatia crenata	Critically Endangered	threatened	2009	trop
Copelatus betampona	Critically Endangered	threatened	2021	trop
Copelatus zanatanensis	Critically Endangered	threatened	2021	trop
Cophyla karenae	Critically Endangered	threatened	2020	trop
Cophyla puellarum	Critically Endangered	threatened	2016	trop
Coptottigia cristata	Critically Endangered	threatened	2012	trop
Crocidura harenna	Critically Endangered	threatened	2016	trop
Cryptotettix insularis	Critically Endangered	threatened	2017	trop
Cynisca gansi	Critically Endangered	threatened	2013	trop
Cyphocerastis uluguruensis	Critically Endangered	threatened	2014	trop
Delosia ornata	Critically Endangered	threatened	2012	trop
Dendromus kahuziensis	Critically Endangered	threatened	2021	trop
Dicrogonatus niger	Critically Endangered	threatened	2014	trop
Diglossosternoides curiosus	Critically Endangered	threatened	2014	trop
Dupontia levensonia	Critically Endangered	threatened	2009	trop
Elachista trifasciata	Critically Endangered	threatened	2020	trop
Elattoneura lapidaria	Critically Endangered	threatened	2017	trop
Ericabatrachus baleensis	Critically Endangered	threatened	2013	trop
Eucarlia mauriesi	Critically Endangered	threatened	2014	trop
Eulemur flavifrons	Critically Endangered	threatened	2020	trop
Eulemur mongoz	Critically Endangered	threatened	2020	trop
Eupropacris abbreviata	Critically Endangered	threatened	2014	trop
Euschmidtia bidens	Critically Endangered	threatened	2020	trop
Euschmidtia burtti	Critically Endangered	threatened	2020	trop
Euschmidtia dirshi	Critically Endangered	threatened	2020	trop
Euschmidtia viridifasciata	Critically Endangered	threatened	2020	trop
Euso muehlenbergi	Critically Endangered	threatened	2014	trop
Farqua quadrimaculata	Critically Endangered	threatened	2014	trop
Gamasomorpha austera	Critically Endangered	threatened	2014	trop
Gastrimargus immaculatus	Critically Endangered	threatened	2014	trop
Glabrennea silhouettensis	Critically Endangered	threatened	2009	trop
Glabrennea thomasseti	Critically Endangered	threatened	2009	trop
Glyptotermes scotti	Critically Endangered	threatened	2012	trop
Gorilla gorilla ssp. diehli	Critically Endangered	threatened	2016	trop
Granitobolus endemicus	Critically Endangered	threatened	2017	trop
Gryllapterus tomentosus	Critically Endangered	threatened	2012	trop
Guibemantis diphonus	Critically Endangered	threatened	2020	trop
Gulella puzeyi	Critically Endangered	threatened	2004	trop
Gynacantha stylata	Critically Endangered	threatened	2019	trop
Haliaeetus vociferoides	Critically Endangered	threatened	2018	trop
Hapalemur aureus	Critically Endangered	threatened	2020	trop
Hasarius mahensis	Critically Endangered	threatened	2014	trop
Helenoconcha relicta	Critically Endangered	threatened	2014	trop
Hippotragus niger ssp. variani	Critically Endangered	threatened	2017	trop
Holocompsa pusilla	Critically Endangered	threatened	2012	trop
Hololeptoblatta pandanicola	Critically Endangered	threatened	2012	trop
Holozoster ovalis	Critically Endangered	threatened	2014	trop
Homoeodera edithia	Critically Endangered	threatened	2014	trop
Homoeodera elateroides	Critically Endangered	threatened	2014	trop
Homoeodera major	Critically Endangered	threatened	2014	trop
Homoeodera paivae	Critically Endangered	threatened	2018	trop
Hybosida dauban	Critically Endangered	threatened	2014	trop
Hybosida lucida	Critically Endangered	threatened	2014	trop
Hybotettix camelus	Critically Endangered	threatened	2017	trop
Hylekobolus andasibensis	Critically Endangered	threatened	2017	trop
Hylekobolus latifrons	Critically Endangered	threatened	2017	trop
Hyperolius davenporti	Critically Endangered	threatened	2016	trop
Hyperolius ruvuensis	Critically Endangered	threatened	2016	trop
Hyperolius tanneri	Critically Endangered	threatened	2015	trop
Hyperolius watsonae	Critically Endangered	threatened	2020	trop
Hypogeomys antimena	Critically Endangered	threatened	2022	trop
Ibalonius lomani	Critically Endangered	threatened	2014	trop
Idioctis intertidalis	Critically Endangered	threatened	2014	trop
Ischnothyrella jivani	Critically Endangered	threatened	2014	trop
Ityphilus melanostigmus	Critically Endangered	threatened	2014	trop
Joziratia desruisseauxi	Critically Endangered	threatened	2022	trop
Kerzhneria hirsuta	Critically Endangered	threatened	2018	trop
Kinyongia mulyai	Critically Endangered	threatened	2015	trop
Kobus leche ssp. anselli	Critically Endangered	threatened	2017	trop
Lamprochrus hedyotinus	Critically Endangered	threatened	2020	trop
Lepilemur ahmansoni	Critically Endangered	threatened	2020	trop
Lepilemur hollandorum	Critically Endangered	threatened	2020	trop
Lepilemur ruficaudatus	Critically Endangered	threatened	2020	trop
Lepilemur septentrionalis	Critically Endangered	threatened	2020	trop
Lepilemur tymerlachsoni	Critically Endangered	threatened	2020	trop
Leptodactylodon erythrogaster	Critically Endangered	threatened	2015	trop
Leptodactylodon wildi	Critically Endangered	threatened	2017	trop
Lionneta gerlachi	Critically Endangered	threatened	2014	trop
Longitarsus mellissi	Critically Endangered	threatened	2020	trop
Lophuromys eisentrauti	Critically Endangered	threatened	2016	trop
Lygodactylus williamsi	Critically Endangered	threatened	2012	trop
Madgeaconcha sevathiani	Critically Endangered	threatened	2020	trop
Mahezomus apicoporus	Critically Endangered	threatened	2014	trop
Mayataia griveaudi	Critically Endangered	threatened	2022	trop
Mecistocephalus cyclops	Critically Endangered	threatened	2014	trop
Mecistocephalus sechellarum	Critically Endangered	threatened	2014	trop
Metioche payendeei	Critically Endangered	threatened	2014	trop
Metioche superbus	Critically Endangered	threatened	2014	trop
Michaelothyrus seychellensis	Critically Endangered	threatened	2014	trop
Microcebus berthae	Critically Endangered	threatened	2022	trop
Microcebus marohita	Critically Endangered	threatened	2014	trop
Microdrassus inaudax	Critically Endangered	threatened	2014	trop
Micromacromia miraculosa	Critically Endangered	threatened	2010	trop
Microsphaerotherium anjozorobe	Critically Endangered	threatened	2017	trop
Microthymochares pullus	Critically Endangered	threatened	2017	trop
Mitraceras crassipalpum	Critically Endangered	threatened	2014	trop
Moneta coercervea	Critically Endangered	threatened	2014	trop
Myosorex eisentrauti	Critically Endangered	threatened	2016	trop
Nectophrynoides laticeps	Critically Endangered	threatened	2015	trop
Nectophrynoides paulae	Critically Endangered	threatened	2015	trop
Nectophrynoides pseudotornieri	Critically Endangered	threatened	2015	trop
Nectophrynoides wendyae	Critically Endangered	threatened	2015	trop
Nesiergus gardineri	Critically Endangered	threatened	2014	trop
Nimbaphrynoides occidentalis	Critically Endangered	threatened	2014	trop
Nyhimbricus wollastoni	Critically Endangered	threatened	2018	trop
Opisthopatus roseus	Critically Endangered	threatened	2003	trop
Opopaea probosciella	Critically Endangered	threatened	2014	trop
Opopaea suspecta	Critically Endangered	threatened	2014	trop
Orchestina maureen	Critically Endangered	threatened	2014	trop
Ostinobolus subterraneus	Critically Endangered	threatened	2017	trop
Otomys cheesmani	Critically Endangered	threatened	2021	trop
Otus feae	Critically Endangered	threatened	2018	trop
Paccius quadridentatus	Critically Endangered	threatened	2014	trop
Pachnodus oxoniensis	Critically Endangered	threatened	2009	trop
Paracontias fasika	Critically Endangered	threatened	2011	trop
Paracontias minimus	Critically Endangered	threatened	2011	trop
Paradecolya briseferi	Critically Endangered	threatened	2014	trop
Patu silho	Critically Endangered	threatened	2014	trop
Pentaphlebia gamblesi	Critically Endangered	threatened	2018	trop
Perodicticus ibeanus ssp. stockleyi	Critically Endangered	threatened	2019	trop
Phelsuma antanosy	Critically Endangered	threatened	2011	trop
Phelsuma masohoala	Critically Endangered	threatened	2011	trop
Phelsuma pronki	Critically Endangered	threatened	2010	trop
Phrynobatrachus afiabirago	Critically Endangered	threatened	2020	trop
Phrynobatrachus intermedius	Critically Endangered	threatened	2022	trop
Phrynobatrachus irangi	Critically Endangered	threatened	2021	trop
Phrynobatrachus manengoubensis	Critically Endangered	threatened	2020	trop
Phrynobatrachus njiomock	Critically Endangered	threatened	2019	trop
Physocrobylus tessa	Critically Endangered	threatened	2020	trop
Piliocolobus epieni	Critically Endangered	threatened	2019	trop
Priodiscus spinosus	Critically Endangered	threatened	2009	trop
Procryptotermes fryeri	Critically Endangered	threatened	2012	trop
Procytettix fusiformis	Critically Endangered	threatened	2012	trop
Procytettix hova	Critically Endangered	threatened	2017	trop
Prodida stella	Critically Endangered	threatened	2014	trop
Propithecus deckenii	Critically Endangered	threatened	2020	trop
Proplatycnemis pembipes	Critically Endangered	threatened	2007	trop
Pseudenaria fairmairei	Critically Endangered	threatened	2021	trop
Pseudoacontias menamainty	Critically Endangered	threatened	2011	trop
Pseudobulweria aterrima	Critically Endangered	threatened	2018	trop
Pseudolaureola atlantica	Critically Endangered	threatened	2015	trop
Pseudoxyrhopus ankafinaensis	Critically Endangered	threatened	2011	trop
Pyrgacris relictus	Critically Endangered	threatened	2014	trop
Pyxis planicauda	Critically Endangered	threatened	2008	trop
Rhachistia aldabrae	Critically Endangered	threatened	2018	trop
Rhampholeon acuminatus	Critically Endangered	threatened	2014	trop
Rhampholeon bruessoworum	Critically Endangered	threatened	2019	trop
Rhampholeon chapmanorum	Critically Endangered	threatened	2021	trop
Rhampholeon hattinghi	Critically Endangered	threatened	2015	trop
Rhinotus albifrons	Critically Endangered	threatened	2014	trop
Rhombophryne matavy	Critically Endangered	threatened	2020	trop
Riotintobolus mandenensis	Critically Endangered	threatened	2017	trop
Riotintobolus minutus	Critically Endangered	threatened	2017	trop
Ripersiella mediatlantica	Critically Endangered	threatened	2018	trop
Rodriguesiophisis spinifera	Critically Endangered	threatened	2014	trop
Sanctahelenia insularis	Critically Endangered	threatened	2018	trop
Sarothrura ayresi	Critically Endangered	threatened	2021	trop
Scelotes inornatus	Critically Endangered	threatened	2022	trop
Sechelleptus unilineatus	Critically Endangered	threatened	2014	trop
Sechellophryne pipilodryas	Critically Endangered	threatened	2013	trop
Sesato setosa	Critically Endangered	threatened	2014	trop
Seychellesia nitidula	Critically Endangered	threatened	2012	trop
Seychellia lodoiceae	Critically Endangered	threatened	2014	trop
Sitalcicus incertus	Critically Endangered	threatened	2014	trop
Sliferia similis	Critically Endangered	threatened	2012	trop
Sooglossus thomasseti	Critically Endangered	threatened	2013	trop
Spermophorides lascars	Critically Endangered	threatened	2014	trop
Sphaeromimus andrahomana	Critically Endangered	threatened	2017	trop
Sphaeromimus lavasoa	Critically Endangered	threatened	2020	trop
Sphaeromimus saintelucei	Critically Endangered	threatened	2020	trop
Sphaeromimus splendidus	Critically Endangered	threatened	2020	trop
Sphaeromimus titanus	Critically Endangered	threatened	2017	trop
Spinomantis nussbaumi	Critically Endangered	threatened	2017	trop
Spirobolellus simplex	Critically Endangered	threatened	2014	trop
Spiromimus albipes	Critically Endangered	threatened	2017	trop
Spiromimus litoralis	Critically Endangered	threatened	2017	trop
Steriphopus lacertosus	Critically Endangered	threatened	2014	trop
Stonasla consors	Critically Endangered	threatened	2018	trop
Stonasla undulata	Critically Endangered	threatened	2018	trop
Tetefortina lohenae	Critically Endangered	threatened	2019	trop
Tetrablemma helenense	Critically Endangered	threatened	2019	trop
Theganopteryx grisea	Critically Endangered	threatened	2012	trop
Theganopteryx liturata	Critically Endangered	threatened	2012	trop
Theganopteryx scotti	Critically Endangered	threatened	2012	trop
Thymochares delphini	Critically Endangered	threatened	2017	trop
Trachycystis clifdeni	Critically Endangered	threatened	2004	trop
Trachycystis placenta	Critically Endangered	threatened	2004	trop
Tragelaphus derbianus ssp. derbianus	Critically Endangered	threatened	2017	trop
Tragelaphus eurycerus ssp. isaaci	Critically Endangered	threatened	2017	trop
Transkeidectes multidentis	Critically Endangered	threatened	2014	trop
Valenfriesia congener	Critically Endangered	threatened	2018	trop
Valenfriesia rotundata	Critically Endangered	threatened	2017	trop
Vandijkophrynus amatolicus	Critically Endangered	threatened	2017	trop
Varecia rubra	Critically Endangered	threatened	2020	trop
Voraptus tenellus	Critically Endangered	threatened	2014	trop
Werneria iboundji	Critically Endangered	threatened	2017	trop
Wolterstorffina parvipalmata	Critically Endangered	threatened	2019	trop
Zoma zoma	Critically Endangered	threatened	2014	trop
Zoosphaerium heleios	Critically Endangered	threatened	2017	trop
Zoosphaerium piligerum	Critically Endangered	threatened	2017	trop
Zoosphaerium priapus	Critically Endangered	threatened	2017	trop
Zoosphaerium tampolo	Critically Endangered	threatened	2017	trop
Zoosphaerium xerophilum	Critically Endangered	threatened	2017	trop
Crithagra concolor	Critically Endangered	threatened	2021	trop
Lanius newtoni	Critically Endangered	threatened	2021	trop
Sylvietta chapini	Critically Endangered	threatened	2017	trop
Turdus xanthorhynchus	Critically Endangered	threatened	2021	trop
Alexteroon jynx	Critically Endangered	threatened	2018	trop
Alluviobolus laticlavius	Critically Endangered	threatened	2017	trop
Altiphrynoides osgoodi	Critically Endangered	threatened	2020	trop
Apicencya calva	Critically Endangered	threatened	2021	trop
Arthroleptis krokosua	Critically Endangered	threatened	2019	trop
Arthroleptis kutogundua	Critically Endangered	threatened	2013	trop
Astylosternus nganhanus	Critically Endangered	threatened	2019	trop
Balebreviceps hillmani	Critically Endangered	threatened	2013	trop
Boophis baetkei	Critically Endangered	threatened	2015	trop
Boophis liami	Critically Endangered	threatened	2016	trop
Boophis williamsi	Critically Endangered	threatened	2016	trop
Bostrychia bocagei	Critically Endangered	threatened	2021	trop
Capys penningtoni	Critically Endangered	threatened	2020	trop
Cardioglossa trifasciata	Critically Endangered	threatened	2014	trop
Cercopithecus roloway	Critically Endangered	threatened	2019	trop
Colobus satanas ssp. satanas	Critically Endangered	threatened	2020	trop
Crocidura wimmeri	Critically Endangered	threatened	2016	trop
Eulemur cinereiceps	Critically Endangered	threatened	2020	trop
Euschmidtia phippsi	Critically Endangered	threatened	2020	trop
Euschmidtia uvarovi	Critically Endangered	threatened	2020	trop
Guibemantis punctatus	Critically Endangered	threatened	2016	trop
Hemidactylus bouvieri	Critically Endangered	threatened	2022	trop
Indri indri	Critically Endangered	threatened	2020	trop
Lepilemur grewcockorum	Critically Endangered	threatened	2020	trop
Lepilemur jamesorum	Critically Endangered	threatened	2020	trop
Madascincus arenicola	Critically Endangered	threatened	2012	trop
Mantidactylus pauliani	Critically Endangered	threatened	2016	trop
Mantidactylus zolitschka	Critically Endangered	threatened	2017	trop
Mertensophryne usambarae	Critically Endangered	threatened	2016	trop
Microcebus gerpi	Critically Endangered	threatened	2014	trop
Microcebus manitatra	Critically Endangered	threatened	2020	trop
Parhoplophryne usambarica	Critically Endangered	threatened	2014	trop
Phalangacris alluaudi	Critically Endangered	threatened	2015	trop
Phrynobatrachus chukuchuku	Critically Endangered	threatened	2019	trop
Piliocolobus preussi	Critically Endangered	threatened	2019	trop
Platycypha amboniensis	Critically Endangered	threatened	2018	trop
Propithecus candidus	Critically Endangered	threatened	2020	trop
Propithecus coquereli	Critically Endangered	threatened	2020	trop
Propithecus coronatus	Critically Endangered	threatened	2020	trop
Propithecus diadema	Critically Endangered	threatened	2020	trop
Propithecus perrieri	Critically Endangered	threatened	2020	trop
Pternistis ochropectus	Critically Endangered	threatened	2018	trop
Pteropus livingstonii	Critically Endangered	threatened	2016	trop
Pyrgacris descampsi	Critically Endangered	threatened	2014	trop
Pyxis arachnoides	Critically Endangered	threatened	2020	trop
Spiromimus scapularis	Critically Endangered	threatened	2017	trop
Stumpffia analamaina	Critically Endangered	threatened	2020	trop
Varecia variegata	Critically Endangered	threatened	2020	trop
Varecia variegata ssp. editorum	Critically Endangered	threatened	2020	trop
Varecia variegata ssp. subcincta	Critically Endangered	threatened	2020	trop
Varecia variegata ssp. variegata	Critically Endangered	threatened	2020	trop
Werneria bambutensis	Critically Endangered	threatened	2018	trop
Werneria tandyi	Critically Endangered	threatened	2018	trop
Wolterstorffina chirioi	Critically Endangered	threatened	2015	trop
Xenotyphlops grandidieri	Critically Endangered	threatened	2011	trop
Zoosphaerium alluaudi	Critically Endangered	threatened	2020	trop
Zoosphaerium darthvaderi	Critically Endangered	threatened	2017	trop
Artisornis moreaui	Critically Endangered	threatened	2018	trop
Astrochelys yniphora	Critically Endangered	threatened	2008	trop
Colobus vellerosus	Critically Endangered	threatened	2020	trop
Gephyromantis mafy	Critically Endangered	threatened	2016	trop
Gongylomorphus bojerii	Critically Endangered	threatened	2022	trop
Gorilla beringei	Critically Endangered	threatened	2019	trop
Gorilla beringei ssp. graueri	Critically Endangered	threatened	2016	trop
Gorilla gorilla	Critically Endangered	threatened	2018	trop
Gorilla gorilla ssp. gorilla	Critically Endangered	threatened	2018	trop
Mantella milotympanum	Critically Endangered	threatened	2017	trop
Neurolestes nigeriensis	Critically Endangered	threatened	2009	trop
Neurolestes nigeriensis	Critically Endangered	threatened	2018	trop
Petropedetes perreti	Critically Endangered	threatened	2020	trop
Phrynobatrachus steindachneri	Critically Endangered	threatened	2019	trop
Piliocolobus pennantii	Critically Endangered	threatened	2019	trop
Piliocolobus waldroni	Critically Endangered	threatened	2020	trop
Prolemur simus	Critically Endangered	threatened	2020	trop
Propithecus verreauxi	Critically Endangered	threatened	2020	trop
Phrynobatrachus jimzimkusi	Critically Endangered	threatened	2020	trop
Cercocebus galeritus	Critically Endangered	threatened	2020	trop
Piliocolobus rufomitratus	Critically Endangered	threatened	2020	trop
Cercopithecus erythrogaster ssp. erythrogaster	Critically Endangered	threatened	2020	trop
Equus africanus	Critically Endangered	threatened	2015	trop
Equus africanus	Critically Endangered	threatened	2010	trop
Loxodonta cyclotis	Critically Endangered	threatened	2021	trop
Hipposideros lamottei	Critically Endangered	threatened	2020	trop
Myotis nimbaensis	Critically Endangered	threatened	2022	trop
Lalage newtoni	Critically Endangered	threatened	2016	trop
Kinixys homeana	Critically Endangered	threatened	2021	trop
Lepilemur sahamalaza	Critically Endangered	threatened	2020	trop
Leptodactylodon axillaris	Critically Endangered	threatened	2013	trop
Mecistops cataphractus	Critically Endangered	threatened	2014	trop
Pan troglodytes ssp. verus	Critically Endangered	threatened	2016	trop
Sclerophrys perreti	Critically Endangered	threatened	2020	trop
Werneria mertensiana	Critically Endangered	threatened	2019	trop
Propithecus tattersalli	Critically Endangered	threatened	2020	trop
Zosterops chloronothos	Critically Endangered	threatened	2018	trop
Arthroleptis troglodytes	Critically Endangered	threatened	2016	trop
Boulengerula denhardti	Critically Endangered	threatened	2021	trop
Coleura seychellensis	Critically Endangered	threatened	2017	trop
Cophyla maharipeo	Critically Endangered	threatened	2016	trop
Cryptochloris wintoni	Critically Endangered	threatened	2015	trop
Dingana fraterna	Critically Endangered	threatened	2020	trop
Furcifer belalandaensis	Critically Endangered	threatened	2020	trop
Gulella salpinx	Critically Endangered	threatened	2004	trop
Hemidactylus kundaensis	Critically Endangered	threatened	2013	trop
Hogna cinica	Critically Endangered	threatened	2019	trop
Lepidochrysops jefferyi	Critically Endangered	threatened	2020	trop
Lepidochrysops swanepoeli	Critically Endangered	threatened	2020	trop
Lygodactylus mirabilis	Critically Endangered	threatened	2011	trop
Mellissius eudoxus	Critically Endangered	threatened	2020	trop
Nothophryne unilurio	Critically Endangered	threatened	2019	trop
Paroedura lohatsara	Critically Endangered	threatened	2020	trop
Prosymna ornatissima	Critically Endangered	threatened	2015	trop
Stumpffia hara	Critically Endangered	threatened	2016	trop
Trachylepis nganghae	Critically Endangered	threatened	2021	trop
Crotaphatrema lamottei	Critically Endangered	threatened	2018	trop
Giraffa camelopardalis ssp. camelopardalis	Critically Endangered	threatened	2018	trop
Panthera leo West Africa subpopulation	Critically Endangered	threatened	2015	trop
Gyps africanus	Critically Endangered	threatened	2021	trop
Erythrocebus baumstarki	Critically Endangered	threatened	2020	trop
Trigonoceps occipitalis	Critically Endangered	threatened	2021	trop
Lygodactylus insularis	Critically Endangered	threatened	2021	trop
Neamblysomus julianae Bronberg Ridge subpopulation	Critically Endangered	threatened	2015	trop
Otus insularis	Critically Endangered	threatened	2021	trop
Phelsuma inexpectata	Critically Endangered	threatened	2021	trop
Rhinolophus hilli	Critically Endangered	threatened	2021	trop
Diceros bicornis ssp. michaeli	Critically Endangered	threatened	2020	trop
Diceros bicornis ssp. minor	Critically Endangered	threatened	2020	trop
Giraffa camelopardalis ssp. antiquorum	Critically Endangered	threatened	2018	trop
Alcelaphus buselaphus ssp. tora	Critically Endangered	threatened	2017	trop
Ceratotherium simum ssp. cottoni	Critically Endangered	threatened	2020	trop
Beatragus hunteri	Critically Endangered	threatened	2017	trop
Heteromirafra archeri	Critically Endangered	threatened	2021	trop
Malacochersus tornieri	Critically Endangered	threatened	2019	trop
Gyps rueppelli	Critically Endangered	threatened	2021	trop
Urothemis edwardsii	Critically Endangered	threatened	2010	trop
Paragomphus sinaiticus	Critically Endangered	threatened	2010	trop
Alauda razae	Critically Endangered	threatened	2021	trop
Lycaon pictus	Critically Endangered	threatened	2010	trop
Leptailurus serval	Critically Endangered	threatened	2010	trop
Nanger dama	Critically Endangered	threatened	2010	trop
Nanger dama	Critically Endangered	threatened	2016	trop
Pseudagrion sublacteum	Critically Endangered	threatened	2010	trop
Bavayia ornata	Critically Endangered	threatened	2021	trop
Burramys parvus	Critically Endangered	threatened	2008	trop
Calamaria apraeocularis	Critically Endangered	threatened	2021	trop
Calamaria longirostris	Critically Endangered	threatened	2021	trop
Choerophryne sanguinopicta	Critically Endangered	threatened	2020	trop
Choerophryne siegfriedi	Critically Endangered	threatened	2020	trop
Cophixalus monticola	Critically Endangered	threatened	2022	trop
Cophixalus neglectus	Critically Endangered	threatened	2022	trop
Crocidura trichura	Critically Endangered	threatened	2016	trop
Ctenotus serotinus	Critically Endangered	threatened	2018	trop
Cylindrophis isolepis	Critically Endangered	threatened	2021	trop
Cyrtodactylus celatus	Critically Endangered	threatened	2021	trop
Cyrtodactylus gordongekkoi	Critically Endangered	threatened	2021	trop
Dendrolagus mayri	Critically Endangered	threatened	2016	trop
Dendrolagus pulcherrimus	Critically Endangered	threatened	2016	trop
Dendrolagus scottae	Critically Endangered	threatened	2019	trop
Dibamus manadotuaensis	Critically Endangered	threatened	2021	trop
Dorcopsis atrata	Critically Endangered	threatened	2016	trop
Lepidodactylus flaviocularis	Critically Endangered	threatened	2021	trop
Lerista allanae	Critically Endangered	threatened	2018	trop
Lerista nevinae	Critically Endangered	threatened	2017	trop
Lerista vittata	Critically Endangered	threatened	2018	trop
Leucocephalon yuwonoi	Critically Endangered	threatened	2021	trop
Litoria kroombitensis	Critically Endangered	threatened	2022	trop
Litoria lorica	Critically Endangered	threatened	2004	trop
Litoria myola	Critically Endangered	threatened	2008	trop
Marmorosphax kaala	Critically Endangered	threatened	2021	trop
Nannoscincus exos	Critically Endangered	threatened	2021	trop
Nannoscincus hanchisteus	Critically Endangered	threatened	2021	trop
Nannoscincus koniambo	Critically Endangered	threatened	2021	trop
Nannoscincus manautei	Critically Endangered	threatened	2021	trop
Nannoscincus rankini	Critically Endangered	threatened	2021	trop
Nyctophilus nebulosus	Critically Endangered	threatened	2020	trop
Occidozyga tompotika	Critically Endangered	threatened	2019	trop
Oedura lineata	Critically Endangered	threatened	2021	trop
Oreophryne ezra	Critically Endangered	threatened	2020	trop
Paedophryne kathismaphlox	Critically Endangered	threatened	2020	trop
Partula leefei	Critically Endangered	threatened	2022	trop
Phalanger matanim	Critically Endangered	threatened	2016	trop
Pharotis imogene	Critically Endangered	threatened	2021	trop
Phoboscincus bocourti	Critically Endangered	threatened	2021	trop
Phyllurus kabikabi	Critically Endangered	threatened	2018	trop
Phyllurus pinnaclensis	Critically Endangered	threatened	2019	trop
Proablepharus barrylyoni	Critically Endangered	threatened	2018	trop
Pseudocheirus occidentalis	Critically Endangered	threatened	2017	trop
Pteralopex flanneryi	Critically Endangered	threatened	2017	trop
Pteralopex pulchra	Critically Endangered	threatened	2018	trop
Rhacodactylus trachycephalus	Critically Endangered	threatened	2021	trop
Selysioneura drymobia	Critically Endangered	threatened	2020	trop
Spilocuscus wilsoni	Critically Endangered	threatened	2016	trop
Uromys boeadii	Critically Endangered	threatened	2016	trop
Uromys porculus	Critically Endangered	threatened	2016	trop
Austrarchaea monteithi	Critically Endangered	threatened	2021	trop
Bavayia exsuccida	Critically Endangered	threatened	2021	trop
Caledoniscincus constellatus	Critically Endangered	threatened	2021	trop
Cophixalus mcdonaldi	Critically Endangered	threatened	2022	trop
Dierogekko inexpectatus	Critically Endangered	threatened	2021	trop
Dierogekko poumensis	Critically Endangered	threatened	2021	trop
Lioscincus vivae	Critically Endangered	threatened	2021	trop
Litoria spenceri	Critically Endangered	threatened	2004	trop
Oreophryne matawan	Critically Endangered	threatened	2020	trop
Oreophryne penelopeia	Critically Endangered	threatened	2020	trop
Otidiphaps insularis	Critically Endangered	threatened	2021	trop
Pezoporus occidentalis	Critically Endangered	threatened	2022	trop
Sigaloseps ruficauda	Critically Endangered	threatened	2021	trop
Solomys ponceleti	Critically Endangered	threatened	2008	trop
Spilocuscus rufoniger	Critically Endangered	threatened	2016	trop
Taudactylus rheophilus	Critically Endangered	threatened	2022	trop
Turnix olivii	Critically Endangered	threatened	2022	trop
Uromys imperator	Critically Endangered	threatened	2016	trop
Zaglossus attenboroughi	Critically Endangered	threatened	2016	trop
Zaglossus bruijnii	Critically Endangered	threatened	2016	trop
Cophixalus timidus	Critically Endangered	threatened	2020	trop
Dierogekko kaalaensis	Critically Endangered	threatened	2021	trop
Dierogekko koniambo	Critically Endangered	threatened	2021	trop
Dierogekko thomaswhitei	Critically Endangered	threatened	2021	trop
Macrocephalon maleo	Critically Endangered	threatened	2021	trop
Cacatua sulphurea	Critically Endangered	threatened	2021	trop
Cacatua citrinocristata	Critically Endangered	threatened	2021	trop
Tarsius tumpara	Critically Endangered	threatened	2020	trop
Indotestudo forstenii	Critically Endangered	threatened	2021	trop
Macaca nigra	Critically Endangered	threatened	2020	trop
Anilios insperatus	Critically Endangered	threatened	2018	trop
Bellatorias obiri	Critically Endangered	threatened	2018	trop
Cophixalus concinnus	Critically Endangered	threatened	2022	trop
Correlophus belepensis	Critically Endangered	threatened	2021	trop
Eremiascincus antoniorum	Critically Endangered	threatened	2021	trop
Petaurus abidi	Critically Endangered	threatened	2016	trop
Taudactylus pleione	Critically Endangered	threatened	2022	trop
Uromys emmae	Critically Endangered	threatened	2016	trop
Zyzomys palatalis	Critically Endangered	threatened	2016	trop
Ailurops melanotis	Critically Endangered	threatened	2016	trop
Cophixalus misimae	Critically Endangered	threatened	2020	trop
Pteropus howensis	Critically Endangered	threatened	2021	trop
Aproteles bulmerae	Critically Endangered	threatened	2021	trop
Cyclopsitta coxeni	Critically Endangered	threatened	2022	trop
Zyzomys pedunculatus	Critically Endangered	threatened	2016	trop
Cyornis ruckii	Critically Endangered	threatened	2021	trop
Dicaeum quadricolor	Critically Endangered	threatened	2021	trop
Eurochelidon sirintarae	Critically Endangered	threatened	2021	trop
Garrulax rufifrons	Critically Endangered	threatened	2018	trop
Oriolus isabellae	Critically Endangered	threatened	2018	trop
Achalinus jinggangensis	Critically Endangered	threatened	2014	trop
Amphicnemis madelenae	Critically Endangered	threatened	2020	trop
Anisogomphus ceylonicus	Critically Endangered	threatened	2021	trop
Ansonia guibei	Critically Endangered	threatened	2018	trop
Ansonia vidua	Critically Endangered	threatened	2020	trop
Archineura maxima	Critically Endangered	threatened	2020	trop
Arinia boreoborneensis	Critically Endangered	threatened	2004	trop
Arinia dentifera	Critically Endangered	threatened	2004	trop
Arinia oviformis	Critically Endangered	threatened	2004	trop
Arinia simplex	Critically Endangered	threatened	2004	trop
Aspidura deraniyagalae	Critically Endangered	threatened	2021	trop
Aspidura ravanai	Critically Endangered	threatened	2021	trop
Atrocalopteryx auco	Critically Endangered	threatened	2021	trop
Batagur baska	Critically Endangered	threatened	2019	trop
Batagur borneoensis	Critically Endangered	threatened	2021	trop
Bertia cambojiensis	Critically Endangered	threatened	2014	trop
Biswamoyopterus biswasi	Critically Endangered	threatened	2016	trop
Brachymeles cebuensis	Critically Endangered	threatened	2009	trop
Bufo luchunnicus	Critically Endangered	threatened	2020	trop
Bufo tuberospinius	Critically Endangered	threatened	2020	trop
Calamaria ingeri	Critically Endangered	threatened	2012	trop
Calotes desilvai	Critically Endangered	threatened	2021	trop
Centropus steerii	Critically Endangered	threatened	2018	trop
Ceratophora erdeleni	Critically Endangered	threatened	2021	trop
Ceratophora karu	Critically Endangered	threatened	2021	trop
Ceylonosticta alwisi	Critically Endangered	threatened	2021	trop
Ceylonosticta goodalei	Critically Endangered	threatened	2021	trop
Cnemaspis anaikattiensis	Critically Endangered	threatened	2021	trop
Cnemaspis godagedarai	Critically Endangered	threatened	2021	trop
Cnemaspis kottiyoorensis	Critically Endangered	threatened	2021	trop
Cnemaspis minang	Critically Endangered	threatened	2021	trop
Cnemaspis phillipsi	Critically Endangered	threatened	2021	trop
Cnemaspis rajakarunai	Critically Endangered	threatened	2021	trop
Cnemaspis retigalensis	Critically Endangered	threatened	2021	trop
Cnemaspis samanalensis	Critically Endangered	threatened	2021	trop
Cnemaspis scalpensis	Critically Endangered	threatened	2021	trop
Cnemaspis temiah	Critically Endangered	threatened	2018	trop
Cnemaspis tropidogaster	Critically Endangered	threatened	2021	trop
Cophotis dumbara	Critically Endangered	threatened	2021	trop
Crocidura andamanensis	Critically Endangered	threatened	2016	trop
Crocidura jenkinsi	Critically Endangered	threatened	2016	trop
Crocidura nicobarica	Critically Endangered	threatened	2016	trop
Cuora picturata	Critically Endangered	threatened	2020	trop
Cynops glaucus	Critically Endangered	threatened	2020	trop
Cyrtodactylus ramboda	Critically Endangered	threatened	2021	trop
Delamarephorura tami	Critically Endangered	threatened	2016	trop
Diplommatina cacuminulus	Critically Endangered	threatened	2004	trop
Diplommatina madaiensis	Critically Endangered	threatened	2004	trop
Drepanosticta furcata	Critically Endangered	threatened	2020	trop
Drepanosticta makilingia	Critically Endangered	threatened	2020	trop
Drepanosticta schorri	Critically Endangered	threatened	2021	trop
Drepanosticta sugbo	Critically Endangered	threatened	2020	trop
Drepanosticta trimaculata	Critically Endangered	threatened	2020	trop
Eudiscoderma thongareeae	Critically Endangered	threatened	2017	trop
Gallicolumba keayi	Critically Endangered	threatened	2021	trop
Gallicolumba menagei	Critically Endangered	threatened	2021	trop
Gallicolumba platenae	Critically Endangered	threatened	2016	trop
Gongylosoma mukutense	Critically Endangered	threatened	2020	trop
Goniurosaurus toyamai	Critically Endangered	threatened	2017	trop
Gracixalus jinggangensis	Critically Endangered	threatened	2022	trop
Gyliotrachela luctans	Critically Endangered	threatened	2009	trop
Haematopinus oliveri	Critically Endangered	threatened	2014	trop
Heliopais personatus	Critically Endangered	threatened	2022	trop
Heosemys annandalii	Critically Endangered	threatened	2021	trop
Heosemys depressa	Critically Endangered	threatened	2020	trop
Heosemys grandis	Critically Endangered	threatened	2021	trop
Hynobius maoershanensis	Critically Endangered	threatened	2020	trop
Hypselostoma elephas	Critically Endangered	threatened	2009	trop
Indirana gundia	Critically Endangered	threatened	2004	trop
Indirana phrynoderma	Critically Endangered	threatened	2004	trop
Indotyphlops lazelli	Critically Endangered	threatened	2012	trop
Indotyphlops leucomelas	Critically Endangered	threatened	2021	trop
Ingerana charlesdarwini	Critically Endangered	threatened	2004	trop
Kalophrynus yongi	Critically Endangered	threatened	2018	trop
Lankanectes pera	Critically Endangered	threatened	2020	trop
Lankascincus deignani	Critically Endangered	threatened	2021	trop
Larutia penangensis	Critically Endangered	threatened	2018	trop
Leptobrachella botsfordi	Critically Endangered	threatened	2021	trop
Leptobrachella kecil	Critically Endangered	threatened	2018	trop
Leptobrachella khasiorum	Critically Endangered	threatened	2022	trop
Leptobrachella palmata	Critically Endangered	threatened	2018	trop
Leptobrachella rowleyae	Critically Endangered	threatened	2021	trop
Leptobrachium kantonishikawai	Critically Endangered	threatened	2020	trop
Leptophryne cruentata	Critically Endangered	threatened	2019	trop
Lophura edwardsi	Critically Endangered	threatened	2018	trop
Lophura erythrophthalma	Critically Endangered	threatened	2022	trop
Loris tardigradus ssp. nycticeboides	Critically Endangered	threatened	2022	trop
Loris tardigradus ssp. parvus	Critically Endangered	threatened	2022	trop
Lycodon chrysoprateros	Critically Endangered	threatened	2022	trop
Macaca sinica ssp. opisthomelas	Critically Endangered	threatened	2020	trop
Macromia flinti	Critically Endangered	threatened	2021	trop
Matticnemis doi	Critically Endangered	threatened	2020	trop
Megophrys acuta	Critically Endangered	threatened	2021	trop
Megophrys insularis	Critically Endangered	threatened	2022	trop
Minervarya murthii	Critically Endangered	threatened	2016	trop
Murina balaensis	Critically Endangered	threatened	2017	trop
Nasikabatrachus bhupathi	Critically Endangered	threatened	2022	trop
Nessia layardi	Critically Endangered	threatened	2021	trop
Nidirana hainanensis	Critically Endangered	threatened	2021	trop
Nomascus nasutus	Critically Endangered	threatened	2020	trop
Nyctibatrachus dattatreyaensis	Critically Endangered	threatened	2012	trop
Oligodon booliati	Critically Endangered	threatened	2012	trop
Ophiogomphus longihamulus	Critically Endangered	threatened	2021	trop
Opisthostoma decrespignyi	Critically Endangered	threatened	2004	trop
Opisthostoma fraternum	Critically Endangered	threatened	2004	trop
Opisthostoma inornatum	Critically Endangered	threatened	2004	trop
Opisthostoma jucundum	Critically Endangered	threatened	2004	trop
Opisthostoma mirabile	Critically Endangered	threatened	2004	trop
Opisthostoma otostoma	Critically Endangered	threatened	2004	trop
Opisthostoma perspectivum	Critically Endangered	threatened	2004	trop
Opisthostoma thersites	Critically Endangered	threatened	2009	trop
Opisthostoma trapezium	Critically Endangered	threatened	2009	trop
Opisthotropis kikuzatoi	Critically Endangered	threatened	2017	trop
Palea steindachneri	Critically Endangered	threatened	2021	trop
Pandanobasis daku	Critically Endangered	threatened	2020	trop
Paraboysidia serpa	Critically Endangered	threatened	2009	trop
Paracercion ambiguum	Critically Endangered	threatened	2021	trop
Pelophryne linanitensis	Critically Endangered	threatened	2020	trop
Pelophryne murudensis	Critically Endangered	threatened	2020	trop
Pericnemis melansoni	Critically Endangered	threatened	2020	trop
Pericnemis muragbonita	Critically Endangered	threatened	2021	trop
Philautus microdiscus	Critically Endangered	threatened	2022	trop
Platysternon megacephalum	Critically Endangered	threatened	2021	trop
Plectostoma charasense	Critically Endangered	threatened	2014	trop
Plectostoma dindingensis	Critically Endangered	threatened	2014	trop
Plectostoma retrovertens	Critically Endangered	threatened	2014	trop
Pongo pygmaeus	Critically Endangered	threatened	2016	trop
Pongo pygmaeus ssp. morio	Critically Endangered	threatened	2016	trop
Pongo pygmaeus ssp. pygmaeus	Critically Endangered	threatened	2016	trop
Pongo pygmaeus ssp. wurmbii	Critically Endangered	threatened	2016	trop
Protosticta myristicaensis	Critically Endangered	threatened	2022	trop
Protosticta plicata	Critically Endangered	threatened	2009	trop
Pseudocalotes flavigula	Critically Endangered	threatened	2018	trop
Pseudocalotes rhaegal	Critically Endangered	threatened	2018	trop
Pseudophilautus dayawansai	Critically Endangered	threatened	2020	trop
Pseudophilautus jagathgunawardanai	Critically Endangered	threatened	2020	trop
Pseudophilautus lunatus	Critically Endangered	threatened	2020	trop
Pseudophilautus newtonjayawardanei	Critically Endangered	threatened	2020	trop
Pseudophilautus samarakoon	Critically Endangered	threatened	2020	trop
Pseudophilautus sirilwijesundarai	Critically Endangered	threatened	2020	trop
Pseudophilautus stellatus	Critically Endangered	threatened	2020	trop
Ptilinopus arcanus	Critically Endangered	threatened	2016	trop
Raorchestes kaikatti	Critically Endangered	threatened	2011	trop
Raorchestes marki	Critically Endangered	threatened	2011	trop
Raorchestes primarrumpfi	Critically Endangered	threatened	2022	trop
Raorchestes resplendens	Critically Endangered	threatened	2011	trop
Raorchestes sanctisilvaticus	Critically Endangered	threatened	2004	trop
Raorchestes shillongensis	Critically Endangered	threatened	2004	trop
Raorchestes sushili	Critically Endangered	threatened	2012	trop
Rhinophis goweri	Critically Endangered	threatened	2021	trop
Rhinopithecus strykeri	Critically Endangered	threatened	2020	trop
Rhinoptilus bitorquatus	Critically Endangered	threatened	2017	trop
Rhodonessa caryophyllacea	Critically Endangered	threatened	2018	trop
Risiocnemis laguna	Critically Endangered	threatened	2020	trop
Risiocnemis seidenschwarzi	Critically Endangered	threatened	2009	trop
Sacalia quadriocellata	Critically Endangered	threatened	2021	trop
Sesara sp. nov. 'Bai Voi'	Critically Endangered	threatened	2016	trop
Stomacosmethis balingensis	Critically Endangered	threatened	2009	trop
Sulcosticta viticula	Critically Endangered	threatened	2020	trop
Trigomphus kompieri	Critically Endangered	threatened	2021	trop
Uropeltis shorttii	Critically Endangered	threatened	2021	trop
Xanthophryne tigerina	Critically Endangered	threatened	2011	trop
Cissa thalassina	Critically Endangered	threatened	2021	trop
Cyornis banyumas	Critically Endangered	threatened	2022	trop
Pterorhinus courtoisi	Critically Endangered	threatened	2018	trop
Abavorana nazgul	Critically Endangered	threatened	2021	trop
Amphicnemis rigiketit	Critically Endangered	threatened	2021	trop
Anthracoceros montani	Critically Endangered	threatened	2020	trop
Archibasis oscillans ssp. hanwellanensis	Critically Endangered	threatened	2021	trop
Ardea insignis	Critically Endangered	threatened	2018	trop
Barkudia insularis	Critically Endangered	threatened	2020	trop
Carpococcyx viridis	Critically Endangered	threatened	2017	trop
Ceylonosticta mirifica	Critically Endangered	threatened	2021	trop
Ceylonosticta nancyae	Critically Endangered	threatened	2021	trop
Ceylonosticta rupasinghe	Critically Endangered	threatened	2021	trop
Ceylonosticta subtropica	Critically Endangered	threatened	2021	trop
Ceylonosticta venusta	Critically Endangered	threatened	2021	trop
Ceylonthelphusa callista	Critically Endangered	threatened	2008	trop
Ceylonthelphusa durrelli	Critically Endangered	threatened	2008	trop
Ceylonthelphusa kotagama	Critically Endangered	threatened	2008	trop
Ceylonthelphusa nana	Critically Endangered	threatened	2008	trop
Ceylonthelphusa orthos	Critically Endangered	threatened	2008	trop
Ceylonthelphusa sanguinea	Critically Endangered	threatened	2008	trop
Ceylonthelphusa savitriae	Critically Endangered	threatened	2008	trop
Clinothelphusa kakoota	Critically Endangered	threatened	2008	trop
Cyrtodactylus chamba	Critically Endangered	threatened	2021	trop
Dicerorhinus sumatrensis	Critically Endangered	threatened	2020	trop
Elephas maximus ssp. sumatranus	Critically Endangered	threatened	2011	trop
Geochelone platynota	Critically Endangered	threatened	2020	trop
Indotestudo elongata	Critically Endangered	threatened	2019	trop
Macaca fascicularis ssp. tua	Critically Endangered	threatened	2022	trop
Macromia zeylanica	Critically Endangered	threatened	2021	trop
Mahatha helaya	Critically Endangered	threatened	2008	trop
Mahatha iora	Critically Endangered	threatened	2008	trop
Mahatha lacuna	Critically Endangered	threatened	2008	trop
Mahatha regina	Critically Endangered	threatened	2008	trop
Manouria emys	Critically Endangered	threatened	2019	trop
Megophrys damrei	Critically Endangered	threatened	2016	trop
Nomascus concolor	Critically Endangered	threatened	2020	trop
Nomascus hainanus	Critically Endangered	threatened	2020	trop
Nomascus leucogenys	Critically Endangered	threatened	2020	trop
Nomascus siki	Critically Endangered	threatened	2020	trop
Orlitia borneensis	Critically Endangered	threatened	2020	trop
Oziothelphusa intuta	Critically Endangered	threatened	2008	trop
Oziothelphusa kodagoda	Critically Endangered	threatened	2008	trop
Pachytriton airobranchiatus	Critically Endangered	threatened	2022	trop
Paramesotriton labiatus	Critically Endangered	threatened	2021	trop
Pelochelys cantorii	Critically Endangered	threatened	2021	trop
Perbrinckia cracens	Critically Endangered	threatened	2008	trop
Perbrinckia enodis	Critically Endangered	threatened	2008	trop
Perbrinckia fido	Critically Endangered	threatened	2008	trop
Perbrinckia morayensis	Critically Endangered	threatened	2008	trop
Perbrinckia punctata	Critically Endangered	threatened	2008	trop
Perbrinckia quadratus	Critically Endangered	threatened	2008	trop
Perbrinckia rosae	Critically Endangered	threatened	2008	trop
Phapitreron frontalis	Critically Endangered	threatened	2021	trop
Philautus jacobsoni	Critically Endangered	threatened	2018	trop
Philautus kempiae	Critically Endangered	threatened	2022	trop
Pithecophaga jefferyi	Critically Endangered	threatened	2018	trop
Poecilotheria metallica	Critically Endangered	threatened	2008	trop
Pongo tapanuliensis	Critically Endangered	threatened	2017	trop
Presbytis chrysomelas	Critically Endangered	threatened	2020	trop
Protosticta spinosa	Critically Endangered	threatened	2021	trop
Pseudophilautus amboli	Critically Endangered	threatened	2004	trop
Pseudophilautus bambaradeniyai	Critically Endangered	threatened	2020	trop
Pseudoryx nghetinhensis	Critically Endangered	threatened	2020	trop
Pygathrix nemaeus	Critically Endangered	threatened	2020	trop
Raorchestes chalazodes	Critically Endangered	threatened	2004	trop
Rhabdotorrhinus waldeni	Critically Endangered	threatened	2018	trop
Rheinardia ocellata	Critically Endangered	threatened	2021	trop
Rhinoceros sondaicus	Critically Endangered	threatened	2020	trop
Rhinopithecus avunculus	Critically Endangered	threatened	2020	trop
Rhinoplax vigil	Critically Endangered	threatened	2020	trop
Siebenrockiella leytensis	Critically Endangered	threatened	2021	trop
Simias concolor	Critically Endangered	threatened	2020	trop
Simias concolor ssp. concolor	Critically Endangered	threatened	2020	trop
Simias concolor ssp. siberu	Critically Endangered	threatened	2020	trop
Liocichla bugunorum	Critically Endangered	threatened	2018	trop
Alcedo euryzona	Critically Endangered	threatened	2018	trop
Cuora bourreti	Critically Endangered	threatened	2020	trop
Cuora galbinifrons	Critically Endangered	threatened	2020	trop
Macaca fascicularis ssp. fusca	Critically Endangered	threatened	2022	trop
Macaca pagensis	Critically Endangered	threatened	2020	trop
Muntiacus vuquangensis	Critically Endangered	threatened	2016	trop
Nomascus concolor ssp. lu	Critically Endangered	threatened	2020	trop
Pongo abelii	Critically Endangered	threatened	2017	trop
Presbytis chrysomelas ssp. chrysomelas	Critically Endangered	threatened	2020	trop
Presbytis chrysomelas ssp. cruciger	Critically Endangered	threatened	2020	trop
Presbytis femoralis	Critically Endangered	threatened	2022	trop
Presbytis percura	Critically Endangered	threatened	2021	trop
Prioniturus verticalis	Critically Endangered	threatened	2018	trop
Pygathrix cinerea	Critically Endangered	threatened	2020	trop
Pygathrix nigripes	Critically Endangered	threatened	2021	trop
Macaca fascicularis ssp. karimondjawae	Critically Endangered	threatened	2022	trop
Trachypithecus cristatus ssp. vigilans	Critically Endangered	threatened	2020	trop
Bubalus mindorensis	Critically Endangered	threatened	2016	trop
Sus cebifrons	Critically Endangered	threatened	2017	trop
Panthera pardus ssp. delacouri	Critically Endangered	threatened	2019	trop
Manis javanica	Critically Endangered	threatened	2019	trop
Hemiphyllodactylus kolliensis	Critically Endangered	threatened	2021	trop
Pycnonotus zeylanicus	Critically Endangered	threatened	2021	trop
Gracula robusta	Critically Endangered	threatened	2020	trop
Hydrornis gurneyi	Critically Endangered	threatened	2019	trop
Aspidura desilvai	Critically Endangered	threatened	2021	trop
Cacatua haematuropygia	Critically Endangered	threatened	2017	trop
Columba argentina	Critically Endangered	threatened	2019	trop
Cremnomys elvira	Critically Endangered	threatened	2016	trop
Houbaropsis bengalensis	Critically Endangered	threatened	2018	trop
Macaca fascicularis ssp. lasiae	Critically Endangered	threatened	2022	trop
Pseudophilautus karunarathnai	Critically Endangered	threatened	2020	trop
Thaumatibis gigantea	Critically Endangered	threatened	2018	trop
Trachypithecus popa	Critically Endangered	threatened	2022	trop
Manis culionensis	Critically Endangered	threatened	2019	trop
Bos sauveli	Critically Endangered	threatened	2016	trop
Gerrhopilus mirus	Critically Endangered	threatened	2021	trop
Nycticebus javanicus	Critically Endangered	threatened	2020	trop
Platymantis insulatus	Critically Endangered	threatened	2018	trop
Rhinophis erangaviraji	Critically Endangered	threatened	2021	trop
Rhinophis phillipsi	Critically Endangered	threatened	2021	trop
Dobsonia chapmani	Critically Endangered	threatened	2020	trop
Nycticebus bancanus	Critically Endangered	threatened	2020	trop
Axis kuhlii	Critically Endangered	threatened	2015	trop
Semnopithecus vetulus ssp. nestor	Critically Endangered	threatened	2020	trop
Ardeotis nigriceps	Critically Endangered	threatened	2018	trop
Bufoides meghalayanus	Critically Endangered	threatened	2022	trop
Calamaria prakkei	Critically Endangered	threatened	2012	trop
Charopa lafargei	Critically Endangered	threatened	2014	trop
Cnemaspis latha	Critically Endangered	threatened	2021	trop
Cnemaspis menikay	Critically Endangered	threatened	2021	trop
Cnemaspis paripari	Critically Endangered	threatened	2019	trop
Cnemaspis rammalensis	Critically Endangered	threatened	2021	trop
Cnemaspis shevaroyensis	Critically Endangered	threatened	2021	trop
Cyrtodactylus jaegeri	Critically Endangered	threatened	2018	trop
Cyrtodactylus jarakensis	Critically Endangered	threatened	2018	trop
Cyrtodactylus montanus	Critically Endangered	threatened	2021	trop
Cyrtodactylus nigriocularis	Critically Endangered	threatened	2018	trop
Cyrtodactylus takouensis	Critically Endangered	threatened	2018	trop
Dixonius kaweesaki	Critically Endangered	threatened	2018	trop
Goniurosaurus huuliensis	Critically Endangered	threatened	2018	trop
Goniurosaurus yamashinae	Critically Endangered	threatened	2017	trop
Hemidactylus sataraensis	Critically Endangered	threatened	2021	trop
Hemiphyllodactylus aurantiacus	Critically Endangered	threatened	2021	trop
Hipposideros hypophyllus	Critically Endangered	threatened	2016	trop
Micrixalus kottigeharensis	Critically Endangered	threatened	2004	trop
Plectostoma tenggekensis	Critically Endangered	threatened	2020	trop
Plectostoma umbilicatum	Critically Endangered	threatened	2020	trop
Pseudophilautus decoris	Critically Endangered	threatened	2016	trop
Pseudophilautus mooreorum	Critically Endangered	threatened	2020	trop
Pseudophilautus ocularis	Critically Endangered	threatened	2020	trop
Pseudophilautus poppiae	Critically Endangered	threatened	2020	trop
Pseudophilautus simba	Critically Endangered	threatened	2020	trop
Pseudophilautus stuarti	Critically Endangered	threatened	2020	trop
Sitana fusca	Critically Endangered	threatened	2022	trop
Sypheotides indicus	Critically Endangered	threatened	2021	trop
Trachypithecus poliocephalus	Critically Endangered	threatened	2020	trop
Trimeresurus labialis	Critically Endangered	threatened	2021	trop
Viverra civettina	Critically Endangered	threatened	2016	trop
Raorchestes griet	Critically Endangered	threatened	2004	trop
Gyps tenuirostris	Critically Endangered	threatened	2021	trop
Sarcogyps calvus	Critically Endangered	threatened	2021	trop
Gyps indicus	Critically Endangered	threatened	2021	trop
Ansonia khaochangensis	Critically Endangered	threatened	2021	trop
Cnemaspis butewai	Critically Endangered	threatened	2021	trop
Cnemaspis gotaimbarai	Critically Endangered	threatened	2021	trop
Cnemaspis ingerorum	Critically Endangered	threatened	2021	trop
Cnemaspis kohukumburai	Critically Endangered	threatened	2021	trop
Cnemaspis nandimithrai	Critically Endangered	threatened	2021	trop
Cnemaspis nilgala	Critically Endangered	threatened	2021	trop
Cnemaspis thackerayi	Critically Endangered	threatened	2021	trop
Cynops fudingensis	Critically Endangered	threatened	2020	trop
Cyrtodactylus guakanthanensis	Critically Endangered	threatened	2018	trop
Duttaphrynus noellerti	Critically Endangered	threatened	2020	trop
Indotyphlops lankaensis	Critically Endangered	threatened	2021	trop
Notharinia sp. nov. 'Khoe La'	Critically Endangered	threatened	2016	trop
Notharinia sp. nov. 'Khoe La & Ong'	Critically Endangered	threatened	2016	trop
Rhinophis roshanpererai	Critically Endangered	threatened	2021	trop
Trachypithecus delacouri	Critically Endangered	threatened	2020	trop
Presbytis potenziani	Critically Endangered	threatened	2020	trop
Cnemaspis hitihamii	Critically Endangered	threatened	2021	trop
Cephalopachus bancanus ssp. natunensis	Critically Endangered	threatened	2020	trop
Vanellus macropterus	Critically Endangered	threatened	2019	trop
Leucopsar rothschildi	Critically Endangered	threatened	2021	trop
Mauremys sinensis	Critically Endangered	threatened	2021	trop
Dendrocopos noguchii	Critically Endangered	threatened	2018	trop
Mauremys mutica	Critically Endangered	threatened	2021	trop
Pseudibis davisoni	Critically Endangered	threatened	2018	trop
Gyps bengalensis	Critically Endangered	threatened	2021	trop
Gracupica jalla	Critically Endangered	threatened	2017	trop
Echinotriton maxiquadratus	Critically Endangered	threatened	2020	trop
Nectophrynoides poyntoni	Critically Endangered	threatened	2015	trop
Pristimantis albericoi	Critically Endangered	threatened	2019	trop
Atelopus sernai	Critically Endangered	threatened	2017	trop
Eleutherodactylus gryllus	Critically Endangered	threatened	2021	trop
Campephilus imperialis	Critically Endangered	threatened	2020	trop
Dipodomys gravipes	Critically Endangered	threatened	2018	trop
Hydrobates macrodactylus	Critically Endangered	threatened	2018	trop
Peromyscus caniceps	Critically Endangered	threatened	2018	trop
Peromyscus guardia	Critically Endangered	threatened	2018	trop
Peromyscus interparietalis	Critically Endangered	threatened	2019	trop
Peromyscus stephani	Critically Endangered	threatened	2018	trop
Plestiodon longirostris	Critically Endangered	threatened	2021	trop
Sceloporus exsul	Critically Endangered	threatened	2007	trop
Gopherus flavomarginatus	Critically Endangered	threatened	2018	trop
Poecilozonites circumfirmatus	Critically Endangered	threatened	2019	trop
Peromyscus dickeyi	Critically Endangered	threatened	2020	trop
Peromyscus pseudocrinitus	Critically Endangered	threatened	2019	trop
Peromyscus slevini	Critically Endangered	threatened	2019	trop
Crotalus catalinensis	Critically Endangered	threatened	2007	trop
Habromys simulatus	Critically Endangered	threatened	2018	trop
Puffinus auricularis	Critically Endangered	threatened	2018	trop
Sitta insularis	Critically Endangered	threatened	2020	trop
Vermivora bachmanii	Critically Endangered	threatened	2020	trop
Campephilus principalis	Critically Endangered	threatened	2020	trop
Puffinus myrtae	Critically Endangered	threatened	2018	trop
Puffinus newelli	Critically Endangered	threatened	2019	trop
Calyptura cristata	Critically Endangered	threatened	2018	trop
Cinclodes aricomae	Critically Endangered	threatened	2018	trop
Cotinga maculata	Critically Endangered	threatened	2019	trop
Geospiza heliobates	Critically Endangered	threatened	2021	trop
Grallaria chthonia	Critically Endangered	threatened	2018	trop
Grallaria fenwickorum	Critically Endangered	threatened	2018	trop
Lipaugus weberi	Critically Endangered	threatened	2018	trop
Melopyrrha grandis	Critically Endangered	threatened	2022	trop
Mimus graysoni	Critically Endangered	threatened	2020	trop
Myrmotherula snowi	Critically Endangered	threatened	2021	trop
Nemosia rourei	Critically Endangered	threatened	2018	trop
Phylloscartes ceciliae	Critically Endangered	threatened	2021	trop
Synallaxis kollari	Critically Endangered	threatened	2018	trop
Terenura sicki	Critically Endangered	threatened	2021	trop
Abronia campbelli	Critically Endangered	threatened	2013	trop
Abronia frosti	Critically Endangered	threatened	2020	trop
Acanthagrion franciscoi	Critically Endangered	threatened	2019	trop
Allobates caribe	Critically Endangered	threatened	2022	trop
Allobates chalcopis	Critically Endangered	threatened	2021	trop
Allobates mcdiarmidi	Critically Endangered	threatened	2020	trop
Allobates ranoides	Critically Endangered	threatened	2020	trop
Alopoglossus lehmanni	Critically Endangered	threatened	2019	trop
Alsodes cantillanensis	Critically Endangered	threatened	2015	trop
Amazilia alfaroana	Critically Endangered	threatened	2021	trop
Amblyrhynchus cristatus ssp. godzilla	Critically Endangered	threatened	2020	trop
Amblyrhynchus cristatus ssp. nanus	Critically Endangered	threatened	2020	trop
Amblyrhynchus cristatus ssp. sielmanni	Critically Endangered	threatened	2020	trop
Amblyrhynchus cristatus ssp. trillmichi	Critically Endangered	threatened	2020	trop
Amphisbaena cayemite	Critically Endangered	threatened	2016	trop
Amphisbaena gonavensis	Critically Endangered	threatened	2016	trop
Amphisbaena leali	Critically Endangered	threatened	2016	trop
Andinobates abditus	Critically Endangered	threatened	2019	trop
Andinobates geminisae	Critically Endangered	threatened	2019	trop
Anolis altavelensis	Critically Endangered	threatened	2020	trop
Anolis amplisquamosus	Critically Endangered	threatened	2020	trop
Anolis bicaorum	Critically Endangered	threatened	2021	trop
Anolis cusuco	Critically Endangered	threatened	2021	trop
Anolis darlingtoni	Critically Endangered	threatened	2020	trop
Anolis ernestwilliamsi	Critically Endangered	threatened	2021	trop
Anolis eugenegrahami	Critically Endangered	threatened	2020	trop
Anolis juangundlachi	Critically Endangered	threatened	2020	trop
Anolis kreutzi	Critically Endangered	threatened	2020	trop
Anolis morazani	Critically Endangered	threatened	2021	trop
Anolis muralla	Critically Endangered	threatened	2020	trop
Anolis nelsoni	Critically Endangered	threatened	2021	trop
Anolis rimarum	Critically Endangered	threatened	2020	trop
Anolis roosevelti	Critically Endangered	threatened	2020	trop
Anolis tenorioensis	Critically Endangered	threatened	2021	trop
Anolis utilensis	Critically Endangered	threatened	2020	trop
Anolis villai	Critically Endangered	threatened	2020	trop
Anomaloglossus degranvillei	Critically Endangered	threatened	2019	trop
Anomaloglossus dewynteri	Critically Endangered	threatened	2019	trop
Aquiloeurycea praecellens	Critically Endangered	threatened	2016	trop
Aromobates alboguttatus	Critically Endangered	threatened	2022	trop
Aromobates cannatellai	Critically Endangered	threatened	2022	trop
Aromobates meridensis	Critically Endangered	threatened	2022	trop
Aromobates molinarii	Critically Endangered	threatened	2022	trop
Aromobates nocturnus	Critically Endangered	threatened	2022	trop
Aromobates orostoma	Critically Endangered	threatened	2022	trop
Aromobates serranus	Critically Endangered	threatened	2022	trop
Aromobates walterarpi	Critically Endangered	threatened	2022	trop
Aromobates zippeli	Critically Endangered	threatened	2022	trop
Ateles geoffroyi ssp. azuerensis	Critically Endangered	threatened	2020	trop
Atelopus balios	Critically Endangered	threatened	2018	trop
Atelopus carbonerensis	Critically Endangered	threatened	2022	trop
Atelopus chocoensis	Critically Endangered	threatened	2017	trop
Atelopus chrysocorallus	Critically Endangered	threatened	2022	trop
Atelopus erythropus	Critically Endangered	threatened	2018	trop
Atelopus eusebianus	Critically Endangered	threatened	2021	trop
Atelopus eusebiodiazi	Critically Endangered	threatened	2018	trop
Atelopus famelicus	Critically Endangered	threatened	2017	trop
Atelopus farci	Critically Endangered	threatened	2017	trop
Atelopus gigas	Critically Endangered	threatened	2022	trop
Atelopus glyphus	Critically Endangered	threatened	2019	trop
Atelopus guanujo	Critically Endangered	threatened	2018	trop
Atelopus halihelos	Critically Endangered	threatened	2018	trop
Atelopus limosus	Critically Endangered	threatened	2019	trop
Atelopus minutulus	Critically Endangered	threatened	2017	trop
Atelopus monohernandezii	Critically Endangered	threatened	2021	trop
Atelopus nanay	Critically Endangered	threatened	2018	trop
Atelopus nicefori	Critically Endangered	threatened	2017	trop
Atelopus nocturnus	Critically Endangered	threatened	2017	trop
Atelopus onorei	Critically Endangered	threatened	2018	trop
Atelopus orcesi	Critically Endangered	threatened	2018	trop
Atelopus oxyrhynchus	Critically Endangered	threatened	2022	trop
Atelopus palmatus	Critically Endangered	threatened	2018	trop
Atelopus patazensis	Critically Endangered	threatened	2013	trop
Atelopus pedimarmoratus	Critically Endangered	threatened	2021	trop
Atelopus peruensis	Critically Endangered	threatened	2018	trop
Atelopus petriruizi	Critically Endangered	threatened	2017	trop
Atelopus pictiventris	Critically Endangered	threatened	2021	trop
Atelopus pinangoi	Critically Endangered	threatened	2022	trop
Atelopus planispina	Critically Endangered	threatened	2018	trop
Atelopus pyrodactylus	Critically Endangered	threatened	2019	trop
Atelopus quimbaya	Critically Endangered	threatened	2017	trop
Atelopus sanjosei	Critically Endangered	threatened	2019	trop
Atelopus sonsonensis	Critically Endangered	threatened	2017	trop
Atelopus sorianoi	Critically Endangered	threatened	2022	trop
Atlantihyla panchoi	Critically Endangered	threatened	2020	trop
Atopophrynus syntomopus	Critically Endangered	threatened	2017	trop
Atractus arangoi	Critically Endangered	threatened	2021	trop
Atractus hoogmoedi	Critically Endangered	threatened	2020	trop
Atractus multidentatus	Critically Endangered	threatened	2019	trop
Bachia psamophila	Critically Endangered	threatened	2021	trop
Boana cymbalum	Critically Endangered	threatened	2004	trop
Bokermannohyla izecksohni	Critically Endangered	threatened	2004	trop
Bolitoglossa capitana	Critically Endangered	threatened	2017	trop
Bolitoglossa carri	Critically Endangered	threatened	2019	trop
Bolitoglossa cataguana	Critically Endangered	threatened	2019	trop
Bolitoglossa celaque	Critically Endangered	threatened	2020	trop
Bolitoglossa centenorum	Critically Endangered	threatened	2021	trop
Bolitoglossa chica	Critically Endangered	threatened	2022	trop
Bolitoglossa chucantiensis	Critically Endangered	threatened	2020	trop
Bolitoglossa copia	Critically Endangered	threatened	2020	trop
Bolitoglossa decora	Critically Endangered	threatened	2019	trop
Bolitoglossa insularis	Critically Endangered	threatened	2020	trop
Bolitoglossa jacksoni	Critically Endangered	threatened	2020	trop
Bolitoglossa leandrae	Critically Endangered	threatened	2021	trop
Bolitoglossa longissima	Critically Endangered	threatened	2019	trop
Bolitoglossa oresbia	Critically Endangered	threatened	2019	trop
Bolitoglossa suchitanensis	Critically Endangered	threatened	2020	trop
Bolitoglossa synoria	Critically Endangered	threatened	2020	trop
Borikenophis sanctaecrucis	Critically Endangered	threatened	2016	trop
Bothrops muriciensis	Critically Endangered	threatened	2021	trop
Bothrops otavioi	Critically Endangered	threatened	2021	trop
Brachyteles arachnoides	Critically Endangered	threatened	2021	trop
Bulimulus achatellinus	Critically Endangered	threatened	2003	trop
Bulimulus adelphus	Critically Endangered	threatened	2003	trop
Bulimulus adserseni	Critically Endangered	threatened	2003	trop
Bulimulus curtus	Critically Endangered	threatened	2003	trop
Bulimulus deridderi	Critically Endangered	threatened	2003	trop
Bulimulus duncanus	Critically Endangered	threatened	2003	trop
Bulimulus hirsutus	Critically Endangered	threatened	2003	trop
Bulimulus indefatigabilis	Critically Endangered	threatened	2003	trop
Bulimulus sculpturatus	Critically Endangered	threatened	2003	trop
Bulimulus sp. nov. 'josevillani'	Critically Endangered	threatened	2003	trop
Bulimulus sp. nov. 'krameri'	Critically Endangered	threatened	2003	trop
Bulimulus sp. nov. 'tuideroyi'	Critically Endangered	threatened	2003	trop
Bulimulus sp. nov. 'vanmoli'	Critically Endangered	threatened	2003	trop
Bulimulus tanneri	Critically Endangered	threatened	2003	trop
Celestus anelpistus	Critically Endangered	threatened	2016	trop
Celestus duquesneyi	Critically Endangered	threatened	2017	trop
Celestus occiduus	Critically Endangered	threatened	2020	trop
Centrolene geckoidea	Critically Endangered	threatened	2019	trop
Centrolene pipilata	Critically Endangered	threatened	2019	trop
Chelonoidis hoodensis	Critically Endangered	threatened	2017	trop
Chelonoidis phantasticus	Critically Endangered	threatened	2017	trop
Chilabothrus argentum	Critically Endangered	threatened	2017	trop
Chironius vincenti	Critically Endangered	threatened	2016	trop
Chiropterotriton casasi	Critically Endangered	threatened	2021	trop
Chiropterotriton chiropterus	Critically Endangered	threatened	2020	trop
Chiropterotriton lavae	Critically Endangered	threatened	2016	trop
Chiropterotriton nubilus	Critically Endangered	threatened	2020	trop
Chondrohierax wilsonii	Critically Endangered	threatened	2020	trop
Cochranella euhystrix	Critically Endangered	threatened	2018	trop
Colostethus jacobuspetersi	Critically Endangered	threatened	2020	trop
Colostethus latinasus	Critically Endangered	threatened	2020	trop
Craugastor adamastus	Critically Endangered	threatened	2020	trop
Craugastor andi	Critically Endangered	threatened	2020	trop
Craugastor angelicus	Critically Endangered	threatened	2020	trop
Craugastor campbelli	Critically Endangered	threatened	2020	trop
Craugastor castanedai	Critically Endangered	threatened	2020	trop
Craugastor catalinae	Critically Endangered	threatened	2020	trop
Craugastor cruzi	Critically Endangered	threatened	2019	trop
Craugastor escoces	Critically Endangered	threatened	2020	trop
Craugastor evanesco	Critically Endangered	threatened	2019	trop
Craugastor fleischmanni	Critically Endangered	threatened	2020	trop
Craugastor gulosus	Critically Endangered	threatened	2020	trop
Craugastor inachus	Critically Endangered	threatened	2020	trop
Craugastor merendonensis	Critically Endangered	threatened	2019	trop
Craugastor milesi	Critically Endangered	threatened	2020	trop
Craugastor nefrens	Critically Endangered	threatened	2020	trop
Craugastor olanchano	Critically Endangered	threatened	2019	trop
Craugastor phasma	Critically Endangered	threatened	2020	trop
Craugastor punctariolus	Critically Endangered	threatened	2020	trop
Craugastor rhyacobatrachus	Critically Endangered	threatened	2020	trop
Craugastor saltuarius	Critically Endangered	threatened	2019	trop
Craugastor stadelmani	Critically Endangered	threatened	2019	trop
Craugastor tabasarae	Critically Endangered	threatened	2020	trop
Craugastor taylori	Critically Endangered	threatened	2020	trop
Crax alberti	Critically Endangered	threatened	2018	trop
Cryptotriton monzoni	Critically Endangered	threatened	2020	trop
Cryptotriton necopinus	Critically Endangered	threatened	2019	trop
Cryptotriton sierraminensis	Critically Endangered	threatened	2020	trop
Cryptotriton veraepacis	Critically Endangered	threatened	2020	trop
Cryptotriton xucaneborum	Critically Endangered	threatened	2020	trop
Ctenomys osvaldoreigi	Critically Endangered	threatened	2018	trop
Ctenosaura oaxacana	Critically Endangered	threatened	2004	trop
Cubatyphlops epactius	Critically Endangered	threatened	2016	trop
Cubophis brooksi	Critically Endangered	threatened	2021	trop
Cyclura collei	Critically Endangered	threatened	2021	trop
Cyclura cychlura ssp. figginsi	Critically Endangered	threatened	2004	trop
Dasyprocta mexicana	Critically Endangered	threatened	2008	trop
Dendrophidion boshelli	Critically Endangered	threatened	2017	trop
Dendropsophus amicorum	Critically Endangered	threatened	2022	trop
Dendrotriton bromeliacius	Critically Endangered	threatened	2020	trop
Dendrotriton cuchumatanus	Critically Endangered	threatened	2020	trop
Dendrotriton kekchiorum	Critically Endangered	threatened	2020	trop
Dendrotriton sanctibarbarus	Critically Endangered	threatened	2019	trop
Diasporus igneus	Critically Endangered	threatened	2020	trop
Diasporus majeensis	Critically Endangered	threatened	2020	trop
Diasporus pequeno	Critically Endangered	threatened	2020	trop
Diasporus sapo	Critically Endangered	threatened	2020	trop
Diploglossus montisserrati	Critically Endangered	threatened	2016	trop
Drymoluber apurimacensis	Critically Endangered	threatened	2016	trop
Echinanthera cephalomaculata	Critically Endangered	threatened	2020	trop
Ecnomiohyla echinata	Critically Endangered	threatened	2020	trop
Ectopoglossus atopoglossus	Critically Endangered	threatened	2019	trop
Eleutherodactylus albipes	Critically Endangered	threatened	2004	trop
Eleutherodactylus alticola	Critically Endangered	threatened	2021	trop
Eleutherodactylus amadeus	Critically Endangered	threatened	2022	trop
Eleutherodactylus caribe	Critically Endangered	threatened	2022	trop
Eleutherodactylus corona	Critically Endangered	threatened	2022	trop
Eleutherodactylus darlingtoni	Critically Endangered	threatened	2022	trop
Eleutherodactylus dolomedes	Critically Endangered	threatened	2022	trop
Eleutherodactylus fowleri	Critically Endangered	threatened	2022	trop
Eleutherodactylus glanduliferoides	Critically Endangered	threatened	2022	trop
Eleutherodactylus iberia	Critically Endangered	threatened	2004	trop
Eleutherodactylus jaumei	Critically Endangered	threatened	2004	trop
Eleutherodactylus karlschmidti	Critically Endangered	threatened	2021	trop
Eleutherodactylus mariposa	Critically Endangered	threatened	2004	trop
Eleutherodactylus orientalis	Critically Endangered	threatened	2004	trop
Eleutherodactylus poolei	Critically Endangered	threatened	2022	trop
Eleutherodactylus rivularis	Critically Endangered	threatened	2004	trop
Eleutherodactylus rucillensis	Critically Endangered	threatened	2022	trop
Eleutherodactylus sciagraphus	Critically Endangered	threatened	2022	trop
Eleutherodactylus sisyphodemus	Critically Endangered	threatened	2021	trop
Eleutherodactylus tetajulia	Critically Endangered	threatened	2004	trop
Eleutherodactylus thorectes	Critically Endangered	threatened	2022	trop
Eleutherodactylus ventrilineatus	Critically Endangered	threatened	2022	trop
Eleutherodactylus warreni	Critically Endangered	threatened	2022	trop
Emmochliophis miops	Critically Endangered	threatened	2017	trop
Enulius bifoveatus	Critically Endangered	threatened	2014	trop
Eriocnemis isabellae	Critically Endangered	threatened	2018	trop
Euspondylus monsfumus	Critically Endangered	threatened	2017	trop
Franciscagrion franciscoi	Critically Endangered	threatened	2019	trop
Franciscagrion longispinum	Critically Endangered	threatened	2019	trop
Franciscobasis franciscoi	Critically Endangered	threatened	2019	trop
Gastrotheca angustifrons	Critically Endangered	threatened	2019	trop
Gastrotheca antomia	Critically Endangered	threatened	2017	trop
Gastrotheca lauzuricae	Critically Endangered	threatened	2004	trop
Geophis damiani	Critically Endangered	threatened	2020	trop
Glaucidium mooreorum	Critically Endangered	threatened	2019	trop
Habromys chinanteco	Critically Endangered	threatened	2018	trop
Habromys ixtlani	Critically Endangered	threatened	2018	trop
Habromys lepturus	Critically Endangered	threatened	2018	trop
Habromys schmidlyi	Critically Endangered	threatened	2018	trop
Hemiphractus panamensis	Critically Endangered	threatened	2022	trop
Hetaerina dutati	Critically Endangered	threatened	2021	trop
Heterogeomys lanius	Critically Endangered	threatened	2017	trop
Holcosus orcesi	Critically Endangered	threatened	2017	trop
Homonota rupicola	Critically Endangered	threatened	2017	trop
Hyloscirtus charazani	Critically Endangered	threatened	2020	trop
Hyloscirtus chlorosteus	Critically Endangered	threatened	2020	trop
Hyloscirtus lynchi	Critically Endangered	threatened	2017	trop
Hyloscirtus princecharlesi	Critically Endangered	threatened	2022	trop
Hyloxalus edwardsi	Critically Endangered	threatened	2017	trop
Hyloxalus maquipucuna	Critically Endangered	threatened	2022	trop
Hyloxalus marmoreoventris	Critically Endangered	threatened	2022	trop
Hyloxalus peculiaris	Critically Endangered	threatened	2022	trop
Hyloxalus ruizi	Critically Endangered	threatened	2017	trop
Hypsirhynchus ater	Critically Endangered	threatened	2016	trop
Ialtris parishi	Critically Endangered	threatened	2016	trop
Incilius peripatetes	Critically Endangered	threatened	2020	trop
Isthmohyla angustilineata	Critically Endangered	threatened	2020	trop
Isthmohyla calypsa	Critically Endangered	threatened	2020	trop
Isthmohyla debilis	Critically Endangered	threatened	2020	trop
Isthmohyla graceae	Critically Endangered	threatened	2020	trop
Isthmohyla pictipes	Critically Endangered	threatened	2020	trop
Isthmohyla tica	Critically Endangered	threatened	2020	trop
Isthmura corrugata	Critically Endangered	threatened	2020	trop
Ixalotriton parvus	Critically Endangered	threatened	2016	trop
Lagothrix flavicauda	Critically Endangered	threatened	2021	trop
Leiocephalus altavelensis	Critically Endangered	threatened	2016	trop
Leiocephalus endomychus	Critically Endangered	threatened	2016	trop
Leiocephalus onaneyi	Critically Endangered	threatened	2017	trop
Leiocephalus rhutidira	Critically Endangered	threatened	2016	trop
Lepidoblepharis miyatai	Critically Endangered	threatened	2015	trop
Leptodactylus magistris	Critically Endangered	threatened	2022	trop
Leptotila wellsi	Critically Endangered	threatened	2021	trop
Leucostethus bilsa	Critically Endangered	threatened	2022	trop
Liolaemus aparicioi	Critically Endangered	threatened	2016	trop
Liolaemus cranwelli	Critically Endangered	threatened	2017	trop
Liolaemus lutzae	Critically Endangered	threatened	2021	trop
Liolaemus paulinae	Critically Endangered	threatened	2017	trop
Liolaemus rabinoi	Critically Endangered	threatened	2016	trop
Lithobates miadis	Critically Endangered	threatened	2020	trop
Mabuya cochonae	Critically Endangered	threatened	2021	trop
Mabuya desiradae	Critically Endangered	threatened	2021	trop
Mabuya hispaniolae	Critically Endangered	threatened	2016	trop
Mabuya montserratae	Critically Endangered	threatened	2016	trop
Marisora roatanae	Critically Endangered	threatened	2013	trop
Megastomatohyla mixe	Critically Endangered	threatened	2020	trop
Megastomatohyla nubicola	Critically Endangered	threatened	2020	trop
Megastomatohyla pellita	Critically Endangered	threatened	2020	trop
Melanophryniscus admirabilis	Critically Endangered	threatened	2013	trop
Melanophryniscus langonei	Critically Endangered	threatened	2022	trop
Melanophryniscus peritus	Critically Endangered	threatened	2013	trop
Mesocapromys angelcabrerai	Critically Endangered	threatened	2020	trop
Mesoclemmys hogei	Critically Endangered	threatened	2022	trop
Microkayla ankohuma	Critically Endangered	threatened	2020	trop
Microkayla boettgeri	Critically Endangered	threatened	2019	trop
Microkayla guillei	Critically Endangered	threatened	2020	trop
Microkayla harveyi	Critically Endangered	threatened	2020	trop
Microkayla pinguis	Critically Endangered	threatened	2020	trop
Microkayla saltator	Critically Endangered	threatened	2020	trop
Micrurus medemi	Critically Endangered	threatened	2019	trop
Micrurus ruatanus	Critically Endangered	threatened	2013	trop
Minagrion franciscoi	Critically Endangered	threatened	2019	trop
Mitophis asbolepis	Critically Endangered	threatened	2016	trop
Monodelphis unistriata	Critically Endangered	threatened	2016	trop
Nannophryne apolobambica	Critically Endangered	threatened	2020	trop
Neotoma nelsoni	Critically Endangered	threatened	2018	trop
Noblella coloma	Critically Endangered	threatened	2022	trop
Noblella madreselva	Critically Endangered	threatened	2018	trop
Nototriton mime	Critically Endangered	threatened	2019	trop
Nototriton nelsoni	Critically Endangered	threatened	2020	trop
Nototriton oreadorum	Critically Endangered	threatened	2020	trop
Nototriton picucha	Critically Endangered	threatened	2022	trop
Nototriton saslaya	Critically Endangered	threatened	2020	trop
Nototriton tomamorum	Critically Endangered	threatened	2020	trop
Nymphargus armatus	Critically Endangered	threatened	2017	trop
Nymphargus manduriacu	Critically Endangered	threatened	2020	trop
Nymphargus megacheirus	Critically Endangered	threatened	2022	trop
Nymphargus mixomaculatus	Critically Endangered	threatened	2018	trop
Nymphargus sucre	Critically Endangered	threatened	2022	trop
Nymphargus truebae	Critically Endangered	threatened	2017	trop
Nymphargus wileyi	Critically Endangered	threatened	2022	trop
Octodon pacificus	Critically Endangered	threatened	2016	trop
Oedipina gephyra	Critically Endangered	threatened	2020	trop
Oedipina petiola	Critically Endangered	threatened	2020	trop
Oedipina tomasi	Critically Endangered	threatened	2019	trop
Ololygon faivovichi	Critically Endangered	threatened	2008	trop
Ololygon peixotoi	Critically Endangered	threatened	2008	trop
Omoadiphas texiguatensis	Critically Endangered	threatened	2013	trop
Oophaga histrionica	Critically Endangered	threatened	2019	trop
Oreobates zongoensis	Critically Endangered	threatened	2020	trop
Oreosaurus rhodogaster	Critically Endangered	threatened	2017	trop
Oxyagrion franciscoi	Critically Endangered	threatened	2019	trop
Paruwrobates andinus	Critically Endangered	threatened	2019	trop
Paruwrobates erythromos	Critically Endangered	threatened	2022	trop
Peltophryne armata	Critically Endangered	threatened	2022	trop
Peltophryne florentinoi	Critically Endangered	threatened	2008	trop
Peltophryne fluviatica	Critically Endangered	threatened	2022	trop
Peromyscus mayensis	Critically Endangered	threatened	2019	trop
Peromyscus mekisturus	Critically Endangered	threatened	2018	trop
Philogenia ferox	Critically Endangered	threatened	2021	trop
Pholidoscelis atratus	Critically Endangered	threatened	2017	trop
Phrynopus juninensis	Critically Endangered	threatened	2018	trop
Phrynopus peruanus	Critically Endangered	threatened	2017	trop
Phyllomys mantiqueirensis	Critically Endangered	threatened	2016	trop
Phyllomys unicolor	Critically Endangered	threatened	2016	trop
Pithecopus ayeaye	Critically Endangered	threatened	2016	trop
Platystigma pronoti	Critically Endangered	threatened	2006	trop
Plectrohyla calvata	Critically Endangered	threatened	2020	trop
Plectrohyla dasypus	Critically Endangered	threatened	2020	trop
Plectrohyla pycnochila	Critically Endangered	threatened	2020	trop
Plectrohyla teuchestes	Critically Endangered	threatened	2020	trop
Plecturocebus caquetensis	Critically Endangered	threatened	2021	trop
Plecturocebus vieirai	Critically Endangered	threatened	2022	trop
Podocnemis lewyana	Critically Endangered	threatened	2016	trop
Pristimantis allpapuyu	Critically Endangered	threatened	2022	trop
Pristimantis almendariz	Critically Endangered	threatened	2022	trop
Pristimantis andinogigas	Critically Endangered	threatened	2022	trop
Pristimantis anotis	Critically Endangered	threatened	2022	trop
Pristimantis bernali	Critically Endangered	threatened	2017	trop
Pristimantis cacao	Critically Endangered	threatened	2019	trop
Pristimantis caniari	Critically Endangered	threatened	2022	trop
Pristimantis chocoensis	Critically Endangered	threatened	2022	trop
Pristimantis chrysops	Critically Endangered	threatened	2019	trop
Pristimantis cosnipatae	Critically Endangered	threatened	2017	trop
Pristimantis deinops	Critically Endangered	threatened	2019	trop
Pristimantis diaphonus	Critically Endangered	threatened	2017	trop
Pristimantis diogenes	Critically Endangered	threatened	2019	trop
Pristimantis hoogmoedi	Critically Endangered	threatened	2022	trop
Pristimantis jaimei	Critically Endangered	threatened	2017	trop
Pristimantis jimenezi	Critically Endangered	threatened	2022	trop
Pristimantis kelephus	Critically Endangered	threatened	2017	trop
Pristimantis lichenoides	Critically Endangered	threatened	2017	trop
Pristimantis mallii	Critically Endangered	threatened	2022	trop
Pristimantis mars	Critically Endangered	threatened	2017	trop
Pristimantis nangaritza	Critically Endangered	threatened	2022	trop
Pristimantis phragmipleuron	Critically Endangered	threatened	2017	trop
Pristimantis polemistes	Critically Endangered	threatened	2019	trop
Pristimantis pugnax	Critically Endangered	threatened	2019	trop
Pristimantis reclusus	Critically Endangered	threatened	2019	trop
Pristimantis riveti	Critically Endangered	threatened	2022	trop
Pristimantis sambalan	Critically Endangered	threatened	2022	trop
Pristimantis saturninoi	Critically Endangered	threatened	2022	trop
Pristimantis signifer	Critically Endangered	threatened	2019	trop
Pristimantis spilogaster	Critically Endangered	threatened	2017	trop
Pristimantis stenodiscus	Critically Endangered	threatened	2022	trop
Pristimantis telefericus	Critically Endangered	threatened	2022	trop
Pristimantis teslai	Critically Endangered	threatened	2022	trop
Pristimantis torrenticola	Critically Endangered	threatened	2017	trop
Pristimantis tribulosus	Critically Endangered	threatened	2017	trop
Pristimantis veletis	Critically Endangered	threatened	2017	trop
Pristimantis xylochobates	Critically Endangered	threatened	2017	trop
Proceratophrys moratoi	Critically Endangered	threatened	2004	trop
Prostherapis dunni	Critically Endangered	threatened	2022	trop
Pseudoeurycea ahuitzotl	Critically Endangered	threatened	2020	trop
Pseudoeurycea aurantia	Critically Endangered	threatened	2016	trop
Pseudoeurycea kuautli	Critically Endangered	threatened	2017	trop
Pseudoeurycea robertsi	Critically Endangered	threatened	2016	trop
Pseudoeurycea saltator	Critically Endangered	threatened	2016	trop
Psophia obscura	Critically Endangered	threatened	2018	trop
Psychrophrynella bagrecito	Critically Endangered	threatened	2017	trop
Pterodroma caribbaea	Critically Endangered	threatened	2018	trop
Ptychoglossus danieli	Critically Endangered	threatened	2015	trop
Ptychohyla dendrophasma	Critically Endangered	threatened	2020	trop
Reithrodontomys spectabilis	Critically Endangered	threatened	2018	trop
Rhadinella tolpanorum	Critically Endangered	threatened	2020	trop
Rhaebo atelopoides	Critically Endangered	threatened	2019	trop
Rhaebo olallai	Critically Endangered	threatened	2019	trop
Rhinella rostrata	Critically Endangered	threatened	2017	trop
Saguinus bicolor	Critically Endangered	threatened	2021	trop
Sapajus apella ssp. margaritae	Critically Endangered	threatened	2020	trop
Sarcohyla calvicollina	Critically Endangered	threatened	2020	trop
Sarcohyla crassa	Critically Endangered	threatened	2020	trop
Sarcohyla cyanomma	Critically Endangered	threatened	2020	trop
Sarcohyla pachyderma	Critically Endangered	threatened	2020	trop
Sarcohyla psarosema	Critically Endangered	threatened	2020	trop
Sarcohyla sabrina	Critically Endangered	threatened	2020	trop
Sarcohyla toyota	Critically Endangered	threatened	2020	trop
Sibon merendonensis	Critically Endangered	threatened	2014	trop
Sorex sclateri	Critically Endangered	threatened	2018	trop
Sorex stizodon	Critically Endangered	threatened	2018	trop
Sphaerodactylus callocricus	Critically Endangered	threatened	2019	trop
Sphaerodactylus cochranae	Critically Endangered	threatened	2016	trop
Sphaerodactylus elasmorhynchus	Critically Endangered	threatened	2016	trop
Sphaerodactylus lazelli	Critically Endangered	threatened	2016	trop
Sphaerodactylus nycteropus	Critically Endangered	threatened	2017	trop
Sphaerodactylus samanensis	Critically Endangered	threatened	2016	trop
Sphaerodactylus schuberti	Critically Endangered	threatened	2016	trop
Sphaerodactylus sommeri	Critically Endangered	threatened	2016	trop
Sphaerodactylus williamsi	Critically Endangered	threatened	2016	trop
Spondylurus anegadae	Critically Endangered	threatened	2016	trop
Spondylurus haitiae	Critically Endangered	threatened	2016	trop
Spondylurus lineolatus	Critically Endangered	threatened	2016	trop
Spondylurus magnacruzae	Critically Endangered	threatened	2013	trop
Spondylurus monitae	Critically Endangered	threatened	2013	trop
Spondylurus semitaeniatus	Critically Endangered	threatened	2013	trop
Spondylurus sloanii	Critically Endangered	threatened	2013	trop
Spondylurus turksae	Critically Endangered	threatened	2016	trop
Stenocercus haenschi	Critically Endangered	threatened	2017	trop
Strabomantis cadenai	Critically Endangered	threatened	2017	trop
Taeniophallus nebularis	Critically Endangered	threatened	2019	trop
Tantilla petersi	Critically Endangered	threatened	2017	trop
Tantilla tritaeniata	Critically Endangered	threatened	2014	trop
Telmatobius bolivianus	Critically Endangered	threatened	2020	trop
Telmatobius ceiorum	Critically Endangered	threatened	2019	trop
Telmatobius cirrhacelis	Critically Endangered	threatened	2022	trop
Telmatobius edaphonastes	Critically Endangered	threatened	2020	trop
Telmatobius espadai	Critically Endangered	threatened	2020	trop
Telmatobius philippii	Critically Endangered	threatened	2015	trop
Telmatobius sanborni	Critically Endangered	threatened	2020	trop
Telmatobius ventriflavum	Critically Endangered	threatened	2019	trop
Telmatobius verrucosus	Critically Endangered	threatened	2020	trop
Telmatobius yuracare	Critically Endangered	threatened	2020	trop
Tetracheilostoma carlae	Critically Endangered	threatened	2016	trop
Thorius arboreus	Critically Endangered	threatened	2020	trop
Thorius infernalis	Critically Endangered	threatened	2020	trop
Thorius insperatus	Critically Endangered	threatened	2020	trop
Thorius longicaudus	Critically Endangered	threatened	2020	trop
Trimetopon viquezi	Critically Endangered	threatened	2013	trop
Tropidophis stullae	Critically Endangered	threatened	2019	trop
Tylomys bullaris	Critically Endangered	threatened	2019	trop
Tylomys tumbalensis	Critically Endangered	threatened	2019	trop
Antilophia bokermanni	Critically Endangered	threatened	2018	trop
Atlapetes blancae	Critically Endangered	threatened	2021	trop
Leucopeza semperi	Critically Endangered	threatened	2020	trop
Merulaxis stresemanni	Critically Endangered	threatened	2021	trop
Thryophilus nicefori	Critically Endangered	threatened	2021	trop
Agalychnis lemur	Critically Endangered	threatened	2020	trop
Alouatta guariba ssp. guariba	Critically Endangered	threatened	2021	trop
Alsophis antiguae	Critically Endangered	threatened	2016	trop
Amazona imperialis	Critically Endangered	threatened	2021	trop
Ambystoma amblycephalum	Critically Endangered	threatened	2016	trop
Andinobates viridis	Critically Endangered	threatened	2017	trop
Ateles fusciceps ssp. fusciceps	Critically Endangered	threatened	2021	trop
Ateles geoffroyi ssp. geoffroyi	Critically Endangered	threatened	2020	trop
Atelopus angelito	Critically Endangered	threatened	2019	trop
Atelopus ardila	Critically Endangered	threatened	2017	trop
Atelopus arsyecue	Critically Endangered	threatened	2017	trop
Atelopus arthuri	Critically Endangered	threatened	2022	trop
Atelopus boulengeri	Critically Endangered	threatened	2022	trop
Atelopus certus	Critically Endangered	threatened	2019	trop
Atelopus cruciger	Critically Endangered	threatened	2022	trop
Atelopus ebenoides	Critically Endangered	threatened	2017	trop
Atelopus longirostris	Critically Endangered	threatened	2022	trop
Atelopus lynchi	Critically Endangered	threatened	2018	trop
Atelopus mindoensis	Critically Endangered	threatened	2018	trop
Atelopus mucubajiensis	Critically Endangered	threatened	2022	trop
Atelopus muisca	Critically Endangered	threatened	2020	trop
Atelopus pastuso	Critically Endangered	threatened	2018	trop
Atelopus petersi	Critically Endangered	threatened	2022	trop
Atelopus podocarpus	Critically Endangered	threatened	2018	trop
Atelopus simulatus	Critically Endangered	threatened	2015	trop
Atelopus subornatus	Critically Endangered	threatened	2017	trop
Atelopus tamaense	Critically Endangered	threatened	2022	trop
Atelopus varius	Critically Endangered	threatened	2020	trop
Atelopus zeteki	Critically Endangered	threatened	2019	trop
Atlantihyla melissa	Critically Endangered	threatened	2022	trop
Bothrops insularis	Critically Endangered	threatened	2021	trop
Brachyteles hypoxanthus	Critically Endangered	threatened	2021	trop
Bradypus pygmaeus	Critically Endangered	threatened	2022	trop
Bulimulus chemitzioides	Critically Endangered	threatened	2003	trop
Bulimulus eos	Critically Endangered	threatened	2003	trop
Bulimulus eschariferus	Critically Endangered	threatened	2003	trop
Bulimulus jacobi	Critically Endangered	threatened	2003	trop
Bulimulus lycodus	Critically Endangered	threatened	2003	trop
Bulimulus ochsneri	Critically Endangered	threatened	2003	trop
Bulimulus reibischi	Critically Endangered	threatened	2003	trop
Bulimulus sp. nov. 'nilsodhneri'	Critically Endangered	threatened	2003	trop
Bulimulus wolfi	Critically Endangered	threatened	2003	trop
Callithrix flaviceps	Critically Endangered	threatened	2021	trop
Cebus kaapori	Critically Endangered	threatened	2021	trop
Chelonoidis darwini	Critically Endangered	threatened	2022	trop
Chelonoidis guntheri	Critically Endangered	threatened	2018	trop
Cnemidophorus vanzoi	Critically Endangered	threatened	2016	trop
Conolophus marthae	Critically Endangered	threatened	2012	trop
Craugastor chrysozetetes	Critically Endangered	threatened	2020	trop
Craugastor emcelae	Critically Endangered	threatened	2020	trop
Craugastor epochthidius	Critically Endangered	threatened	2019	trop
Craugastor fecundus	Critically Endangered	threatened	2020	trop
Craugastor obesus	Critically Endangered	threatened	2020	trop
Craugastor ranoides	Critically Endangered	threatened	2020	trop
Craugastor trachydermus	Critically Endangered	threatened	2020	trop
Crax pinima	Critically Endangered	threatened	2018	trop
Cryptotis nelsoni	Critically Endangered	threatened	2018	trop
Cyclura cychlura ssp. inornata	Critically Endangered	threatened	2019	trop
Dryophytes bocourti	Critically Endangered	threatened	2020	trop
Ecnomiohyla rabborum	Critically Endangered	threatened	2019	trop
Ecnomiohyla valancifer	Critically Endangered	threatened	2020	trop
Eleutherodactylus aporostegus	Critically Endangered	threatened	2022	trop
Eleutherodactylus apostates	Critically Endangered	threatened	2022	trop
Eleutherodactylus bakeri	Critically Endangered	threatened	2022	trop
Eleutherodactylus cubanus	Critically Endangered	threatened	2004	trop
Eleutherodactylus eneidae	Critically Endangered	threatened	2021	trop
Eleutherodactylus eunaster	Critically Endangered	threatened	2022	trop
Eleutherodactylus glandulifer	Critically Endangered	threatened	2022	trop
Eleutherodactylus jamaicensis	Critically Endangered	threatened	2021	trop
Eleutherodactylus jugans	Critically Endangered	threatened	2022	trop
Eleutherodactylus lamprotes	Critically Endangered	threatened	2022	trop
Eleutherodactylus ligiae	Critically Endangered	threatened	2022	trop
Eleutherodactylus limbensis	Critically Endangered	threatened	2022	trop
Eleutherodactylus orcutti	Critically Endangered	threatened	2021	trop
Eleutherodactylus oxyrhyncus	Critically Endangered	threatened	2022	trop
Eleutherodactylus parapelates	Critically Endangered	threatened	2022	trop
Eleutherodactylus rhodesi	Critically Endangered	threatened	2022	trop
Eleutherodactylus schmidti	Critically Endangered	threatened	2022	trop
Eleutherodactylus semipalmatus	Critically Endangered	threatened	2022	trop
Eleutherodactylus turquinensis	Critically Endangered	threatened	2004	trop
Eleutherodactylus unicolor	Critically Endangered	threatened	2021	trop
Enyalius erythroceneus	Critically Endangered	threatened	2021	trop
Erythrolamprus cursor	Critically Endangered	threatened	2016	trop
Gastrotheca litonedis	Critically Endangered	threatened	2022	trop
Hemiphractus elioti	Critically Endangered	threatened	2022	trop
Holoaden bradei	Critically Endangered	threatened	2004	trop
Hyloscirtus pantostictus	Critically Endangered	threatened	2018	trop
Hyloxalus abditaurantius	Critically Endangered	threatened	2019	trop
Hypsirhynchus melanichnus	Critically Endangered	threatened	2016	trop
Incilius fastidiosus	Critically Endangered	threatened	2020	trop
Incilius majordomus	Critically Endangered	threatened	2020	trop
Leiocephalus pratensis	Critically Endangered	threatened	2016	trop
Mannophryne speeri	Critically Endangered	threatened	2022	trop
Marmosops handleyi	Critically Endangered	threatened	2016	trop
Masticophis anthonyi	Critically Endangered	threatened	2007	trop
Microkayla kallawaya	Critically Endangered	threatened	2020	trop
Minyobates steyermarki	Critically Endangered	threatened	2022	trop
Mitophis leptepileptus	Critically Endangered	threatened	2016	trop
Nototriton stuarti	Critically Endangered	threatened	2020	trop
Oedipina maritima	Critically Endangered	threatened	2020	trop
Ololygon alcatraz	Critically Endangered	threatened	2004	trop
Oophaga arborea	Critically Endangered	threatened	2020	trop
Oophaga lehmanni	Critically Endangered	threatened	2019	trop
Oxypogon cyanolaemus	Critically Endangered	threatened	2018	trop
Paraclaravis geoffroyi	Critically Endangered	threatened	2018	trop
Pauxi koepckeae	Critically Endangered	threatened	2018	trop
Pauxi unicornis	Critically Endangered	threatened	2018	trop
Plectrohyla chrysopleura	Critically Endangered	threatened	2019	trop
Plecturocebus grovesi	Critically Endangered	threatened	2020	trop
Pristimantis atillo	Critically Endangered	threatened	2022	trop
Pristimantis barrigai	Critically Endangered	threatened	2022	trop
Pristimantis caprifer	Critically Endangered	threatened	2019	trop
Pristimantis erythros	Critically Endangered	threatened	2022	trop
Pristimantis euphronides	Critically Endangered	threatened	2021	trop
Pristimantis kareliae	Critically Endangered	threatened	2022	trop
Pristimantis longicorpus	Critically Endangered	threatened	2022	trop
Pristimantis molybrignus	Critically Endangered	threatened	2017	trop
Pristimantis thyellus	Critically Endangered	threatened	2022	trop
Pristimantis verrucolatus	Critically Endangered	threatened	2022	trop
Quilticohyla acrochorda	Critically Endangered	threatened	2020	trop
Rhinella chrysophora	Critically Endangered	threatened	2020	trop
Siphonorhis americana	Critically Endangered	threatened	2020	trop
Strabomantis helonotus	Critically Endangered	threatened	2004	trop
Strabomantis necerus	Critically Endangered	threatened	2019	trop
Sylvilagus mansuetus	Critically Endangered	threatened	2019	trop
Tantilla insulamontana	Critically Endangered	threatened	2017	trop
Telmatobius timens	Critically Endangered	threatened	2020	trop
Thorius narismagnus	Critically Endangered	threatened	2016	trop
Thorius smithi	Critically Endangered	threatened	2020	trop
Tropidophis caymanensis	Critically Endangered	threatened	2019	trop
Tropidophis schwartzi	Critically Endangered	threatened	2021	trop
Tropidurus imbituba	Critically Endangered	threatened	2021	trop
Typhlops agoralionis	Critically Endangered	threatened	2016	trop
Geospiza pauper	Critically Endangered	threatened	2018	trop
Synallaxis maranonica	Critically Endangered	threatened	2018	trop
Toxostoma guttatum	Critically Endangered	threatened	2020	trop
Troglodytes monticola	Critically Endangered	threatened	2018	trop
Amazona vittata	Critically Endangered	threatened	2020	trop
Ara ambiguus	Critically Endangered	threatened	2020	trop
Aromobates duranti	Critically Endangered	threatened	2022	trop
Aromobates leopardalis	Critically Endangered	threatened	2022	trop
Atelopus bomolochos	Critically Endangered	threatened	2019	trop
Atelopus coynei	Critically Endangered	threatened	2022	trop
Atelopus ignescens	Critically Endangered	threatened	2018	trop
Atelopus pachydermus	Critically Endangered	threatened	2019	trop
Cebus aequatorialis	Critically Endangered	threatened	2021	trop
Cebus trinitatis	Critically Endangered	threatened	2021	trop
Centrolene buckleyi	Critically Endangered	threatened	2022	trop
Dermatemys mawii	Critically Endangered	threatened	2006	trop
Eleutherodactylus brevirostris	Critically Endangered	threatened	2022	trop
Eleutherodactylus furcyensis	Critically Endangered	threatened	2022	trop
Erythrolamprus ornatus	Critically Endangered	threatened	2016	trop
Hyloxalus anthracinus	Critically Endangered	threatened	2022	trop
Lagothrix lagothricha ssp. lugens	Critically Endangered	threatened	2021	trop
Peromyscus bullatus	Critically Endangered	threatened	2018	trop
Peruphasma schultei	Critically Endangered	threatened	2019	trop
Phrynopus heimorum	Critically Endangered	threatened	2018	trop
Pyrrhura subandina	Critically Endangered	threatened	2021	trop
Saguinus oedipus	Critically Endangered	threatened	2021	trop
Telmatobius niger	Critically Endangered	threatened	2010	trop
Telmatobius vellardi	Critically Endangered	threatened	2022	trop
Ateles hybridus	Critically Endangered	threatened	2020	trop
Crocodylus rhombifer	Critically Endangered	threatened	2022	trop
Eriocnemis godini	Critically Endangered	threatened	2020	trop
Plecturocebus oenanthe	Critically Endangered	threatened	2020	trop
Amazona lilacina	Critically Endangered	threatened	2020	trop
Iguana delicatissima	Critically Endangered	threatened	2018	trop
Cyclura pinguis	Critically Endangered	threatened	2020	trop
Sapajus xanthosternos	Critically Endangered	threatened	2021	trop
Amazona auropalliata	Critically Endangered	threatened	2021	trop
Alsophis antillensis	Critically Endangered	threatened	2016	trop
Buteo ridgwayi	Critically Endangered	threatened	2020	trop
Poecilozonites bermudensis	Critically Endangered	threatened	2019	trop
Ctenosaura bakeri	Critically Endangered	threatened	2018	trop
Iguana iguana Saba subpopulation	Critically Endangered	threatened	2022	trop
Telmatobius simonsi	Critically Endangered	threatened	2020	trop
Cercomacra carbonaria	Critically Endangered	threatened	2018	trop
Anodorhynchus glaucus	Critically Endangered	threatened	2019	trop
Ara rubrogenys	Critically Endangered	threatened	2021	trop
Campylopterus phainopeplus	Critically Endangered	threatened	2020	trop
Chelonoidis donfaustoi	Critically Endangered	threatened	2017	trop
Chelonoidis porteri	Critically Endangered	threatened	2017	trop
Craugastor coffeus	Critically Endangered	threatened	2019	trop
Craugastor pozo	Critically Endangered	threatened	2020	trop
Ctenosaura melanosterna Valle de Aguán subpopulation	Critically Endangered	threatened	2011	trop
Eleutherodactylus chlorophenax	Critically Endangered	threatened	2022	trop
Eleutherodactylus diplasius	Critically Endangered	threatened	2022	trop
Hyloxalus delatorreae	Critically Endangered	threatened	2019	trop
Lophornis brachylophus	Critically Endangered	threatened	2018	trop
Microkayla teqta	Critically Endangered	threatened	2020	trop
Nannophryne cophotis	Critically Endangered	threatened	2018	trop
Oreotrochilus cyanolaemus	Critically Endangered	threatened	2021	trop
Pappogeomys bulleri ssp. alcorni	Critically Endangered	threatened	2016	trop
Procyon pygmaeus	Critically Endangered	threatened	2016	trop
Spondylurus monae	Critically Endangered	threatened	2013	trop
Tropidophis parkeri	Critically Endangered	threatened	2019	trop
Crocodylus intermedius	Critically Endangered	threatened	2018	trop
Eleutherodactylus nortoni	Critically Endangered	threatened	2022	trop
Eulidia yarrellii	Critically Endangered	threatened	2020	trop
Sephanoides fernandensis	Critically Endangered	threatened	2020	trop
Cyclura nubila ssp. caymanensis	Critically Endangered	threatened	2012	trop
Pipile pipile	Critically Endangered	threatened	2020	trop
Cyclura stejnegeri	Critically Endangered	threatened	2020	trop
Anolis koopmani	Critically Endangered	threatened	2020	trop
Cinclodes palliatus	Critically Endangered	threatened	2021	trop
Abrocoma boliviensis	Critically Endangered	threatened	2016	trop
[truncated: 51,317 more rows]
