# Supplementary material for: The contribution of tropical long-term studies to mycology
Source: IMA Fungus. 2024 Nov 11;15:35. doi: 10.1186/s43008-024-00166-5 (PMC11552369; doi:10.1186/s43008-024-00166-5)
Supplement: Supplementary file 10 — Additional file 10. Provides IUCN Red List data on fungi used to create Fig. 4. [file 43008_2024_166_MOESM10_ESM.csv]

scientific_ame	redlist_category	status	year_published	temp_trop_both
Dichomitus newhookii	Data Deficient	dd	2019	both
Oudemansiella turbinispora	Data Deficient	dd	2019	both
Everniastrum nepalense	Least Concern	not_threatened	2017	both
Phaeophyscia hispidula	Least Concern	not_threatened	2017	both
Agaricus arvensis	Least Concern	not_threatened	2019	both
Agaricus bitorquis	Least Concern	not_threatened	2019	both
Agaricus campestris	Least Concern	not_threatened	2019	both
Agaricus sylvaticus	Least Concern	not_threatened	2019	both
Boletus edulis	Least Concern	not_threatened	2019	both
Lycoperdon perlatum	Least Concern	not_threatened	2019	both
Montagnea radiosa	Least Concern	not_threatened	2019	both
Gyromitra korshinskii	Near Threatened	not_threatened	2019	both
Poronia punctata	Least Concern	not_threatened	2020	both
Bulbothrix confoederata	Least Concern	not_threatened	2021	both
Canoparmelia caroliniana	Least Concern	not_threatened	2021	both
Flavoparmelia baltimorensis	Least Concern	not_threatened	2021	both
Parmotrema crinitum	Least Concern	not_threatened	2021	both
Parmotrema hypotropum	Least Concern	not_threatened	2021	both
Parmotrema perforatum	Least Concern	not_threatened	2021	both
Punctelia caseana	Least Concern	not_threatened	2021	both
Bacidia schweinitzii	Least Concern	not_threatened	2022	both
Lecanora protervula	Least Concern	not_threatened	2022	both
Ramalina menziesii	Least Concern	not_threatened	2022	both
Amanita elongatospora	Vulnerable	threatened	2019	both
Buchwaldoboletus lignicola	Vulnerable	threatened	2019	both
Picipes rhizophilus	Vulnerable	threatened	2019	both
Sticta deyana	Critically Endangered	threatened	2020	both
Thelomma carolinianum	Endangered	threatened	2020	both
Lepiota viridigleba	Data Deficient	dd	2015	temp
Amanita sp. nov. 'zayantensis'	Data Deficient	dd	2017	temp
Limacella solidipes	Data Deficient	dd	2017	temp
Amanita mumura	Data Deficient	dd	2019	temp
Boletus peckii	Data Deficient	dd	2019	temp
Chalciporus aurantiacus	Data Deficient	dd	2019	temp
Cordierites acanthophorus	Data Deficient	dd	2019	temp
Cordyceps hauturu	Data Deficient	dd	2019	temp
Cordyceps kirkii	Data Deficient	dd	2019	temp
Cortinarius crypticus	Data Deficient	dd	2019	temp
Cortinarius nivalis	Data Deficient	dd	2019	temp
Flammulina stratosa	Data Deficient	dd	2019	temp
Geastrum hungaricum	Data Deficient	dd	2019	temp
Geastrum pouzarii	Data Deficient	dd	2019	temp
Lactarius cordovaensis	Data Deficient	dd	2019	temp
Melanoleuca clelandii	Data Deficient	dd	2019	temp
Resinoporia piceata	Data Deficient	dd	2019	temp
Thuemenidium sp. nov. 'Australasia'	Data Deficient	dd	2019	temp
Biscogniauxia bartholomaei	Data Deficient	dd	2020	temp
Geomorium furciae	Data Deficient	dd	2020	temp
Geomorium geodon	Data Deficient	dd	2020	temp
Tomentella pulvinulata	Data Deficient	dd	2020	temp
Xylodon crassisporus	Data Deficient	dd	2020	temp
Cantharellus betularum	Data Deficient	dd	2021	temp
Cantharellus corallinus	Data Deficient	dd	2021	temp
Cantharellus iuventateviridis	Data Deficient	dd	2021	temp
Gastroboletus dinoffii	Data Deficient	dd	2021	temp
Gomphidius pseudoflavipes	Data Deficient	dd	2021	temp
Lactarius saylorii	Data Deficient	dd	2021	temp
Tylopilus ammiratii	Data Deficient	dd	2021	temp
Tylopilus humilis	Data Deficient	dd	2021	temp
Cantharellus albovenosus	Data Deficient	dd	2022	temp
Cantharellus nothofagorum	Data Deficient	dd	2022	temp
Cantharellus quercophilus	Data Deficient	dd	2022	temp
Cantharellus roseofagetorum	Data Deficient	dd	2022	temp
Cantharellus subvaginatus	Data Deficient	dd	2022	temp
Craterellus parvogriseus	Data Deficient	dd	2022	temp
Armillaria ectypa	Near Threatened	not_threatened	2015	temp
Cortinarius cupreorufus	Near Threatened	not_threatened	2015	temp
Leptogium rivulare	Near Threatened	not_threatened	2015	temp
Sarcosoma globosum	Near Threatened	not_threatened	2015	temp
Hydnellum cyanopodium	Least Concern	not_threatened	2017	temp
Boletus aurantiosplendens	Near Threatened	not_threatened	2017	temp
Haploporus odorus	Near Threatened	not_threatened	2017	temp
Albatrellus confluens	Least Concern	not_threatened	2019	temp
Amanita caesarea	Least Concern	not_threatened	2019	temp
Amanita pumatona	Least Concern	not_threatened	2019	temp
Amanita xanthocephala	Least Concern	not_threatened	2019	temp
Amylocystis lapponica	Least Concern	not_threatened	2019	temp
Boletus pinophilus	Least Concern	not_threatened	2019	temp
Boletus reticulatus	Least Concern	not_threatened	2019	temp
Boletus subalpinus	Least Concern	not_threatened	2019	temp
Bondarzewia kirkii	Least Concern	not_threatened	2019	temp
Calocybe gambosa	Least Concern	not_threatened	2019	temp
Cantharellula umbonata	Least Concern	not_threatened	2019	temp
Clitopilus prunulus	Least Concern	not_threatened	2019	temp
Coprinus comatus	Least Concern	not_threatened	2019	temp
Cortinarius caperatus	Least Concern	not_threatened	2019	temp
Flammulina velutipes	Least Concern	not_threatened	2019	temp
Gomphidius glutinosus	Least Concern	not_threatened	2019	temp
Gomphidius roseus	Least Concern	not_threatened	2019	temp
Hericium erinaceus	Least Concern	not_threatened	2019	temp
Hydnum repandum	Least Concern	not_threatened	2019	temp
Hygrophorus hypothejus	Least Concern	not_threatened	2019	temp
Hygrophorus olivaceoalbus	Least Concern	not_threatened	2019	temp
Hypholoma capnoides	Least Concern	not_threatened	2019	temp
Imleria badia	Least Concern	not_threatened	2019	temp
Kuehneromyces mutabilis	Least Concern	not_threatened	2019	temp
Lactarius rubidus	Least Concern	not_threatened	2019	temp
Mitrulinia sp. nov. 'New Zealand'	Least Concern	not_threatened	2019	temp
Orbiliopsis callistea	Least Concern	not_threatened	2019	temp
Phylloporus pelletieri	Least Concern	not_threatened	2019	temp
Russula aeruginea	Least Concern	not_threatened	2019	temp
Russula claroflava	Least Concern	not_threatened	2019	temp
Russula decolorans	Least Concern	not_threatened	2019	temp
Russula miniata	Least Concern	not_threatened	2019	temp
Russula paludosa	Least Concern	not_threatened	2019	temp
Russula vesca	Least Concern	not_threatened	2019	temp
Russula vinosa	Least Concern	not_threatened	2019	temp
Squamanita pearsonii	Least Concern	not_threatened	2019	temp
Suillus bovinus	Least Concern	not_threatened	2019	temp
Suillus granulatus	Least Concern	not_threatened	2019	temp
Suillus grevillei	Least Concern	not_threatened	2019	temp
Suillus lakei	Least Concern	not_threatened	2019	temp
Suillus luteus	Least Concern	not_threatened	2019	temp
Suillus variegatus	Least Concern	not_threatened	2019	temp
Amanita lepiotoides	Near Threatened	not_threatened	2019	temp
Amanita westii	Near Threatened	not_threatened	2019	temp
Ascoclavulina sakaii	Near Threatened	not_threatened	2019	temp
Beenakia dacostae	Near Threatened	not_threatened	2019	temp
Boletopsis grisea	Near Threatened	not_threatened	2019	temp
Boletus loyita	Near Threatened	not_threatened	2019	temp
Boletus putidus	Near Threatened	not_threatened	2019	temp
Catathelasma imperiale	Near Threatened	not_threatened	2019	temp
Cortinarius atrovirens	Near Threatened	not_threatened	2019	temp
Cortinarius eucaeruleus	Near Threatened	not_threatened	2019	temp
Cortinarius ionochlorus	Near Threatened	not_threatened	2019	temp
Cortinarius meinhardii	Near Threatened	not_threatened	2019	temp
Cortinarius pinophilus	Near Threatened	not_threatened	2019	temp
Cortinarius suaveolens	Near Threatened	not_threatened	2019	temp
Entoloma excentricum	Near Threatened	not_threatened	2019	temp
Gastrosporium simplex	Near Threatened	not_threatened	2019	temp
Hygrocybe coccineocrenata	Near Threatened	not_threatened	2019	temp
Hygrophoropsis umbriceps	Near Threatened	not_threatened	2019	temp
Laccaria maritima	Near Threatened	not_threatened	2019	temp
Leucoagaricus dyscritus	Near Threatened	not_threatened	2019	temp
Mycena flavovirens	Near Threatened	not_threatened	2019	temp
Neoalbatrellus subcaeruleoporus	Near Threatened	not_threatened	2019	temp
Perenniporia medulla-panis	Near Threatened	not_threatened	2019	temp
Pseudoplectania melaena	Near Threatened	not_threatened	2019	temp
Ramaria rufescens	Near Threatened	not_threatened	2019	temp
Rhodotus palmatus	Near Threatened	not_threatened	2019	temp
Rubroboletus dupainii	Near Threatened	not_threatened	2019	temp
Rubroboletus rhodoxanthus	Near Threatened	not_threatened	2019	temp
Russula albolutescens	Near Threatened	not_threatened	2019	temp
Sarcodon leucopus	Near Threatened	not_threatened	2019	temp
Stereopsis humphreyi	Near Threatened	not_threatened	2019	temp
Amanita merxmuelleri	Least Concern	not_threatened	2020	temp
Ameghiniella australis	Least Concern	not_threatened	2020	temp
Artomyces adrienneae	Least Concern	not_threatened	2020	temp
Austropaxillus statuum	Least Concern	not_threatened	2020	temp
Bryoria fremontii	Least Concern	not_threatened	2020	temp
Cortinarius carneoroseus	Least Concern	not_threatened	2020	temp
Cortinarius dombeyi	Least Concern	not_threatened	2020	temp
Cortinarius holojanthinus	Least Concern	not_threatened	2020	temp
Cortinarius lebre	Least Concern	not_threatened	2020	temp
Cortinarius magellanicus	Least Concern	not_threatened	2020	temp
Cortinarius sphaerocephalus	Least Concern	not_threatened	2020	temp
Cyttaria exigua	Least Concern	not_threatened	2020	temp
Descolea antarctica	Least Concern	not_threatened	2020	temp
Descolea brunnea	Least Concern	not_threatened	2020	temp
Fistulina antarctica	Least Concern	not_threatened	2020	temp
Flavoparmelia caperata	Least Concern	not_threatened	2020	temp
Gautieria chilensis	Least Concern	not_threatened	2020	temp
Geomorium fuegianum	Least Concern	not_threatened	2020	temp
Hallingea purpurea	Least Concern	not_threatened	2020	temp
Lepraria normandinoides	Least Concern	not_threatened	2020	temp
Lepraria oxybapha	Least Concern	not_threatened	2020	temp
Nothophellinus andinopatagonicus	Least Concern	not_threatened	2020	temp
Psathyloma psathyrelloides	Least Concern	not_threatened	2020	temp
Ramaria patagonica	Least Concern	not_threatened	2020	temp
Rickenella minuta	Least Concern	not_threatened	2020	temp
Russula depauperata	Least Concern	not_threatened	2020	temp
Russula fuegiana	Least Concern	not_threatened	2020	temp
Thecaphora melandrii	Least Concern	not_threatened	2020	temp
Vararia incrustata	Least Concern	not_threatened	2020	temp
Aleurina echinata	Near Threatened	not_threatened	2020	temp
Cuphophyllus adonis	Near Threatened	not_threatened	2020	temp
Scleroderma patagonicum	Near Threatened	not_threatened	2020	temp
Albatrellopsis flettii	Least Concern	not_threatened	2021	temp
Albatrellus avellaneus	Least Concern	not_threatened	2021	temp
Amanita aprica	Least Concern	not_threatened	2021	temp
Amanita augusta	Least Concern	not_threatened	2021	temp
Amanita calyptroderma	Least Concern	not_threatened	2021	temp
Amanita magniverrucata	Least Concern	not_threatened	2021	temp
Amanita novinupta	Least Concern	not_threatened	2021	temp
Amanita ocreata	Least Concern	not_threatened	2021	temp
Amanita silvicola	Least Concern	not_threatened	2021	temp
Amanita smithiana	Least Concern	not_threatened	2021	temp
Amanita vernicoccora	Least Concern	not_threatened	2021	temp
Atheniella aurantiidisca	Least Concern	not_threatened	2021	temp
Aureoboletus flaviporus	Least Concern	not_threatened	2021	temp
Aureoboletus mirabilis	Least Concern	not_threatened	2021	temp
Boletus fibrillosus	Least Concern	not_threatened	2021	temp
Boletus regineus	Least Concern	not_threatened	2021	temp
Boletus rex-veris	Least Concern	not_threatened	2021	temp
Butyriboletus primiregius	Least Concern	not_threatened	2021	temp
Caloboletus marshii	Least Concern	not_threatened	2021	temp
Caloboletus rubripes	Least Concern	not_threatened	2021	temp
Cantharellus appalachiensis	Least Concern	not_threatened	2021	temp
Cantharellus cascadensis	Least Concern	not_threatened	2021	temp
Cantharellus chicagoensis	Least Concern	not_threatened	2021	temp
Cantharellus cinnabarinus	Least Concern	not_threatened	2021	temp
Cantharellus enelensis	Least Concern	not_threatened	2021	temp
Cantharellus flavolateritius	Least Concern	not_threatened	2021	temp
Cantharellus flavus	Least Concern	not_threatened	2021	temp
Cantharellus formosus	Least Concern	not_threatened	2021	temp
Cantharellus lateritius	Least Concern	not_threatened	2021	temp
Cantharellus lewisii	Least Concern	not_threatened	2021	temp
Cantharellus minor	Least Concern	not_threatened	2021	temp
Cantharellus persicinus	Least Concern	not_threatened	2021	temp
Cantharellus phasmatis	Least Concern	not_threatened	2021	temp
Cantharellus roseocanus	Least Concern	not_threatened	2021	temp
Cantharellus subalbidus	Least Concern	not_threatened	2021	temp
Cantharellus tabernensis	Least Concern	not_threatened	2021	temp
Cantharellus tenuithrix	Least Concern	not_threatened	2021	temp
Cantharellus velutinus	Least Concern	not_threatened	2021	temp
Chroogomphus albipes	Least Concern	not_threatened	2021	temp
Collybia bakerensis	Least Concern	not_threatened	2021	temp
Cortinarius magnivelatus	Least Concern	not_threatened	2021	temp
Craterellus calicornucopioides	Least Concern	not_threatened	2021	temp
Gastroboletus ruber	Least Concern	not_threatened	2021	temp
Gomphidius oregonensis	Least Concern	not_threatened	2021	temp
Gomphidius smithii	Least Concern	not_threatened	2021	temp
Gomphidius subroseus	Least Concern	not_threatened	2021	temp
Gomphus bonarii	Least Concern	not_threatened	2021	temp
Gymnopilus punctifolius	Least Concern	not_threatened	2021	temp
Hygrophorus caeruleus	Least Concern	not_threatened	2021	temp
Hymenogaster subalpinus	Least Concern	not_threatened	2021	temp
Lactarius aestivus	Least Concern	not_threatened	2021	temp
Lactarius aurantiosordidus	Least Concern	not_threatened	2021	temp
Lactarius californiensis	Least Concern	not_threatened	2021	temp
Lactarius kauffmanii	Least Concern	not_threatened	2021	temp
Lactarius occidentalis	Least Concern	not_threatened	2021	temp
Lactarius pallescens	Least Concern	not_threatened	2021	temp
Lactarius pseudomucidus	Least Concern	not_threatened	2021	temp
Lactarius rubrilacteus	Least Concern	not_threatened	2021	temp
Lactarius rufulus	Least Concern	not_threatened	2021	temp
Lactarius xanthogalactus	Least Concern	not_threatened	2021	temp
Leucogaster citrinus	Least Concern	not_threatened	2021	temp
Melanohalea halei	Least Concern	not_threatened	2021	temp
Mycena tenax	Least Concern	not_threatened	2021	temp
Mycolevis sicciglebus	Least Concern	not_threatened	2021	temp
Parmelia saxatilis	Least Concern	not_threatened	2021	temp
Parmelia squarrosa	Least Concern	not_threatened	2021	temp
Parmeliopsis ambigua	Least Concern	not_threatened	2021	temp
Parmeliopsis hyperopta	Least Concern	not_threatened	2021	temp
Phellodon atratus	Least Concern	not_threatened	2021	temp
Ramaria rubrievanescens	Least Concern	not_threatened	2021	temp
Ramaria stuntzii	Least Concern	not_threatened	2021	temp
Rhizopogon olivaceotinctus	Least Concern	not_threatened	2021	temp
Rubroboletus eastwoodiae	Least Concern	not_threatened	2021	temp
Rubroboletus haematinus	Least Concern	not_threatened	2021	temp
Schenella simplex	Least Concern	not_threatened	2021	temp
Stropharia ambigua	Least Concern	not_threatened	2021	temp
Suillellus amygdalinus	Least Concern	not_threatened	2021	temp
Suillus fuscotomentosus	Least Concern	not_threatened	2021	temp
Suillus ponderosus	Least Concern	not_threatened	2021	temp
Suillus pseudobrevipes	Least Concern	not_threatened	2021	temp
Suillus punctatipes	Least Concern	not_threatened	2021	temp
Suillus pungens	Least Concern	not_threatened	2021	temp
Turbinellus kauffmanii	Least Concern	not_threatened	2021	temp
Umbilicaria phaea	Least Concern	not_threatened	2021	temp
Xerocomellus atropurpureus	Least Concern	not_threatened	2021	temp
Xerocomellus diffractus	Least Concern	not_threatened	2021	temp
Xerocomellus mendocinensis	Least Concern	not_threatened	2021	temp
Cortinarius alcalinophilus	Near Threatened	not_threatened	2021	temp
Cortinarius elegantissimus	Near Threatened	not_threatened	2021	temp
Geoglossum difforme	Near Threatened	not_threatened	2021	temp
Russula galbana	Near Threatened	not_threatened	2021	temp
Butyriboletus abieticola	Least Concern	not_threatened	2022	temp
Butyriboletus autumniregius	Least Concern	not_threatened	2022	temp
Butyriboletus persolidus	Least Concern	not_threatened	2022	temp
Cantharellus californicus	Least Concern	not_threatened	2022	temp
Cantharellus camphoratus	Least Concern	not_threatened	2022	temp
Cantharellus deceptivus	Least Concern	not_threatened	2022	temp
Chroogomphus pseudovinicolor	Least Concern	not_threatened	2022	temp
Chroogomphus tomentosus	Least Concern	not_threatened	2022	temp
Cortinarius verrucisporus	Least Concern	not_threatened	2022	temp
Craterellus subperforatus	Least Concern	not_threatened	2022	temp
Hortiboletus coccyginus	Least Concern	not_threatened	2022	temp
Lactarius crassus	Least Concern	not_threatened	2022	temp
Lactarius fallax	Least Concern	not_threatened	2022	temp
Mycena quiniaultensis	Least Concern	not_threatened	2022	temp
Phlyctis petraea	Least Concern	not_threatened	2022	temp
Polyporus efibulatus	Least Concern	not_threatened	2022	temp
Ramaria rubripermanens	Least Concern	not_threatened	2022	temp
Suillus brunnescens	Least Concern	not_threatened	2022	temp
Suillus quiescens	Least Concern	not_threatened	2022	temp
Xerocomellus salicicola	Least Concern	not_threatened	2022	temp
Aureoboletus citriniporus	Near Threatened	not_threatened	2022	temp
Dendrothele pitrae	Near Threatened	not_threatened	2022	temp
Humidicutis arcohastata	Near Threatened	not_threatened	2022	temp
Erioderma pedicellatum	Critically Endangered	threatened	2003	temp
Gymnoderma insulare	Endangered	threatened	2014	temp
Bridgeoporus nobilissimus	Critically Endangered	threatened	2015	temp
Buellia asterella	Critically Endangered	threatened	2015	temp
Destuntzia rubra	Critically Endangered	threatened	2015	temp		0.436830835
Claustula fischeri	Endangered	threatened	2015	temp
Cortinarius osloensis	Endangered	threatened	2015	temp
Cortinarius pavelekii	Endangered	threatened	2015	temp
Fevansia aurantiaca	Endangered	threatened	2015	temp
Gastrolactarius camphoratus	Endangered	threatened	2015	temp
Hygrocybe flavifolia	Endangered	threatened	2015	temp
Ramalina erosa	Endangered	threatened	2015	temp
Rhizopogon alexsmithii	Endangered	threatened	2015	temp
Agaricus pattersoniae	Vulnerable	threatened	2015	temp
Cetradonia linearis	Vulnerable	threatened	2015	temp
Cortinarius citrino-olivaceus	Vulnerable	threatened	2015	temp
Hydnellum compactum	Vulnerable	threatened	2015	temp
Hydnellum gracilipes	Vulnerable	threatened	2015	temp
Hydnellum mirabile	Vulnerable	threatened	2015	temp
Hygrocybe citrinovirens	Vulnerable	threatened	2015	temp
Hygrocybe ingrata	Vulnerable	threatened	2015	temp
Leptonia carnea	Vulnerable	threatened	2015	temp
Tricholoma acerbum	Vulnerable	threatened	2015	temp
Tricholoma apium	Vulnerable	threatened	2015	temp
Tricholoma borgsjoeënse	Vulnerable	threatened	2015	temp
Boletopsis nothofagi	Endangered	threatened	2016	temp
Lepiota luteophylla	Critically Endangered	threatened	2017	temp
Lepiota rhodophylla	Critically Endangered	threatened	2017	temp
Echinodontium japonicum	Endangered	threatened	2017	temp
Lactarius novae-zelandiae	Endangered	threatened	2017	temp
Phaeocollybia oregonensis	Endangered	threatened	2017	temp
Ramalina timdaliana	Endangered	threatened	2017	temp
Aleurodiscus bernicchiae	Vulnerable	threatened	2017	temp
Amanita morrisii	Vulnerable	threatened	2017	temp
Amanita ristichii	Vulnerable	threatened	2017	temp
Caloplaca rinodinae-albae	Vulnerable	threatened	2017	temp
Lenzitopsis oxycedri	Vulnerable	threatened	2017	temp
Acanthothecis leucoxanthoides	Critically Endangered	threatened	2018	temp
Acanthothecis paucispora	Critically Endangered	threatened	2018	temp
Loxospora assateaguensis	Critically Endangered	threatened	2018	temp
Rinodina chrysomelaena	Critically Endangered	threatened	2018	temp
Ramalina confertula	Endangered	threatened	2018	temp
Rinodina brodoana	Endangered	threatened	2018	temp
Lethariella togashii	Vulnerable	threatened	2018	temp
Xanthoparmelia beccae	Vulnerable	threatened	2018	temp
Deconica baylisiana	Critically Endangered	threatened	2019	temp
Hypocreopsis amplectens	Critically Endangered	threatened	2019	temp
Podoserpula miranda	Critically Endangered	threatened	2019	temp
Sulcaria isidiifera	Critically Endangered	threatened	2019	temp
Antrodia alpina	Endangered	threatened	2019	temp
Auriscalpium sp. nov. 'Blackwood'	Endangered	threatened	2019	temp
Boletus chilensis	Endangered	threatened	2019	temp
Butyriboletus loyo	Endangered	threatened	2019	temp
Cortinarius prasinocyaneus	Endangered	threatened	2019	temp
Cystoderma carpaticum	Endangered	threatened	2019	temp
Echinodontium ballouii	Endangered	threatened	2019	temp
Echinodontium ryvardenii	Endangered	threatened	2019	temp
Entoloma eugenei	Endangered	threatened	2019	temp
Entoloma ravinense	Endangered	threatened	2019	temp
Flaviporus citrinellus	Endangered	threatened	2019	temp
Fomitopsis officinalis	Endangered	threatened	2019	temp
Ganoderma sp. nov. 'Awaroa'	Endangered	threatened	2019	temp
Gastroboletus valdivianus	Endangered	threatened	2019	temp
Gloeocantharellus dingleyae	Endangered	threatened	2019	temp
Gloiocephala cerkezii	Endangered	threatened	2019	temp
Hygrocybe boothii	Endangered	threatened	2019	temp
Hygrophorus calophyllus	Endangered	threatened	2019	temp
Hyphoderma etruriae	Endangered	threatened	2019	temp
Laccariopsis mediterranea	Endangered	threatened	2019	temp
Macrocystidia reducta	Endangered	threatened	2019	temp
Neolentiporus squamosellus	Endangered	threatened	2019	temp
Pluteus bressollensis	Endangered	threatened	2019	temp
Pseudotricholoma metapodium	Endangered	threatened	2019	temp
Ramaria verlotensis	Endangered	threatened	2019	temp
Russula pleurogena	Endangered	threatened	2019	temp
Santessoniella crossophylla	Endangered	threatened	2019	temp
Squamanita schreieri	Endangered	threatened	2019	temp
Sulcaria badia	Endangered	threatened	2019	temp
Xerocomus griseo-olivaceus	Endangered	threatened	2019	temp
Alessioporus ichnusanus	Vulnerable	threatened	2019	temp
Anthracoidea ortegae	Vulnerable	threatened	2019	temp
Anthracophyllum pallidum	Vulnerable	threatened	2019	temp
Antrelloides atroceracea	Vulnerable	threatened	2019	temp
Baeospora myriadophylla	Vulnerable	threatened	2019	temp
Berggrenia aurantiaca	Vulnerable	threatened	2019	temp
Boletinellus merulioides	Vulnerable	threatened	2019	temp
Bondarcevomyces taxi	Vulnerable	threatened	2019	temp
Bondarzewia retipora	Vulnerable	threatened	2019	temp
Bovista paludosa	Vulnerable	threatened	2019	temp
Clavaria zollingeri	Vulnerable	threatened	2019	temp
Cortinarius dalecarlicus	Vulnerable	threatened	2019	temp
Cortinarius haasii	Vulnerable	threatened	2019	temp
Cortinarius murellensis	Vulnerable	threatened	2019	temp
Cortinarius odoratus	Vulnerable	threatened	2019	temp
Cortinarius splendificus	Vulnerable	threatened	2019	temp
Cuphophyllus canescens	Vulnerable	threatened	2019	temp
Cuphophyllus colemannianus	Vulnerable	threatened	2019	temp
Cuphophyllus lacmus	Vulnerable	threatened	2019	temp
Cuphophyllus lepidopus	Vulnerable	threatened	2019	temp
Cyttaria septentrionalis	Vulnerable	threatened	2019	temp
Entoloma bloxamii	Vulnerable	threatened	2019	temp
Entoloma griseocyaneum	Vulnerable	threatened	2019	temp
Entoloma porphyrophaeum	Vulnerable	threatened	2019	temp
Entoloma prunuloides	Vulnerable	threatened	2019	temp
Flammulina ononidis	Vulnerable	threatened	2019	temp
Galeropsis polytrichoides	Vulnerable	threatened	2019	temp
Gliophorus europerplexus	Vulnerable	threatened	2019	temp
Gliophorus reginae	Vulnerable	threatened	2019	temp
Gyroporus punctatus	Vulnerable	threatened	2019	temp
Hapalopilus croceus	Vulnerable	threatened	2019	temp
Hygrocybe ovina	Vulnerable	threatened	2019	temp
Hygrocybe punicea	Vulnerable	threatened	2019	temp
Hygrocybe spadicea	Vulnerable	threatened	2019	temp
Hygrocybe splendidissima	Vulnerable	threatened	2019	temp
Hygrocybe swanetica	Vulnerable	threatened	2019	temp
Hygrophorus subviscifer	Vulnerable	threatened	2019	temp
Lepiota brunneolilacea	Vulnerable	threatened	2019	temp
Lepiota scaberula	Vulnerable	threatened	2019	temp
Leucoagaricus hesperius	Vulnerable	threatened	2019	temp
Microglossum atropurpureum	Vulnerable	threatened	2019	temp
Neohygrocybe nitrata	Vulnerable	threatened	2019	temp
Paraxerula caussei	Vulnerable	threatened	2019	temp
Pluteus fenzlii	Vulnerable	threatened	2019	temp
Porpolomopsis calyptriformis	Vulnerable	threatened	2019	temp
Pouzarella alissae	Vulnerable	threatened	2019	temp
Ramaria purpurissima	Vulnerable	threatened	2019	temp
Rubinoboletus rubinus	Vulnerable	threatened	2019	temp
Sarcodon joeides	Vulnerable	threatened	2019	temp
Sarcodon sp. nov. 'Wombat'	Vulnerable	threatened	2019	temp
Sarcodontia crocea	Vulnerable	threatened	2019	temp
Stereopsis vitellina	Vulnerable	threatened	2019	temp
Trichoglossum walteri	Vulnerable	threatened	2019	temp
Tulostoma niveum	Vulnerable	threatened	2019	temp
Xeromphalina junipericola	Vulnerable	threatened	2019	temp
Aleurodiscus stratosus	Critically Endangered	threatened	2020	temp
Arthopyrenia betulicola	Critically Endangered	threatened	2020	temp
Geomorium gamundiae	Critically Endangered	threatened	2020	temp
Hypotrachyna virginica	Critically Endangered	threatened	2020	temp
Ramalina portosantana	Critically Endangered	threatened	2020	temp
Arthonia cupressina	Endangered	threatened	2020	temp
Arthonia kermesina	Endangered	threatened	2020	temp
Artomyces nothofagi	Endangered	threatened	2020	temp
Athelopsis tenuicystidiata	Endangered	threatened	2020	temp
Chlorovibrissea chilensis	Endangered	threatened	2020	temp
Cladonia appalachiensis	Endangered	threatened	2020	temp
Entoloma chilense	Endangered	threatened	2020	temp
Graphis sterlingiana	Endangered	threatened	2020	temp
Grifola gargal	Endangered	threatened	2020	temp
Lepra andersoniae	Endangered	threatened	2020	temp
Lepraria lanata	Endangered	threatened	2020	temp
Phaeographis oricola	Endangered	threatened	2020	temp
Phaeophyscia leana	Endangered	threatened	2020	temp
Physconia subpallida	Endangered	threatened	2020	temp
Pilophorus fibula	Endangered	threatened	2020	temp
Seirophora aurantiaca	Endangered	threatened	2020	temp
Sticta fragilinata	Endangered	threatened	2020	temp
Texosporium sancti-jacobi	Endangered	threatened	2020	temp
Amanita morenoi	Vulnerable	threatened	2020	temp
Amanita nouhrae	Vulnerable	threatened	2020	temp
Buellia sharpiana	Vulnerable	threatened	2020	temp
Chaenothecopsis oregana	Vulnerable	threatened	2020	temp
Gymnopanella nothofagi	Vulnerable	threatened	2020	temp
Lecania vermispora	Vulnerable	threatened	2020	temp
Niebla ramosissima	Vulnerable	threatened	2020	temp
Nothojafnea thaxteri	Vulnerable	threatened	2020	temp
Ophiocordyceps sinensis	Vulnerable	threatened	2020	temp
Pseudotricharina lanigera	Vulnerable	threatened	2020	temp
Ramaria roellinii	Vulnerable	threatened	2020	temp
Sticta carolinensis	Vulnerable	threatened	2020	temp
Tricholoma matsutake	Vulnerable	threatened	2020	temp
Uncobasidium roseocremeum	Vulnerable	threatened	2020	temp
Bryoria salazinica	Critically Endangered	threatened	2021	temp
Teloschistes peruensis	Critically Endangered	threatened	2021	temp
Anzia centrifuga	Endangered	threatened	2021	temp
Calicium sequoiae	Endangered	threatened	2021	temp
Calocybe favrei	Endangered	threatened	2021	temp
Cladonia submitis	Endangered	threatened	2021	temp
Cortinarius mariekristinae	Endangered	threatened	2021	temp
Cortinarius tiliae	Endangered	threatened	2021	temp
Hygrocybe striatella	Endangered	threatened	2021	temp
Leptogium hibernicum	Endangered	threatened	2021	temp
Mobergia calculiformis	Endangered	threatened	2021	temp
Rhizoplaca idahoensis	Endangered	threatened	2021	temp
Russula austrodelica	Endangered	threatened	2021	temp
Sporodophoron americanum	Endangered	threatened	2021	temp
Stephanospora chilensis	Endangered	threatened	2021	temp
Sulcaria spiralifera	Endangered	threatened	2021	temp
Buglossoporus quercinus	Vulnerable	threatened	2021	temp
Cortinarius camptoros	Vulnerable	threatened	2021	temp
Cortinarius phrygianus	Vulnerable	threatened	2021	temp
Cortinarius stjernegaardii	Vulnerable	threatened	2021	temp
Cortinarius viridans	Vulnerable	threatened	2021	temp
Entoloma necopinatum	Vulnerable	threatened	2021	temp
Lecanora masana	Vulnerable	threatened	2021	temp
Mycoporum biseptatum	Vulnerable	threatened	2021	temp
Entyloma maroccanum	Critically Endangered	threatened	2022	temp
Alectoria fallacina	Endangered	threatened	2022	temp
Gloioxanthomyces vitellinus	Endangered	threatened	2022	temp
Rhizopogon togasawarius	Endangered	threatened	2022	temp
Rhizopogon yakushimensis	Endangered	threatened	2022	temp
Trapeliopsis bisorediata	Endangered	threatened	2022	temp
Xylopsora canopeorum	Endangered	threatened	2022	temp
Arrhenia discorosea	Vulnerable	threatened	2022	temp
Hypotrachyna riparia	Vulnerable	threatened	2022	temp
Meiorganum neocaledonicum	Data Deficient	dd	2019	trop
Binderoboletus segoi	Data Deficient	dd	2020	trop
Clavulina tepurumenga	Data Deficient	dd	2020	trop
Elaphomyces adamizans	Data Deficient	dd	2020	trop
Elaphomyces compleximurus	Data Deficient	dd	2020	trop
Elaphomyces digitatus	Data Deficient	dd	2020	trop
Guyanagaster lucianii	Data Deficient	dd	2020	trop
Guyanaporus albipodus	Data Deficient	dd	2020	trop
Jimtrappea guyanensis	Data Deficient	dd	2020	trop
Longistriata flava	Data Deficient	dd	2020	trop
Marasmius yanomami	Data Deficient	dd	2020	trop
Mycena lacrimans	Data Deficient	dd	2020	trop
Rubroporus carneoporis	Data Deficient	dd	2020	trop
Clavulina kunmudlutsa	Data Deficient	dd	2021	trop
Ophiocordyceps ainictos	Data Deficient	dd	2021	trop
Cantharellus albidosquamosus	Data Deficient	dd	2022	trop
Cantharellus gracilis	Data Deficient	dd	2022	trop
Cantharellus griseoisabellinus	Data Deficient	dd	2022	trop
Cantharellus hydnoides	Data Deficient	dd	2022	trop
Cantharellus hygrophoroides	Data Deficient	dd	2022	trop
Cantharellus incrassatus	Data Deficient	dd	2022	trop
Cantharellus minutissimus	Data Deficient	dd	2022	trop
Cantharellus pseudomiomboensis	Data Deficient	dd	2022	trop
Cantharellus schmitzii	Data Deficient	dd	2022	trop
Cantharellus subfloridulus	Data Deficient	dd	2022	trop
Cantharellus tomentosoides	Data Deficient	dd	2022	trop
Cantharellus guyanensis	Least Concern	not_threatened	2020	trop
Fomitiporia bambusarum	Least Concern	not_threatened	2020	trop
Pseudotulostoma volvatum	Least Concern	not_threatened	2020	trop
Cortinarius aurantiobrunneus	Near Threatened	not_threatened	2020	trop
Gloiocephala quercetorum	Near Threatened	not_threatened	2020	trop
Leccinum andinum	Near Threatened	not_threatened	2020	trop
Russula rubropunctatissima	Near Threatened	not_threatened	2020	trop
Tylopilus bulbosus	Near Threatened	not_threatened	2020	trop
Tylopilus obscurus	Near Threatened	not_threatened	2020	trop
Atroporus diabolicus	Near Threatened	not_threatened	2021	trop
Cinereomyces dilutabilis	Near Threatened	not_threatened	2021	trop
Cymatoderma sclerotioides	Near Threatened	not_threatened	2021	trop
Pleurotus rickii	Near Threatened	not_threatened	2021	trop
Polyporus sapurema	Near Threatened	not_threatened	2021	trop
Cantharellus cibarioides	Least Concern	not_threatened	2022	trop
Cantharellus densifolius	Least Concern	not_threatened	2022	trop
Cantharellus densilamellatus	Least Concern	not_threatened	2022	trop
Cantharellus heinemannianus	Least Concern	not_threatened	2022	trop
Cantharellus humidicola	Least Concern	not_threatened	2022	trop
Cantharellus isabellinus	Least Concern	not_threatened	2022	trop
Cantharellus luteopunctatus	Least Concern	not_threatened	2022	trop
Cantharellus miomboensis	Least Concern	not_threatened	2022	trop
Cantharellus ruber	Least Concern	not_threatened	2022	trop
Ceriporia amazonica	Near Threatened	not_threatened	2022	trop
Fomitiporia atlantica	Near Threatened	not_threatened	2022	trop
Cladonia perforata	Endangered	threatened	2003	trop
Hygrocybe noelokelani	Endangered	threatened	2017	trop
Buglossoporus magnus	Vulnerable	threatened	2017	trop
Callistosporium vinosobrunneum	Vulnerable	threatened	2017	trop
Cetreliopsis papuae	Endangered	threatened	2018	trop			0.274021352
Acantholichen galapagoensis	Vulnerable	threatened	2018	trop			0.6015625
Calostoma insigne	Endangered	threatened	2019	trop
Heimioporus australis	Endangered	threatened	2019	trop
Hygrocybe pakelo	Endangered	threatened	2019	trop
Hymenopellis atroruginosus	Endangered	threatened	2019	trop
Ileodictyon sp. nov. 'vert de garnierii'	Endangered	threatened	2019	trop
Spongiforma squarepantsii	Endangered	threatened	2019	trop
Amanita aporema	Vulnerable	threatened	2019	trop
Anthracoidea andina	Vulnerable	threatened	2019	trop
Austroboletus viscidoviridis	Vulnerable	threatened	2019	trop
Humidicutis peleae	Vulnerable	threatened	2019	trop
Humidicutis poilena	Vulnerable	threatened	2019	trop
Hygrocybe lamalama	Vulnerable	threatened	2019	trop
Lactarius haugiae	Vulnerable	threatened	2019	trop
Macrolepiota eucharis	Vulnerable	threatened	2019	trop
Austroboletus amazonicus	Critically Endangered	threatened	2020	trop
Kavinia chacoserrana	Critically Endangered	threatened	2020	trop
Stilbohypoxylon macrosporum	Critically Endangered	threatened	2020	trop
Tulostoma domingueziae	Critically Endangered	threatened	2020	trop
Wrightoporia araucariae	Critically Endangered	threatened	2020	trop
Aleurocystis gloeocystidiata	Endangered	threatened	2020	trop
Rickiella edulis	Endangered	threatened	2020	trop
Sclerogaster araripensis	Endangered	threatened	2020	trop
Acarospora malouina	Vulnerable	threatened	2020	trop
Aegis luteocontexta	Vulnerable	threatened	2020	trop
Amanita fuligineodisca	Vulnerable	threatened	2020	trop
Amanita sepultipes	Vulnerable	threatened	2020	trop
Amanita viscidolutea	Vulnerable	threatened	2020	trop
Amauroderma renidens	Vulnerable	threatened	2020	trop
Antrodia neotropica	Vulnerable	threatened	2020	trop
Austroboletus festivus	Vulnerable	threatened	2020	trop
Buellia gypsyensis	Vulnerable	threatened	2020	trop
Fomitiporia nubicola	Vulnerable	threatened	2020	trop
Fuscoporia bifurcata	Vulnerable	threatened	2020	trop
Immersaria fuliginosa	Vulnerable	threatened	2020	trop
Lactifluus hallingii	Vulnerable	threatened	2020	trop
Laetiporus squalidus	Vulnerable	threatened	2020	trop
Lichenomphalia altoandina	Vulnerable	threatened	2020	trop
Lithographa opegraphoides	Vulnerable	threatened	2020	trop
Meruliopsis cystidiata	Vulnerable	threatened	2020	trop
Phylloporus fibulatus	Vulnerable	threatened	2020	trop
Trichaptum sp. nov. 'fissile'	Vulnerable	threatened	2020	trop
Tripospora venezuelensis	Vulnerable	threatened	2020	trop
Tropicoporus drechsleri	Vulnerable	threatened	2020	trop
Wrightoporia porilacerata	Vulnerable	threatened	2020	trop
Cora timucua	Critically Endangered	threatened	2021	trop
Lactifluus marielleae	Endangered	threatened	2021	trop
Phylloporia minuta	Vulnerable	threatened	2021	trop
Ramalina fragilis	Vulnerable	threatened	2021	trop
Skeletocutis roseola	Vulnerable	threatened	2021	trop
Stropharia acanthocystis	Vulnerable	threatened	2021	trop
Stropharia agaricoides	Vulnerable	threatened	2021	trop
Stropharia araucariae	Vulnerable	threatened	2021	trop
Stropharia coelhoi	Vulnerable	threatened	2021	trop
Stropharia venusta	Vulnerable	threatened	2021	trop
Hericium rajchenbergii	Critically Endangered	threatened	2022	trop
Parmotrema bifidum	Critically Endangered	threatened	2022	trop
Parmotrema pachydermum	Critically Endangered	threatened	2022	trop
Phlebopus bruchii	Critically Endangered	threatened	2022	trop
Sporisorium elionuri-tristis	Critically Endangered	threatened	2022	trop
Tylopilus dunensis	Endangered	threatened	2022	trop
Blumenavia crucis-hellenicae	Vulnerable	threatened	2022	trop
Cantharellus guineensis	Vulnerable	threatened	2022	trop
Cantharellus solidus	Vulnerable	threatened	2022	trop
Coltricia permollis	Vulnerable	threatened	2022	trop
Gerronema viridilucens	Vulnerable	threatened	2022	trop
Marasmius horridulus	Vulnerable	threatened	2022	trop
Mycobonia brunneoleuca	Vulnerable	threatened	2022	trop
Panaeolus sylvaticus	Vulnerable	threatened	2022	trop
Phallus aureolatus	Vulnerable	threatened	2022	trop
Phallus glutinolens	Vulnerable	threatened	2022	trop
Trametopsis brasiliensis	Vulnerable	threatened	2022	trop
Sticta alpinotropica	Endangered	threatened	2017	unknown
Abstoma purpureum	Endangered	threatened	2019	unknown
