# Supplementary material for: The contribution of tropical long-term studies to mycology
Source: IMA Fungus. 2024 Nov 11;15:35. doi: 10.1186/s43008-024-00166-5 (PMC11552369; doi:10.1186/s43008-024-00166-5)
Supplement: Supplementary file 11 — Additional file 11. Provides IUCN Red List data on plants used to create Fig. 4. [file 43008_2024_166_MOESM11_ESM.csv]

scientificName	redlistCategory	status	yearPublished	temp_trop_both
Aeschynomene ruspoliana	Critically Endangered	threatened	2012	trop
Agelanthus rondensis	Critically Endangered	threatened	2013	trop
Aloe dorotheae	Critically Endangered	threatened	2009	trop
Aloe edouardii	Critically Endangered	threatened	2020	trop
Aloe fimbrialis	Critically Endangered	threatened	2019	trop
Aloe flexilifolia	Critically Endangered	threatened	2009	trop
Amorphophallus lewallei	Critically Endangered	threatened	2017	trop
Ampelocissus africana var. migeodii	Critically Endangered	threatened	2021	trop
Anogramma ascensionis	Critically Endangered	threatened	2010	trop
Asplenium haughtonii	Critically Endangered	threatened	2016	trop
Beilschmiedia congestiflora	Critically Endangered	threatened	2021	trop
Blepharis refracta	Critically Endangered	threatened	2015	trop
Boswellia ogadensis	Critically Endangered	threatened	2021	trop
Combretum towaense	Critically Endangered	threatened	2021	trop
Costularia humbertii	Critically Endangered	threatened	2019	trop
Crassula morrumbalensis	Critically Endangered	threatened	2021	trop
Crotalaria peltieri	Critically Endangered	threatened	2017	trop
Cynorkis monadenia	Critically Endangered	threatened	2015	trop
Cynorkis pinguicularioides	Critically Endangered	threatened	2015	trop
Cyperus gigantobulbes	Critically Endangered	threatened	2019	trop
Dioscorea strydomiana	Critically Endangered	threatened	2012	trop
Dissotis longisepala	Critically Endangered	threatened	2017	trop
Dombeya sely	Critically Endangered	threatened	2019	trop
Dracaena bugandana	Critically Endangered	threatened	2022	trop
Duvaliandra dioscoridis	Critically Endangered	threatened	2004	trop
Emilia djalonensis	Critically Endangered	threatened	2019	trop
Eragrostis episcopulus	Critically Endangered	threatened	2016	trop
Eragrostis muerensis	Critically Endangered	threatened	2013	trop
Eragrostis sabulicola	Critically Endangered	threatened	2020	trop
Eriosema pauciflorum var. robustum	Critically Endangered	threatened	2017	trop
Euphorbia berorohae	Critically Endangered	threatened	2004	trop
Euphorbia cap-saintemariensis	Critically Endangered	threatened	2004	trop
Euphorbia decaryi var. robinsonii	Critically Endangered	threatened	2004	trop
Euphorbia labatii	Critically Endangered	threatened	2004	trop
Euphorbia neoarborescens	Critically Endangered	threatened	2022	trop
Euphorbia neospinescens	Critically Endangered	threatened	2013	trop
Euphorbia pachypodioides	Critically Endangered	threatened	2004	trop
Euphorbia parvicyathophora	Critically Endangered	threatened	2004	trop
Euphorbia stenoclada subsp. ambatofinandranae	Critically Endangered	threatened	2004	trop
Euphorbia syncalycina	Critically Endangered	threatened	2022	trop
Euphorbia tulearensis	Critically Endangered	threatened	2004	trop
Feliciadamia stenocarpa	Critically Endangered	threatened	2019	trop
Gutenbergia oppositifolia	Critically Endangered	threatened	2020	trop
Habenaria bosseriana	Critically Endangered	threatened	2020	trop
Heliotropium pectinatum subsp. mkomaziense	Critically Endangered	threatened	2020	trop
Heterosamara bennae	Critically Endangered	threatened	2019	trop
Indigofera gobensis	Critically Endangered	threatened	2019	trop
Ipomoea perrieri	Critically Endangered	threatened	2018	trop
Ipomoea prismatosyphon var. trifida	Critically Endangered	threatened	2013	trop
Kleinia vermicularis	Critically Endangered	threatened	2020	trop
Kyllinga chrysanthoides	Critically Endangered	threatened	2017	trop
Linderniella boutiqueana	Critically Endangered	threatened	2017	trop
Linderniella ugandensis	Critically Endangered	threatened	2019	trop
Loudetiopsis baldwinii	Critically Endangered	threatened	2019	trop
Melhania polyneura	Critically Endangered	threatened	2017	trop
Memecylon insulare	Critically Endangered	threatened	2019	trop
Mesanthemum cupricola	Critically Endangered	threatened	2019	trop
Microglossa caudata	Critically Endangered	threatened	2019	trop
Monarrhenus salicifolius	Critically Endangered	threatened	2000	trop
Oliganthes pseudocentauropsis	Critically Endangered	threatened	2020	trop
Orthosiphon schliebenii	Critically Endangered	threatened	2019	trop
Panicum pearsonii	Critically Endangered	threatened	2013	trop
Pavetta richardsiae	Critically Endangered	threatened	2022	trop
Pavetta schliebenii	Critically Endangered	threatened	2022	trop
Pelargonium cotyledonis	Critically Endangered	threatened	2016	trop
Pelargonium insularis	Critically Endangered	threatened	2004	trop
Phyllanthus burundiensis	Critically Endangered	threatened	2017	trop
Phyllanthus felicis	Critically Endangered	threatened	2019	trop
Phyllanthus gordonii	Critically Endangered	threatened	2018	trop
Pimpinella robynsii	Critically Endangered	threatened	2017	trop
Plantago robusta	Critically Endangered	threatened	2016	trop
Plectranthus scopulicola	Critically Endangered	threatened	2013	trop
Rytigynia sp. nov. C	Critically Endangered	threatened	2019	trop
Scleria sheilae	Critically Endangered	threatened	2018	trop
Senecio ambositrensis	Critically Endangered	threatened	2018	trop
Sporobolus caespitosus	Critically Endangered	threatened	2012	trop
Stemodiopsis ruandensis	Critically Endangered	threatened	2019	trop
Syzygium guehoi	Critically Endangered	threatened	2000	trop
Tephrosia djalonica	Critically Endangered	threatened	2019	trop
Thesium germainii	Critically Endangered	threatened	2017	trop
Thesium inhambanense	Critically Endangered	threatened	2022	trop
Thesium lewallei	Critically Endangered	threatened	2017	trop
Turraea elephantina	Critically Endangered	threatened	2013	trop
Turraea mombassana subsp. schliebenii	Critically Endangered	threatened	2013	trop
Uvaria decidua	Critically Endangered	threatened	2009	trop
Vangueria verticillata	Critically Endangered	threatened	2017	trop
Vigna dolomitica	Critically Endangered	threatened	2019	trop
Aloe benishangulana	Critically Endangered	threatened	2021	trop
Aloe ghibensis	Critically Endangered	threatened	2013	trop
Asclepias kamerunensis	Critically Endangered	threatened	2014	trop
Bulbostylis fusiformis	Critically Endangered	threatened	2012	trop
Chlorophytum rhizopendulum	Critically Endangered	threatened	2013	trop
Commelina mwatayamvoana	Critically Endangered	threatened	2012	trop
Crotalaria tchibangensis	Critically Endangered	threatened	2020	trop
Gutenbergia pubescens	Critically Endangered	threatened	2014	trop
Silene cobalticola	Critically Endangered	threatened	2014	trop
Wahlenbergia malaissei	Critically Endangered	threatened	2014	trop
Acacia hirta	Data Deficient	dd	2012	trop
Agrostis goughensis	Data Deficient	dd	2003	trop
Allophylus lasiopus	Data Deficient	dd	2021	trop
Aloe bertemariae	Data Deficient	dd	2013	trop
Aloe canarina	Data Deficient	dd	2013	trop
Aloe crassipes	Data Deficient	dd	2013	trop
Aloe lucile-allorgeae	Data Deficient	dd	2020	trop
Aloe niensiensis	Data Deficient	dd	2019	trop
Aloe torrei	Data Deficient	dd	2018	trop
Aloe uncinata	Data Deficient	dd	2019	trop
Aloe venenosa	Data Deficient	dd	2019	trop
Aloe welmelensis	Data Deficient	dd	2013	trop
Ampelocissus dekindtiana	Data Deficient	dd	2019	trop
Angraecum spectabile	Data Deficient	dd	2017	trop
Anthocleista inermis	Data Deficient	dd	2022	trop
Aristogeitonia limoniifolia	Data Deficient	dd	2019	trop
Astripomoea cephalantha	Data Deficient	dd	2017	trop
Badula pervilleana	Data Deficient	dd	2019	trop
Badula richardiana	Data Deficient	dd	2020	trop
Baphia rosa	Data Deficient	dd	2019	trop
Barleria calole	Data Deficient	dd	2020	trop
Barleria fernandae	Data Deficient	dd	2020	trop
Begonia sambiranensis	Data Deficient	dd	2018	trop
Blepharis torrei	Data Deficient	dd	2015	trop
Breonia cuspidata	Data Deficient	dd	2015	trop
Buchnera namuliensis	Data Deficient	dd	2018	trop
Capparis pseudocerasifera	Data Deficient	dd	2021	trop
Cassia psilocarpa	Data Deficient	dd	2022	trop
Cassipourea huillensis	Data Deficient	dd	2021	trop
Cassipourea nodosa	Data Deficient	dd	2020	trop
Cassipourea obovata	Data Deficient	dd	2014	trop
Cassipourea sessiliflora	Data Deficient	dd	2020	trop
Cenchrus squamulatus	Data Deficient	dd	2017	trop
Ceropegia gracilidens	Data Deficient	dd	2021	trop
Chonopetalum stenodictyum	Data Deficient	dd	2021	trop
Chytranthus flavoviridis	Data Deficient	dd	2021	trop
Citropsis angolensis	Data Deficient	dd	2021	trop
Colea campenonii	Data Deficient	dd	2019	trop
Commelina bella	Data Deficient	dd	2014	trop
Commelina ruandensis	Data Deficient	dd	2022	trop
Commiphora cuneifolia	Data Deficient	dd	2020	trop
Conophytum inornatum	Data Deficient	dd	2022	trop
Cordia fischeri	Data Deficient	dd	2022	trop
Cordia mandimbana	Data Deficient	dd	2019	trop
Costularia microcarpa	Data Deficient	dd	2019	trop
Crassula leachii	Data Deficient	dd	2019	trop
Crotalaria corymbosa	Data Deficient	dd	2012	trop
Crotalaria misella	Data Deficient	dd	2020	trop
Crotalaria pseudoquangensis	Data Deficient	dd	2012	trop
Cuscuta kilimanjari var. rukararana	Data Deficient	dd	2013	trop
Cyphostemma eminii	Data Deficient	dd	2017	trop
Dalbergia carringtoniana	Data Deficient	dd	2021	trop
Dalbergia comorensis	Data Deficient	dd	2021	trop
Dalbergia sambesiaca	Data Deficient	dd	2020	trop
Deschampsia robusta	Data Deficient	dd	2003	trop
Dialium graciliflorum	Data Deficient	dd	2012	trop
Dioscorea gribinguiensis	Data Deficient	dd	2019	trop
Diospyros sparsirama	Data Deficient	dd	2021	trop
Dissotis urundiensis	Data Deficient	dd	2017	trop
Dombeya ameliae	Data Deficient	dd	2020	trop
Dombeya condensata	Data Deficient	dd	2020	trop
Dombeya heimii	Data Deficient	dd	2020	trop
Dombeya magnifolia	Data Deficient	dd	2020	trop
Dombeya mandrakensis	Data Deficient	dd	2020	trop
Dombeya manongarivensis	Data Deficient	dd	2020	trop
Dombeya repanda	Data Deficient	dd	2020	trop
Dombeya sofiensis	Data Deficient	dd	2020	trop
Dombeya tsiapetrokensis	Data Deficient	dd	2020	trop
Dracaena cincta	Data Deficient	dd	2021	trop
Drimiopsis perfoliata	Data Deficient	dd	2019	trop
Drosera elongata	Data Deficient	dd	2010	trop
Dryopteris gorgonea	Data Deficient	dd	2017	trop
Dypsis canescens	Data Deficient	dd	2012	trop
Eulophia parilamellata	Data Deficient	dd	2013	trop
Euphorbia caput-aureum	Data Deficient	dd	2004	trop
Euphorbia crenata	Data Deficient	dd	2021	trop
Euphorbia deightonii	Data Deficient	dd	2020	trop
Euphorbia desmondii	Data Deficient	dd	2021	trop
Euphorbia dispersa	Data Deficient	dd	2022	trop
Euphorbia fuscolanata	Data Deficient	dd	2013	trop
Euphorbia hexadenia	Data Deficient	dd	2004	trop
Euphorbia milii var. hislopii	Data Deficient	dd	2004	trop
Euphorbia milii var. longifolia	Data Deficient	dd	2004	trop
Euphorbia milii var. milii	Data Deficient	dd	2004	trop
Euphorbia milii var. splendens	Data Deficient	dd	2004	trop
Euphorbia milii var. tenuispina	Data Deficient	dd	2004	trop
Euphorbia milii var. tulearensis	Data Deficient	dd	2004	trop
Euphorbia razafinjohanyi	Data Deficient	dd	2004	trop
Euphorbia tardieuana	Data Deficient	dd	2004	trop
Euphorbia vallaris	Data Deficient	dd	2022	trop
Fadogia leucophloea	Data Deficient	dd	2021	trop
Fagonia mayana	Data Deficient	dd	2017	trop
Flagenium setosum	Data Deficient	dd	2019	trop
Habenaria sacculata	Data Deficient	dd	2018	trop
Helichrysum sp. nov. E	Data Deficient	dd	2004	trop
Heliotropium derafontense	Data Deficient	dd	2004	trop
Hibiscus dioscorides	Data Deficient	dd	2004	trop
Hibiscus macropodus	Data Deficient	dd	2004	trop
Humularia ledermannii	Data Deficient	dd	2012	trop
Hygrophila stagnalis	Data Deficient	dd	2010	trop
Hypericum smithii	Data Deficient	dd	2021	trop
Hyphaene macrosperma	Data Deficient	dd	2017	trop
Hypoxis malaissei	Data Deficient	dd	2009	trop
Indigofera bussei	Data Deficient	dd	2019	trop
Ischaemum sp. nov.	Data Deficient	dd	2004	trop
Kotschya oubanguiensis	Data Deficient	dd	2012	trop
Kyllinga oblonga	Data Deficient	dd	2013	trop
Kyllinga ruwenzoriensis	Data Deficient	dd	2017	trop
Lannea chevalieri	Data Deficient	dd	2021	trop
Lannea cinerascens	Data Deficient	dd	2021	trop
Lannea ledermannii	Data Deficient	dd	2021	trop
Lannea tibatensis	Data Deficient	dd	2021	trop
Launaea sp. nov. A	Data Deficient	dd	2004	trop
Leptactina deblockiae	Data Deficient	dd	2022	trop
Leptoderris mildbraedii	Data Deficient	dd	2012	trop
Leptonychia lanceolata	Data Deficient	dd	2022	trop
Leptonychia youngii	Data Deficient	dd	2020	trop
Lessertia pappeana	Data Deficient	dd	2014	trop
Macaranga ribesioides	Data Deficient	dd	2020	trop
Maerua scandens	Data Deficient	dd	2019	trop
Mammea cauliflora	Data Deficient	dd	2020	trop
Manilkara dukensis	Data Deficient	dd	2021	trop
Manilkara fischeri	Data Deficient	dd	2021	trop
Marsilea gymnocarpa	Data Deficient	dd	2010	trop
Millettia aromatica	Data Deficient	dd	2022	trop
Mimusops oblongifolia	Data Deficient	dd	2021	trop
Moringa arborea	Data Deficient	dd	2021	trop
Nuxia allorgeorum	Data Deficient	dd	2020	trop
Omphalocarpum bracteatum	Data Deficient	dd	2021	trop
Omphalocarpum massoko	Data Deficient	dd	2021	trop
Omphalocarpum mayumbense	Data Deficient	dd	2021	trop
Oryza schweinfurthiana	Data Deficient	dd	2017	trop
Oxygonum hirtum	Data Deficient	dd	2020	trop
Oxygonum leptopus	Data Deficient	dd	2020	trop
Ozoroa cinerea	Data Deficient	dd	2019	trop
Ozoroa uelensis var. isotricha	Data Deficient	dd	2021	trop
Pachycarpus robustus	Data Deficient	dd	2021	trop
Panicum shinyangense	Data Deficient	dd	2017	trop
Pavetta fascifolia	Data Deficient	dd	2014	trop
Pavetta micropunctata	Data Deficient	dd	2022	trop
Pavetta mildbraedii	Data Deficient	dd	2019	trop
Phragmanthera austroarabica	Data Deficient	dd	2021	trop
Phragmanthera edouardii	Data Deficient	dd	2019	trop
Polygala kalaboensis	Data Deficient	dd	2016	trop
Pterygota schoorkopfii	Data Deficient	dd	2021	trop
Pterygota schweinfurthii	Data Deficient	dd	2021	trop
Raphia ruwenzorica	Data Deficient	dd	2018	trop
Rhynchosia crispa	Data Deficient	dd	2012	trop
Rhynchosia wellmaniana	Data Deficient	dd	2012	trop
Seddera pedunculata	Data Deficient	dd	2004	trop
Senecio hirtocrassus	Data Deficient	dd	2018	trop
Senegalia schlechteri	Data Deficient	dd	2021	trop
Silene syngei	Data Deficient	dd	2013	trop
Sorindeia albiflora	Data Deficient	dd	2022	trop
Streptocarpus montis-bingae	Data Deficient	dd	2017	trop
Striga diversifolia	Data Deficient	dd	2014	trop
Syncolostemon namapaensis	Data Deficient	dd	2022	trop
Tambourissa bathiei	Data Deficient	dd	2019	trop
Teclea crenulata	Data Deficient	dd	2019	trop
Terminalia pennyana	Data Deficient	dd	2021	trop
Tragia uncinata	Data Deficient	dd	2021	trop
Trianthema mozambiquensis	Data Deficient	dd	2019	trop
Tricliceras auriculatum	Data Deficient	dd	2019	trop
Uvariopsis noldeae	Data Deficient	dd	2019	trop
Vachellia hunteri	Data Deficient	dd	2021	trop
Vachellia johnwoodii	Data Deficient	dd	2021	trop
Vangueria glabrata	Data Deficient	dd	2020	trop
Vepris gossweileri	Data Deficient	dd	2022	trop
Vigna somaliensis	Data Deficient	dd	2019	trop
Vigna tisserantiana	Data Deficient	dd	2012	trop
Vitex cestroides	Data Deficient	dd	2020	trop
Xyris densa	Data Deficient	dd	2010	trop
Xyris kwangolana	Data Deficient	dd	2010	trop
Xyris lejolyanus	Data Deficient	dd	2010	trop
Aloe jacksonii	Data Deficient	dd	2013	trop
Eleocharis onthitensis	Data Deficient	dd	2010	trop
Eriocaulon togoense	Data Deficient	dd	2020	trop
Ipomoea ephemera	Data Deficient	dd	2020	trop
Rotala fontinalis	Data Deficient	dd	2020	trop
Tephrosia miranda	Data Deficient	dd	2019	trop
Abrus sambiranensis	Endangered	threatened	2016	trop
Achyropsis filifolia	Endangered	threatened	2013	trop
Aeollanthus stuhlmannii	Endangered	threatened	2019	trop
Afrohybanthus fasciculatus	Endangered	threatened	2022	trop
Aloe ambigens	Endangered	threatened	2013	trop
Aloe ampefyana	Endangered	threatened	2020	trop
Aloe friisii	Endangered	threatened	2013	trop
Aloe ketabrowniorum	Endangered	threatened	2013	trop
Aloe megalacantha subsp. alticola	Endangered	threatened	2013	trop
Aloe ribauensis	Endangered	threatened	2019	trop
Ammannia quadriciliata	Endangered	threatened	2017	trop
Andreaea barbarae	Endangered	threatened	2020	trop
Angraecum protensum	Endangered	threatened	2015	trop
Asparagus sekukuniensis	Endangered	threatened	2016	trop
Barleria crabbeoides	Endangered	threatened	2020	trop
Barleria fulvostellata subsp. mangochiensis	Endangered	threatened	2019	trop
Barleria limnogeton	Endangered	threatened	2015	trop
Barleria superata	Endangered	threatened	2017	trop
Barleria torrei	Endangered	threatened	2020	trop
Barleria vollesenii	Endangered	threatened	2015	trop
Basananthe scabrifolia	Endangered	threatened	2022	trop
Begonia coursii	Endangered	threatened	2018	trop
Begonia decaryana	Endangered	threatened	2018	trop
Begonia engleri	Endangered	threatened	2020	trop
Begonia kalabenonensis	Endangered	threatened	2018	trop
Begonia neoperrieri	Endangered	threatened	2018	trop
Begonia samhaensis	Endangered	threatened	2004	trop
Blepharis burundiensis	Endangered	threatened	2017	trop
Borassus madagascariensis	Endangered	threatened	2012	trop
Bothriocline fruticosa	Endangered	threatened	2019	trop
Bothriocline quercifolia	Endangered	threatened	2017	trop
Bulbostylis guineensis	Endangered	threatened	2016	trop
Bullockia dyscritos	Endangered	threatened	2020	trop
Cailliella praerupticola	Endangered	threatened	2018	trop
Ceropegia inflata	Endangered	threatened	2021	trop
Ceropegia ledermannii	Endangered	threatened	2014	trop
Ceropegia leptotes	Endangered	threatened	2021	trop
Chlorophytum cameronii var. ruziziense	Endangered	threatened	2017	trop
Chlorophytum goetzei	Endangered	threatened	2021	trop
Chlorophytum sp. nov.	Endangered	threatened	2004	trop
Cincinnobotrys felicis	Endangered	threatened	2019	trop
Cleome parvula	Endangered	threatened	2022	trop
Combretum andradae	Endangered	threatened	2022	trop
Commiphora dalzielii	Endangered	threatened	2020	trop
Commiphora holtziana subsp. microphylla	Endangered	threatened	2022	trop
Cordia longipetiolata	Endangered	threatened	2022	trop
Costularia xipholepis	Endangered	threatened	2019	trop
Craterostigma pusillum	Endangered	threatened	2019	trop
Crotalaria arrecta	Endangered	threatened	2019	trop
Croton gossweileri	Endangered	threatened	2022	trop
Cuviera schliebenii	Endangered	threatened	2019	trop
Cyanotis ganganensis	Endangered	threatened	2019	trop
Cynometra filifera	Endangered	threatened	2020	trop
Cynorkis aphylla	Endangered	threatened	2015	trop
Cynorkis gymnochiloides	Endangered	threatened	2015	trop
Cynorkis perrieri	Endangered	threatened	2015	trop
Cyrtorchis glaucifolia	Endangered	threatened	2018	trop
Danthoniopsis chimanimaniensis	Endangered	threatened	2017	trop
Dichaetanthera verdcourtii	Endangered	threatened	2022	trop
Dissotis linearis	Endangered	threatened	2019	trop
Dissotis pterocaulos	Endangered	threatened	2017	trop
Dolichos nimbaensis	Endangered	threatened	2022	trop
Dombeya lastii	Endangered	threatened	2017	trop
Drimia exigua	Endangered	threatened	2021	trop
Elephantorrhiza rangei	Endangered	threatened	2004	trop
Emilia pammicrocephala	Endangered	threatened	2019	trop
Encephalartos barteri subsp. allochrous	Endangered	threatened	2022	trop
Endostemon wakefieldii	Endangered	threatened	2019	trop
Eragrostis raynaliana	Endangered	threatened	2020	trop
Eriocaulon selousii	Endangered	threatened	2012	trop
Erythrina lanigera	Endangered	threatened	2019	trop
Erythroxylum socotranum	Endangered	threatened	2004	trop
Euphorbia abdelkuri	Endangered	threatened	2004	trop
Euphorbia alcicornis	Endangered	threatened	2020	trop
Euphorbia ankaranae	Endangered	threatened	2020	trop
Euphorbia ankarensis	Endangered	threatened	2004	trop
Euphorbia brachyphylla	Endangered	threatened	2020	trop
Euphorbia bussei var. bussei	Endangered	threatened	2020	trop
Euphorbia didiereoides	Endangered	threatened	2004	trop
Euphorbia duranii var. duranii	Endangered	threatened	2004	trop
Euphorbia guillauminiana	Endangered	threatened	2004	trop
Euphorbia hamaderohensis	Endangered	threatened	2004	trop
Euphorbia heteropodum	Endangered	threatened	2022	trop
Euphorbia horombensis	Endangered	threatened	2004	trop
Euphorbia hubertii	Endangered	threatened	2019	trop
Euphorbia humbertii	Endangered	threatened	2004	trop
Euphorbia imerina	Endangered	threatened	2004	trop
Euphorbia mahafalensis var. mahafalensis	Endangered	threatened	2004	trop
Euphorbia mangokyensis	Endangered	threatened	2004	trop
Euphorbia marrupana	Endangered	threatened	2020	trop
Euphorbia milii var. vulcanii	Endangered	threatened	2004	trop
Euphorbia neohumbertii	Endangered	threatened	2004	trop
Euphorbia petricola	Endangered	threatened	2020	trop
Euphorbia primulifolia var. begardii	Endangered	threatened	2004	trop
Euphorbia pseudonudicaule	Endangered	threatened	2013	trop
Euphorbia rugosiflora	Endangered	threatened	2017	trop
Euphorbia tetracanthoides	Endangered	threatened	2013	trop
Euphorbia wakefieldii	Endangered	threatened	2020	trop
Exacum hoffmannii	Endangered	threatened	2018	trop
Fleurydora felicis	Endangered	threatened	2019	trop
Gladiolus antandroyi	Endangered	threatened	2017	trop
Gymnosporia gurueensis	Endangered	threatened	2019	trop
Habenaria angustissima	Endangered	threatened	2019	trop
Habenaria excelsa	Endangered	threatened	2021	trop
Helichrysum ruandense	Endangered	threatened	2019	trop
Helichrysum sp. nov. C	Endangered	threatened	2004	trop
Helichrysum sp. nov. D	Endangered	threatened	2004	trop
Heterotis pygmaea	Endangered	threatened	2019	trop
Indigofera bangweolensis var. lacus-victoriae	Endangered	threatened	2019	trop
Indigofera itremoensis	Endangered	threatened	2016	trop
Indigofera malindiensis	Endangered	threatened	2019	trop
Indigofera tanaensis	Endangered	threatened	2019	trop
Isoberlinia paradoxa	Endangered	threatened	2021	trop
Kindia gangan	Endangered	threatened	2019	trop
Kotschya uniflora	Endangered	threatened	2019	trop
Kyllinga mbitheana	Endangered	threatened	2022	trop
Ledebouria insularis	Endangered	threatened	2004	trop
Linderniella hartlii	Endangered	threatened	2019	trop
Lysimachia nummularifolia	Endangered	threatened	2017	trop
Madagaster madagascariensis	Endangered	threatened	2018	trop
Maerua robynsii	Endangered	threatened	2021	trop
Medinilla ibityensis	Endangered	threatened	2018	trop
Megistostegium perrieri	Endangered	threatened	2018	trop
Mesanthemum bennae	Endangered	threatened	2019	trop
Microcharis garissaensis	Endangered	threatened	2019	trop
Microstachys faradianensis	Endangered	threatened	2019	trop
Monanthotaxis discolor	Endangered	threatened	2013	trop
Monotes rubriglans var. griseocoriaceus	Endangered	threatened	2021	trop
Mtonia glandulifera	Endangered	threatened	2013	trop
Nesaea aurita	Endangered	threatened	2013	trop
Nesocrambe socotrana	Endangered	threatened	2004	trop
Osbeckia praviantha	Endangered	threatened	2019	trop
Pavetta sansibarica subsp. sansibarica	Endangered	threatened	2022	trop
Pentopetia intermedia	Endangered	threatened	2018	trop
Philenoptera kanurii	Endangered	threatened	2020	trop
Phlegmariurus bampsianus	Endangered	threatened	2017	trop
Phyllanthus sacleuxii	Endangered	threatened	2020	trop
Phyllanthus venustulus	Endangered	threatened	2017	trop
Pitcairnia feliciana	Endangered	threatened	2018	trop
Plectranthus linearifolius	Endangered	threatened	2014	trop
Plectranthus platyphyllus	Endangered	threatened	2013	trop
Polycarpaea rheophytica	Endangered	threatened	2015	trop
Polystachya longiscapa	Endangered	threatened	2013	trop
Portulaca sedifolia	Endangered	threatened	2004	trop
Premna bequaertii	Endangered	threatened	2019	trop
Psydrax lynesii	Endangered	threatened	2022	trop
Pulicaria dioscorides	Endangered	threatened	2004	trop
Pycreus alleizettei	Endangered	threatened	2017	trop
Pycreus compressiformis	Endangered	threatened	2017	trop
Quassia schweinfurthii	Endangered	threatened	2021	trop
Raphionacme caerulea	Endangered	threatened	2013	trop
Raphionacme chimanimaniana	Endangered	threatened	2017	trop
Raphionacme keayi	Endangered	threatened	2014	trop
Rochonia antandroy	Endangered	threatened	2018	trop
Schizachyrium djalonicum	Endangered	threatened	2019	trop
Scleria mongomoensis	Endangered	threatened	2020	trop
Scleria pedicellata	Endangered	threatened	2020	trop
Senecio antitensis	Endangered	threatened	2018	trop
Senecio barorum	Endangered	threatened	2018	trop
Senecio navicularis	Endangered	threatened	2018	trop
Senecio sakamaliensis	Endangered	threatened	2018	trop
Striga magnibracteata	Endangered	threatened	2019	trop
Syzygium kerstingii	Endangered	threatened	2021	trop
Tetradenia clementiana	Endangered	threatened	2015	trop
Tetradenia falafa	Endangered	threatened	2015	trop
Thilachium roseomaculatum	Endangered	threatened	2022	trop
Thunbergia laborans	Endangered	threatened	2022	trop
Vangueria solitariiflora	Endangered	threatened	2022	trop
Vigna laurentii	Endangered	threatened	2019	trop
Vitex ugogoensis	Endangered	threatened	2021	trop
Actiniopteris kornasii	Endangered	threatened	2012	trop
Aeschynomene bullockii	Endangered	threatened	2019	trop
Aloe canis	Endangered	threatened	2019	trop
Aloe delicatifolia	Endangered	threatened	2020	trop
Bacopa lisowskiana	Endangered	threatened	2019	trop
Coffea neoleroyi	Endangered	threatened	2017	trop
Commelina zigzag	Endangered	threatened	2012	trop
Cyanotis cupricola	Endangered	threatened	2014	trop
Digitaria megasthenes	Endangered	threatened	2019	trop
Duosperma porotoense	Endangered	threatened	2015	trop
Duosperma trachyphyllum	Endangered	threatened	2015	trop
Encephalartos lebomboensis	Endangered	threatened	2022	trop
Encephalartos macrostrobilus	Endangered	threatened	2010	trop
Euphorbia grandicornis subsp. sejuncta	Endangered	threatened	2019	trop
Euphorbia griseola subsp. zambiensis	Endangered	threatened	2021	trop
Euphorbia seretii	Endangered	threatened	2021	trop
Euphorbia seretii subsp. seretii	Endangered	threatened	2021	trop
Euphorbia stenocaulis	Endangered	threatened	2022	trop
Euphorbia unicornis	Endangered	threatened	2022	trop
Mesanthemum angustitepalum	Endangered	threatened	2019	trop
Polycarpaea garuensis	Endangered	threatened	2015	trop
Rytigynia torrei	Endangered	threatened	2019	trop
Tricliceras elatum	Endangered	threatened	2020	trop
Vernonia agrianthoides	Endangered	threatened	2017	trop
Vernonia duvigneaudii	Endangered	threatened	2014	trop
Wahlenbergia ericoidella	Endangered	threatened	2014	trop
Eriocaulon jordanii	Extinct	threatened	2020	trop
Habenaria petromedusa	Extinct	threatened	2017	trop
Heliotropium pannifolium	Extinct	threatened	2016	trop
Pluchea glutinosa	Extinct	threatened	2004	trop
Psiadia schweinfurthii	Extinct	threatened	2004	trop
Stachytarpheta fallax	Extinct	threatened	2017	trop
Acalypha dikuluwensis	Extinct	threatened	2012	trop
Basananthe cupricola	Extinct	threatened	2012	trop
Encephalartos brevifoliolatus	Extinct in the Wild	threatened	2022	trop
Encephalartos relictus	Extinct in the Wild	threatened	2022	trop
Encephalartos nubimontanus	Extinct in the Wild	threatened	2022	trop
Adenia pechuelii	Least Concern	not_threatened	2022	trop
Aeollanthus holstii	Least Concern	not_threatened	2019	trop
Aeschynomene chimanimaniensis	Least Concern	not_threatened	2017	trop
Aeschynomene kerstingii	Least Concern	not_threatened	2012	trop
Afrocanthium gilfillanii	Least Concern	not_threatened	2020	trop
Albizia brevifolia	Least Concern	not_threatened	2020	trop
Albizia mossamedensis	Least Concern	not_threatened	2022	trop
Albizia tanganyicensis	Least Concern	not_threatened	2020	trop
Aloe bulbicaulis	Least Concern	not_threatened	2019	trop
Aloe calidophila	Least Concern	not_threatened	2013	trop
Aloe cannellii	Least Concern	not_threatened	2019	trop
Aloe elkerriana	Least Concern	not_threatened	2013	trop
Aloe gilbertii	Least Concern	not_threatened	2013	trop
Aloe gilbertii subsp. gilbertii	Least Concern	not_threatened	2013	trop
Aloe hazeliana	Least Concern	not_threatened	2017	trop
Aloe hazeliana var. hazeliana	Least Concern	not_threatened	2017	trop
Aloe hazeliana var. howmanii	Least Concern	not_threatened	2017	trop
Aloe megalacantha	Least Concern	not_threatened	2013	trop
Aloe megalacantha subsp. megalacantha	Least Concern	not_threatened	2013	trop
Aloe mendesii	Least Concern	not_threatened	2019	trop
Aloe microdonta	Least Concern	not_threatened	2009	trop
Aloe mitsioana	Least Concern	not_threatened	2020	trop
Aloe mocamedensis	Least Concern	not_threatened	2019	trop
Aloe otallensis	Least Concern	not_threatened	2013	trop
Aloe parvidens	Least Concern	not_threatened	2013	trop
Aloe pirottae	Least Concern	not_threatened	2013	trop
Aloe rabaiensis	Least Concern	not_threatened	2009	trop
Aloe ruspoliana	Least Concern	not_threatened	2013	trop
Aloe tweedieae	Least Concern	not_threatened	2013	trop
Aloe vituensis	Least Concern	not_threatened	2009	trop
Aloe wanalensis	Least Concern	not_threatened	2019	trop
Aloe wrefordii	Least Concern	not_threatened	2013	trop
Amphibolia obscura	Least Concern	not_threatened	2004	trop
Andropogon tenuiberbis	Least Concern	not_threatened	2020	trop
Anisophyllea pomifera	Least Concern	not_threatened	2021	trop
Antidesma membranaceum	Least Concern	not_threatened	2020	trop
Antimima quartzitica	Least Concern	not_threatened	2004	trop
Arctotis frutescens	Least Concern	not_threatened	2004	trop
Asparagus aggregatus	Least Concern	not_threatened	2016	trop
Asparagus chimanimanensis	Least Concern	not_threatened	2017	trop
Aspilia helianthoides	Least Concern	not_threatened	2010	trop
Astridia hallii	Least Concern	not_threatened	2004	trop
Australluma peschii	Least Concern	not_threatened	2004	trop
Barleria angustiloba	Least Concern	not_threatened	2015	trop
Barleria carruthersiana	Least Concern	not_threatened	2020	trop
Barleria nyasensis	Least Concern	not_threatened	2015	trop
Barleria robertsoniae	Least Concern	not_threatened	2015	trop
Bathiorhamnus reticulatus	Least Concern	not_threatened	2018	trop
Bauhinia galpinii	Least Concern	not_threatened	2020	trop
Berchemia zeyheri	Least Concern	not_threatened	2020	trop
Blepharis gazensis	Least Concern	not_threatened	2019	trop
Blepharis inopinata	Least Concern	not_threatened	2015	trop
Blepharis itigiensis	Least Concern	not_threatened	2015	trop
Bolusanthus speciosus	Least Concern	not_threatened	2020	trop
Bombax costatum	Least Concern	not_threatened	2019	trop
Borassus aethiopum	Least Concern	not_threatened	2016	trop
Borassus akeassii	Least Concern	not_threatened	2016	trop
Boscia cauliflora	Least Concern	not_threatened	2019	trop
Boscia praecox	Least Concern	not_threatened	2021	trop
Boswellia rivae	Least Concern	not_threatened	2021	trop
Bothriocline argentea var. argentea	Least Concern	not_threatened	2020	trop
Bothriocline argentea var. ukagurensis	Least Concern	not_threatened	2020	trop
Bothriocline argentea var. ungurensis	Least Concern	not_threatened	2020	trop
Brachystegia michelmorei	Least Concern	not_threatened	2019	trop
Brachystegia puberula	Least Concern	not_threatened	2012	trop
Brachystegia tamarindoides	Least Concern	not_threatened	2021	trop
Brachystelma schultzei	Least Concern	not_threatened	2004	trop
Brownanthus namibensis	Least Concern	not_threatened	2004	trop
Bulbine francescae	Least Concern	not_threatened	2004	trop
Bulbine namaensis	Least Concern	not_threatened	2004	trop
Cadaba natalensis	Least Concern	not_threatened	2020	trop
Canthium glaucum	Least Concern	not_threatened	2022	trop
Carex mildbraediana	Least Concern	not_threatened	2019	trop
Cassipourea celastroides	Least Concern	not_threatened	2020	trop
Catophractes alexandri	Least Concern	not_threatened	2019	trop
Catunaregam taylorii	Least Concern	not_threatened	2020	trop
Ceropegia cyperifolia	Least Concern	not_threatened	2020	trop
Ceropegia nigra	Least Concern	not_threatened	2022	trop
Chamaecrista newtonii	Least Concern	not_threatened	2012	trop
Chamaecrista paralias	Least Concern	not_threatened	2019	trop
Chamaecrista robynsiana	Least Concern	not_threatened	2012	trop
Cissus doeringii	Least Concern	not_threatened	2011	trop
Cleome stricta	Least Concern	not_threatened	2022	trop
Clutia sessilifolia	Least Concern	not_threatened	2017	trop
Cola cordifolia	Least Concern	not_threatened	2019	trop
Combretum apiculatum	Least Concern	not_threatened	2019	trop
Combretum bracteatum	Least Concern	not_threatened	2019	trop
Combretum engleri	Least Concern	not_threatened	2022	trop
Combretum patelliforme	Least Concern	not_threatened	2019	trop
Commicarpus heimerlii	Least Concern	not_threatened	2004	trop
Commiphora angolensis	Least Concern	not_threatened	2020	trop
Commiphora confusa	Least Concern	not_threatened	2022	trop
Commiphora gariepensis	Least Concern	not_threatened	2019	trop
Commiphora gracilifrondosa	Least Concern	not_threatened	2022	trop
Commiphora mildbraedii	Least Concern	not_threatened	2021	trop
Commiphora mombassensis	Least Concern	not_threatened	2022	trop
Commiphora oddurensis	Least Concern	not_threatened	2021	trop
Commiphora otjihipana	Least Concern	not_threatened	2022	trop
Commiphora pyracanthoides	Least Concern	not_threatened	2020	trop
Commiphora tenuipetiolata	Least Concern	not_threatened	2020	trop
Coptosperma neurophyllum	Least Concern	not_threatened	2019	trop
Cordia grandicalyx	Least Concern	not_threatened	2021	trop
Crassothonna clavifolia	Least Concern	not_threatened	2021	trop
Crassula luederitzii	Least Concern	not_threatened	2004	trop
Crassula numaisensis	Least Concern	not_threatened	2004	trop
Crassula zombensis	Least Concern	not_threatened	2018	trop
Craterosiphon quarrei	Least Concern	not_threatened	2019	trop
Craterostigma newtonii	Least Concern	not_threatened	2020	trop
Croton menyharthii	Least Concern	not_threatened	2020	trop
Cussonia natalensis	Least Concern	not_threatened	2019	trop
Cussonia transvaalensis	Least Concern	not_threatened	2022	trop
Cyanotis lanata	Least Concern	not_threatened	2020	trop
Dactyladenia campestris	Least Concern	not_threatened	2019	trop
Dalbergiella nyasae	Least Concern	not_threatened	2021	trop
Delosperma klinghardtianum	Least Concern	not_threatened	2004	trop
Detarium microcarpum	Least Concern	not_threatened	2012	trop
Dichapetalum barbosae	Least Concern	not_threatened	2012	trop
Dicliptera brevispicata	Least Concern	not_threatened	2015	trop
Diclis tenuissima	Least Concern	not_threatened	2004	trop
Diospyros glandulifera	Least Concern	not_threatened	2022	trop
Diospyros loureiroana	Least Concern	not_threatened	2019	trop
Diplacrum africanum	Least Concern	not_threatened	2020	trop
Dissotidendron melleri	Least Concern	not_threatened	2021	trop
Dolichos elatus	Least Concern	not_threatened	2012	trop
Dolichos trinervatus	Least Concern	not_threatened	2012	trop
Dopatrium senegalense	Least Concern	not_threatened	2020	trop
Elephantorrhiza burkei	Least Concern	not_threatened	2020	trop
Elephantorrhiza schinziana	Least Concern	not_threatened	2022	trop
Eleusine africana	Least Concern	not_threatened	2016	trop
Emilia abyssinica var. macroglossa	Least Concern	not_threatened	2017	trop
Encephalartos poggei	Least Concern	not_threatened	2022	trop
Encephalartos turneri	Least Concern	not_threatened	2022	trop
Englerina schlechteri	Least Concern	not_threatened	2019	trop
Enydra fluctuans	Least Concern	not_threatened	2010	trop
Eremothamnus marlothianus	Least Concern	not_threatened	2004	trop
Erianthemum rotundifolium	Least Concern	not_threatened	2013	trop
Eriocaulon angustibracteum	Least Concern	not_threatened	2020	trop
Eriocaulon bongense	Least Concern	not_threatened	2020	trop
Eriocaulon deightonii	Least Concern	not_threatened	2020	trop
Eriocaulon fulvum	Least Concern	not_threatened	2020	trop
Eriocaulon transvaalicum	Least Concern	not_threatened	2020	trop
Eriocephalus klinghardtensis	Least Concern	not_threatened	2004	trop
Eriochloa rovumensis	Least Concern	not_threatened	2020	trop
Eriosema harmsiana	Least Concern	not_threatened	2004	trop
Eriospermum citrinum	Least Concern	not_threatened	2004	trop
Eriospermum flexum	Least Concern	not_threatened	2004	trop
Eriospermum lavranosii	Least Concern	not_threatened	2004	trop
Erucastrum rostratum	Least Concern	not_threatened	2004	trop
Erythrina senegalensis	Least Concern	not_threatened	2012	trop
Erythrococca menyharthii	Least Concern	not_threatened	2021	trop
Erythrophysa alata	Least Concern	not_threatened	2022	trop
Erythroxylum zambesiacum	Least Concern	not_threatened	2020	trop
Euclea divinorum	Least Concern	not_threatened	2020	trop
Euclea natalensis	Least Concern	not_threatened	2020	trop
Euphorbia allocarpa	Least Concern	not_threatened	2020	trop
Euphorbia corniculata	Least Concern	not_threatened	2021	trop
Euphorbia eduardoi	Least Concern	not_threatened	2022	trop
Euphorbia graniticola	Least Concern	not_threatened	2019	trop
Euphorbia heterochroma	Least Concern	not_threatened	2020	trop
Euphorbia kaokoensis	Least Concern	not_threatened	2004	trop
Euphorbia lavrani	Least Concern	not_threatened	2004	trop
Euphorbia parviceps	Least Concern	not_threatened	2022	trop
Euphorbia sudanica	Least Concern	not_threatened	2022	trop
Euphorbia triangularis	Least Concern	not_threatened	2020	trop
Felicia alba	Least Concern	not_threatened	2004	trop
Ficus abutilifolia	Least Concern	not_threatened	2020	trop
Ficus rubra	Least Concern	not_threatened	2020	trop
Ficus stuhlmannii	Least Concern	not_threatened	2020	trop
Ficus tettensis	Least Concern	not_threatened	2020	trop
Gaillonia puberula	Least Concern	not_threatened	2004	trop
Gardenia sokotensis	Least Concern	not_threatened	2022	trop
Grangea maderaspatana	Least Concern	not_threatened	2010	trop
Grewia angolensis	Least Concern	not_threatened	2020	trop
Grewia cyclopetala	Least Concern	not_threatened	2020	trop
Grewia flava	Least Concern	not_threatened	2020	trop
Grewia hexamita	Least Concern	not_threatened	2020	trop
Grewia monticola	Least Concern	not_threatened	2020	trop
Grewia retinervis	Least Concern	not_threatened	2021	trop
Grewia subspathulata	Least Concern	not_threatened	2020	trop
Gymnanthemum coloratum	Least Concern	not_threatened	2019	trop
Gymnosporia pubescens	Least Concern	not_threatened	2022	trop
Haemanthus avasmontanus	Least Concern	not_threatened	2004	trop
Helichrysum aciculare	Least Concern	not_threatened	2004	trop
Helichrysum africanum	Least Concern	not_threatened	2017	trop
Helichrysum rosulatum	Least Concern	not_threatened	2004	trop
Hibiscus diriffan	Least Concern	not_threatened	2004	trop
Hibiscus stenanthus	Least Concern	not_threatened	2004	trop
Hoodia parviflora	Least Concern	not_threatened	2021	trop
Hoodia triebneri	Least Concern	not_threatened	2004	trop
Huernia hallii	Least Concern	not_threatened	2004	trop
Huernia leachii	Least Concern	not_threatened	2019	trop
Huernia plowesii	Least Concern	not_threatened	2004	trop
Hygrophila niokoloensis	Least Concern	not_threatened	2020	trop
Hyphaene compressa	Least Concern	not_threatened	2017	trop
Hyphaene petersiana	Least Concern	not_threatened	2017	trop
Indigofera baumiana	Least Concern	not_threatened	2012	trop
Indigofera dissitiflora	Least Concern	not_threatened	2022	trop
Indigofera hofmanniana	Least Concern	not_threatened	2021	trop
Indigofera procumbens	Least Concern	not_threatened	2010	trop
Indigofera tanganyikensis	Least Concern	not_threatened	2022	trop
Indigofera viscidissima	Least Concern	not_threatened	2020	trop
Isoberlinia doka	Least Concern	not_threatened	2012	trop
Ixora narcissodora	Least Concern	not_threatened	2019	trop
Karomia speciosa	Least Concern	not_threatened	2020	trop
Kirkia tenuifolia	Least Concern	not_threatened	2022	trop
Kirkia wilmsii	Least Concern	not_threatened	2020	trop
Lachenalia nordenstamii	Least Concern	not_threatened	2004	trop
Lannea alata	Least Concern	not_threatened	2022	trop
Lannea humilis	Least Concern	not_threatened	2022	trop
Lannea rivae	Least Concern	not_threatened	2022	trop
Lavrania haagnerae	Least Concern	not_threatened	2004	trop
Lecaniodiscus cupanioides	Least Concern	not_threatened	2020	trop
Leobordea mirabilis	Least Concern	not_threatened	2004	trop
Leucas spiculifera	Least Concern	not_threatened	2004	trop
Leucas usagarensis	Least Concern	not_threatened	2013	trop
Lobelia cobaltica	Least Concern	not_threatened	2017	trop
Lophira lanceolata	Least Concern	not_threatened	2020	trop
Maerua kaokoensis	Least Concern	not_threatened	2021	trop
Maerua parvifolia	Least Concern	not_threatened	2021	trop
Maerua prittwitzii	Least Concern	not_threatened	2021	trop
Marsilea gibba	Least Concern	not_threatened	2020	trop
Meineckia fruticans	Least Concern	not_threatened	2020	trop
Meineckia fruticans var. fruticans	Least Concern	not_threatened	2020	trop
Melasma scabrum var. ovatum	Least Concern	not_threatened	2010	trop
Mesanthemum prescottianum	Least Concern	not_threatened	2019	trop
Monechma serotinum	Least Concern	not_threatened	2004	trop
Monotes africanus	Least Concern	not_threatened	2021	trop
Monotes autennei	Least Concern	not_threatened	2021	trop
Monotes glaber	Least Concern	not_threatened	2021	trop
Monotes katangensis	Least Concern	not_threatened	2021	trop
Monotes rubriglans var. upembensis	Least Concern	not_threatened	2021	trop
Moringa borziana	Least Concern	not_threatened	2018	trop
Namacodon schinzianum	Least Concern	not_threatened	2004	trop
Nemesia karasbergensis	Least Concern	not_threatened	2004	trop
Nemesia violiflora	Least Concern	not_threatened	2004	trop
Ochna cyanophylla	Least Concern	not_threatened	2021	trop
Ochna gambleoides	Least Concern	not_threatened	2021	trop
Ochradenus socotranus	Least Concern	not_threatened	2004	trop
Oldenlandia bicornuta	Least Concern	not_threatened	2004	trop
Oldenlandia cana	Least Concern	not_threatened	2017	trop
Oldenlandia lancifolia var. seseensis	Least Concern	not_threatened	2019	trop
Oldenlandia pulvinata	Least Concern	not_threatened	2004	trop
Oldenlandia wiedemannii var. laxiflora	Least Concern	not_threatened	2022	trop
Oligophyton drummondii	Least Concern	not_threatened	2018	trop
Oncoba tettensis var. kirkii	Least Concern	not_threatened	2020	trop
Ormocarpum kirkii	Least Concern	not_threatened	2019	trop
Osbeckia decandra	Least Concern	not_threatened	2022	trop
Oxyanthus lepidus	Least Concern	not_threatened	2022	trop
Ozoroa longipes	Least Concern	not_threatened	2022	trop
Ozoroa schinzii	Least Concern	not_threatened	2022	trop
Ozoroa sphaerocarpa	Least Concern	not_threatened	2019	trop
Panicum fluviicola	Least Concern	not_threatened	2020	trop
Panicum gilvum	Least Concern	not_threatened	2010	trop
Panicum hymeniochilum	Least Concern	not_threatened	2020	trop
Pavetta gardeniifolia	Least Concern	not_threatened	2020	trop
Pentatrichia avasmontana	Least Concern	not_threatened	2004	trop
Pentzia tomentosa	Least Concern	not_threatened	2004	trop
Phaulopsis imbricata	Least Concern	not_threatened	2010	trop
Philenoptera laxiflora	Least Concern	not_threatened	2012	trop
Philenoptera nelsii	Least Concern	not_threatened	2020	trop
Plumbago wissii	Least Concern	not_threatened	2004	trop
Polystachya valentina	Least Concern	not_threatened	2018	trop
Premna mooiensis	Least Concern	not_threatened	2020	trop
Psilotrichum cyathuloides	Least Concern	not_threatened	2020	trop
Pteronia spinulosa	Least Concern	not_threatened	2004	trop
Pulicaria diversifolia	Least Concern	not_threatened	2004	trop
Pupalia lappacea var. glabrescens	Least Concern	not_threatened	2020	trop
Pycnocoma dentata	Least Concern	not_threatened	2019	trop
Reseda viridis	Least Concern	not_threatened	2004	trop
Rhigozum zambesiacum	Least Concern	not_threatened	2020	trop
Rhynchosia stipata	Least Concern	not_threatened	2017	trop
Rhynchotropis marginata	Least Concern	not_threatened	2012	trop
Rottboellia afraurita	Least Concern	not_threatened	2020	trop
Rytigynia senegalensis	Least Concern	not_threatened	2020	trop
Sacciolepis chevalieri	Least Concern	not_threatened	2020	trop
Sacciolepis ciliocincta	Least Concern	not_threatened	2020	trop
Salvadora australis	Least Concern	not_threatened	2020	trop
Schizachyrium gresicola	Least Concern	not_threatened	2013	trop
Scleria woodii	Least Concern	not_threatened	2020	trop
Searsia engleri	Least Concern	not_threatened	2022	trop
Searsia leptodictya	Least Concern	not_threatened	2019	trop
Searsia longipes	Least Concern	not_threatened	2020	trop
Searsia lucens	Least Concern	not_threatened	2021	trop
Selago anatrichota	Least Concern	not_threatened	2017	trop
Senecio aetfatensis	Least Concern	not_threatened	2017	trop
Senecio keniophytum	Least Concern	not_threatened	2016	trop
Senegalia welwitschii	Least Concern	not_threatened	2020	trop
Sesamothamnus busseanus	Least Concern	not_threatened	2022	trop
Sesamothamnus lugardii	Least Concern	not_threatened	2020	trop
Sesbania brevipedunculata	Least Concern	not_threatened	2010	trop
Sesbania rostrata	Least Concern	not_threatened	2020	trop
Solanum schimperianum	Least Concern	not_threatened	2021	trop
Solanum tettense	Least Concern	not_threatened	2020	trop
Sterculia mhosya	Least Concern	not_threatened	2021	trop
Sterculia murex	Least Concern	not_threatened	2022	trop
Sterculia rogersii	Least Concern	not_threatened	2020	trop
Strophanthus welwitschii	Least Concern	not_threatened	2020	trop
Strumaria barbarae	Least Concern	not_threatened	2004	trop
Suessenguthiella caespitosa	Least Concern	not_threatened	2004	trop
Tamridaea capsulifera	Least Concern	not_threatened	2004	trop
Tarchonanthus obovatus	Least Concern	not_threatened	2019	trop
Tarchonanthus parvicapitulatus	Least Concern	not_threatened	2019	trop
Terminalia kaiseriana	Least Concern	not_threatened	2021	trop
Terminalia parvula	Least Concern	not_threatened	2018	trop
Terminalia phanerophlebia	Least Concern	not_threatened	2020	trop
Terminalia pteleopsoides	Least Concern	not_threatened	2019	trop
Terminalia randii	Least Concern	not_threatened	2022	trop
Terminalia stuhlmannii	Least Concern	not_threatened	2021	trop
Tetracera bussei	Least Concern	not_threatened	2021	trop
Tetradenia brevispicata	Least Concern	not_threatened	2019	trop
Tetradenia goudotii	Least Concern	not_threatened	2015	trop
Tetradenia nervosa	Least Concern	not_threatened	2015	trop
Teucrium balfourii	Least Concern	not_threatened	2004	trop
Teucrium socotranum	Least Concern	not_threatened	2004	trop
Tragus pedunculatus	Least Concern	not_threatened	2013	trop
Triainolepis sancta	Least Concern	not_threatened	2019	trop
Trichanthecium brazzavillense	Least Concern	not_threatened	2020	trop
Uapaca nitida	Least Concern	not_threatened	2020	trop
Utricularia sandersonii	Least Concern	not_threatened	2010	trop
Utricularia tortilis	Least Concern	not_threatened	2018	trop
Vachellia amythethophylla	Least Concern	not_threatened	2020	trop
Vachellia borleae	Least Concern	not_threatened	2020	trop
Vachellia haematoxylon	Least Concern	not_threatened	2020	trop
Vachellia hebeclada	Least Concern	not_threatened	2020	trop
Vachellia luederitzii	Least Concern	not_threatened	2020	trop
Vachellia nebrownii	Least Concern	not_threatened	2019	trop
Vachellia rehmanniana	Least Concern	not_threatened	2020	trop
Vachellia stuhlmannii	Least Concern	not_threatened	2020	trop
Vachellia swazica	Least Concern	not_threatened	2020	trop
Vallisneria spiralis	Least Concern	not_threatened	2010	trop
Vandellia senegalensis	Least Concern	not_threatened	2020	trop
Vigna subterranea	Least Concern	not_threatened	2019	trop
Viridivia suberosa	Least Concern	not_threatened	2021	trop
Vismia orientalis	Least Concern	not_threatened	2021	trop
Vitellariopsis dispar	Least Concern	not_threatened	2022	trop
Vitex ferruginea	Least Concern	not_threatened	2020	trop
Vitex harveyana	Least Concern	not_threatened	2020	trop
Vitex pooara	Least Concern	not_threatened	2021	trop
Vitex rehmannii	Least Concern	not_threatened	2020	trop
Vitex zeyheri	Least Concern	not_threatened	2021	trop
Wahlenbergia polycephala	Least Concern	not_threatened	2013	trop
Whiteheadia etesionamibensis	Least Concern	not_threatened	2004	trop
Xerophyta argentea	Least Concern	not_threatened	2018	trop
Xerophyta kirkii	Least Concern	not_threatened	2019	trop
Xerophyta pseudopinifolia	Least Concern	not_threatened	2019	trop
Xerophyta splendens	Least Concern	not_threatened	2018	trop
Xylopia shirensis	Least Concern	not_threatened	2019	trop
Xyris straminea	Least Concern	not_threatened	2020	trop
Acokanthera rotundata	Least Concern	not_threatened	2022	trop
Acridocarpus spectabilis	Least Concern	not_threatened	2020	trop
Adenia karibaensis	Least Concern	not_threatened	2022	trop
Adenia spinosa	Least Concern	not_threatened	2020	trop
Aloe cameronii	Least Concern	not_threatened	2019	trop
Aloe cameronii var. bondana	Least Concern	not_threatened	2020	trop
Aloe carnea	Least Concern	not_threatened	2020	trop
Aloe marlothii	Least Concern	not_threatened	2019	trop
Aloe mkushiana	Least Concern	not_threatened	2019	trop
Aloe mubendiensis	Least Concern	not_threatened	2013	trop
Aloe scorpioides	Least Concern	not_threatened	2019	trop
Blumea adamsii	Least Concern	not_threatened	2022	trop
Brownanthus pubescens	Least Concern	not_threatened	2004	trop
Cassipourea swaziensis	Least Concern	not_threatened	2022	trop
Chlorophytum ruahense	Least Concern	not_threatened	2012	trop
Cleome briquetii	Least Concern	not_threatened	2022	trop
Commiphora multijuga	Least Concern	not_threatened	2022	trop
Crassula campestris	Least Concern	not_threatened	2004	trop
Crotalaria cobalticola	Least Concern	not_threatened	2014	trop
Cyphostemma bainesii	Least Concern	not_threatened	2022	trop
Cyphostemma juttae	Least Concern	not_threatened	2022	trop
Dombeya autumnalis	Least Concern	not_threatened	2022	trop
Echinochloa obtusiflora	Least Concern	not_threatened	2020	trop
Eriosema spicatum subsp. spicatum	Least Concern	not_threatened	2019	trop
Erythrina latissima	Least Concern	not_threatened	2021	trop
Erythrophysa transvaalensis	Least Concern	not_threatened	2022	trop
Euphorbia fortissima	Least Concern	not_threatened	2022	trop
Euphorbia grandicornis	Least Concern	not_threatened	2019	trop
Euphorbia griseola	Least Concern	not_threatened	2021	trop
Exochaenium gracile	Least Concern	not_threatened	2022	trop
Fadogia erythrophloea	Least Concern	not_threatened	2022	trop
Ficus nigropunctata	Least Concern	not_threatened	2021	trop
Fimbristylis variegata	Least Concern	not_threatened	2010	trop
Fuirena obcordata	Least Concern	not_threatened	2010	trop
Fuirena pubescens ssp. major	Least Concern	not_threatened	2010	trop
Gardenia erubescens	Least Concern	not_threatened	2020	trop
Grewia lasiodiscus	Least Concern	not_threatened	2019	trop
Hordeum capense	Least Concern	not_threatened	2016	trop
Hygrophila senegalensis	Least Concern	not_threatened	2010	trop
Indigofera bangweolensis	Least Concern	not_threatened	2019	trop
Indigofera breviviscosa	Least Concern	not_threatened	2012	trop
Ipomoea prismatosyphon	Least Concern	not_threatened	2013	trop
Justicia tricostata	Least Concern	not_threatened	2015	trop
Kalanchoe elizae	Least Concern	not_threatened	2019	trop
Kalanchoe hametiorum	Least Concern	not_threatened	2019	trop
Macrotyloma geocarpum	Least Concern	not_threatened	2012	trop
Micrargeria filiformis	Least Concern	not_threatened	2020	trop
Microcharis phyllogramme	Least Concern	not_threatened	2017	trop
Monochoria brevipetiolata	Least Concern	not_threatened	2020	trop
Ochna glauca	Least Concern	not_threatened	2022	trop
Oryza longistaminata	Least Concern	not_threatened	2017	trop
Oryza punctata	Least Concern	not_threatened	2017	trop
Ozoroa namaensis	Least Concern	not_threatened	2022	trop
Psychotria psychotrioides	Least Concern	not_threatened	2020	trop
Psychotria vogeliana	Least Concern	not_threatened	2020	trop
Sacciolepis micrococca	Least Concern	not_threatened	2020	trop
Schoenoplectiella erecta	Least Concern	not_threatened	2020	trop
Searsia marlothii	Least Concern	not_threatened	2022	trop
Solanum burchellii	Least Concern	not_threatened	2021	trop
Solanum pauperum	Least Concern	not_threatened	2021	trop
Thespesia mossambicensis	Least Concern	not_threatened	2019	trop
Tritonia moggii	Least Concern	not_threatened	2019	trop
Vigna adenantha	Least Concern	not_threatened	2019	trop
Aloe hereroensis	Least Concern	not_threatened	2019	trop
Danthoniopsis chevalieri	Least Concern	not_threatened	2019	trop
Eriocaulon elegantulum	Least Concern	not_threatened	2020	trop
Flaveria bidentis	Least Concern	not_threatened	2010	trop
Floscopa flavida	Least Concern	not_threatened	2020	trop
Solanum humile	Least Concern	not_threatened	2021	trop
Gnaphalium polycaulon	Least Concern	not_threatened	2010	trop
Nelsonia canescens	Least Concern	not_threatened	2020	trop
Nelsonia canescens	Least Concern	not_threatened	2010	trop
Vigna ambacensis	Least Concern	not_threatened	2019	trop
Kirkia burgeri	Lower Risk/least concern	not_threatened	1998	trop
Kirkia burgeri subsp. burgeri	Lower Risk/least concern	not_threatened	1998	trop
Bafutia tenuicaulis	Lower Risk/near threatened	not_threatened	2000	trop
Kirkia burgeri subsp. somalensis	Lower Risk/near threatened	not_threatened	1998	trop
Aeschynomene venulosa	Near Threatened	not_threatened	2012	trop
Aloe deserti	Near Threatened	not_threatened	2009	trop
Aloe imalotensis	Near Threatened	not_threatened	2020	trop
Aloe jawiyon	Near Threatened	not_threatened	2004	trop
Aloe perryi	Near Threatened	not_threatened	2004	trop
Aloe tewoldei	Near Threatened	not_threatened	2013	trop
Aloe volkensii subsp. volkensii	Near Threatened	not_threatened	2009	trop
Begonia annobonensis	Near Threatened	not_threatened	2021	trop
Chapmannia sericea	Near Threatened	not_threatened	2004	trop
Cyperus longiinvolucratus	Near Threatened	not_threatened	2019	trop
Dalbergia teixeirae	Near Threatened	not_threatened	2021	trop
Dorstenia gigas	Near Threatened	not_threatened	2020	trop
Emilia capillaris	Near Threatened	not_threatened	2020	trop
Eugenia coronata	Near Threatened	not_threatened	2021	trop
Huernia hislopii subsp. cashelensis	Near Threatened	not_threatened	2020	trop
Impatiens salpinx	Near Threatened	not_threatened	2018	trop
Lithops optica	Near Threatened	not_threatened	2004	trop
Lysimachia rubricaulis	Near Threatened	not_threatened	2017	trop
Maerua kaessneri	Near Threatened	not_threatened	2022	trop
Mesanthemum auratum	Near Threatened	not_threatened	2019	trop
Mesanthemum pubescens	Near Threatened	not_threatened	2017	trop
Monotes redheadii	Near Threatened	not_threatened	2019	trop
Moringa rivae	Near Threatened	not_threatened	2021	trop
Namibia cinerea	Near Threatened	not_threatened	2004	trop
Pandanus multispicatus	Near Threatened	not_threatened	2011	trop
Premna velutina	Near Threatened	not_threatened	2021	trop
Pycnostachys erici-rosenii	Near Threatened	not_threatened	2022	trop
Scleria transvaalensis	Near Threatened	not_threatened	2020	trop
Triumfetta grandistipulata	Near Threatened	not_threatened	2019	trop
Tylecodon aridimontanus	Near Threatened	not_threatened	2004	trop
Tylecodon aurusbergensis	Near Threatened	not_threatened	2004	trop
Uvaria denhardtiana	Near Threatened	not_threatened	2009	trop
Wrightia demartiniana	Near Threatened	not_threatened	2022	trop
Acalypha cupricola	Near Threatened	not_threatened	2014	trop
Aeollanthus saxatilis	Near Threatened	not_threatened	2014	trop
Aloe congdonii	Near Threatened	not_threatened	2009	trop
Barleria cyanea	Near Threatened	not_threatened	2020	trop
Encephalartos mackenziei	Near Threatened	not_threatened	2010	trop
Uvaria leptocladon subsp. leptocladon	Near Threatened	not_threatened	2009	trop
Alloeochaete ulugurensis	Vulnerable	threatened	2013	trop
Aloe ballii var. ballii	Vulnerable	threatened	2017	trop
Aloe bukobana	Vulnerable	threatened	2022	trop
Aloe gilbertii subsp. megalacanthoides	Vulnerable	threatened	2013	trop
Aloe leachii	Vulnerable	threatened	2009	trop
Aloe lindenii	Vulnerable	threatened	2013	trop
Aloe musapana	Vulnerable	threatened	2017	trop
Aloe rugosifolia	Vulnerable	threatened	2013	trop
Aloe squarrosa	Vulnerable	threatened	2004	trop
Ammannia cryptantha	Vulnerable	threatened	2017	trop
Ammannia parvula	Vulnerable	threatened	2020	trop
Anacampseros decapitata	Vulnerable	threatened	2016	trop
Anadelphia lomaense	Vulnerable	threatened	2022	trop
Aristea angustifolia	Vulnerable	threatened	2017	trop
Baphia cordifolia	Vulnerable	threatened	2019	trop
Barleria aenea	Vulnerable	threatened	2015	trop
Barleria bornuensis	Vulnerable	threatened	2014	trop
Barleria griseoviridis	Vulnerable	threatened	2015	trop
Barleria mirabilis	Vulnerable	threatened	2022	trop
Barleria mpandensis subsp. tomentella	Vulnerable	threatened	2015	trop
Barleria richardsiae	Vulnerable	threatened	2015	trop
Barleria tetracantha	Vulnerable	threatened	2004	trop
Begonia baronii	Vulnerable	threatened	2018	trop
Begonia isalensis	Vulnerable	threatened	2018	trop
Blotiella reducta	Vulnerable	threatened	2022	trop
Boswellia pirottae	Vulnerable	threatened	2021	trop
Bussea xylocarpa	Vulnerable	threatened	2014	trop
Ceropegia porphyrotricha	Vulnerable	threatened	2019	trop
Clutia stuhlmannii	Vulnerable	threatened	2022	trop
Commiphora ovalifolia	Vulnerable	threatened	2020	trop
Cordia somaliensis	Vulnerable	threatened	2020	trop
Cordyla densiflora	Vulnerable	threatened	2013	trop
Costularia pantopoda	Vulnerable	threatened	2019	trop
Crassocephalum bauchiense	Vulnerable	threatened	2004	trop
Crossandra infundibuliformis subsp. eglandulosa	Vulnerable	threatened	2017	trop
Croton megalocarpoides	Vulnerable	threatened	2020	trop
Cussonia jatrophoides	Vulnerable	threatened	2022	trop
Cussonia ostinii	Vulnerable	threatened	2021	trop
Dipcadi kuriensis	Vulnerable	threatened	2004	trop
Dissotis swynnertonii	Vulnerable	threatened	2017	trop
Duosperma livingstoniense	Vulnerable	threatened	2015	trop
Dyerophytum socotranum	Vulnerable	threatened	2004	trop
Dyschoriste sallyae	Vulnerable	threatened	2015	trop
Encephalartos schaijesii	Vulnerable	threatened	2022	trop
Encephalartos schmitzii	Vulnerable	threatened	2022	trop
Entada mossambicensis	Vulnerable	threatened	2022	trop
Erianthemum occultum	Vulnerable	threatened	2013	trop
Euphorbia ambarivatoensis	Vulnerable	threatened	2004	trop
Euphorbia aureoviridiflora	Vulnerable	threatened	2004	trop
Euphorbia bemarahaensis	Vulnerable	threatened	2004	trop
Euphorbia bulbispina	Vulnerable	threatened	2004	trop
Euphorbia cremersii var. rakotozafyi	Vulnerable	threatened	2004	trop
Euphorbia delphinensis	Vulnerable	threatened	2004	trop
Euphorbia denisiana	Vulnerable	threatened	2004	trop
Euphorbia duranii var. ankaratrae	Vulnerable	threatened	2004	trop
Euphorbia enterophora subsp. crassa	Vulnerable	threatened	2004	trop
Euphorbia fianarantsoae	Vulnerable	threatened	2004	trop
Euphorbia gottlebei	Vulnerable	threatened	2004	trop
Euphorbia hildebrandtii	Vulnerable	threatened	2004	trop
Euphorbia leuconeura	Vulnerable	threatened	2004	trop
Euphorbia mahafalensis	Vulnerable	threatened	2004	trop
Euphorbia mahafalensis var. xanthadenia	Vulnerable	threatened	2004	trop
Euphorbia moratii var. antsingiensis	Vulnerable	threatened	2004	trop
Euphorbia moratii var. bemarahaensis	Vulnerable	threatened	2004	trop
Euphorbia moratii var. moratii	Vulnerable	threatened	2004	trop
Euphorbia namuskluftensis	Vulnerable	threatened	2004	trop
Euphorbia paulianii	Vulnerable	threatened	2004	trop
Euphorbia rossii	Vulnerable	threatened	2004	trop
Euphorbia salota	Vulnerable	threatened	2004	trop
Faroa graveolens	Vulnerable	threatened	2022	trop
Genlisea barthlottii	Vulnerable	threatened	2016	trop
Gnidia decaryana	Vulnerable	threatened	2016	trop
Grewia milleri	Vulnerable	threatened	2004	trop
Grewia thikaensis	Vulnerable	threatened	2022	trop
Habenaria kornasiana	Vulnerable	threatened	2013	trop
Helichrysum sp. nov. A	Vulnerable	threatened	2004	trop
Hemicrambe townsendii	Vulnerable	threatened	2004	trop
Hibiscus masasianus	Vulnerable	threatened	2013	trop
Hubertia myrtifolia	Vulnerable	threatened	2017	trop
Indigofera imerinensis	Vulnerable	threatened	2016	trop
Jensenobotrya lossowiana	Vulnerable	threatened	2004	trop
Justicia alexandri	Vulnerable	threatened	2004	trop
Justicia migeodii	Vulnerable	threatened	2015	trop
Kotschya lutea	Vulnerable	threatened	2019	trop
Kotschya micrantha	Vulnerable	threatened	2016	trop
Kotschya suberifera	Vulnerable	threatened	2019	trop
Lannea malifolia	Vulnerable	threatened	2022	trop
Lithops hermetica	Vulnerable	threatened	2004	trop
Lithops werneri	Vulnerable	threatened	2004	trop
Lotus mollis	Vulnerable	threatened	2004	trop
Mesanthemum albidum	Vulnerable	threatened	2019	trop
Mesanthemum jaegeri	Vulnerable	threatened	2019	trop
Millettia makondensis	Vulnerable	threatened	2019	trop
Monotes doryphorus	Vulnerable	threatened	2021	trop
Monotes pearsonii	Vulnerable	threatened	2021	trop
Nanorrhinum kuriense	Vulnerable	threatened	2004	trop
Nirarathamnos asarifolius	Vulnerable	threatened	2004	trop
Oldenlandia ocellata	Vulnerable	threatened	2004	trop
Oreofraga morrisiana	Vulnerable	threatened	2004	trop
Ormocarpum flavum	Vulnerable	threatened	2019	trop
Paepalanthus itremensis	Vulnerable	threatened	2017	trop
Panicum vollesenii	Vulnerable	threatened	2013	trop
Pavetta bruceana	Vulnerable	threatened	2022	trop
Pavetta decumbens	Vulnerable	threatened	2022	trop
Phyllanthus bernieranus	Vulnerable	threatened	2015	trop
Phyllanthus ukagurensis	Vulnerable	threatened	2020	trop
Phyllanthus volkensii	Vulnerable	threatened	2020	trop
Plantago tanalensis	Vulnerable	threatened	2017	trop
Plectranthus bipinnatus	Vulnerable	threatened	2015	trop
Plectranthus unguentarius	Vulnerable	threatened	2004	trop
Pluchea obovata	Vulnerable	threatened	2004	trop
Polyscias richardsiae	Vulnerable	threatened	2022	trop
Premna richardsiae	Vulnerable	threatened	2022	trop
Protea curvata	Vulnerable	threatened	2020	trop
Rhynchosia velutina var. discolor	Vulnerable	threatened	2020	trop
Rotheca kissakensis	Vulnerable	threatened	2021	trop
Rughidia milleri	Vulnerable	threatened	2004	trop
Ruschianthus falcatus	Vulnerable	threatened	2004	trop
Schwantesia constanceae	Vulnerable	threatened	2004	trop
Scleria cheekii	Vulnerable	threatened	2019	trop
Scleria liberica	Vulnerable	threatened	2020	trop
Scleria pantadenia	Vulnerable	threatened	2020	trop
Scleria tricholepis	Vulnerable	threatened	2020	trop
Sericanthe chimanimaniensis	Vulnerable	threatened	2018	trop
Strophanthus hypoleucos	Vulnerable	threatened	2020	trop
Stylochaeton milneanus	Vulnerable	threatened	2009	trop
Stylochaeton tortispathus	Vulnerable	threatened	2014	trop
Tephrosia socotrana	Vulnerable	threatened	2004	trop
Terminalia barbosae	Vulnerable	threatened	2020	trop
Turraea socotrana	Vulnerable	threatened	2004	trop
Utricularia tetraloba	Vulnerable	threatened	2017	trop
Vachellia antunesii	Vulnerable	threatened	2021	trop
Vangueria gillettii	Vulnerable	threatened	2018	trop
Vernonia didessana	Vulnerable	threatened	2021	trop
Wahlenbergia angustifolia	Vulnerable	threatened	2016	trop
Aeschynomene mossoensis	Vulnerable	threatened	2019	trop
Aloe bussei	Vulnerable	threatened	2009	trop
Aloe tororoana	Vulnerable	threatened	2013	trop
Aloe ukambensis	Vulnerable	threatened	2009	trop
Asplenium ascensionis	Vulnerable	threatened	2012	trop
Commiphora acuminata	Vulnerable	threatened	2022	trop
Cyrtanthus sanguineus subsp. wakefieldii	Vulnerable	threatened	2022	trop
Encephalartos barteri	Vulnerable	threatened	2022	trop
Encephalartos barteri subsp. barteri	Vulnerable	threatened	2022	trop
Encephalartos senticosus	Vulnerable	threatened	2022	trop
Erlangea remifolia	Vulnerable	threatened	2018	trop
Euphorbia biharamulensis	Vulnerable	threatened	2017	trop
Euphorbia itremensis	Vulnerable	threatened	2004	trop
Gutenbergia westii	Vulnerable	threatened	2017	trop
Gymnosporia livingstonei	Vulnerable	threatened	2021	trop
Indigofera dasycephala	Vulnerable	threatened	2015	trop
Kalanchoe integrifolia	Vulnerable	threatened	2019	trop
Lopholaena deltombei	Vulnerable	threatened	2014	trop
Loudetia furtiva	Vulnerable	threatened	2021	trop
Streptocarpus hirticapsa	Vulnerable	threatened	2017	trop
Wahlenbergia ramosissima subsp. oldenlandioides	Vulnerable	threatened	2022	trop
Cyperus castaneus	Least Concern	not_threatened	2011	trop
Cyperus mitis	Least Concern	not_threatened	2011	trop
Cyperus rubicundus	Least Concern	not_threatened	2011	trop
Cyperus zollingeri	Least Concern	not_threatened	2011	trop
Enydra fluctuans	Least Concern	not_threatened	2017	trop
Fimbristylis polytrichoides	Least Concern	not_threatened	2011	trop
Kyllinga melanosperma	Least Concern	not_threatened	2019	trop
Leersia oryzoides	Least Concern	not_threatened	2016	trop
Leptochloa neesii	Least Concern	not_threatened	2011	trop
Ludwigia perennis	Least Concern	not_threatened	2020	trop
Cyperus procerus	Least Concern	not_threatened	2020	trop
Ipomoea coptica	Least Concern	not_threatened	2011	trop
Ischaemum rugosum	Least Concern	not_threatened	2020	trop
Merremia gangetica	Least Concern	not_threatened	2011	trop
Sphaeranthus indicus	Least Concern	not_threatened	2020	trop
Utricularia foveolata	Least Concern	not_threatened	2011	trop
Elytrophorus spicatus	Least Concern	not_threatened	2020	trop
Hemarthria compressa	Least Concern	not_threatened	2011	trop
Lipocarpha chinensis	Least Concern	not_threatened	2011	trop
Commelina erecta	Least Concern	not_threatened	2020	both
Paspalum vaginatum	Least Concern	not_threatened	2013	both
Cyclosorus interruptus	Least Concern	not_threatened	2018	both
Paspalum conjugatum	Least Concern	not_threatened	2011	both
Paspalum distichum	Least Concern	not_threatened	2016	both
Polypogon viridis	Least Concern	not_threatened	2013	both
Pteris vittata	Least Concern	not_threatened	2017	both
Pteris vittata	Least Concern	not_threatened	2013	both
Samolus valerandi	Least Concern	not_threatened	2013	both
Juncus bufonius	Least Concern	not_threatened	2017	both
Persicaria lapathifolia	Least Concern	not_threatened	2013	both
Eleocharis atropurpurea	Least Concern	not_threatened	2020	both
Cyperus odoratus	Least Concern	not_threatened	2021	both
Eleocharis geniculata	Least Concern	not_threatened	2020	both
Sesbania sericea	Least Concern	not_threatened	2020	both
Eleocharis acutangula	Least Concern	not_threatened	2020	both
Phyla nodiflora	Least Concern	not_threatened	2019	both
Polycarpon prostratum	Least Concern	not_threatened	2020	both
Torenia crustacea	Least Concern	not_threatened	2020	both
Sesbania pachycarpa	Least Concern	not_threatened	2020	both
Ammannia baccifera	Least Concern	not_threatened	2018	both
Leptochloa panicea	Least Concern	not_threatened	2011	both
Eleocharis setifolia	Least Concern	not_threatened	2020	trop
Rhynchospora triflora	Least Concern	not_threatened	2020	trop
Sphenoclea zeylanica	Least Concern	not_threatened	2020	trop
Xyris capensis	Least Concern	not_threatened	2020	trop
Polygonum plebeium	Least Concern	not_threatened	2011	trop
Fimbristylis dipsacea	Least Concern	not_threatened	2020	both
Fimbristylis littoralis	Least Concern	not_threatened	2014	both
Fimbristylis ovata	Least Concern	not_threatened	2011	both
Fimbristylis ferruginea	Least Concern	not_threatened	2020	both
Ammannia multiflora	Least Concern	not_threatened	2014	trop
Centipeda minima	Least Concern	not_threatened	2011	trop
Urochloa panicoides	Least Concern	not_threatened	2013	trop
Limnophila indica	Least Concern	not_threatened	2020	trop
Commelina diffusa	Least Concern	not_threatened	2018	both
Cyperus nutans	Least Concern	not_threatened	2013	both
Fimbristylis squarrosa	Least Concern	not_threatened	2020	both
Eriochloa procera	Least Concern	not_threatened	2011	both
Schoenoplectiella mucronata	Least Concern	not_threatened	2020	both
Echinochloa frumentacea	Least Concern	not_threatened	2018	both
Fimbristylis quinquangularis	Least Concern	not_threatened	2020	both
Heliotropium ovalifolium	Least Concern	not_threatened	2013	both
Cyperus michelianus	Least Concern	not_threatened	2020	both
Paspalidium flavidum	Least Concern	not_threatened	2013	both
Pycreus flavidus	Least Concern	not_threatened	2014	both
Elatine ambigua	Least Concern	not_threatened	2020	both
Paspalum scrobiculatum	Least Concern	not_threatened	2020	both
Panicum repens	Least Concern	not_threatened	2020	both
Epilobium hirsutum	Least Concern	not_threatened	2013	both
Brasenia schreberi	Least Concern	not_threatened	2016	both
Hydrocotyle bonariensis	Least Concern	not_threatened	2020	both
Hydrocotyle ranunculoides	Least Concern	not_threatened	2016	both
Veronica serpyllifolia	Least Concern	not_threatened	2016	both
Elodea canadensis	Least Concern	not_threatened	2016	both
Utricularia subulata	Least Concern	not_threatened	2016	both
Ranunculus sceleratus	Least Concern	not_threatened	2016	both
Persicaria maculosa	Least Concern	not_threatened	2013	both
Lophocolea semiteres	Not Applicable	unknown	2019	both
Lythrum hyssopifolia	Least Concern	not_threatened	2013	both
Epilobium parviflorum	Least Concern	not_threatened	2014	both
Bacopa hamiltoniana	Least Concern	not_threatened	2011	trop
Brachiaria ramosa	Least Concern	not_threatened	2011	trop
Commelina imberbis	Least Concern	not_threatened	2011	trop
Crinum lorifolium	Least Concern	not_threatened	2011	trop
Cyperus meeboldii	Least Concern	not_threatened	2020	trop
Fimbristylis aphylla	Least Concern	not_threatened	2020	trop
Rorippa madagascariensis	Least Concern	not_threatened	2020	trop
Sesbania bispinosa	Least Concern	not_threatened	2017	trop
Cenchrus hordeoides	Least Concern	not_threatened	2018	trop
Commelina subulata	Least Concern	not_threatened	2020	trop
Cenchrus pedicellatus	Least Concern	not_threatened	2018	trop
Cyperus tuberosus	Least Concern	not_threatened	2011	trop
Eriocaulon xeranthemum	Least Concern	not_threatened	2011	trop
Brachiaria eruciformis	Least Concern	not_threatened	2011	trop
Cyperus imbricatus	Least Concern	not_threatened	2020	both
Heliotropium curassavicum	Least Concern	not_threatened	2016	both
Bacopa monnieri	Least Concern	not_threatened	2013	both
Berula erecta	Least Concern	not_threatened	2013	both
Rhynchospora corymbosa	Least Concern	not_threatened	2020	trop
Torenia thouarsii	Least Concern	not_threatened	2020	trop
Eleocharis retroflexa	Least Concern	not_threatened	2020	trop
Eleocharis palustris	Least Concern	not_threatened	2013	both
Bergia capensis	Least Concern	not_threatened	2020	both
Ethulia conyzoides	Least Concern	not_threatened	2019	both
Gnaphalium polycaulon	Least Concern	not_threatened	2020	both
Bolboschoenus maritimus	Least Concern	not_threatened	2010	both
Schoenoplectiella supina	Least Concern	not_threatened	2014	both
Cordia monoica	Least Concern	not_threatened	2019	both
Eriocaulon cinereum	Least Concern	not_threatened	2020	both
Grangea maderaspatana	Least Concern	not_threatened	2017	both
Grewia flavescens	Least Concern	not_threatened	2020	both
Isolepis setacea	Least Concern	not_threatened	2013	both
Juncus inflexus	Least Concern	not_threatened	2014	both
Juncus wallichianus	Least Concern	not_threatened	2011	both
Polygonum argyrocoleon	Least Concern	not_threatened	2013	both
Chrozophora tinctoria	Least Concern	not_threatened	2013	both
Ammannia verticillata	Least Concern	not_threatened	2014	both
Cyperus esculentus	Least Concern	not_threatened	2013	both
Cyperus dubius	Least Concern	not_threatened	2013	both
Echinochloa colona	Least Concern	not_threatened	2020	both
Cyperus longus	Least Concern	not_threatened	2020	both
Cyperus fuscus	Least Concern	not_threatened	2013	both
Apium nodiflorum	Least Concern	not_threatened	2013	both
Rhynchospora eximia	Least Concern	not_threatened	2020	both
Agrostis perennans	Least Concern	not_threatened	2016	both
Vandellia diffusa	Least Concern	not_threatened	2020	both
Elatine triandra	Least Concern	not_threatened	2016	both
Potamogeton polygonifolius	Least Concern	not_threatened	2016	both
Asplenium adiantum-nigrum	Least Concern	not_threatened	2017	both
Ouratea croizatii	Data Deficient	dd	2021	trop
Cyperus hortensis	Least Concern	not_threatened	2020	trop
Utricularia livida	Least Concern	not_threatened	2018	trop
Trichanthecium parvifolium	Least Concern	not_threatened	2020	trop
Cyperus tenuis	Least Concern	not_threatened	2020	trop
Hydrolea palustris	Least Concern	not_threatened	2020	trop
Asplenium auritum	Critically Endangered	threatened	2017	both
Ludwigia hyssopifolia	Least Concern	not_threatened	2020	both
Lannea sessilifoliata	Data Deficient	dd	2022	both
Lotus borkouanus	Data Deficient	dd	2012	both
Ambrosia maritima	Least Concern	not_threatened	2020	both
Ambrosia maritima	Least Concern	not_threatened	2010	both
Cenchrus sieberianus	Least Concern	not_threatened	2018	both
Commiphora schimperi	Least Concern	not_threatened	2021	both
Hypericum quartinianum	Least Concern	not_threatened	2019	both
Scirpoides holoschoenus	Least Concern	not_threatened	2013	both
Talinum portulacifolium	Least Concern	not_threatened	2013	both
Tamarix mascatensis	Least Concern	not_threatened	2014	both
Brachiaria scalaris	Least Concern	not_threatened	2013	both
Cyperus mundii	Least Concern	not_threatened	2010	both
Ficus glumosa	Least Concern	not_threatened	2020	both
Ficus johannis	Least Concern	not_threatened	2021	both
Persicaria salicifolia	Least Concern	not_threatened	2020	both
Persicaria senegalensis	Least Concern	not_threatened	2019	both
Pseudognaphalium luteoalbum	Least Concern	not_threatened	2010	both
Pulicaria arabica	Least Concern	not_threatened	2013	both
Sesbania leptocarpa	Least Concern	not_threatened	2020	both
Tamarix nilotica	Least Concern	not_threatened	2014	both
Pulicaria inuloides	Least Concern	not_threatened	2013	both
Pulicaria inuloides	Least Concern	not_threatened	2010	both
Veronica beccabunga	Least Concern	not_threatened	2020	both
Cyperus michelianus	Near Threatened	not_threatened	2010	both
Schoenoplectus triqueter	Not Applicable	unknown	2010	both
Asplenium aethiopicum	Vulnerable	threatened	2017	both
Adenanthos detmoldii	Critically Endangered	threatened	2020	unknown
Banksia verticillata	Critically Endangered	threatened	2021	unknown
Cryptocarya darusensis	Critically Endangered	threatened	2021	unknown
Phyllanthus jaffrei	Critically Endangered	threatened	2022	unknown
Stylidium amabile	Critically Endangered	threatened	2022	unknown
Acalypha zollingeri	Data Deficient	dd	2021	unknown
Aceratium hypoleucum	Data Deficient	dd	2020	unknown
Acronychia cuspidata	Data Deficient	dd	2020	unknown
Acronychia wisseliana	Data Deficient	dd	2020	unknown
Alectryon macrophyllus	Data Deficient	dd	2020	unknown
Allophylus laetevirens	Data Deficient	dd	2020	unknown
Allophylus micrococcus	Data Deficient	dd	2020	unknown
Alsophila recurvata	Data Deficient	dd	2019	unknown
Alysicarpus timorensis	Data Deficient	dd	2021	unknown
Archidendron brachycarpum	Data Deficient	dd	2020	unknown
Archidendron brevicalyx	Data Deficient	dd	2020	unknown
Archidendron calycinum	Data Deficient	dd	2020	unknown
Archidendron hooglandii	Data Deficient	dd	2020	unknown
Archidendron mucronatum	Data Deficient	dd	2020	unknown
Archidendron pachycarpum	Data Deficient	dd	2020	unknown
Archidendron rufescens	Data Deficient	dd	2020	unknown
Ardisia doeringiana	Data Deficient	dd	2021	unknown
Arytera brachyphylla	Data Deficient	dd	2020	unknown
Arytera multijuga	Data Deficient	dd	2020	unknown
Astronia brunneoaenea	Data Deficient	dd	2020	unknown
Astronia rugosa	Data Deficient	dd	2020	unknown
Astronia sericea	Data Deficient	dd	2020	unknown
Astronia squamosa	Data Deficient	dd	2020	unknown
Astronia truncata	Data Deficient	dd	2020	unknown
Austrobuxus petiolaris	Data Deficient	dd	2020	unknown
Baccaurea celebica	Data Deficient	dd	2022	unknown
Bambusa lako	Data Deficient	dd	2020	unknown
Barringtonia monticola	Data Deficient	dd	2020	unknown
Blumea sumbawensis	Data Deficient	dd	2021	unknown
Bulbophyllum artostigma	Data Deficient	dd	2018	unknown
Bulbophyllum aspersum	Data Deficient	dd	2013	unknown
Bulbophyllum dijkstalianum	Data Deficient	dd	2018	unknown
Bulbophyllum scorpio	Data Deficient	dd	2019	unknown
Bulbophyllum stenorhopalon	Data Deficient	dd	2018	unknown
Burckella banikiensis	Data Deficient	dd	2021	unknown
Calophyllum lonchophyllum	Data Deficient	dd	2021	unknown
Carpodetus flexuosus	Data Deficient	dd	2020	unknown
Carpodetus pullei	Data Deficient	dd	2020	unknown
Casearia anisophylla	Data Deficient	dd	2020	unknown
Casearia globifera	Data Deficient	dd	2020	unknown
Casearia ledermannii	Data Deficient	dd	2020	unknown
Casearia oreogenes	Data Deficient	dd	2020	unknown
Casearia urophylla	Data Deficient	dd	2020	unknown
Cerbera laeta	Data Deficient	dd	2020	unknown
Chionanthus timorensis	Data Deficient	dd	2021	unknown
Christia parviflora	Data Deficient	dd	2021	unknown
Citrus warburgina	Data Deficient	dd	2020	unknown
Claoxylon nervosum	Data Deficient	dd	2020	unknown
Cleistanthus namatanaiensis	Data Deficient	dd	2020	unknown
Corybas insulifloris	Data Deficient	dd	2021	unknown
Croton peekelii	Data Deficient	dd	2020	unknown
Cynometra brachymischa	Data Deficient	dd	2020	unknown
Dacryodes papuana	Data Deficient	dd	2020	unknown
Dendrobium burkeanum	Data Deficient	dd	2018	unknown
Dendrobium devosianum	Data Deficient	dd	2018	unknown
Dendrobium diceras	Data Deficient	dd	2018	unknown
Dendrobium enigmaticum	Data Deficient	dd	2018	unknown
Dendrobium flebiliflorum	Data Deficient	dd	2018	unknown
Dendrobium fornax	Data Deficient	dd	2018	unknown
Dendrobium jennyanum	Data Deficient	dd	2018	unknown
Dendrobium kanakorum	Data Deficient	dd	2020	unknown
Dendrobium laurensii	Data Deficient	dd	2019	unknown
Dendrobium laxiflorum	Data Deficient	dd	2019	unknown
Dendrobium leporinum	Data Deficient	dd	2019	unknown
Dendrobium odoardi	Data Deficient	dd	2018	unknown
Dendrobium percnanthum	Data Deficient	dd	2019	unknown
Dendrobium ruttenii	Data Deficient	dd	2019	unknown
Dendrobium schulleri	Data Deficient	dd	2018	unknown
Dendrobium stratiotes	Data Deficient	dd	2019	unknown
Dendrobium strebloceras	Data Deficient	dd	2020	unknown
Dendrobium strepsiceros	Data Deficient	dd	2019	unknown
Dendrobium sutiknoi	Data Deficient	dd	2019	unknown
Dendrocnide sessiliflora	Data Deficient	dd	2020	unknown
Dendrocnide torricellensis	Data Deficient	dd	2020	unknown
Dichapetalum tenerum	Data Deficient	dd	2020	unknown
Dicliptera glabra	Data Deficient	dd	2021	unknown
Dolicholobium crassicarpum	Data Deficient	dd	2020	unknown
Dolicholobium graciliflorum	Data Deficient	dd	2020	unknown
Dolicholobium riuense	Data Deficient	dd	2020	unknown
Dolicholobium rubrum	Data Deficient	dd	2020	unknown
Drypetes glaberrima	Data Deficient	dd	2020	unknown
Dunbaria floresiana	Data Deficient	dd	2021	unknown
Dysoxylum middletonianum	Data Deficient	dd	2020	unknown
Dysoxylum sparsiflorum	Data Deficient	dd	2020	unknown
Elaeocarpus cheirophorus	Data Deficient	dd	2020	unknown
Elaeocarpus compactus	Data Deficient	dd	2020	unknown
Elaeocarpus divaricativenus	Data Deficient	dd	2020	unknown
Elaeocarpus elaeagnoides	Data Deficient	dd	2020	unknown
Elaeocarpus firmus	Data Deficient	dd	2020	unknown
Elaeocarpus flavescens	Data Deficient	dd	2020	unknown
Elaeocarpus fuscus	Data Deficient	dd	2020	unknown
Elaeocarpus hebecarpus	Data Deficient	dd	2020	unknown
Elaeocarpus heptadactylus	Data Deficient	dd	2020	unknown
Elaeocarpus mallotoides	Data Deficient	dd	2020	unknown
Elaeocarpus mingendensis	Data Deficient	dd	2020	unknown
Elaeocarpus osiae	Data Deficient	dd	2020	unknown
Elaeocarpus pachydactylus	Data Deficient	dd	2020	unknown
Elaeocarpus pentadactylus	Data Deficient	dd	2020	unknown
Elaeocarpus roseoalbus	Data Deficient	dd	2020	unknown
Elaeocarpus sterrophyilus	Data Deficient	dd	2020	unknown
Elaeocarpus tjerengii	Data Deficient	dd	2021	unknown
Eria parviflora	Data Deficient	dd	2014	unknown
Eucalyptus elliptica	Data Deficient	dd	2019	unknown
Eucalyptus redimiculifera	Data Deficient	dd	2019	unknown
Eurya finisterrica	Data Deficient	dd	2020	unknown
Eurya hebbemensis	Data Deficient	dd	2020	unknown
Eurya kuboriensis	Data Deficient	dd	2020	unknown
Eurya spiralis	Data Deficient	dd	2020	unknown
Ficus aurantiacifolia	Data Deficient	dd	2020	unknown
Ficus dissipata	Data Deficient	dd	2021	unknown
Ficus gryllus	Data Deficient	dd	2021	unknown
Ficus immanis	Data Deficient	dd	2021	unknown
Ficus pachysycia	Data Deficient	dd	2020	unknown
Ficus saurauioides	Data Deficient	dd	2020	unknown
Ficus scaposa	Data Deficient	dd	2021	unknown
Fittingia carnosifolia	Data Deficient	dd	2020	unknown
Fittingia mariae	Data Deficient	dd	2020	unknown
Garcinia amabilis	Data Deficient	dd	2020	unknown
Garcinia crassinervis	Data Deficient	dd	2020	unknown
Garcinia dallmannensis	Data Deficient	dd	2020	unknown
Garcinia mangostifera	Data Deficient	dd	2020	unknown
Garcinia microtropidiiformis	Data Deficient	dd	2020	unknown
Garcinia moszkowskii	Data Deficient	dd	2020	unknown
Garcinia oreophila	Data Deficient	dd	2020	unknown
Garcinia pachyantha	Data Deficient	dd	2020	unknown
Garcinia pachypetala	Data Deficient	dd	2020	unknown
Garcinia pallida	Data Deficient	dd	2020	unknown
Garcinia pallide-sanguinea	Data Deficient	dd	2020	unknown
Garcinia pullei	Data Deficient	dd	2020	unknown
Garcinia ramulosa	Data Deficient	dd	2020	unknown
Garcinia rupestris	Data Deficient	dd	2020	unknown
Garcinia schlecbteri	Data Deficient	dd	2020	unknown
Garcinia squamata	Data Deficient	dd	2020	unknown
Garcinia teysmanniana	Data Deficient	dd	2020	unknown
Garcinia torensis	Data Deficient	dd	2020	unknown
Garcinia tuberculata	Data Deficient	dd	2020	unknown
Garcinia umbonata	Data Deficient	dd	2020	unknown
Garcinia valetoniana	Data Deficient	dd	2020	unknown
Garcinia versteegii	Data Deficient	dd	2020	unknown
Glossocardia josephinae	Data Deficient	dd	2021	unknown
Gomphandra pallida	Data Deficient	dd	2020	unknown
Goniothalamus cleistogamus	Data Deficient	dd	2022	unknown
Goniothalamus euneurus	Data Deficient	dd	2022	unknown
Goniothalamus imbricatus	Data Deficient	dd	2022	unknown
Goniothalamus viridiflorus	Data Deficient	dd	2022	unknown
Gossia longipetiolata	Data Deficient	dd	2020	unknown
Gossia scottiana	Data Deficient	dd	2020	unknown
Grewia salutaris	Data Deficient	dd	2021	unknown
Guioa elegans	Data Deficient	dd	2020	unknown
Guioa misimaensis	Data Deficient	dd	2020	unknown
Habenaria carinata	Data Deficient	dd	2021	unknown
Harpullia peekeliana	Data Deficient	dd	2020	unknown
Helicia fragilis	Data Deficient	dd	2020	unknown
Huberantha hirta	Data Deficient	dd	2021	unknown
Ixora conferta	Data Deficient	dd	2020	unknown
Ixora cordifolia	Data Deficient	dd	2020	unknown
Ixora kaniensis	Data Deficient	dd	2020	unknown
Ixora namatanaica	Data Deficient	dd	2020	unknown
Ixora sumbawensis	Data Deficient	dd	2021	unknown
Leichhardtia micrantha	Data Deficient	dd	2021	unknown
Licuala polyschista	Data Deficient	dd	2013	unknown
Macaranga astrolabica	Data Deficient	dd	2020	unknown
Macaranga cassandrae	Data Deficient	dd	2020	unknown
Macaranga uxoris	Data Deficient	dd	2021	unknown
Mediocalcar papuanum	Data Deficient	dd	2019	unknown
Monoon chloraxanthum	Data Deficient	dd	2022	unknown
Mucuna discolor	Data Deficient	dd	2021	unknown
Musa lanceolata	Data Deficient	dd	2020	unknown
Olea moluccensis	Data Deficient	dd	2021	unknown
Palaquium densivenium	Data Deficient	dd	2020	unknown
Palaquium tenuifolium	Data Deficient	dd	2020	unknown
Pandanus calathiphorus	Data Deficient	dd	2020	unknown
Pavetta sumbawensis	Data Deficient	dd	2021	unknown
Phyllanthus longeramosus	Data Deficient	dd	2022	unknown
Phyllanthus macrophyllus	Data Deficient	dd	2022	unknown
Phyllanthus salomonis	Data Deficient	dd	2020	unknown
Phyllanthus stenophyllus	Data Deficient	dd	2022	unknown
Planchonella kaniensis	Data Deficient	dd	2020	unknown
Planchonella tenuipes	Data Deficient	dd	2020	unknown
Pleiogynium papuanum	Data Deficient	dd	2020	unknown
Praravinia montana	Data Deficient	dd	2021	unknown
Psychotria karemaensis	Data Deficient	dd	2020	unknown
Psychotria magnasepala	Data Deficient	dd	2020	unknown
Psychotria malacorrhax	Data Deficient	dd	2020	unknown
Psychotria myrmecophila	Data Deficient	dd	2020	unknown
Psychotria peekeliana	Data Deficient	dd	2020	unknown
Senegalia verheijenii	Data Deficient	dd	2021	unknown
Sphaeropteris kessleri	Data Deficient	dd	2020	unknown
Sporobolus amaliae	Data Deficient	dd	2021	unknown
Sterculia edelfeltii	Data Deficient	dd	2020	unknown
Stirlingia seselifolia	Data Deficient	dd	2020	unknown
Strobilanthes bremekampiana	Data Deficient	dd	2021	unknown
Syzygium alutaceum	Data Deficient	dd	2021	unknown
Syzygium brachyanthelium	Data Deficient	dd	2021	unknown
Syzygium caroli	Data Deficient	dd	2021	unknown
Syzygium cruriflorum	Data Deficient	dd	2021	unknown
Syzygium dictyoneurum	Data Deficient	dd	2021	unknown
Syzygium dolichorhynchum	Data Deficient	dd	2021	unknown
Syzygium dolichostylum	Data Deficient	dd	2021	unknown
Syzygium duplomarginatum	Data Deficient	dd	2021	unknown
Syzygium gyrostemoneum	Data Deficient	dd	2021	unknown
Syzygium heloanthum	Data Deficient	dd	2021	unknown
Syzygium keroanthum	Data Deficient	dd	2021	unknown
Syzygium lagerstmemioides	Data Deficient	dd	2021	unknown
Syzygium lehuntii	Data Deficient	dd	2021	unknown
Syzygium orthoneurum	Data Deficient	dd	2021	unknown
Syzygium peekelii	Data Deficient	dd	2021	unknown
Syzygium petraeum	Data Deficient	dd	2021	unknown
Syzygium phacelanthum	Data Deficient	dd	2021	unknown
Syzygium pilgerianum	Data Deficient	dd	2021	unknown
Syzygium polyphlebium	Data Deficient	dd	2021	unknown
Syzygium pyrrophloeum	Data Deficient	dd	2021	unknown
Syzygium randianum	Data Deficient	dd	2021	unknown
Syzygium riparium	Data Deficient	dd	2021	unknown
Syzygium schlechteri	Data Deficient	dd	2021	unknown
Syzygium scytophyllum	Data Deficient	dd	2021	unknown
Syzygium subsimile	Data Deficient	dd	2021	unknown
Syzygium tolypanthum	Data Deficient	dd	2021	unknown
Syzygium tricolor	Data Deficient	dd	2021	unknown
Tephrosia forrestiana	Data Deficient	dd	2012	unknown
Tephrosia subnuda	Data Deficient	dd	2012	unknown
Timonius cryptophlebus	Data Deficient	dd	2020	unknown
Timonius elegans	Data Deficient	dd	2020	unknown
Timonius leptocalyx	Data Deficient	dd	2020	unknown
Timonius rivularis	Data Deficient	dd	2020	unknown
Timonius rosselensis	Data Deficient	dd	2020	unknown
Uromyrtus novoguineensis	Data Deficient	dd	2020	unknown
Uromyrtus rostrata	Data Deficient	dd	2020	unknown
Vanda punctata	Data Deficient	dd	2021	unknown
Vernonia floresiana	Data Deficient	dd	2021	unknown
Vernonia sumbavensis	Data Deficient	dd	2021	unknown
Vitex macrophylla	Data Deficient	dd	2021	unknown
Wendlandia lauterbachii	Data Deficient	dd	2020	unknown
Wrightia novobritannica	Data Deficient	dd	2020	unknown
Xanthomyrtus ovata	Data Deficient	dd	2020	unknown
Xanthophytum magnisepalum	Data Deficient	dd	2020	unknown
Zygogynum staufferianum	Data Deficient	dd	2020	unknown
Acacia brachypoda	Endangered	threatened	2012	unknown
Adenanthos pungens	Endangered	threatened	2020	unknown
Cryptocarya myrcioides	Endangered	threatened	2021	unknown
Cycas distans	Endangered	threatened	2022	unknown
Cycas platyphylla	Endangered	threatened	2022	unknown
Elaeocarpus hartleyi	Endangered	threatened	2020	unknown
Elaeocarpus schmutzii	Endangered	threatened	2021	unknown
Grevillea hodgei	Endangered	threatened	2020	unknown
Hakea ednieana	Endangered	threatened	2020	unknown
Hakea grammatophylla	Endangered	threatened	2020	unknown
Hildegardia sundaica	Endangered	threatened	2021	unknown
Macaranga tentaculata	Endangered	threatened	2021	unknown
Nepenthes paniculata	Endangered	threatened	2014	unknown
Oryza schlechteri	Endangered	threatened	2017	unknown
Phyllanthus boguenensis	Endangered	threatened	2022	unknown
Timonius tomentosus	Endangered	threatened	2021	unknown
Urobotrya floresensis	Endangered	threatened	2022	unknown
Lepidium obtusatum	Extinct	threatened	2014	unknown
Logania depressa	Extinct	threatened	2014	unknown
Streblorrhiza speciosa	Extinct	threatened	2020	unknown
Acacia mulganeura	Least Concern	not_threatened	2021	unknown
Acacia pendula	Least Concern	not_threatened	2012	unknown
Acacia retinervis	Least Concern	not_threatened	2020	unknown
Adenanthos oreophilus	Least Concern	not_threatened	2020	unknown
Adenanthos venosus	Least Concern	not_threatened	2020	unknown
Beyeria viscosa	Least Concern	not_threatened	2020	unknown
Byblis liniflora	Least Concern	not_threatened	2018	unknown
Conospermum toddii	Least Concern	not_threatened	2020	unknown
Corymbia jacobsiana	Least Concern	not_threatened	2019	unknown
Cycas calcicola	Least Concern	not_threatened	2010	unknown
Cycas canalis	Least Concern	not_threatened	2022	unknown
Cycas lane-poolei	Least Concern	not_threatened	2022	unknown
Cycas maconochiei	Least Concern	not_threatened	2010	unknown
Cycas maconochiei subsp. lanata	Least Concern	not_threatened	2010	unknown
Cycas maconochiei subsp. viridis	Least Concern	not_threatened	2010	unknown
Cycas orientis	Least Concern	not_threatened	2022	unknown
Cycas xipholepis	Least Concern	not_threatened	2022	unknown
Denhamia ferdinandi	Least Concern	not_threatened	2019	unknown
Drosera barrettiorum	Least Concern	not_threatened	2020	unknown
Drosera broomensis	Least Concern	not_threatened	2018	unknown
Drosera browniana	Least Concern	not_threatened	2020	unknown
Drosera caduca	Least Concern	not_threatened	2018	unknown
Drosera calycina	Least Concern	not_threatened	2018	unknown
Drosera cucullata	Least Concern	not_threatened	2018	unknown
Drosera darwinensis	Least Concern	not_threatened	2018	unknown
Drosera eremaea	Least Concern	not_threatened	2018	unknown
Drosera falconeri	Least Concern	not_threatened	2018	unknown
Drosera fimbriata	Least Concern	not_threatened	2020	unknown
Drosera finlaysoniana	Least Concern	not_threatened	2018	unknown
Drosera glanduligera	Least Concern	not_threatened	2018	unknown
Drosera gracilis	Least Concern	not_threatened	2018	unknown
Drosera micrantha	Least Concern	not_threatened	2018	unknown
Drosera microphylla	Least Concern	not_threatened	2018	unknown
Drosera moorei	Least Concern	not_threatened	2018	unknown
Drosera nana	Least Concern	not_threatened	2018	unknown
Drosera parvula	Least Concern	not_threatened	2018	unknown
Drosera petiolaris	Least Concern	not_threatened	2018	unknown
Drosera subtilis	Least Concern	not_threatened	2018	unknown
Erythroxylum ellipticum	Least Concern	not_threatened	2022	unknown
Eucalyptus argillacea	Least Concern	not_threatened	2019	unknown
Eucalyptus ceracea	Least Concern	not_threatened	2019	unknown
Eucalyptus fitzgeraldii	Least Concern	not_threatened	2019	unknown
Grevillea formosa	Least Concern	not_threatened	2020	unknown
Grevillea treueriana	Least Concern	not_threatened	2020	unknown
Hakea clavata	Least Concern	not_threatened	2020	unknown
Hakea rhombales	Least Concern	not_threatened	2020	unknown
Hydriastele ramsayi	Least Concern	not_threatened	2019	unknown
Jacksonia scoparia	Least Concern	not_threatened	2022	unknown
Nepenthes treubiana	Least Concern	not_threatened	2014	unknown
Oryza australiensis	Least Concern	not_threatened	2017	unknown
Petalostigma quadriloculare	Least Concern	not_threatened	2019	unknown
Premna acuminata	Least Concern	not_threatened	2019	unknown
Senna glutinosa	Least Concern	not_threatened	2020	unknown
Stenocarpus cunninghamii	Least Concern	not_threatened	2020	unknown
Tectaria lifuensis	Least Concern	not_threatened	2021	unknown
Terminalia carpentariae	Least Concern	not_threatened	2020	unknown
Terminalia hadleyana	Least Concern	not_threatened	2020	unknown
Terminalia volucris	Least Concern	not_threatened	2020	unknown
Utricularia antennifera	Least Concern	not_threatened	2018	unknown
Utricularia arnhemica	Least Concern	not_threatened	2018	unknown
Utricularia delicatula	Least Concern	not_threatened	2018	unknown
Utricularia keneallyi	Least Concern	not_threatened	2018	unknown
Utricularia menziesii	Least Concern	not_threatened	2018	unknown
Utricularia rhododactylos	Least Concern	not_threatened	2018	unknown
Utricularia terra-reginae	Least Concern	not_threatened	2018	unknown
Vitex velutinifolia	Least Concern	not_threatened	2020	unknown
Wrightia saligna	Least Concern	not_threatened	2019	unknown
Acacia hilliana	Least Concern	not_threatened	2012	unknown
Acacia petraea	Least Concern	not_threatened	2012	unknown
Acacia rivalis	Least Concern	not_threatened	2022	unknown
Cycas basaltica	Least Concern	not_threatened	2022	unknown
Cycas furfuracea	Least Concern	not_threatened	2022	unknown
Cycas pruinosa	Least Concern	not_threatened	2022	unknown
Drosera derbyensis	Least Concern	not_threatened	2018	unknown
Drosera fragrans	Least Concern	not_threatened	2018	unknown
Drosera fulva	Least Concern	not_threatened	2018	unknown
Drosera hartmeyerorum	Least Concern	not_threatened	2018	unknown
Persoonia manotricha	Least Concern	not_threatened	2020	unknown
Chorizema carinatum	Near Threatened	not_threatened	2012	unknown
Cycas badensis	Near Threatened	not_threatened	2010	unknown
Cycas brunnea	Near Threatened	not_threatened	2022	unknown
Cycas couttsiana	Near Threatened	not_threatened	2010	unknown
Cycas maconochiei subsp. maconochiei	Near Threatened	not_threatened	2010	unknown
Cycas papuana	Near Threatened	not_threatened	2010	unknown
Macrozamia serpentina	Near Threatened	not_threatened	2022	unknown
Acacia armitii	Near Threatened	not_threatened	2021	unknown
Brachychiton collinus	Near Threatened	not_threatened	2021	unknown
Cycas conferta	Near Threatened	not_threatened	2010	unknown
Almaleea capitata	Vulnerable	threatened	2012	unknown
Banksia conferta	Vulnerable	threatened	2020	unknown
Callitris monticola	Vulnerable	threatened	2013	unknown
Cycas cupida	Vulnerable	threatened	2010	unknown
Cycas desolata	Vulnerable	threatened	2010	unknown
Cycas ophiolitica	Vulnerable	threatened	2010	unknown
Cycas tuckeri	Vulnerable	threatened	2010	unknown
Drosera gibsonii	Vulnerable	threatened	2020	unknown
Drosera graniticola	Vulnerable	threatened	2020	unknown
Drosera monticola	Vulnerable	threatened	2020	unknown
Elaeocarpus rutengii	Vulnerable	threatened	2021	unknown
Gynura fulva	Vulnerable	threatened	2021	unknown
Hakea lasiantha	Vulnerable	threatened	2020	unknown
Hakea standleyensis	Vulnerable	threatened	2020	unknown
Hakea sulcata	Vulnerable	threatened	2020	unknown
Hakea trineura	Vulnerable	threatened	2020	unknown
Terminalia eddowesii	Vulnerable	threatened	2021	unknown
Cycas cairnsiana	Vulnerable	threatened	2010	unknown
Astronia corymbosa	Data Deficient	dd	2020	trop
Chrysophyllum novoguineense	Data Deficient	dd	2021	trop
Dendrobium calophyllum	Data Deficient	dd	2019	trop
Syzygium eximiiflorum	Data Deficient	dd	2020	trop
Syzygium monetarium	Data Deficient	dd	2020	trop
Syzygium oxyphyllum	Data Deficient	dd	2020	trop
Syzygium synaptoneurum	Data Deficient	dd	2020	trop
Syzygium thomsenii	Data Deficient	dd	2020	trop
Timonius versteegii	Data Deficient	dd	2020	trop
Acacia auriculiformis	Least Concern	not_threatened	2012	trop
Burmannia disticha	Least Concern	not_threatened	2011	trop
Chionachne gigantea	Least Concern	not_threatened	2011	trop
Corypha utan	Least Concern	not_threatened	2013	trop
Eleocharis ochrostachys	Least Concern	not_threatened	2011	trop
Eleocharis spiralis	Least Concern	not_threatened	2011	trop
Fimbristylis microcarya	Least Concern	not_threatened	2011	trop
Fimbristylis nutans	Least Concern	not_threatened	2011	trop
Fimbristylis tetragona	Least Concern	not_threatened	2011	trop
Limnophila chinensis	Least Concern	not_threatened	2011	trop
Limnophila repens	Least Concern	not_threatened	2011	trop
Nesaea prostrata	Least Concern	not_threatened	2011	trop
Oryza minuta	Least Concern	not_threatened	2017	trop
Persicaria dichotoma	Least Concern	not_threatened	2011	trop
Sacciolepis myosuroides	Least Concern	not_threatened	2011	trop
Scleria carphiformis	Least Concern	not_threatened	2020	trop
Senna surattensis	Least Concern	not_threatened	2018	trop
Strychnos lucida	Least Concern	not_threatened	2018	trop
Vandellia micrantha	Least Concern	not_threatened	2011	trop
Vigna marina	Least Concern	not_threatened	2019	trop
Limnophila sessiliflora	Least Concern	not_threatened	2011	trop
Microcarpaea minima	Least Concern	not_threatened	2011	trop
Murdannia vaginata	Least Concern	not_threatened	2011	trop
Syzygium malaccense	Least Concern	not_threatened	2018	trop
Syzygium samarangense	Least Concern	not_threatened	2018	trop
Xyris pauciflora	Least Concern	not_threatened	2011	trop
Eriocaulon truncatum	Least Concern	not_threatened	2011	trop
Pogostemon stellatus	Least Concern	not_threatened	2011	trop
Agrostis clavata	Least Concern	not_threatened	2016	both
Paspalum longifolium	Least Concern	not_threatened	2011	trop
Utricularia limosa	Least Concern	not_threatened	2018	trop
Crotalaria quinquefolia	Least Concern	not_threatened	2011	trop
Dentella repens	Least Concern	not_threatened	2011	trop
Murdannia spirata	Least Concern	not_threatened	2011	trop
Diplazium esculentum	Least Concern	not_threatened	2011	both
Isachne pulchella	Least Concern	not_threatened	2011	both
Pogonatherum paniceum	Least Concern	not_threatened	2011	both
Oenanthe javanica	Least Concern	not_threatened	2011	both
Limnophila aromatica	Least Concern	not_threatened	2011	both
Lindernia procumbens	Least Concern	not_threatened	2011	both
Utricularia geminiscapa	Least Concern	not_threatened	2016	both
Argentina anserina	Least Concern	not_threatened	2016	both
Panicum acuminatum	Least Concern	not_threatened	2016	both
Carex pseudocyperus	Least Concern	not_threatened	2014	both
Carex echinata	Least Concern	not_threatened	2010	temp
Epilobium palustre	Least Concern	not_threatened	2014	temp
Glyceria striata	Least Concern	not_threatened	2016	temp
Avena strigosa	Data Deficient	dd	2016	both
Achrophyllum dentatum	Not Applicable	unknown	2019	both
Sesbania javanica	Least Concern	not_threatened	2011	trop
Nuphar pumila	Least Concern	not_threatened	2016	temp
Lophocolea bispinosa	Not Applicable	unknown	2019	temp
Hennediella macrophylla	Not Applicable	unknown	2019	temp
Actinodaphne gracilis	Critically Endangered	threatened	2021	trop
Actinodaphne quercina	Critically Endangered	threatened	2021	trop
Alphonsea keithii	Critically Endangered	threatened	2022	trop
Callicarpa bracteata	Critically Endangered	threatened	2022	trop
Ceropegia odorata	Critically Endangered	threatened	2020	trop
Cinnamomum sumatranum	Critically Endangered	threatened	2020	trop
Cryptocarya rubra	Critically Endangered	threatened	2021	trop
Cryptocarya sulavesiana	Critically Endangered	threatened	2021	trop
Curcuma bhatii	Critically Endangered	threatened	2019	trop
Dehaasia sumbaensis	Critically Endangered	threatened	2021	trop
Elaeocarpus nitidulus	Critically Endangered	threatened	2022	trop
Eriocaulon ratnagiricum	Critically Endangered	threatened	2011	trop
Eriocaulon sharmae	Critically Endangered	threatened	2011	trop
Eugenia inaequisepala	Critically Endangered	threatened	2020	trop
Eugenia pasacaensis	Critically Endangered	threatened	2020	trop
Fimbristylis hirsutifolia	Critically Endangered	threatened	2011	trop
Gymnosporia nitida	Critically Endangered	threatened	2020	trop
Ischaemum jayachandranii	Critically Endangered	threatened	2011	trop
Ixora labuanensis	Critically Endangered	threatened	2020	trop
Madhuca diplostemon	Critically Endangered	threatened	2021	trop
Musa rubinea	Critically Endangered	threatened	2022	trop
Myristica basilanica	Critically Endangered	threatened	2020	trop
Nepenthes clipeata	Critically Endangered	threatened	2014	trop
Nothaphoebe falcata	Critically Endangered	threatened	2021	trop
Ornithoboea emarginata	Critically Endangered	threatened	2016	trop
Pandanus patelliformis	Critically Endangered	threatened	2020	trop
Paraboea albida	Critically Endangered	threatened	2012	trop
Pleione arunachalensis	Critically Endangered	threatened	2022	trop
Primulina modesta	Critically Endangered	threatened	2012	trop
Pterospermum havilandii	Critically Endangered	threatened	2020	trop
Rotala malabarica	Critically Endangered	threatened	2011	trop
Syzygium albayense	Critically Endangered	threatened	2020	trop
Syzygium filipes	Critically Endangered	threatened	2020	trop
Nymphoides sivarajanii	Critically Endangered	threatened	2011	trop
Actinodaphne corymbosa	Data Deficient	dd	2021	trop
Actinodaphne ferruginea	Data Deficient	dd	2021	trop
Actinodaphne furfuracea	Data Deficient	dd	2021	trop
Actinodaphne lanceolata	Data Deficient	dd	2021	trop
Actinodaphne mollis	Data Deficient	dd	2021	trop
Actinodaphne moluccana	Data Deficient	dd	2021	trop
Actinodaphne scleroptera	Data Deficient	dd	2021	trop
Adinandra annamensis	Data Deficient	dd	2022	trop
Adinandra bicuspidata	Data Deficient	dd	2021	trop
Adinandra grandifolia	Data Deficient	dd	2022	trop
Adinandra lienii	Data Deficient	dd	2022	trop
Adinandra nigropunctata	Data Deficient	dd	2021	trop
Aidia pseudospicata	Data Deficient	dd	2022	trop
Allophylus insignis	Data Deficient	dd	2021	trop
Allophylus malvaceus	Data Deficient	dd	2020	trop
Alocasia lecomtei	Data Deficient	dd	2013	trop
Alpinia macrocrista	Data Deficient	dd	2019	trop
Alpinia padacanca	Data Deficient	dd	2019	trop
Alpinia pusilla	Data Deficient	dd	2019	trop
Alpinia romburghiana	Data Deficient	dd	2019	trop
Alpinia submutica	Data Deficient	dd	2019	trop
Alpinia zerumbet	Data Deficient	dd	2020	trop
Alseodaphne himalayana	Data Deficient	dd	2021	trop
Anneslea paradoxa	Data Deficient	dd	2022	trop
Appendicula fasciculata	Data Deficient	dd	2013	trop
Ardisia argentea	Data Deficient	dd	2022	trop
Ardisia lecomtei	Data Deficient	dd	2022	trop
Argyreia splendens	Data Deficient	dd	2022	trop
Atalantia macrophylla	Data Deficient	dd	2021	trop
Axinandra alata	Data Deficient	dd	2021	trop
Blyxa javanica	Data Deficient	dd	2013	trop
Boesenbergia albolutea	Data Deficient	dd	2019	trop
Boesenbergia minor	Data Deficient	dd	2020	trop
Boesenbergia tillandsiodes	Data Deficient	dd	2020	trop
Breynia kitanovii	Data Deficient	dd	2021	trop
Breynia subindochinensis	Data Deficient	dd	2021	trop
Breynia tiepii	Data Deficient	dd	2021	trop
Broussonetia harmandii	Data Deficient	dd	2022	trop
Brownlowia eberhardtii	Data Deficient	dd	2022	trop
Brownlowia emarginata	Data Deficient	dd	2022	trop
Brownlowia havilandii	Data Deficient	dd	2021	trop
Buchanania lancifolia	Data Deficient	dd	2022	trop
Bulbophyllum coweniorum	Data Deficient	dd	2013	trop
Burretiodendron brilletii	Data Deficient	dd	2022	trop
Calamus latispinus	Data Deficient	dd	2013	trop
Camellia cylindracea	Data Deficient	dd	2018	trop
Camellia grandibracteata	Data Deficient	dd	2015	trop
Camellia philippinensis	Data Deficient	dd	2018	trop
Camellia uraku	Data Deficient	dd	2018	trop
Camptandra gracillima	Data Deficient	dd	2019	trop
Canarium cinereum	Data Deficient	dd	2022	trop
Canarium copaliferum	Data Deficient	dd	2022	trop
Canarium lyi	Data Deficient	dd	2022	trop
Canarium rotundifolium	Data Deficient	dd	2022	trop
Canarium thorelianum	Data Deficient	dd	2022	trop
Canarium vittatistipulatum	Data Deficient	dd	2022	trop
Capparis mekongensis	Data Deficient	dd	2022	trop
Casearia andamanica	Data Deficient	dd	2021	trop
Casearia impressinervia	Data Deficient	dd	2021	trop
Ceratostylis scariosa	Data Deficient	dd	2013	trop
Chrysophyllum asraoi	Data Deficient	dd	2021	trop
Cinnamomum alibertii	Data Deficient	dd	2021	trop
Cinnamomum andersonii	Data Deficient	dd	2021	trop
Cinnamomum asomicum	Data Deficient	dd	2021	trop
Cinnamomum assamicum	Data Deficient	dd	2021	trop
Cinnamomum bamoense	Data Deficient	dd	2020	trop
Cinnamomum beccarii	Data Deficient	dd	2022	trop
Cinnamomum blumei	Data Deficient	dd	2021	trop
Cinnamomum chantinii	Data Deficient	dd	2021	trop
Cinnamomum decourtilzii	Data Deficient	dd	2021	trop
Cinnamomum gaudichaudii	Data Deficient	dd	2021	trop
Cinnamomum ligneum	Data Deficient	dd	2021	trop
Cinnamomum rougierii	Data Deficient	dd	2022	trop
Cinnamomum rumphii	Data Deficient	dd	2021	trop
Cinnamomum spurium	Data Deficient	dd	2021	trop
Cleidion taynguyenense	Data Deficient	dd	2021	trop
Cleistanthus elongatus	Data Deficient	dd	2021	trop
Cleistanthus glabratus	Data Deficient	dd	2021	trop
Cleistanthus stenophyllus	Data Deficient	dd	2021	trop
Clethra poilanei	Data Deficient	dd	2022	trop
Coffea cochinchinensis	Data Deficient	dd	2018	trop
Coffea horsfieldiana	Data Deficient	dd	2018	trop
Cordia brunnea	Data Deficient	dd	2021	trop
Cordia clarkei	Data Deficient	dd	2021	trop
Cordia mhaya	Data Deficient	dd	2021	trop
Cordia vestita	Data Deficient	dd	2021	trop
Croton ignifex	Data Deficient	dd	2022	trop
Croton lamdongensis	Data Deficient	dd	2022	trop
Croton thoii	Data Deficient	dd	2022	trop
Curcuma longa	Data Deficient	dd	2019	trop
Curcuma ornata	Data Deficient	dd	2013	trop
Curcuma zanthorrhiza	Data Deficient	dd	2019	trop
Curcuma zedoaria	Data Deficient	dd	2019	trop
Daemonorops binnendijkii	Data Deficient	dd	2013	trop
Dalbergia duarensis	Data Deficient	dd	2022	trop
Dalbergia peguensis	Data Deficient	dd	2021	trop
Dalbergia prainii	Data Deficient	dd	2021	trop
Dalbergia pseudo-ovata	Data Deficient	dd	2021	trop
Dehaasia spectabilis	Data Deficient	dd	2021	trop
Dendropanax poilanei	Data Deficient	dd	2022	trop
Digitaria duthieana	Data Deficient	dd	2013	trop
Diploknema butyraceoides	Data Deficient	dd	2021	trop
Drypetes balakrishnanii	Data Deficient	dd	2021	trop
Drypetes eglandulosa	Data Deficient	dd	2022	trop
Drypetes elliptica	Data Deficient	dd	2021	trop
Durio macrantha	Data Deficient	dd	2021	trop
Elaeagnus laosensis	Data Deficient	dd	2022	trop
Elaeocarpus bidupensis	Data Deficient	dd	2022	trop
Elaeocarpus coactilus	Data Deficient	dd	2022	trop
Elaeocarpus insignis	Data Deficient	dd	2021	trop
Elaeocarpus isotrichus	Data Deficient	dd	2021	trop
Elaeocarpus medioglaber	Data Deficient	dd	2022	trop
Elaeocarpus petelotii	Data Deficient	dd	2022	trop
Elaeocarpus philippinensis	Data Deficient	dd	2021	trop
Elaeocarpus rivularis	Data Deficient	dd	2022	trop
Epiprinus lanceifolius	Data Deficient	dd	2022	trop
Euonymus fusiformis	Data Deficient	dd	2021	trop
Eurya pahangensis	Data Deficient	dd	2021	trop
Ficus caloneura	Data Deficient	dd	2021	trop
Ficus quichauensis	Data Deficient	dd	2021	trop
Ficus rheedei	Data Deficient	dd	2021	trop
Ficus travancorica	Data Deficient	dd	2021	trop
Firmiana bracteata	Data Deficient	dd	2022	trop
Flacourtia oppositifolia	Data Deficient	dd	2022	trop
Fosbergia alleizettii	Data Deficient	dd	2022	trop
Friesodielsia maclellandii	Data Deficient	dd	2021	trop
Garcinia choisyiana	Data Deficient	dd	2021	trop
Garcinia kydia	Data Deficient	dd	2022	trop
Garcinia microstigma	Data Deficient	dd	2021	trop
Garcinia nigricans	Data Deficient	dd	2021	trop
Garcinia petiolaris	Data Deficient	dd	2021	trop
Garcinia umbellulata	Data Deficient	dd	2021	trop
Gardenia cuneata	Data Deficient	dd	2021	trop
Globba hasseltii	Data Deficient	dd	2020	trop
Glochidion andersonii	Data Deficient	dd	2021	trop
Glochidion bachmaense	Data Deficient	dd	2022	trop
Glyptopetalum calyptratum	Data Deficient	dd	2022	trop
Goniothalamus ninhianus	Data Deficient	dd	2022	trop
Goniothalamus peduncularis	Data Deficient	dd	2021	trop
Hedychium coronarium	Data Deficient	dd	2020	trop
Heptapleurum enneaphyllum	Data Deficient	dd	2022	trop
Heptapleurum hemiepiphyticum	Data Deficient	dd	2022	trop
Hibiscus parkinsonii	Data Deficient	dd	2021	trop
Homalium burmanicum	Data Deficient	dd	2021	trop
Hornstedtia elongata	Data Deficient	dd	2019	trop
Huberantha ceramensis	Data Deficient	dd	2022	trop
Hydnocarpus dawnensis	Data Deficient	dd	2021	trop
Hydnocarpus verrucosus	Data Deficient	dd	2021	trop
Hypobathrum bangueyense	Data Deficient	dd	2021	trop
Isonandra alloneura	Data Deficient	dd	2021	trop
Ixora fugiens	Data Deficient	dd	2021	trop
Ixora myitkyinensis	Data Deficient	dd	2021	trop
Ixora patens	Data Deficient	dd	2021	trop
Kaempferia galanga	Data Deficient	dd	2020	trop
Kopsia harmandiana	Data Deficient	dd	2022	trop
Lasianthus chrysophyllus	Data Deficient	dd	2020	trop
Lasiococca chanii	Data Deficient	dd	2022	trop
Lasiococca locii	Data Deficient	dd	2022	trop
Limnophila siamensis	Data Deficient	dd	2011	trop
Liquidambar poilanei	Data Deficient	dd	2019	trop
Litsea calophylla	Data Deficient	dd	2021	trop
Macaranga pentaloba	Data Deficient	dd	2021	trop
Macaranga thorelii	Data Deficient	dd	2020	trop
Machilus fruticosa	Data Deficient	dd	2021	trop
Macropanax grushvitzkii	Data Deficient	dd	2022	trop
Macropanax schmidii	Data Deficient	dd	2022	trop
Madhuca lobbii	Data Deficient	dd	2021	trop
Magnolia jianfenglingensis	Data Deficient	dd	2021	trop
Mallotus canii	Data Deficient	dd	2020	trop
Mallotus leucocarpus	Data Deficient	dd	2020	trop
Mangifera indica	Data Deficient	dd	2021	trop
Mangifera mariana	Data Deficient	dd	2021	trop
Manilkara kurziana	Data Deficient	dd	2021	trop
Mapania tonkinensis	Data Deficient	dd	2013	trop
Meistera gagnepainii	Data Deficient	dd	2019	trop
Meliosma colletiana	Data Deficient	dd	2021	trop
Microtropis beddomei	Data Deficient	dd	2021	trop
Microtropis gagei	Data Deficient	dd	2021	trop
Microtropis longifolia	Data Deficient	dd	2021	trop
Microtropis scottii	Data Deficient	dd	2021	trop
Miliusa glandulifera	Data Deficient	dd	2021	trop
Miliusa saccata	Data Deficient	dd	2021	trop
Miliusa tristis	Data Deficient	dd	2021	trop
Millettia nigrescens	Data Deficient	dd	2022	trop
Monoon bemban	Data Deficient	dd	2022	trop
Monoon costigerum	Data Deficient	dd	2022	trop
Monoon oligocarpum	Data Deficient	dd	2022	trop
Musa haekkinenii	Data Deficient	dd	2022	trop
Musa rosea	Data Deficient	dd	2022	trop
Musa siamensis	Data Deficient	dd	2022	trop
Olea gagnepainii	Data Deficient	dd	2021	trop
Ornithoboea leptonema	Data Deficient	dd	2012	trop
Ornithoboea multitorta	Data Deficient	dd	2012	trop
Orophea acuminata	Data Deficient	dd	2021	trop
Orophea kingiana	Data Deficient	dd	2022	trop
Oryza coarctata	Data Deficient	dd	2017	trop
Palaquium loheri	Data Deficient	dd	2021	trop
Palaquium vidalii	Data Deficient	dd	2022	trop
Pandanus bracteosus	Data Deficient	dd	2020	trop
Pandanus burmanicus	Data Deficient	dd	2020	trop
Pandanus ceratostigma	Data Deficient	dd	2020	trop
Pandanus dictyotus	Data Deficient	dd	2020	trop
Pandanus kabaenaensis	Data Deficient	dd	2020	trop
Pandanus katatonos	Data Deficient	dd	2020	trop
Pandanus longipedunculatus	Data Deficient	dd	2020	trop
Pandanus rostratus	Data Deficient	dd	2021	trop
Pandanus vinaceus	Data Deficient	dd	2020	trop
Paraboea cochinchinensis	Data Deficient	dd	2012	trop
Paraboea thorelii	Data Deficient	dd	2012	trop
Paradombeya multiflora	Data Deficient	dd	2021	trop
Parashorea buchananii	Data Deficient	dd	2020	trop
Pellacalyx parkinsonii	Data Deficient	dd	2021	trop
Petrocosmea condorensis	Data Deficient	dd	2012	trop
Phoebe javanica	Data Deficient	dd	2021	trop
Phyllanthus albizzioides	Data Deficient	dd	2021	trop
Phyllanthus prainianus	Data Deficient	dd	2021	trop
Placolobium ellipticum	Data Deficient	dd	2022	trop
Placolobium vietnamense	Data Deficient	dd	2022	trop
Plagiostachys sumatrensis	Data Deficient	dd	2020	trop
Planchonella erringtonii	Data Deficient	dd	2022	trop
Pogostemon crassicaulis	Data Deficient	dd	2011	trop
Polyalthia endertii	Data Deficient	dd	2022	trop
Polyalthia microsepala	Data Deficient	dd	2022	trop
Polyscias rufosepala	Data Deficient	dd	2021	trop
Polyspora dalglieshiana	Data Deficient	dd	2018	trop
Praravinia sarawacensis	Data Deficient	dd	2021	trop
Primulina semicontorta	Data Deficient	dd	2012	trop
Prunus bracteopadus	Data Deficient	dd	2021	trop
Prunus fragrans	Data Deficient	dd	2021	trop
Prunus kingdonwardii	Data Deficient	dd	2021	trop
Pseuduvaria hyadena	Data Deficient	dd	2022	trop
Psychotria bayombongensis	Data Deficient	dd	2021	trop
Pterospermum harmandii	Data Deficient	dd	2022	trop
Pterospermum mucronatum	Data Deficient	dd	2022	trop
Pterospermum thorelii	Data Deficient	dd	2022	trop
Pyrenaria laotica	Data Deficient	dd	2018	trop
Pyrenaria microphylla	Data Deficient	dd	2018	trop
Pyrus kachinensis	Data Deficient	dd	2021	trop
Rhaphiolepis macrocarpa	Data Deficient	dd	2021	trop
Rhus amherstensis	Data Deficient	dd	2021	trop
Scolopia kermodei	Data Deficient	dd	2021	trop
Semecarpus panduratus	Data Deficient	dd	2021	trop
Semecarpus subspathulatus	Data Deficient	dd	2021	trop
Sideroxylon nervosum	Data Deficient	dd	2021	trop
Sloanea parkinsonii	Data Deficient	dd	2021	trop
Sorbus apicidens	Data Deficient	dd	2021	trop
Sorbus paucijuga	Data Deficient	dd	2021	trop
Stemonurus dichrocarpus	Data Deficient	dd	2022	trop
Sterculia cognata	Data Deficient	dd	2021	trop
Sterculia linguifolia	Data Deficient	dd	2021	trop
Sterculia striatiflora	Data Deficient	dd	2021	trop
Swintonia parkinsonii	Data Deficient	dd	2021	trop
Symplocos pealii	Data Deficient	dd	2021	trop
Symplocos pochinii	Data Deficient	dd	2021	trop
Symplocos sordida	Data Deficient	dd	2021	trop
Syzygium amplexicaule	Data Deficient	dd	2022	trop
Syzygium fraternum	Data Deficient	dd	2021	trop
Syzygium lanceolarium	Data Deficient	dd	2022	trop
Syzygium retinervium	Data Deficient	dd	2022	trop
Syzygium rubens	Data Deficient	dd	2022	trop
Syzygium salignum	Data Deficient	dd	2022	trop
Syzygium subcapitulatum	Data Deficient	dd	2020	trop
Syzygium subfalcatum	Data Deficient	dd	2021	trop
Syzygium valdepunctatum	Data Deficient	dd	2021	trop
Tamarix salina	Data Deficient	dd	2021	trop
Terminalia harmandii	Data Deficient	dd	2022	trop
Terminalia myanmarensis	Data Deficient	dd	2021	trop
Ternstroemia acuminata	Data Deficient	dd	2022	trop
[truncated: 57,253 more rows]
