# Supplementary material for: The contribution of tropical long-term studies to mycology
Source: IMA Fungus. 2024 Nov 11;15:35. doi: 10.1186/s43008-024-00166-5 (PMC11552369; doi:10.1186/s43008-024-00166-5)
Supplement: Supplementary file 12 — Additional file 12. Provides iNaturalist.org data used to create Fig. 5. [file 43008_2024_166_MOESM12_ESM.xlsx]

## Sheet: Data
Year	Fungi_observations	Fungi_observers	Fungi_sp	Trop_f_observations	Trop_f_observer	Trop_f_sp	Temp_f_observations	Temp_f_observers	Temp_f_sp	Trop_f_observations_percent	Trop_f_observer_percent	Trop_f_sp_percent	Temp_f_observations_percent	Temp_f_observer_percent	Temp_f_sp_percent	Plant_observations	Plant_observers	Plant_sp	Trop_p_observations	Trop_p_observer	Trop_p_sp	Temp_p_observations	Temp_p_observers	Temp_p_sp	Trop_p_observations_percent	Trop_p_observer_percent	Trop_p_sp_percent	Temp_p_observations_percent	Temp_p_observer_percent	Temp_p_sp_percent	Animal_observations	Animal_observers	Animal_sp	Trop_a_observations	Trop_a_observer	Trop_a_sp	Temp_a_observations	Temp_a_observers	Temp_a_sp	Trop_a_observations_percent	Trop_a_observer_percent	Trop_a_sp_percent	Temp_a_observations_percent	Temp_a_observer_percent	Temp_a_sp_percent
2008	11848	1414	2487	1752	261	408	10096	1153	2079	14.7873	18.4583	16.4053	85.2127	81.5417	83.5947	85140	4057	22131	17767	1017	6821	67373	3040	15310	20.868	25.0678	30.821	79.132	74.9322	69.179	180895	8578	33194	53815	2668	15453	127080	5910	17741	29.7493	31.1028	46.5536	70.2507	68.8972	53.4464
2009	14032	1681	2722	1938	376	438	12094	1305	2284	13.8113	22.3676	16.0911	86.1887	77.6324	83.9089	101807	4798	24792	19191	1235	7243	82616	3563	17549	18.8504	25.7399	29.2151	81.1496	74.2601	70.7849	231201	10085	38266	69319	3029	17951	161882	7056	20315	29.9821	30.0347	46.9111	70.0179	69.9653	53.0889
2010	17803	2085	3025	2965	443	630	14838	1642	2395	16.6545	21.247	20.8264	83.3455	78.753	79.1736	119625	5536	26859	21663	1445	8432	97962	4091	18427	18.1091	26.1019	31.3936	81.8909	73.8981	68.6064	275548	11962	42103	86120	3611	20188	189428	8351	21915	31.2541	30.1873	47.9491	68.7459	69.8127	52.0509
2011	21736	3263	3212	2486	499	552	19250	2764	2660	11.4372	15.2927	17.1856	88.5628	84.7073	82.8144	149769	6432	30748	26098	1687	9407	123671	4745	21341	17.4255	26.2282	30.5939	82.5745	73.7718	69.4061	342489	14393	46842	107329	4382	23401	235160	10011	23441	31.3379	30.4454	49.9573	68.6621	69.5546	50.0427
2012	30945	3250	3738	3866	663	749	27079	2587	2989	12.4931	20.4	20.0375	87.5069	79.6	79.9625	195883	8122	34277	31836	2024	10389	164047	6098	23888	16.2526	24.92	30.309	83.7474	75.08	69.691	441745	17997	50520	122714	5379	23406	319031	12618	27114	27.7794	29.8883	46.3302	72.2206	70.1117	53.6698
2013	35039	4381	3899	4718	821	818	30321	3560	3081	13.465	18.74	20.9797	86.535	81.26	79.0203	271220	10869	38471	38810	2449	12227	232410	8420	26244	14.3094	22.532	31.7824	85.6906	77.468	68.2176	600507	23579	56873	153936	6630	26437	446571	16949	30436	25.6343	28.1182	46.4843	74.3657	71.8818	53.5157
2014	52457	5776	4511	6797	985	982	45660	4791	3529	12.9573	17.0533	21.769	87.0427	82.9467	78.231	345263	14664	41508	47935	3275	13500	297328	11389	28008	13.8836	22.3336	32.5239	86.1164	77.6664	67.4761	818787	30872	66059	219801	8724	31727	598986	22148	34332	26.8447	28.2586	48.0283	73.1553	71.7414	51.9717
2015	68810	8554	5088	8210	1485	924	60600	7069	4164	11.9314	17.3603	18.1604	88.0686	82.6397	81.8396	502932	22860	45771	68519	4566	15718	434413	18294	30053	13.6239	19.9738	34.3405	86.3761	80.0262	65.6595	1103441	44446	72204	286914	11315	34824	816527	33131	37380	26.0018	25.4579	48.23	73.9982	74.5421	51.77
2016	131069	16829	5640	11172	2155	1048	119897	14674	4592	8.52375	12.8053	18.5816	91.4762	87.1947	81.4184	864601	42614	51303	94390	6588	17179	770211	36026	34124	10.9172	15.4597	33.4854	89.0828	84.5403	66.5146	1637944	77078	80182	364969	15852	38286	1272975	61226	41896	22.2821	20.5662	47.7489	77.7179	79.4338	52.2511
2017	226776	28512	6799	16741	3348	1149	210035	25164	5650	7.38217	11.7424	16.8995	92.6178	88.2576	83.1005	1584840	76749	58062	155713	11172	20836	1429127	65577	37226	9.82516	14.5565	35.8858	90.1748	85.4435	64.1142	2690273	122329	92372	567737	24251	44726	2122536	98078	47646	21.1033	19.8244	48.4194	78.8967	80.1756	51.5806
2018	497898	65286	8351	35220	6767	1635	462678	58519	6716	7.07374	10.3652	19.5785	92.9263	89.6348	80.4215	3218293	189695	66971	306390	24849	25898	2911903	164846	41073	9.52026	13.0994	38.6705	90.4797	86.9006	61.3295	4469637	231583	105980	858006	42099	52171	3611631	189484	53809	19.1963	18.1788	49.2272	80.8037	81.8212	50.7728
2019	862769	114113	9817	67575	12647	2045	795194	101466	7772	7.83234	11.0829	20.8312	92.1677	88.9171	79.1688	6173052	356187	78187	639504	47025	32389	5533548	309162	45798	10.3596	13.2023	41.425	89.6404	86.7977	58.575	7395002	383417	122772	1419637	68447	61472	5975365	314970	61300	19.1972	17.8518	50.07	80.8028	82.1482	49.93
2020	1570979	194546	10775	71144	12988	2101	1499835	181558	8674	4.52864	6.67606	19.4988	95.4714	93.3239	80.5012	10227544	550999	79976	680862	49212	32220	9546682	501787	47756	6.65714	8.93141	40.2871	93.3429	91.0686	59.7129	11724918	560913	129040	1656675	74693	60154	10068243	486220	68886	14.1295	13.3163	46.6166	85.8705	86.6837	53.3834
2021	2086062	231044	11777	106510	18267	2456	1979552	212777	9321	5.10579	7.90629	20.8542	94.8942	92.0937	79.1458	12808576	621369	91123	1030719	64236	38573	11777857	557133	52550	8.0471	10.3378	42.3307	91.9529	89.6622	57.6693	14926171	607628	145404	2267883	88036	69605	12658288	519592	75799	15.194	14.4885	47.8701	84.806	85.5115	52.1299
2022	2189321	226104	13126	145899	23487	3162	2043422	202617	9964	6.66412	10.3877	24.0896	93.3359	89.6123	75.9104	14200736	620598	100991	1406740	78255	46629	12793996	542343	54362	9.90611	12.6096	46.1714	90.0939	87.3904	53.8286	17552026	627469	160466	2992955	105487	81829	14559071	521982	78637	17.0519	16.8115	50.9946	82.9481	83.1885	49.0054

## Sheet: Column_key
Column in 'Data' Sheet	Explanation
Year	Calendar year (Jan 1st - Dec 31st)
Fungi_observations	Number of fungal observations returned in search
Fungi_observers	Number of fungal observers returned in search
Fungi_sp	Number of fungal species returned in search
Trop_f_observations	Number of fungal observations returned when search limited to tropics via bounding box
Trop_f_observer	Number of fungal observers returned when search limited to tropics via bounding box
Trop_f_sp	Number of fungal species returned when search limited to tropics via bounding box
Temp_f_observations	Fungi_observations' column minus 'Trop_f_observations' column.
Temp_f_observers	Fungi_observers' column minus 'Trop_f_observers' column.
Temp_f_sp	Fungi_sp' column minus 'Trop_f_sp' column.
Trop_f_observations_percent	Trop_f_observations' column divided by 'Fungi_observations' column
Trop_f_observer_percent	Trop_f_observer' column divided by 'Fungi_observers' column
Trop_f_sp_percent	Trop_f_sp' column divided by 'Fungi_sp' column
Temp_f_observations_percent	Temp_f_observations' column divided by 'Fungi_observations' column
Temp_f_observer_percent	Temp_f_observer' column divided by 'Fungi_observers' column
Temp_f_sp_percent	Temp_f_sp' column divided by 'Fungi_sp' column
Plant_observations	Number of plant observations returned in search
Plant_observers	Number of plant observers returned in search
Plant_sp	Number of plant species returned in search
Trop_p_observations	Number of plant observations returned when search limited to tropics via bounding box
Trop_p_observer	Number of plant observers returned when search limited to tropics via bounding box
Trop_p_sp	Number of plant species returned when search limited to tropics via bounding box
Temp_p_observations	Plant_observations' column minus 'Trop_p_observations' column.
Temp_p_observers	Plant_observers' column minus 'Trop_p_observers' column.
Temp_p_sp	Plant_sp' column minus 'Trop_p_sp' column.
Trop_p_observations_percent	Trop_p_observations' column divided by 'Plant_observations' column
Trop_p_observer_percent	Trop_p_observer' column divided by 'Plant_observers' column
Trop_p_sp_percent	Trop_p_sp' column divided by 'Plant_sp' column
Temp_p_observations_percent	Temp_p_observations' column divided by 'Plant_observations' column
Temp_p_observer_percent	Temp_p_observer' column divided by 'Plant_observers' column
Temp_p_sp_percent	Temp_p_sp' column divided by 'Plant_sp' column
Animal_observations	Number of animal observations returned in search
Animal_observers	Number of animal observers returned in search
Animal_sp	Number of animal species returned in search
Trop_a_observations	Number of animal observations returned when search limited to tropics via bounding box
Trop_a_observer	Number of animal observers returned when search limited to tropics via bounding box
Trop_a_sp	Number of animal species returned when search limited to tropics via bounding box
Temp_a_observations	Animal_observations' column minus 'Trop_a_observations' column.
Temp_a_observers	Animal_observers' column minus 'Trop_a_observers' column.
Temp_a_sp	Animal_sp' column minus 'Trop_a_sp' column.
Trop_a_observations_percent	Trop_a_observations' column divided by 'Animal_observations' column
Trop_a_observer_percent	Trop_a_observer' column divided by 'Animal_observers' column
Trop_a_sp_percent	Trop_a_sp' column divided by 'Animal_sp' column
Temp_a_observations_percent	Temp_a_observations' column divided by 'Animal_observations' column
Temp_a_observer_percent	Temp_a_observer' column divided by 'Animal_observers' column
Temp_a_sp_percent	Temp_a_sp' column divided by 'Animal_sp' column
